# Supplementary material for: Coordinated repression of totipotency-associated gene loci by histone methyltransferase EHMT2 via LINE1 regulatory elements
Source: EMBO Rep. 2025 Dec 9;27(3):654–76. doi: 10.1038/s44319-025-00657-5 (PMC12894760; doi:10.1038/s44319-025-00657-5)
Supplement: Supplementary file 3 — Data Set EV1 [file 44319_2025_657_MOESM3_ESM.xlsx]

## Sheet: Dataset EV1
Dataset EV1
RNA-Seq gene tables for all datasets.

## Sheet: DMSO_2CLC.v.DMSO_mESC
seqnames	start	end	width	strand	baseMean	log2FoldChange	lfcSE	stat	pvalue	padj	ensembl	gene.id	gene_type	behavior	baseMean.log	densVals	kmed.id	kmed.group	in_vivo_category	ecord: 2CLC_v_mESC	ecord: 24hr_dTAG_v_DMSO	ecord: 7d_dTAG_v_DMSO	ecord_id: 2CLC_v_mESC	ecord_id: 24hr_dTAG_v_DMSO	ecord_id: 7d_dTAG_v_DMSO	n_genes_ecord: 2CLC_v_mESC	n_genes_ecord: 24hr_dTAG_v_DMSO	n_genes_ecord: 7d_dTAG_v_DMSO	full_ecord_range: 2CLC_v_mESC	full_ecord_range: 24hr_dTAG_v_DMSO	full_ecord_range: 7d_dTAG_v_DMSO	Dppa2_KO.lower.yesFC	Dppa4_KO.lower.yesFC	zfp462_KO_cl1.higher.yesFC	zfp462_KO_cl2.higher.yesFC
chr3	108107280	108146146	38867	-	1844.95	-0.0714518	0.166236	0.429821	0.667326	0.81313	ENSMUSG00000000001.4	Gnai3	protein_coding	static	3.26622	0.0406476			Oocyte	FALSE	FALSE	FALSE
chrX	77837901	77853623	15723	-	0	0					ENSMUSG00000000003.15	Pbsn	protein_coding	naPadj	0	3.16983				FALSE	FALSE	FALSE
chr16	18780447	18811987	31541	-	26.9209	-0.387376	0.585188	0.661968	0.507992	0.695194	ENSMUSG00000000028.15	Cdc45	protein_coding	static	1.44593	0.0514381			Other	FALSE	FALSE	FALSE
chr7	142575529	142578143	2615	-	50.517	1.5131	0.361675	-4.18358	2.86951e-05	0.000208285	ENSMUSG00000000031.16	H19	lincRNA	Non-ECORD_DMSO_2CLC.higher.yesFC	1.71195	0.0145397	C8	2CLC dTAG Static (C8)		FALSE	FALSE	FALSE										FALSE	TRUE	TRUE	TRUE
chrX	161082525	161258213	175689	+	52.9947	3.31368	0.461194	-7.185	6.72083e-13	1.51479e-11	ENSMUSG00000000037.17	Scml2	protein_coding	Non-ECORD_DMSO_2CLC.higher.yesFC	1.73235	0.00358344	C7	2CLC dTAG Up (C4-C7)	Zygote	FALSE	FALSE	FALSE										TRUE	TRUE	FALSE	FALSE
chr11	108343354	108414396	71043	+	0.617847	0.8896	3.20275	-0.277762	0.781195		ENSMUSG00000000049.11	Apoh	protein_coding	naPadj	0.208937	0.026346				FALSE	FALSE	FALSE
chr11	121237253	121255856	18604	+	286.615	0.496789	0.195309	-2.5436	0.0109715	0.0387634	ENSMUSG00000000056.7	Narf	protein_coding	DMSO_2CLC.higher.noFC	2.45881	0.0531099			Zygote	FALSE	FALSE	FALSE
chr6	17281185	17289115	7931	+	15.5424	0.0204299	0.66596	-0.0306774	0.975527	0.989131	ENSMUSG00000000058.6	Cav2	protein_coding	static	1.2186	0.0465435				FALSE	FALSE	FALSE
chr13	5861482	5870394	8913	+	364.489	0.0332401	0.209253	-0.158851	0.873786	0.937538	ENSMUSG00000000078.7	Klf6	protein_coding	static	2.56287	0.114629				FALSE	FALSE	FALSE
chr4	120405281	120530186	124906	+	77.5045	-0.126751	0.354656	0.357392	0.720798	0.847063	ENSMUSG00000000085.16	Scmh1	protein_coding	static	1.89489	0.0774333			Zygote	FALSE	FALSE	FALSE
chr9	57521274	57532426	11153	+	55.552	-0.0912721	0.55348	0.164906	0.869018	0.935258	ENSMUSG00000000088.7	Cox5a	protein_coding	static	1.75245	0.0671118			ESC	FALSE	FALSE	FALSE
chr11	85832551	85841948	9398	+	14.1022	2.6034	0.620187	-4.19776	2.69567e-05	0.000197014	ENSMUSG00000000093.6	Tbx2	protein_coding	Non-ECORD_DMSO_2CLC.higher.yesFC	1.17904	0.00627241	C9	2CLC dTAG Down (C9-C10)		FALSE	FALSE	FALSE
chr11	85886422	85916097	29676	+	20.2407	0.0770433	0.550846	-0.139864	0.888768	0.946302	ENSMUSG00000000094.12	Tbx4	protein_coding	static	1.32717	0.0494357			Zygote	FALSE	FALSE	FALSE										TRUE	TRUE	FALSE	FALSE
chrY	2106015	2170409	64395	-	1.35264	3.28066	1.89738	-1.72905	0.0838005	0.196044	ENSMUSG00000000103.12	Zfy2	protein_coding	static	0.371555	0.0350546				FALSE	FALSE	FALSE
chr11	95568818	95587735	18918	-	177.823	-0.90905	0.217041	4.18838	2.80955e-05	0.000204604	ENSMUSG00000000120.6	Ngfr	protein_coding	DMSO_mESC.higher.noFC	2.25242	0.036388				FALSE	FALSE	FALSE
chr11	103774150	103817957	43808	+	4.38323	0.574282	1.03011	-0.557498	0.577188	0.749745	ENSMUSG00000000125.5	Wnt3	protein_coding	static	0.731043	0.0452642				FALSE	FALSE	FALSE
chr11	59306928	59333552	26625	+	50.5805	1.99823	0.347615	-5.74838	9.01024e-09	1.24566e-07	ENSMUSG00000000126.11	Wnt9a	protein_coding	Non-ECORD_DMSO_2CLC.higher.yesFC	1.71249	0.00974228	C10	2CLC dTAG Down (C9-C10)		FALSE	FALSE	FALSE
chr17	63863062	64139496	276435	+	30.7918	-0.0120354	0.35768	0.0336485	0.973157	0.987979	ENSMUSG00000000127.15	Fer	protein_coding	static	1.50232	0.0592605			Oocyte	FALSE	FALSE	FALSE
chr7	126101715	126200501	98787	-	740.837	-0.202399	0.137212	1.47508	0.140192	0.288272	ENSMUSG00000000131.15	Xpo6	protein_coding	static	2.87031	0.0850967			Other	FALSE	FALSE	FALSE
chrX	7762560	7775202	12643	+	762.078	-0.862503	0.185731	4.64382	3.42019e-06	3.02459e-05	ENSMUSG00000000134.17	Tfe3	protein_coding	DMSO_mESC.higher.noFC	2.88257	0.0273114			Oocyte	FALSE	FALSE	FALSE
chr11	108920349	108950783	30435	+	254.432	2.38892	0.233028	-10.2516	1.16348e-24	5.89068e-23	ENSMUSG00000000142.15	Axin2	protein_coding	Non-ECORD_DMSO_2CLC.higher.yesFC	2.40728	0.00253797	C9	2CLC dTAG Down (C9-C10)	Oocyte	FALSE	FALSE	FALSE
chr5	140705011	140719379	14369	+	253.806	0.492524	0.194965	-2.52622	0.0115298	0.0403384	ENSMUSG00000000148.17	Brat1	protein_coding	DMSO_2CLC.higher.noFC	2.40621	0.053412			4C	FALSE	FALSE	FALSE
chr5	140758408	140830431	72024	-	915.489	0.0522779	0.15521	-0.33682	0.736253	0.857523	ENSMUSG00000000149.10	Gna12	protein_coding	static	2.96213	0.0797209			Oocyte	FALSE	FALSE	FALSE
chr7	143473736	143499334	25599	+	4.5966	-1.56211	0.804059	1.94278	0.0520425	0.136831	ENSMUSG00000000154.16	Slc22a18	protein_coding	static	0.747924	0.0175739				FALSE	FALSE	FALSE
chr16	96422288	96443619	21332	-	0.0890695	-0.702434	4.40736	0.159378	0.873371		ENSMUSG00000000157.16	Itgb2l	protein_coding	naPadj	0.0370556	0.135613				FALSE	FALSE	FALSE
chr16	96361668	96422121	60454	+	2.69216	-1.40501	1.55609	0.902913	0.366572	0.564628	ENSMUSG00000000159.16	Igsf5	protein_coding	static	0.56728	0.0265326				FALSE	FALSE	FALSE
chr9	50617321	50625000	7680	+	4.11991	-0.0371456	0.847699	0.0438194	0.965048	0.984177	ENSMUSG00000000167.14	Pih1d2	protein_coding	static	0.709262	0.0568062				FALSE	FALSE	FALSE
chr9	50634633	50659780	25148	-	439.373	-0.154822	0.137855	1.12308	0.261404	0.451385	ENSMUSG00000000168.9	Dlat	protein_coding	static	2.64382	0.106646			Zygote	FALSE	FALSE	FALSE
chr9	50596357	50603812	7456	-	1073.78	-0.619197	0.186777	3.31517	0.000915889	0.00462125	ENSMUSG00000000171.5	Sdhd	protein_coding	DMSO_mESC.higher.noFC	3.03132	0.0271607			ESC	FALSE	FALSE	FALSE
chr6	127072902	127081408	8507	+	1.50603	1.2688	1.63925	-0.774014	0.438923	0.634845	ENSMUSG00000000182.9	Fgf23	protein_coding	static	0.398986	0.0988084				FALSE	FALSE	FALSE
chr6	127015586	127028187	12602	+	0.0890695	-0.702434	4.40736	0.159378	0.873371		ENSMUSG00000000183.6	Fgf6	protein_coding	naPadj	0.0370556	0.135613				FALSE	FALSE	FALSE
chr6	127125162	127152193	27032	-	288.873	-0.239635	0.485997	0.49308	0.621956	0.781755	ENSMUSG00000000184.12	Ccnd2	protein_coding	static	2.46221	0.112551	C3	mESC / 2CLC dTAG Up (C2-C3)		FALSE	FALSE	FALSE										TRUE	TRUE	FALSE	TRUE
chr2	31152316	31218775	66460	+	344.913	-0.489748	0.166818	2.93583	0.0033266	0.0141752	ENSMUSG00000000194.13	Gpr107	protein_coding	DMSO_mESC.higher.noFC	2.53897	0.0744971			4C	FALSE	FALSE	FALSE
chr14	123276634	123627144	350511	-	3.00392	-1.70522	1.20284	1.41766	0.156291	0.311829	ENSMUSG00000000197.8	Nalcn	protein_coding	static	0.602486	0.0138889				FALSE	FALSE	FALSE
chr11	114791217	114795945	4729	-	13.9157	-1.03273	0.733268	1.40839	0.159016	0.315842	ENSMUSG00000000202.9	Btbd17	protein_coding	static	1.17364	0.0226072				FALSE	FALSE	FALSE
chr11	83175186	83190216	15031	+	2.58722	2.97545	1.75916	-1.6914	0.0907599	0.208419	ENSMUSG00000000204.16	Slfn4	protein_coding	static	0.554758	0.0199677				FALSE	FALSE	TRUE			1347			5			chr11:83065752-83260960
chr7	142892752	142931128	38377	-	1.01445	0.87013	2.51863	-0.345478	0.729735		ENSMUSG00000000214.11	Th	protein_coding	naPadj	0.304156	0.0379148			Oocyte	FALSE	FALSE	FALSE
chr7	142678656	142743381	64726	-	0	0					ENSMUSG00000000215.11	Ins2	protein_coding	naPadj	0	3.16983				FALSE	FALSE	FALSE
chr7	121734479	121768475	33997	+	0.128413	1.22109	4.40736	-0.277058	0.781735		ENSMUSG00000000216.8	Scnn1g	protein_coding	naPadj	0.0524682	0.395842				FALSE	FALSE	FALSE
chrX	134404551	134456573	52023	+	6.63056	-0.208208	0.744599	0.279623	0.779766	0.885259	ENSMUSG00000000223.13	Drp2	protein_coding	static	0.882556	0.0419627				FALSE	FALSE	FALSE										FALSE	FALSE	TRUE	TRUE
chr7	143005046	143019644	14599	+	8.30495	0.318361	0.716572	-0.444283	0.656838	0.805599	ENSMUSG00000000244.17	Tspan32	protein_coding	static	0.968714	0.0456942				FALSE	FALSE	FALSE
chr2	38339281	38369733	30453	+	40.6169	0.947417	0.404432	-2.34259	0.0191505	0.0612196	ENSMUSG00000000247.11	Lhx2	protein_coding	static	1.61927	0.0255164				FALSE	FALSE	FALSE
chr6	128934381	128984707	50327	+	1.4183	-2.24021	2.23558	1.00207	0.316311	0.512284	ENSMUSG00000000248.16	Clec2g	protein_coding	static	0.38351	0.0243389				FALSE	FALSE	FALSE
chr13	45507444	45553800	46357	+	80.6031	-0.109581	0.40022	0.273802	0.784237	0.88835	ENSMUSG00000000253.13	Gmpr	protein_coding	static	1.91171	0.0802443			Zygote	FALSE	FALSE	FALSE
chr11	55514238	55608198	93961	-	0.514446	1.43328	3.38485	-0.423438	0.671976		ENSMUSG00000000263.15	Glra1	protein_coding	naPadj	0.180254	0.0312985				FALSE	FALSE	FALSE
chrX	140664599	140767715	103117	+	8.16417	1.33086	0.762922	-1.74443	0.0810843	0.191487	ENSMUSG00000000266.11	Mid2	protein_coding	static	0.962093	0.0268057				FALSE	FALSE	FALSE
chr11	88999376	89020293	20918	+	1554.62	-0.633531	0.191587	3.30675	0.000943861	0.00474884	ENSMUSG00000000275.16	Trim25	protein_coding	DMSO_mESC.higher.noFC	3.1919	0.0185476			Other	FALSE	FALSE	FALSE
chr11	89035179	89066850	31672	-	235.058	-0.279894	0.225966	1.23865	0.215474	0.393402	ENSMUSG00000000276.11	Dgke	protein_coding	static	2.37302	0.0996867			Major ZGA	FALSE	FALSE	FALSE
chr11	88924020	88955465	31446	-	441.569	-0.483787	0.204495	2.36576	0.0179929	0.0582633	ENSMUSG00000000278.10	Scpep1	protein_coding	static	2.64598	0.0702484			Other	FALSE	FALSE	FALSE
chr11	74830920	74845725	14806	+	514.368	-0.795862	0.149402	5.32699	9.98511e-08	1.16237e-06	ENSMUSG00000000282.12	Mnt	protein_coding	DMSO_mESC.higher.noFC	2.71212	0.0295583				FALSE	FALSE	FALSE
chr10	77530252	77565708	35457	+	1.32337	1.40948	2.10764	-0.66875	0.503655	0.691212	ENSMUSG00000000290.13	Itgb2	protein_coding	static	0.366118	0.0522454				FALSE	FALSE	FALSE
chr10	31313383	31328204	14822	+	64.3397	0.0153125	0.316068	-0.0484468	0.96136	0.982469	ENSMUSG00000000295.13	Hddc2	protein_coding	static	1.81518	0.0755671			ESC	FALSE	FALSE	FALSE
chr10	31332376	31445958	113583	-	76.5802	-0.134861	0.339368	0.39739	0.69108	0.828634	ENSMUSG00000000296.8	Tpd52l1	protein_coding	static	1.88975	0.0774333			ESC	FALSE	FALSE	FALSE
chr11	59970614	60046489	75876	-	58.988	5.56929	0.789599	-7.05331	1.74709e-12	3.78989e-11	ENSMUSG00000000301.16	Pemt	protein_coding	Non-ECORD_DMSO_2CLC.higher.yesFC	1.77806	0.00108993	C4	2CLC dTAG Up (C4-C7)	8C	FALSE	FALSE	FALSE
chr8	106603351	106670246	66896	+	2937.58	-0.150548	0.224282	0.671245	0.502065	0.689679	ENSMUSG00000000303.12	Cdh1	protein_coding	static	3.46814	0.0208289			Oocyte	FALSE	FALSE	FALSE
chr2	179442431	179899373	456943	+	19.9165	-0.915745	0.47249	1.93813	0.0526076	0.13796	ENSMUSG00000000305.12	Cdh4	protein_coding	static	1.32049	0.0285804			Oocyte	FALSE	FALSE	FALSE
chr2	121357714	121363737	6024	+	8.39515	-0.168408	0.822763	0.204686	0.837817	0.917933	ENSMUSG00000000308.14	Ckmt1	protein_coding	static	0.972904	0.0450771			8C	FALSE	FALSE	FALSE
chr11	70224128	70229798	5671	-	62.993	0.355155	0.267192	-1.32921	0.183778	0.350841	ENSMUSG00000000317.11	Bcl6b	protein_coding	static	1.80613	0.0541222				FALSE	FALSE	FALSE
chr11	70156197	70170834	14638	+	97.6397	6.59878	0.900425	-7.32851	2.32729e-13	5.44471e-12	ENSMUSG00000000318.16	Clec10a	protein_coding	Non-ECORD_DMSO_2CLC.higher.yesFC	1.99405	0.00106855	C4	2CLC dTAG Up (C4-C7)	Zygote	FALSE	FALSE	FALSE										TRUE	TRUE	FALSE	FALSE
chr11	70241457	70255353	13897	-	12.7863	-0.923712	0.524717	1.7604	0.0783401	0.186601	ENSMUSG00000000320.10	Alox12	protein_coding	static	1.13945	0.0300095			Major ZGA	FALSE	FALSE	FALSE
chr16	18348182	18407076	58895	+	513.936	-0.827974	0.185367	4.46668	7.94442e-06	6.56144e-05	ENSMUSG00000000325.16	Arvcf	protein_coding	DMSO_mESC.higher.noFC	2.71175	0.0295583				FALSE	FALSE	FALSE
chr16	18406886	18426852	19967	-	94.0754	-0.947857	0.234704	4.03852	5.37892e-05	0.000368932	ENSMUSG00000000326.13	Comt	protein_coding	DMSO_mESC.higher.noFC	1.97807	0.0338017			Other	FALSE	FALSE	FALSE
chr3	116488963	116508208	19246	-	119.928	0.207156	0.303123	-0.683407	0.494349	0.683033	ENSMUSG00000000339.14	Rtca	protein_coding	static	2.08253	0.0772231			Other	FALSE	FALSE	FALSE
chr3	116513070	116549981	36912	+	330.946	0.690705	0.1485	-4.6512	3.30007e-06	2.93303e-05	ENSMUSG00000000340.10	Dbt	protein_coding	DMSO_2CLC.higher.noFC	2.52107	0.0396034			8C	FALSE	FALSE	FALSE
chr15	100615349	100620761	5413	+	990.258	-0.692942	0.243046	2.85107	0.00435721	0.0178335	ENSMUSG00000000346.9	Dazap2	protein_coding	DMSO_mESC.higher.noFC	2.99619	0.0286429			Zygote	FALSE	FALSE	FALSE
chrX	38600578	38613426	12849	+	38.6857	0.082537	0.352992	-0.233821	0.815124	0.905959	ENSMUSG00000000355.13	Mcts1	protein_coding	static	1.59863	0.0605023			ESC	FALSE	FALSE	FALSE
chr2	152626951	152635198	8248	+	35.263	3.34023	0.69994	-4.77217	1.82255e-06	1.70434e-05	ENSMUSG00000000359.3	Rem1	protein_coding	ECORD	1.55946	0.00308523	C9	2CLC dTAG Down (C9-C10)		TRUE	FALSE	FALSE	446			6			chr2:152622356-152923068
chr14	56402581	56525032	122452	+	97.0244	0.0660511	0.392938	-0.168096	0.866508	0.933921	ENSMUSG00000000365.9	Rnf17	protein_coding	static	1.99133	0.0855947			Zygote	FALSE	FALSE	FALSE
chr10	78186725	78244641	57917	-	207.148	-0.066319	0.169919	0.390297	0.696317	0.832012	ENSMUSG00000000374.8	Trappc10	protein_coding	static	2.31837	0.108683			Other	FALSE	FALSE	FALSE
chr11	6546887	6596744	49858	+	163.851	-0.275962	0.220913	1.24919	0.211597	0.38808	ENSMUSG00000000378.15	Ccm2	protein_coding	static	2.21709	0.0874017			4C	FALSE	FALSE	FALSE
chr11	6635482	6638637	3156	-	0.691906	0	4.40736	0	1		ENSMUSG00000000381.10	Wap	protein_coding	naPadj	0.228376	0.859565				FALSE	FALSE	FALSE
chr11	6615598	6626067	10470	-	595.696	-0.218316	0.142703	1.52986	0.126051	0.266976	ENSMUSG00000000384.15	Tbrg4	protein_coding	static	2.77575	0.0920178			8C	FALSE	FALSE	FALSE
chr16	97564682	97611195	46514	-	1.31991	2.00114	2.17077	-0.921855	0.356604	0.554637	ENSMUSG00000000385.8	Tmprss2	protein_coding	static	0.365471	0.0795811				FALSE	FALSE	FALSE										FALSE	FALSE	TRUE	TRUE
chr16	97447035	97462907	15873	-	4.45003	4.06981	1.32439	-3.07297	0.00211941	0.00959849	ENSMUSG00000000386.16	Mx1	polymorphic_pseudogene	Non-ECORD_DMSO_2CLC.higher.yesFC	0.736399	0.00944924	C10	2CLC dTAG Down (C9-C10)		FALSE	FALSE	FALSE
chr2	62500943	62574075	73133	-	0.101298	0	4.40736	0	1		ENSMUSG00000000392.17	Fap	protein_coding	naPadj	0.0419048	3.11829				FALSE	FALSE	FALSE
chr2	62474530	62483650	9121	-	0	0					ENSMUSG00000000394.15	Gcg	protein_coding	naPadj	0	3.16983				FALSE	FALSE	FALSE
chr6	126821721	126849136	27416	-	45.431	0.0875379	0.481836	-0.181676	0.855837	0.926945	ENSMUSG00000000399.10	Ndufa9	protein_coding	static	1.66681	0.0642354			8C	FALSE	FALSE	FALSE
chrX	166523007	166585720	62714	-	16.9443	-1.28557	0.520446	2.47012	0.0135067	0.0460998	ENSMUSG00000000402.2	Egfl6	protein_coding	DMSO_mESC.higher.yesFC	1.25393	0.0185217	C2	mESC / 2CLC dTAG Up (C2-C3)	Zygote	FALSE	FALSE	FALSE
chr4	129548344	129573641	25298	-	121.92	-1.37772	0.403417	3.41512	0.000637533	0.00336191	ENSMUSG00000000409.14	Lck	protein_coding	DMSO_mESC.higher.yesFC	2.08962	0.0146024	C2	mESC / 2CLC dTAG Up (C2-C3)	Other	FALSE	FALSE	FALSE
chr4	129489014	129491022	2009	-	3.20959	1.39053	1.20683	-1.15221	0.249234	0.436793	ENSMUSG00000000411.7	Tssk3	protein_coding	static	0.62424	0.035009				FALSE	FALSE	FALSE
chr6	18366478	18514843	148366	-	10.953	1.30149	0.685512	-1.89857	0.0576205	0.147733	ENSMUSG00000000416.16	Cttnbp2	protein_coding	static	1.07748	0.0232662				FALSE	FALSE	FALSE
chr18	24205344	24286818	81475	+	667.572	-0.546103	0.19717	2.76971	0.00561066	0.0221537	ENSMUSG00000000420.15	Galnt1	protein_coding	DMSO_mESC.higher.noFC	2.82515	0.0464582			Other	FALSE	FALSE	FALSE
chr10	107482908	107486134	3227	-	0.230515	0	4.40736	0	1		ENSMUSG00000000435.1	Myf5	protein_coding	naPadj	0.090087	2.89134				FALSE	FALSE	FALSE
chr6	115601902	115622624	20723	+	519.741	0.084037	0.191282	-0.439335	0.660419	0.80826	ENSMUSG00000000439.9	Mkrn2	protein_coding	static	2.71662	0.0998755			8C	FALSE	FALSE	FALSE
chr6	115360951	115490399	129449	+	0.505625	0.259329	3.09053	-0.083911	0.933127		ENSMUSG00000000440.12	Pparg	protein_coding	naPadj	0.177717	0.102886			Zygote	FALSE	FALSE	FALSE
chr6	115618067	115676635	58569	-	478.708	-0.024703	0.144226	0.17128	0.864004	0.932086	ENSMUSG00000000441.17	Raf1	protein_coding	static	2.68098	0.107069			Oocyte	FALSE	FALSE	FALSE
chr7	127214447	127233130	18684	-	168.883	-1.4003	0.233655	5.99301	2.05988e-09	3.10151e-08	ENSMUSG00000000486.13	Septin1	protein_coding	DMSO_mESC.higher.yesFC	2.23015	0.0147133	C1	mESC dTAG Down (C1)		FALSE	FALSE	FALSE										FALSE	FALSE	TRUE	TRUE
chr15	79995874	80014977	19104	-	41.134	-2.18651	0.446869	4.89295	9.93345e-07	9.72451e-06	ENSMUSG00000000489.7	Pdgfb	protein_coding	DMSO_mESC.higher.yesFC	1.62463	0.00239943	C1	mESC dTAG Down (C1)	Oocyte	FALSE	FALSE	FALSE
chr15	101128522	101145336	16815	+	17.9048	-0.929705	0.439025	2.11766	0.034204	0.0977521	ENSMUSG00000000530.16	Acvrl1	protein_coding	static	1.27657	0.0283863				FALSE	FALSE	FALSE
chr15	101224188	101232756	8569	+	275.817	-0.247677	0.21997	1.12596	0.260183	0.449771	ENSMUSG00000000531.5	Grasp	protein_coding	static	2.44219	0.112885				FALSE	FALSE	FALSE
chr15	101174067	101213684	39618	+	589.671	-0.710773	0.22345	3.18091	0.00146812	0.00698768	ENSMUSG00000000532.11	Acvr1b	protein_coding	DMSO_mESC.higher.noFC	2.77135	0.0328627				FALSE	FALSE	FALSE
chr11	60226714	60352905	126192	-	138.694	-0.138316	0.240918	0.574119	0.565888	0.74101	ENSMUSG00000000538.18	Tom1l2	protein_coding	static	2.14518	0.106498			Other	FALSE	FALSE	FALSE
chr1	166130238	166166510	36273	+	93.8858	-0.745596	0.342206	2.17879	0.0293474	0.0863368	ENSMUSG00000000544.14	Gpa33	protein_coding	static	1.9772	0.0436002				FALSE	FALSE	FALSE										FALSE	FALSE	TRUE	TRUE
chr15	103313895	103340093	26199	-	371.618	-0.45501	0.208772	2.17946	0.0292974	0.0862186	ENSMUSG00000000552.10	Zfp385a	protein_coding	static	2.57126	0.0737367			Zygote	FALSE	FALSE	FALSE
chr15	103344286	103366763	22478	-	490.514	0.245483	0.184994	-1.32698	0.184516	0.35192	ENSMUSG00000000555.8	Itga5	protein_coding	static	2.69154	0.087176				FALSE	FALSE	FALSE
chr5	70957597	71095849	138253	-	0.185487	1.22108	4.40736	-0.277056	0.781737		ENSMUSG00000000560.9	Gabra2	protein_coding	naPadj	0.0738966	0.415285				FALSE	FALSE	FALSE
chr3	105959369	105970037	10669	+	1828.4	-0.0454993	0.181826	0.250235	0.802405	0.898561	ENSMUSG00000000561.14	Wdr77	protein_coding	static	3.26231	0.0406476			4C	FALSE	FALSE	FALSE
chr3	105870858	105908926	38069	+	0	0					ENSMUSG00000000562.5	Adora3	protein_coding	naPadj	0	3.16983				FALSE	FALSE	FALSE
chr3	105942698	105960099	17402	-	699.634	0.125626	0.235945	-0.532435	0.594425	0.762175	ENSMUSG00000000563.17	Atp5pb	protein_coding	static	2.84549	0.085208			8C	FALSE	FALSE	FALSE
chr11	112782224	112787760	5537	+	4.40175	0.478068	0.879634	-0.543485	0.586796	0.756847	ENSMUSG00000000567.5	Sox9	protein_coding	static	0.732535	0.0468859				FALSE	FALSE	FALSE										FALSE	FALSE	TRUE	TRUE
chr5	99955935	99978938	23004	-	1540.32	-0.974376	0.177193	5.49894	3.82077e-08	4.76339e-07	ENSMUSG00000000568.15	Hnrnpd	protein_coding	DMSO_mESC.higher.noFC	3.18789	0.00527452			ESC	FALSE	FALSE	FALSE
chr17	6601671	6609774	8104	+	172.617	-0.822734	0.237413	3.46542	0.000529406	0.00285644	ENSMUSG00000000579.14	Dynlt1c	protein_coding	DMSO_mESC.higher.noFC	2.23959	0.0363396			ESC	FALSE	FALSE	FALSE
chr11	17257579	17269176	11598	+	2312.57	3.66967	0.260831	-14.0692	5.87708e-45	6.92973e-43	ENSMUSG00000000581.8	C1d	protein_coding	Non-ECORD_DMSO_2CLC.higher.yesFC	3.36428	0.000840755	C6	2CLC dTAG Up (C4-C7)	8C	FALSE	FALSE	FALSE
chr11	55098115	55113029	14915	+	213.338	-1.34368	0.299174	4.49129	7.07938e-06	5.90616e-05	ENSMUSG00000000594.7	Gm2a	protein_coding	DMSO_mESC.higher.yesFC	2.3311	0.0135866	C1	mESC dTAG Down (C1)	8C	FALSE	FALSE	FALSE
chr5	3803184	3845564	42381	+	188.622	-0.0868027	0.226235	0.383684	0.701213	0.834924	ENSMUSG00000000600.15	Krit1	protein_coding	static	2.27789	0.116279				FALSE	FALSE	FALSE
chr7	7282309	7300851	18543	-	95.0787	-1.51499	0.272501	5.55957	2.70436e-08	3.4677e-07	ENSMUSG00000000605.9	Clcn4	protein_coding	DMSO_mESC.higher.yesFC	1.98263	0.0112559	C2	mESC / 2CLC dTAG Up (C2-C3)		FALSE	FALSE	FALSE
chr14	51410820	51420721	9902	+	0.316399	1.89837	4.37797	-0.433619	0.664565		ENSMUSG00000000606.18	Vmn2r88	protein_coding	naPadj	0.119388	0.141797				FALSE	FALSE	FALSE
chr11	50850685	50866208	15524	+	3.93799	1.49713	1.49305	-1.00273	0.315989	0.511857	ENSMUSG00000000617.14	Grm6	protein_coding	static	0.693551	0.031534				FALSE	FALSE	FALSE										FALSE	FALSE	TRUE	TRUE
chr6	82911885	82939769	27885	-	43.4342	0.833835	0.298061	-2.79753	0.00514947	0.0205583	ENSMUSG00000000627.15	Sema4f	protein_coding	DMSO_2CLC.higher.noFC	1.64772	0.0291404				FALSE	FALSE	FALSE										FALSE	TRUE	FALSE	FALSE
chr6	82725025	82774454	49430	-	2362.6	-1.01019	0.200384	5.0413	4.62391e-07	4.80126e-06	ENSMUSG00000000628.10	Hk2	protein_coding	DMSO_mESC.higher.yesFC	3.37357	0.00316788	C1	mESC dTAG Down (C1)	ESC	FALSE	FALSE	FALSE
chr11	77763246	77865980	102735	+	382.635	-0.968636	0.226442	4.27764	1.88885e-05	0.000143257	ENSMUSG00000000631.20	Myo18a	protein_coding	DMSO_mESC.higher.noFC	2.58392	0.0197986				FALSE	FALSE	FALSE
chr11	77930800	77979048	48249	+	15.5688	2.96588	0.622426	-4.76503	1.88822e-06	1.75955e-05	ENSMUSG00000000632.13	Sez6	protein_coding	Non-ECORD_DMSO_2CLC.higher.yesFC	1.21929	0.00825642	C8	2CLC dTAG Static (C8)		FALSE	FALSE	FALSE
chr17	83831156	83847963	16808	-	2.13839	-1.1188	1.30712	0.855925	0.392039	0.590619	ENSMUSG00000000673.9	Haao	protein_coding	static	0.496707	0.0378866				FALSE	FALSE	FALSE
chr4	134082448	134095082	12635	-	3.34102	2.07239	1.04797	-1.97753	0.0479814	0.128485	ENSMUSG00000000682.7	Cd52	protein_coding	static	0.637592	0.0220348				FALSE	FALSE	FALSE
chr11	77515121	77538607	23487	+	16.8928	0.414959	0.602874	-0.688302	0.491262	0.680655	ENSMUSG00000000686.11	Abhd15	protein_coding	static	1.25268	0.0461827				FALSE	FALSE	FALSE
chr11	96292476	96301569	9094	+	11.1367	1.15701	0.896176	-1.29105	0.196686	0.368736	ENSMUSG00000000690.5	Hoxb6	protein_coding	static	1.0841	0.0271947				FALSE	FALSE	FALSE
chr6	83034173	83052562	18390	+	40.3801	0.159622	0.348972	-0.457406	0.647379	0.799245	ENSMUSG00000000693.10	Loxl3	protein_coding	static	1.61679	0.0611751				FALSE	FALSE	FALSE
chr12	105176344	105181145	4802	+	0.0771796	-0.702434	4.40736	0.159378	0.873371		ENSMUSG00000000701.8	Tcl1b5	protein_coding	naPadj	0.0322881	0.135613			Oocyte	FALSE	FALSE	FALSE
chr13	23456992	23465901	8910	-	3.05861	-0.814035	1.19331	0.682164	0.495136	0.683568	ENSMUSG00000000706.16	Btn1a1	protein_coding	static	0.608378	0.0362019				FALSE	FALSE	FALSE
chr17	53566861	53672720	105860	+	260.822	-1.54986	0.219551	7.0592	1.67466e-12	3.6447e-11	ENSMUSG00000000708.14	Kat2b	protein_coding	DMSO_mESC.higher.yesFC	2.41801	0.0085984	C1	mESC dTAG Down (C1)	Other	FALSE	FALSE	FALSE
chr10	128677175	128696264	19090	-	743.594	0.0212929	0.148385	-0.143498	0.885897	0.944383	ENSMUSG00000000711.3	Rab5b	protein_coding	static	2.87192	0.0880286			8C	FALSE	FALSE	FALSE
chr11	77718615	77725283	6669	-	4.75288	2.21769	0.925945	-2.39506	0.0166176	0.0546708	ENSMUSG00000000724.10	Cryba1	protein_coding	static	0.759885	0.0193371				FALSE	FALSE	FALSE
chr10	78041947	78063622	21676	+	355.672	0.611788	0.319606	-1.9142	0.0555952	0.143756	ENSMUSG00000000730.13	Dnmt3l	protein_coding	static	2.55227	0.0461783	C8	2CLC dTAG Static (C8)	Zygote	FALSE	FALSE	FALSE										FALSE	FALSE	TRUE	TRUE
chr10	78030022	78043610	13589	-	84.9791	-1.48363	0.603935	2.45661	0.0140256	0.0475405	ENSMUSG00000000731.15	Aire	protein_coding	DMSO_mESC.higher.yesFC	1.93439	0.0120497	C1	mESC dTAG Down (C1)		FALSE	FALSE	FALSE										FALSE	FALSE	TRUE	TRUE
chr10	78069302	78083913	14612	+	103.106	-0.45291	0.226123	2.00294	0.0451838	0.122456	ENSMUSG00000000732.9	Icosl	protein_coding	static	2.01748	0.0664509			Zygote	FALSE	FALSE	FALSE
chr8	123062942	123097760	34819	+	181.224	0.176554	0.191541	-0.921754	0.356657	0.554637	ENSMUSG00000000738.18	Spg7	protein_coding	static	2.26061	0.0953715			Other	FALSE	FALSE	FALSE
chr8	123140192	123158315	18124	-	8.80061	-1.00394	0.715986	1.40217	0.160864	0.318635	ENSMUSG00000000739.14	Sult5a1	protein_coding	static	0.991253	0.0243547				FALSE	FALSE	FALSE
chr8	123102350	123105244	2895	+	760.683	0.253628	0.384088	-0.660338	0.509037	0.696085	ENSMUSG00000000740.12	Rpl13	protein_coding	static	2.88177	0.067872			Other	FALSE	FALSE	FALSE
chr8	123204264	123212763	8500	-	1353.6	0.439429	0.159945	-2.74737	0.00600752	0.0234551	ENSMUSG00000000743.9	Chmp1a	protein_coding	DMSO_2CLC.higher.noFC	3.13181	0.0277381			Other	FALSE	FALSE	FALSE
chr11	75298166	75348324	50159	-	2125.03	0.321423	0.19035	-1.68859	0.0912978	0.209391	ENSMUSG00000000751.13	Rpa1	protein_coding	static	3.32757	0.0185919			Oocyte	FALSE	FALSE	FALSE
chr11	75409769	75422701	12933	-	29.1662	-0.297253	0.478524	0.621187	0.534476	0.717698	ENSMUSG00000000753.15	Serpinf1	protein_coding	static	1.47952	0.0511647	C4	2CLC dTAG Up (C4-C7)		FALSE	FALSE	FALSE
chr8	12614277	12672248	57972	-	398.361	-0.424139	0.20234	2.09618	0.0360667	0.102195	ENSMUSG00000000759.14	Tubgcp3	protein_coding	static	2.60137	0.0888693			4C	FALSE	FALSE	FALSE
chr10	6758506	7038198	279693	+	0.405192	0	4.40736	0	1		ENSMUSG00000000766.18	Oprm1	protein_coding	naPadj	0.147736	2.08996				FALSE	FALSE	FALSE
chr14	70438757	70443447	4691	-	283.416	-0.0382206	0.188807	0.202431	0.839579	0.918916	ENSMUSG00000000776.13	Polr3d	protein_coding	static	2.45395	0.114687			4C	FALSE	FALSE	FALSE
chr11	52252371	52283331	30961	-	596.974	-0.846468	0.233545	3.62443	0.000289603	0.00166627	ENSMUSG00000000782.16	Tcf7	protein_coding	DMSO_mESC.higher.noFC	2.77668	0.0293851			Oocyte	FALSE	FALSE	FALSE
chrX	13280970	13294052	13083	+	5833.22	0.140056	0.147831	-0.947404	0.343433	0.541507	ENSMUSG00000000787.12	Ddx3x	protein_coding	static	3.76598	0.0147563			Other	FALSE	FALSE	FALSE
chr8	70808449	70821424	12976	+	9.27579	-0.968185	0.679085	1.42572	0.153949	0.308363	ENSMUSG00000000791.9	Il12rb1	protein_coding	static	1.01182	0.0242075				FALSE	FALSE	FALSE
chr8	70882889	70892757	9869	-	28.7955	0.0389576	0.393082	-0.0991079	0.921053	0.962825	ENSMUSG00000000792.2	Slc5a5	protein_coding	static	1.47415	0.0550567				FALSE	FALSE	FALSE										FALSE	FALSE	TRUE	TRUE
chr3	89520164	89675132	154969	+	7.4464	-0.842741	0.755765	1.11508	0.264815	0.455286	ENSMUSG00000000794.9	Kcnn3	protein_coding	static	0.926672	0.0336367				FALSE	FALSE	FALSE
chr11	84984442	85140161	155720	-	269.449	0.125952	0.17923	-0.702739	0.482218	0.672692	ENSMUSG00000000804.14	Usp32	protein_coding	static	2.43209	0.105933			Major ZGA	FALSE	FALSE	FALSE
chr11	84957786	84966044	8259	+	38.1761	3.00469	0.464967	-6.46216	1.03221e-10	1.85155e-09	ENSMUSG00000000805.18	Car4	protein_coding	Non-ECORD_DMSO_2CLC.higher.yesFC	1.59302	0.00510649	C8	2CLC dTAG Static (C8)		FALSE	FALSE	FALSE										TRUE	TRUE	TRUE	TRUE
chr6	89643988	89675529	31542	+	58.3889	-0.719399	0.265962	2.70489	0.00683268	0.0261801	ENSMUSG00000000811.13	Txnrd3	protein_coding	DMSO_mESC.higher.noFC	1.77371	0.0459904			Oocyte	FALSE	FALSE	FALSE										FALSE	FALSE	FALSE	TRUE
chr1	161780689	161788495	7807	-	0.146559	1.96347	4.3745	-0.448844	0.653544		ENSMUSG00000000817.10	Fasl	protein_coding	naPadj	0.0593965	0.121474				FALSE	FALSE	FALSE
chr2	181582103	181592803	10701	-	344.617	-0.00392648	0.180063	0.0218061	0.982603	0.99267	ENSMUSG00000000823.16	Zfp512b	protein_coding	static	2.5386	0.114649			Other	FALSE	FALSE	FALSE
chr2	181520485	181555133	34649	+	1173.87	-0.0635439	0.137001	0.463819	0.642777	0.796026	ENSMUSG00000000826.16	Dnajc5	protein_coding	static	3.06999	0.0610223			Other	FALSE	FALSE	FALSE
chr2	181497142	181517966	20825	+	653.73	0.159947	0.160103	-0.99903	0.31778	0.513848	ENSMUSG00000000827.18	Tpd52l2	protein_coding	static	2.81606	0.0879325			Oocyte	FALSE	FALSE	FALSE
chrX	68678541	68717963	39423	+	1195.75	-0.0319849	0.146439	0.218418	0.827104	0.911332	ENSMUSG00000000838.17	Fmr1	protein_coding	static	3.078	0.0610223			Other	FALSE	FALSE	FALSE
chr11	24078056	24174123	96068	+	26.3266	-1.12706	0.532021	2.11846	0.0341361	0.0976176	ENSMUSG00000000861.15	Bcl11a	protein_coding	static	1.43659	0.0244037	C2	mESC / 2CLC dTAG Up (C2-C3)		FALSE	FALSE	FALSE										FALSE	FALSE	TRUE	FALSE
chr11	53602982	53618669	15688	-	9.90825	-1.39799	0.633431	2.20701	0.027313	0.0815364	ENSMUSG00000000869.12	Il4	protein_coding	static	1.03775	0.0232143				FALSE	FALSE	FALSE
chr2	154585758	154603708	17951	-	96.1864	-0.249215	0.214567	1.16148	0.245446	0.431961	ENSMUSG00000000876.11	Pxmp4	protein_coding	static	1.98761	0.0791803			Other	FALSE	FALSE	FALSE
chrX	100767722	100818410	50689	+	289.225	-0.130253	0.18298	0.711841	0.476563	0.668105	ENSMUSG00000000881.12	Dlg3	protein_coding	static	2.46273	0.113517				FALSE	FALSE	FALSE
chr16	18498713	18566679	67967	+	52.2784	-0.878437	0.384369	2.2854	0.0222895	0.0693411	ENSMUSG00000000884.17	Gnb1l	protein_coding	static	1.72655	0.0305298			Oocyte	FALSE	FALSE	FALSE
chr2	27165233	27183200	17968	+	0	0					ENSMUSG00000000889.8	Dbh	protein_coding	naPadj	0	3.16983				FALSE	FALSE	FALSE
chr10	75923222	75936496	13275	-	346.542	-0.655691	0.23417	2.80006	0.00510933	0.0204358	ENSMUSG00000000901.17	Mmp11	protein_coding	DMSO_mESC.higher.noFC	2.54101	0.047158				FALSE	FALSE	FALSE
chr10	75896769	75921617	24849	-	247.834	-0.476404	0.255627	1.86367	0.0623681	0.156733	ENSMUSG00000000902.13	Smarcb1	protein_coding	static	2.39591	0.0757667			Oocyte	FALSE	FALSE	FALSE
chr10	75943057	75949657	6601	+	34.1647	-0.783012	0.375337	2.08616	0.0369644	0.104182	ENSMUSG00000000903.3	Vpreb3	protein_coding	static	1.54611	0.0442587			8C	FALSE	FALSE	FALSE
chr5	123973628	124005558	31931	+	291.604	1.09099	0.249813	-4.36723	1.25832e-05	9.91191e-05	ENSMUSG00000000915.15	Hip1r	protein_coding	Non-ECORD_DMSO_2CLC.higher.yesFC	2.46628	0.014062	C8	2CLC dTAG Static (C8)		FALSE	FALSE	FALSE
chr5	135369953	135376805	6853	+	263.486	-0.296942	0.251903	1.17879	0.238481	0.422751	ENSMUSG00000000916.15	Nsun5	protein_coding	static	2.4224	0.101711			8C	FALSE	FALSE	FALSE
chr15	75657035	75678800	21766	-	7.38025	-0.194217	0.724492	0.268073	0.788643	0.890731	ENSMUSG00000000934.9	Top1mt	protein_coding	static	0.923257	0.0439149	C1	mESC dTAG Down (C1)		FALSE	FALSE	FALSE
chr6	52231197	52240854	9658	-	25.9608	-0.396779	0.453772	0.8744	0.3819	0.58052	ENSMUSG00000000938.11	Hoxa10	protein_coding	static	1.43073	0.0512709				FALSE	FALSE	FALSE										FALSE	TRUE	FALSE	FALSE
chr6	52189671	52191753	2083	-	17.8145	-2.62574	0.562537	4.66767	3.04631e-06	2.72588e-05	ENSMUSG00000000942.10	Hoxa4	protein_coding	DMSO_mESC.higher.yesFC	1.27449	0.00276009	C1	mESC dTAG Down (C1)		FALSE	FALSE	FALSE
chr7	59974149	60005064	30916	-	112.571	-0.461427	0.926908	0.497812	0.618616	0.779773	ENSMUSG00000000948.16	Gm38393	protein_coding	static	2.05527	0.0681851				FALSE	FALSE	FALSE										FALSE	FALSE	TRUE	TRUE
chr14	54431612	54445364	13753	+	233.426	-0.503325	0.274956	1.83057	0.0671651	0.165711	ENSMUSG00000000957.11	Mmp14	protein_coding	static	2.37001	0.0756174				FALSE	FALSE	FALSE
chr14	54369442	54417780	48339	-	127.288	-1.13063	0.253832	4.45422	8.41969e-06	6.90066e-05	ENSMUSG00000000958.10	Slc7a7	protein_coding	DMSO_mESC.higher.yesFC	2.10819	0.0235865	C1	mESC dTAG Down (C1)	ESC	FALSE	FALSE	FALSE										FALSE	FALSE	TRUE	TRUE
chr14	54360834	54369673	8840	+	190.375	-0.369973	0.269354	1.37356	0.169579	0.331339	ENSMUSG00000000959.7	Oxa1l	protein_coding	static	2.28189	0.0838489			Other	FALSE	FALSE	FALSE
chr11	83753696	83783754	30059	+	261.588	-0.337426	0.174651	1.932	0.0533594	0.139416	ENSMUSG00000000976.13	Heatr6	protein_coding	static	2.41927	0.100933			Oocyte	FALSE	FALSE	FALSE
chr11	83647844	83649355	1512	-	24.8932	4.94918	0.745124	-6.64209	3.09272e-11	5.94134e-10	ENSMUSG00000000982.5	Ccl3	protein_coding	Non-ECORD_DMSO_2CLC.higher.yesFC	1.41319	0.0020827	C8	2CLC dTAG Static (C8)		FALSE	FALSE	FALSE										TRUE	TRUE	FALSE	FALSE
chr11	83709015	83711348	2334	+	0	0					ENSMUSG00000000983.13	Wfdc18	protein_coding	naPadj	0	3.16983				FALSE	FALSE	FALSE
chr9	21029373	21030595	1223	+	3.63464	-0.910492	1.0615	0.85774	0.391036	0.589711	ENSMUSG00000001014.6	Icam4	protein_coding	static	0.666016	0.0289573			8C	FALSE	FALSE	FALSE
chr3	90476126	90488379	12254	+	985.641	0.100415	0.114315	-0.8784	0.379727	0.578342	ENSMUSG00000001016.12	Ilf2	protein_coding	static	2.99416	0.0698273			4C	FALSE	FALSE	FALSE
chr3	90498956	90509498	10543	-	1959.64	0.166058	0.14641	-1.1342	0.25671	0.445715	ENSMUSG00000001017.15	Chtop	protein_coding	static	3.2924	0.032464			Other	FALSE	FALSE	FALSE
chr3	90488026	90491033	3008	-	418.412	-0.0380364	0.214204	0.177571	0.85906	0.929026	ENSMUSG00000001018.15	Snapin	protein_coding	static	2.62264	0.111167			Zygote	FALSE	FALSE	FALSE
chr3	90603771	90606045	2275	+	2.18637	-0.41189	1.67971	0.245214	0.80629	0.900763	ENSMUSG00000001020.8	S100a4	protein_coding	static	0.503297	0.0478424				FALSE	FALSE	FALSE
chr3	90584659	90602702	18044	+	0.201491	-0.702453	4.40736	0.159382	0.873368		ENSMUSG00000001021.13	S100a3	protein_coding	naPadj	0.0797206	0.145336			8C	FALSE	FALSE	FALSE
chr3	90608523	90611780	3258	+	0	0					ENSMUSG00000001023.10	S100a5	protein_coding	naPadj	0	3.16983				FALSE	FALSE	FALSE
chr3	90612882	90624181	11300	+	31.6596	0.453111	0.53683	-0.844051	0.398641	0.597102	ENSMUSG00000001025.8	S100a6	protein_coding	static	1.51401	0.0460811			ESC	FALSE	FALSE	FALSE										TRUE	TRUE	TRUE	TRUE
chr11	106318592	106353288	34697	-	3.38169	-0.888081	1.34797	0.658829	0.510006	0.6968	ENSMUSG00000001027.7	Scn4a	protein_coding	static	0.641642	0.0293006				FALSE	FALSE	FALSE
chr11	106377656	106388075	10420	-	1.70554	2.17486	1.95086	-1.11482	0.264927	0.455332	ENSMUSG00000001029.15	Icam2	protein_coding	static	0.432255	0.0330729				FALSE	FALSE	FALSE
chr11	61488812	61494406	5595	-	610.99	-0.75971	0.150146	5.05979	4.19715e-07	4.39079e-06	ENSMUSG00000001034.17	Mapk7	protein_coding	DMSO_mESC.higher.noFC	2.78674	0.0328627			4C	FALSE	FALSE	FALSE
chr11	61517249	61579687	62439	-	847.498	0.157528	0.12086	-1.30339	0.192441	0.362965	ENSMUSG00000001036.17	Epn2	protein_coding	static	2.92865	0.0763978			Oocyte	FALSE	FALSE	FALSE
chr11	61505144	61512931	7788	+	29.6878	-0.232504	0.43439	0.535243	0.592482	0.760894	ENSMUSG00000001039.12	B9d1	protein_coding	static	1.48697	0.0510028			Oocyte	FALSE	FALSE	FALSE
chr3	129982759	130061553	78795	-	353.091	0.224179	0.144402	-1.55246	0.120553	0.257925	ENSMUSG00000001052.15	Sec24b	protein_coding	static	2.54911	0.092338				FALSE	FALSE	FALSE
chr11	51643063	51650842	7780	-	404.759	-2.04727	0.208875	9.80141	1.1103e-22	5.13177e-21	ENSMUSG00000001053.15	N4bp3	protein_coding	DMSO_mESC.higher.yesFC	2.60827	0.00202523	C1	mESC dTAG Down (C1)	ESC	FALSE	FALSE	FALSE
chr11	51623671	51635896	12226	-	232.573	-0.314405	0.198989	1.58001	0.114105	0.248	ENSMUSG00000001054.9	Rmnd5b	protein_coding	static	2.36842	0.0996867			4C	FALSE	FALSE	FALSE
chr11	51619735	51623714	3980	+	614.314	-0.250958	0.30194	0.831152	0.405888	0.603619	ENSMUSG00000001056.3	Nhp2	protein_coding	static	2.7891	0.0897586			8C	FALSE	FALSE	FALSE
chr8	123242356	123254348	11993	-	102.013	-0.750692	0.307381	2.44222	0.0145972	0.0491204	ENSMUSG00000001062.18	Vps9d1	protein_coding	DMSO_mESC.higher.noFC	2.01289	0.0426327	C1	mESC dTAG Down (C1)		FALSE	FALSE	FALSE
chr8	123254195	123269745	15551	+	142.685	-0.206133	0.256737	0.802895	0.422035	0.619418	ENSMUSG00000001065.15	Zfp276	protein_coding	static	2.15741	0.0923566			Oocyte	FALSE	FALSE	FALSE
chr15	99084086	99087817	3732	-	29.8551	0.323275	0.382679	-0.844768	0.398241	0.596843	ENSMUSG00000001076.7	C1ql4	protein_coding	static	1.48933	0.0494127	C8	2CLC dTAG Static (C8)		FALSE	FALSE	FALSE
chr5	34633642	34637212	3571	-	154.704	-0.579666	0.283067	2.04781	0.0405789	0.112505	ENSMUSG00000001082.12	Mfsd10	protein_coding	static	2.1923	0.0582771			Oocyte	FALSE	FALSE	FALSE
chr4	136469761	136554780	85020	+	1569.3	-0.763342	0.239169	3.19164	0.00141469	0.006771	ENSMUSG00000001089.14	Luzp1	protein_coding	DMSO_mESC.higher.noFC	3.19598	0.0133487			Other	FALSE	FALSE	FALSE
chr11	78397087	78422217	25131	-	3.22801	0.62794	1.58429	-0.396353	0.691844	0.829026	ENSMUSG00000001095.5	Slc13a2	protein_coding	static	0.626136	0.0476339			8C	FALSE	FALSE	FALSE
chr5	114363567	114380508	16942	-	396.463	-0.138922	0.165119	0.841345	0.400155	0.598563	ENSMUSG00000001098.15	Kctd10	protein_coding	static	2.5993	0.10919			Zygote	FALSE	FALSE	FALSE
chr11	78512193	78522736	10544	+	454.267	-0.742113	0.212288	3.49578	0.000472673	0.00257866	ENSMUSG00000001100.10	Poldip2	protein_coding	DMSO_mESC.higher.noFC	2.65827	0.0371854			ESC	FALSE	FALSE	FALSE
chr11	78503447	78505081	1635	+	1.5959	1.36226	1.7863	-0.762616	0.445693	0.641192	ENSMUSG00000001103.7	Sebox	protein_coding	static	0.414288	0.0470641			Minor ZGA	FALSE	FALSE	FALSE
chr11	78536361	78541737	5377	+	41.3619	0.315451	0.429308	-0.734789	0.462468	0.65635	ENSMUSG00000001105.15	Ift20	protein_coding	static	1.62698	0.0514293			Other	FALSE	FALSE	FALSE
chr10	76708792	76726168	17377	-	71.8665	1.43984	0.355285	-4.05263	5.06453e-05	0.000348992	ENSMUSG00000001119.7	Col6a1	protein_coding	Non-ECORD_DMSO_2CLC.higher.yesFC	1.86253	0.0158065	C4	2CLC dTAG Up (C4-C7)		FALSE	FALSE	FALSE
chr10	76761857	76961887	200031	-	104.362	-0.152975	0.391536	0.390704	0.696016	0.831883	ENSMUSG00000001120.15	Pcbp3	protein_coding	static	2.02268	0.0923826			Zygote	FALSE	FALSE	FALSE
chr11	78962974	78984946	21973	-	35.7126	1.21051	0.406786	-2.97579	0.00292235	0.0126787	ENSMUSG00000001123.15	Lgals9	protein_coding	Non-ECORD_DMSO_2CLC.higher.yesFC	1.56482	0.0202862	C9	2CLC dTAG Down (C9-C10)	8C	FALSE	FALSE	FALSE										FALSE	TRUE	TRUE	TRUE
chrX	20797814	20860519	62706	+	302.41	-0.0604226	0.224682	0.268924	0.787988	0.890384	ENSMUSG00000001127.12	Araf	protein_coding	static	2.48203	0.11489			8C	FALSE	FALSE	FALSE
chrX	20925454	20931555	6102	-	28.6378	-0.842367	0.424705	1.98342	0.047321	0.127029	ENSMUSG00000001128.7	Cfp	protein_coding	static	1.47185	0.0342287				FALSE	FALSE	FALSE
chrX	20870166	20874735	4570	+	39.0224	-0.341657	0.479466	0.712578	0.476107	0.667623	ENSMUSG00000001131.11	Timp1	protein_coding	static	1.6023	0.0519261			ESC	FALSE	FALSE	FALSE
chrX	20941722	20962017	20296	-	11.3951	0.768201	0.577397	-1.33046	0.183368	0.350209	ENSMUSG00000001134.9	Uxt	protein_coding	static	1.09325	0.0322185			8C	FALSE	FALSE	FALSE
chr1	36511867	36528237	16371	+	749.753	0.00153765	0.151292	-0.0101634	0.991891	0.997061	ENSMUSG00000001138.13	Cnnm3	protein_coding	static	2.8755	0.0899075				FALSE	FALSE	FALSE
chr1	36419871	36445271	25401	-	349.434	0.0212855	0.177643	-0.119821	0.904625	0.953541	ENSMUSG00000001143.13	Lman2l	protein_coding	static	2.54461	0.114629			Zygote	FALSE	FALSE	FALSE
chr10	76468927	76515857	46931	+	415.627	-0.340457	0.367179	0.927223	0.353811	0.551764	ENSMUSG00000001150.7	Mcm3ap	protein_coding	static	2.61975	0.0973268			Oocyte	FALSE	FALSE	FALSE
chr10	76351263	76442786	91524	-	520.565	-0.593021	0.273313	2.16975	0.0300257	0.0879813	ENSMUSG00000001151.10	Pcnt	protein_coding	static	2.71731	0.053776			Oocyte	FALSE	FALSE	FALSE
chr10	76575648	76590338	14691	+	0.312682	1.22107	4.40736	-0.277053	0.781739		ENSMUSG00000001155.13	Ftcd	protein_coding	naPadj	0.118159	0.414401				FALSE	FALSE	FALSE
chr6	86647042	86669161	22120	-	62.1369	0.466887	0.244282	-1.91126	0.0559706	0.144446	ENSMUSG00000001156.9	Mxd1	protein_coding	static	1.80028	0.0388049			Oocyte	FALSE	FALSE	FALSE
chr6	86691768	86733383	41616	-	371.249	-0.422185	0.165855	2.54551	0.0109118	0.0385988	ENSMUSG00000001157.13	Gmcl1	protein_coding	DMSO_mESC.higher.noFC	2.57083	0.0893506			Oocyte	FALSE	FALSE	FALSE
chr6	86675151	86684522	9372	-	123.176	0.0751528	0.314842	-0.2387	0.811338	0.903947	ENSMUSG00000001158.13	Snrnp27	protein_coding	static	2.09404	0.0879231			Oocyte	FALSE	FALSE	FALSE
chr5	120800194	120812514	12321	-	18.1253	-1.57624	0.581651	2.70995	0.00672934	0.0258364	ENSMUSG00000001166.17	Oas1c	protein_coding	DMSO_mESC.higher.yesFC	1.28161	0.0116853	C1	mESC dTAG Down (C1)	Zygote	FALSE	FALSE	FALSE
chr5	120861421	120873506	12086	+	0.405492	2.02635	4.21351	-0.480918	0.630575		ENSMUSG00000001168.16	Oas1h	protein_coding	naPadj	0.147828	0.145701			Zygote	FALSE	FALSE	FALSE
chrX	47912387	47965868	53482	+	417.365	0.105237	0.152156	-0.691641	0.489163	0.678876	ENSMUSG00000001173.15	Ocrl	protein_coding	static	2.62156	0.10354			Zygote	FALSE	FALSE	FALSE
chr12	100199435	100209814	10380	+	2935.5	0.470249	0.191917	-2.45027	0.0142749	0.0481947	ENSMUSG00000001175.16	Calm1	protein_coding	DMSO_2CLC.higher.noFC	3.46783	0.00930043			Oocyte	FALSE	FALSE	FALSE
chr10	78269178	78352489	83312	-	210.822	-0.110283	0.257182	0.428814	0.668059	0.813494	ENSMUSG00000001211.15	Agpat3	protein_coding	static	2.32597	0.117124				FALSE	FALSE	FALSE										FALSE	FALSE	FALSE	TRUE
chr12	31390871	31473917	83047	+	1.17337	1.45585	3.24181	-0.449084	0.653371	0.803203	ENSMUSG00000001225.12	Slc26a3	protein_coding	static	0.337133	0.0393488				FALSE	FALSE	FALSE
chr17	56123085	56140343	17259	-	36.1291	0.151964	0.325419	-0.466978	0.640516	0.79484	ENSMUSG00000001227.12	Sema6b	protein_coding	static	1.56971	0.0591824	C10	2CLC dTAG Down (C9-C10)		FALSE	FALSE	FALSE
chr17	56303321	56323486	20166	+	2544.71	-0.286554	0.214917	1.33333	0.182425	0.349061	ENSMUSG00000001228.14	Uhrf1	protein_coding	static	3.40581	0.0220088			Oocyte	FALSE	FALSE	FALSE
chr17	56186807	56218905	32099	-	269.165	-0.320127	0.247606	1.29289	0.196049	0.367834	ENSMUSG00000001229.9	Dpp9	protein_coding	static	2.43163	0.101711				FALSE	FALSE	FALSE
chr11	101246028	101259546	13519	+	291.232	0.0903878	0.259628	-0.348144	0.727732	0.851493	ENSMUSG00000001240.13	Ramp2	protein_coding	static	2.46573	0.114205			8C	FALSE	FALSE	FALSE
chr7	30957770	30973464	15695	-	77.1052	-0.550667	0.288925	1.90591	0.0566614	0.145813	ENSMUSG00000001247.16	Lsr	protein_coding	static	1.89268	0.0543573			Oocyte	FALSE	FALSE	FALSE
chr7	31130127	31155896	25770	-	122.034	-1.84357	0.286022	6.44553	1.15194e-10	2.05384e-09	ENSMUSG00000001248.15	Gramd1a	protein_coding	DMSO_mESC.higher.yesFC	2.09003	0.00709079	C1	mESC dTAG Down (C1)		FALSE	FALSE	FALSE
chr7	31098725	31115290	16566	-	10.5524	-0.327277	0.70713	0.462824	0.643491	0.796557	ENSMUSG00000001249.14	Hpn	protein_coding	static	1.06267	0.0497583				FALSE	FALSE	FALSE										TRUE	TRUE	FALSE	FALSE
chr5	70751047	70842617	91571	-	0.411873	0.25933	3.61232	-0.0717905	0.942769		ENSMUSG00000001260.10	Gabrg1	protein_coding	naPadj	0.149796	0.103682				FALSE	FALSE	FALSE
chr12	111669361	111672338	2978	-	957.646	-0.589194	0.278148	2.11827	0.034152	0.0976455	ENSMUSG00000001270.9	Ckb	protein_coding	static	2.98166	0.0363217			8C	FALSE	FALSE	FALSE
chr15	102406143	102436404	30262	+	2874.79	-0.173865	0.186791	0.930798	0.351958	0.549941	ENSMUSG00000001280.13	Sp1	protein_coding	static	3.45876	0.01883			Other	FALSE	FALSE	FALSE
chr15	102215995	102231944	15950	-	25.1449	-0.990386	0.468501	2.11395	0.0345197	0.0985163	ENSMUSG00000001281.10	Itgb7	protein_coding	static	1.41739	0.0253081				FALSE	FALSE	FALSE
chr15	102331709	102338139	6431	+	76.6334	-0.152578	0.258098	0.591164	0.55441	0.733648	ENSMUSG00000001285.12	Myg1	protein_coding	static	1.89005	0.0774333			4C	FALSE	FALSE	FALSE
chr15	102234938	102257517	22580	-	831.025	0.759753	0.239471	-3.17263	0.00151067	0.0071632	ENSMUSG00000001288.15	Rarg	protein_coding	DMSO_2CLC.higher.noFC	2.92014	0.0195946			4C	FALSE	FALSE	FALSE
chr15	102326116	102331873	5758	+	34.4846	-0.269675	0.497181	0.542408	0.587538	0.757423	ENSMUSG00000001289.12	Pfdn5	protein_coding	static	1.55004	0.0508796			Other	FALSE	FALSE	FALSE
chr8	8617434	8661242	43809	-	275.786	2.19172	0.376338	-5.82382	5.75176e-09	8.13836e-08	ENSMUSG00000001300.16	Efnb2	protein_coding	Non-ECORD_DMSO_2CLC.higher.yesFC	2.44214	0.00430245	C8	2CLC dTAG Static (C8)	Major ZGA	FALSE	FALSE	FALSE										TRUE	TRUE	TRUE	TRUE
chr1	186720978	186749358	28381	-	688.419	0.264381	0.205283	-1.28789	0.197784	0.370122	ENSMUSG00000001305.5	Rrp15	protein_coding	static	2.83848	0.0751828			8C	FALSE	FALSE	FALSE
chr11	101464999	101471853	6855	+	319.152	-0.610143	0.161624	3.77507	0.000159961	0.000980992	ENSMUSG00000001313.12	Rnd2	protein_coding	DMSO_mESC.higher.noFC	2.50536	0.0634887			8C	FALSE	FALSE	FALSE
chr11	74906359	74925948	19590	-	458.972	0.24839	0.234087	-1.0611	0.288644	0.482376	ENSMUSG00000001323.17	Srr	protein_coding	static	2.66273	0.088732				FALSE	FALSE	FALSE
chr4	129287617	129308559	20943	+	49.8127	0.39003	0.294216	-1.32566	0.184953	0.352543	ENSMUSG00000001333.9	Sync	protein_coding	static	1.70597	0.0433984			8C	FALSE	FALSE	FALSE
chr4	129136999	129144593	7595	+	11.9844	-1.42326	0.534989	2.66036	0.00780574	0.0292867	ENSMUSG00000001334.9	Fndc5	protein_coding	DMSO_mESC.higher.yesFC	1.11342	0.0160301	C1	mESC dTAG Down (C1)		FALSE	FALSE	FALSE										TRUE	TRUE	FALSE	FALSE
chr9	22126727	22135711	8985	-	26.413	-1.09916	0.57484	1.91211	0.0558615	0.144262	ENSMUSG00000001348.15	Acp5	protein_coding	static	1.43796	0.0244037			8C	FALSE	FALSE	FALSE
chr9	22099216	22109630	10415	+	22.9723	0.375192	0.554409	-0.676742	0.498569	0.686762	ENSMUSG00000001349.5	Cnn1	protein_coding	static	1.37971	0.0495366			Minor ZGA	FALSE	FALSE	FALSE										TRUE	TRUE	TRUE	FALSE
chr9	78081499	78109065	27567	-	78.1364	-0.173843	0.328498	0.529207	0.596662	0.763748	ENSMUSG00000001366.14	Fbxo9	protein_coding	static	1.89838	0.0738422			Oocyte	FALSE	FALSE	FALSE
chr6	3498382	3603531	105150	+	162.168	0.0988134	0.272255	-0.362944	0.716647	0.844383	ENSMUSG00000001376.17	Vps50	protein_coding	static	2.21263	0.0923745			Zygote	FALSE	FALSE	FALSE
chr18	36766528	36783205	16678	-	100.961	-0.00987117	0.372147	0.0265249	0.978839	0.990941	ENSMUSG00000001380.7	Hars	protein_coding	static	2.00843	0.0868445			4C	FALSE	FALSE	FALSE
chr18	36793876	36799666	5791	+	544.951	0.178832	0.21057	-0.849274	0.395729	0.594361	ENSMUSG00000001383.9	Zmat2	protein_coding	static	2.73715	0.0932895			Other	FALSE	FALSE	FALSE
chr2	164769898	164778822	8925	+	750.345	0.639456	0.316413	-2.02096	0.0432842	0.118287	ENSMUSG00000001403.13	Ube2c	protein_coding	static	2.87584	0.0239085			8C	FALSE	FALSE	FALSE
chr3	88336260	88362338	26079	+	930.456	-0.133633	0.134024	0.997085	0.318723	0.514809	ENSMUSG00000001415.10	Smg5	protein_coding	static	2.96916	0.078114			4C	FALSE	FALSE	FALSE
chr3	88297116	88321767	24652	+	866.981	0.104952	0.329578	-0.318443	0.750149	0.866863	ENSMUSG00000001416.13	Cct3	protein_coding	static	2.93851	0.0763978			8C	FALSE	FALSE	FALSE
chr3	88325023	88331313	6291	+	280.921	0.502687	0.272248	-1.84643	0.0648295	0.161405	ENSMUSG00000001418.13	Glmp	protein_coding	static	2.45013	0.0532562			8C	FALSE	FALSE	FALSE
chr3	88142372	88172086	29715	+	1300.31	0.672146	0.136573	-4.92153	8.58693e-07	8.52587e-06	ENSMUSG00000001419.17	Mef2d	protein_coding	DMSO_2CLC.higher.noFC	3.11438	0.0144851				FALSE	FALSE	FALSE
chr3	88328655	88336148	7494	-	101.74	0.46551	0.244897	-1.90084	0.0573224	0.14719	ENSMUSG00000001420.13	Tmem79	protein_coding	static	2.01174	0.0435046			8C	FALSE	FALSE	FALSE
chr6	28475139	28935162	460024	+	400.511	-0.0047572	0.249965	0.0190315	0.984816	0.993693	ENSMUSG00000001424.14	Snd1	protein_coding	static	2.6037	0.111167			Oocyte	FALSE	FALSE	FALSE
chr10	77052178	77166548	114371	-	823.442	-0.934215	0.159994	5.83908	5.24908e-09	7.46692e-08	ENSMUSG00000001435.15	Col18a1	protein_coding	DMSO_mESC.higher.noFC	2.91616	0.018848				FALSE	FALSE	FALSE
chr10	77032241	77061002	28762	+	263.679	-0.150082	0.186326	0.805483	0.420541	0.617942	ENSMUSG00000001436.15	Slc19a1	protein_coding	static	2.42272	0.114764			Other	FALSE	FALSE	FALSE
chr11	97159714	97187881	28168	-	5940.84	-0.0651818	0.149694	0.435434	0.663247	0.809975	ENSMUSG00000001440.5	Kpnb1	protein_coding	static	3.77392	0.00971995			Other	FALSE	FALSE	FALSE
chr11	97205842	97280638	74797	-	1227.42	-0.8358	0.212078	3.941	8.1141e-05	0.000535224	ENSMUSG00000001441.13	Npepps	protein_coding	DMSO_mESC.higher.noFC	3.08935	0.0178448			ESC	FALSE	FALSE	FALSE
chr11	97098071	97115331	17261	-	12.9351	0.812213	0.683593	-1.18815	0.234773	0.418107	ENSMUSG00000001444.2	Tbx21	protein_coding	static	1.14411	0.0338478	C7	2CLC dTAG Up (C4-C7)		FALSE	FALSE	FALSE										TRUE	TRUE	FALSE	FALSE
chr11	97041560	97049213	7654	+	641.201	0.186673	0.208508	-0.89528	0.370637	0.568974	ENSMUSG00000001445.10	Mrpl10	protein_coding	static	2.80767	0.0879325			Zygote	FALSE	FALSE	FALSE
chr5	4081145	4104746	23602	-	843.166	-0.0771798	0.14481	0.532973	0.594052	0.762062	ENSMUSG00000001467.5	Cyp51	protein_coding	static	2.92643	0.0821037			Other	FALSE	FALSE	FALSE
chr8	123373753	123403835	30083	+	870.219	-0.575863	0.219556	2.62286	0.0087196	0.0321293	ENSMUSG00000001472.17	Tcf25	protein_coding	DMSO_mESC.higher.noFC	2.94013	0.0401533			Other	FALSE	FALSE	FALSE
chr18	67390717	67402749	12033	+	1289.87	-0.193696	0.146722	1.32015	0.186785	0.35492	ENSMUSG00000001473.7	Tubb6	protein_coding	static	3.11088	0.0573335			Minor ZGA	FALSE	FALSE	FALSE
chr8	123423527	123463270	39744	+	872.609	-0.742003	0.217852	3.40599	0.000659239	0.00346535	ENSMUSG00000001482.15	Def8	protein_coding	DMSO_mESC.higher.noFC	2.94132	0.0258802			8C	FALSE	FALSE	FALSE
chr11	101877510	101894374	16865	-	7.58832	-0.671053	0.795071	0.844016	0.398661	0.597102	ENSMUSG00000001493.9	Meox1	protein_coding	static	0.933908	0.0349517				FALSE	FALSE	FALSE										FALSE	FALSE	TRUE	TRUE
chr11	101962458	101967015	4558	-	3.95482	1.53637	1.48295	-1.03603	0.30019	0.495	ENSMUSG00000001494.6	Sost	protein_coding	static	0.695028	0.0296889				FALSE	FALSE	FALSE
chr12	56531958	56536908	4951	-	0.436147	3.0115	4.0177	-0.749558	0.453521		ENSMUSG00000001496.15	Nkx2-1	protein_coding	naPadj	0.157199	0.0338207				FALSE	FALSE	FALSE
chr12	56691767	56712822	21056	+	11.9054	7.24925	1.28776	-5.62937	1.80868e-08	2.38847e-07	ENSMUSG00000001497.18	Pax9	protein_coding	Non-ECORD_DMSO_2CLC.higher.yesFC	1.11077	0.00270975	C9	2CLC dTAG Down (C9-C10)		FALSE	FALSE	FALSE
chr13	72628820	72634198	5379	+	233.584	2.34016	0.219641	-10.6545	1.66163e-26	9.22242e-25	ENSMUSG00000001504.10	Irx2	protein_coding	Non-ECORD_DMSO_2CLC.higher.yesFC	2.3703	0.00269766	C7	2CLC dTAG Up (C4-C7)		FALSE	FALSE	FALSE										FALSE	FALSE	TRUE	TRUE
chr11	94936224	94953042	16819	+	196.485	0.874571	0.407749	-2.14488	0.0319626	0.0924317	ENSMUSG00000001506.10	Col1a1	protein_coding	static	2.29553	0.026361	C4	2CLC dTAG Up (C4-C7)		FALSE	FALSE	FALSE
chr11	95044474	95076801	32328	-	308.335	0.222298	0.213468	-1.04136	0.297707	0.492251	ENSMUSG00000001507.16	Itga3	protein_coding	static	2.49043	0.0933427				FALSE	FALSE	FALSE
chr11	94962791	94976327	13537	-	0.383799	-0.70246	4.27383	0.164363	0.869445		ENSMUSG00000001508.15	Sgca	protein_coding	naPadj	0.141073	0.146744				FALSE	FALSE	FALSE
chr11	95120119	95125296	5178	+	19.3736	0.78925	0.651919	-1.21066	0.226027	0.407316	ENSMUSG00000001510.8	Dlx3	protein_coding	static	1.30907	0.0309838	C9	2CLC dTAG Down (C9-C10)		FALSE	FALSE	FALSE
chr6	128362967	128376146	13180	+	1045.42	-0.301292	0.126134	2.38866	0.0169098	0.0553849	ENSMUSG00000001517.14	Foxm1	protein_coding	static	3.0197	0.059951			Major ZGA	FALSE	FALSE	FALSE
chr6	128409444	128424931	15488	-	143.635	0.0640807	0.306676	-0.208953	0.834485	0.91589	ENSMUSG00000001518.12	Itfg2	protein_coding	static	2.16027	0.0895722			4C	FALSE	FALSE	FALSE
chr6	128399296	128416427	17132	+	14.4074	0.824218	0.561419	-1.4681	0.142078	0.290979	ENSMUSG00000001520.12	Nrip2	protein_coding	static	1.18773	0.0328493				FALSE	FALSE	FALSE
chr6	128321161	128355851	34691	-	821.731	0.0164539	0.206419	-0.0797113	0.936467	0.97098	ENSMUSG00000001521.12	Tulp3	protein_coding	static	2.91526	0.0829189			Other	FALSE	FALSE	FALSE
chr17	35667730	35673739	6010	-	42.0868	-0.489253	0.397253	1.23159	0.218103	0.396999	ENSMUSG00000001524.14	Gtf2h4	protein_coding	static	1.63434	0.050812			4C	FALSE	FALSE	FALSE
chr17	35833921	35838306	4386	-	31235.3	0.202314	0.133071	-1.52034	0.128425	0.270878	ENSMUSG00000001525.10	Tubb5	protein_coding	static	4.49466	0.00127075			ESC	FALSE	FALSE	FALSE
chr13	75706757	75772364	65608	+	411.437	0.342656	0.169158	-2.02566	0.0428	0.117266	ENSMUSG00000001542.7	Ell2	protein_coding	static	2.61536	0.0785089			8C	FALSE	FALSE	FALSE
chr11	100368958	100397763	28806	-	555.333	-0.448304	0.264052	1.69779	0.0895478	0.206421	ENSMUSG00000001552.14	Jup	protein_coding	static	2.74533	0.0645439			Oocyte	FALSE	FALSE	FALSE
chr11	100415697	100424824	9128	+	159.354	-1.75153	0.268425	6.5252	6.79098e-11	1.25201e-09	ENSMUSG00000001555.10	Fkbp10	protein_coding	DMSO_mESC.higher.yesFC	2.20508	0.00777783	C1	mESC dTAG Down (C1)	4C	FALSE	FALSE	FALSE
chr11	100441917	100457022	15106	+	12.4005	-0.165698	0.558585	0.296639	0.766742	0.877591	ENSMUSG00000001558.5	Klhl10	protein_coding	static	1.12712	0.0467703			8C	FALSE	FALSE	FALSE
chr5	29473034	29478470	5437	-	21.7621	0.602888	0.497922	-1.21081	0.225969	0.407267	ENSMUSG00000001566.9	Mnx1	protein_coding	static	1.35721	0.0344929				FALSE	FALSE	FALSE
chr5	29434664	29457843	23180	+	465.105	0.161413	0.243996	-0.661539	0.508267	0.695472	ENSMUSG00000001569.10	Nom1	protein_coding	static	2.66848	0.0986296			4C	FALSE	FALSE	FALSE
chr17	26561489	26656934	95446	+	778.133	-0.834835	0.155726	5.36092	8.27974e-08	9.73245e-07	ENSMUSG00000001576.15	Ergic1	protein_coding	DMSO_mESC.higher.noFC	2.89161	0.0273114			Oocyte	FALSE	FALSE	FALSE
chr11	69851005	69858730	7726	-	30.9416	0.425903	0.402121	-1.05914	0.289535	0.483408	ENSMUSG00000001583.13	Tnk1	protein_coding	static	1.50436	0.0460811				FALSE	FALSE	FALSE
chr11	69881567	69895539	13973	-	12.1653	-1.64989	0.698184	2.36311	0.0181222	0.0585749	ENSMUSG00000001588.12	Acap1	protein_coding	static	1.11943	0.0100797				FALSE	FALSE	FALSE
chr4	136247729	136274898	27170	+	10.7385	-1.46879	0.70273	2.09012	0.0366073	0.103373	ENSMUSG00000001604.14	Tcea3	protein_coding	static	1.06961	0.0166822	C1	mESC dTAG Down (C1)	Oocyte	FALSE	FALSE	FALSE
chr5	87925579	87932665	7087	+	1.38981	2.70961	2.2476	-1.20556	0.227989	0.409572	ENSMUSG00000001622.15	Csn3	protein_coding	static	0.378363	0.0484579				FALSE	FALSE	FALSE										FALSE	TRUE	FALSE	FALSE
chr12	40201567	40248504	46938	-	221.882	0.223484	0.172424	-1.29613	0.19493	0.36615	ENSMUSG00000001627.12	Ifrd1	protein_coding	static	2.34807	0.090149			Oocyte	FALSE	FALSE	FALSE
chr6	146724995	146778812	53818	+	274.969	0.906387	0.179126	-5.06004	4.19168e-07	4.3868e-06	ENSMUSG00000001630.13	Stk38l	protein_coding	DMSO_2CLC.higher.noFC	2.44086	0.0255093			Other	FALSE	FALSE	FALSE
chr6	113307137	113324860	17724	+	545.021	0.374274	0.20673	-1.81045	0.070226	0.171279	ENSMUSG00000001632.16	Brpf1	protein_coding	static	2.73721	0.0564872			8C	FALSE	FALSE	FALSE
chr6	34302434	34317478	15045	-	571.492	0.516765	0.266369	-1.94004	0.052375	0.13748	ENSMUSG00000001642.18	Akr1b3	protein_coding	static	2.75777	0.0429398			Zygote	FALSE	FALSE	FALSE
chr15	102921103	102928814	7712	+	105.05	0.703559	0.225947	-3.11382	0.00184681	0.00850623	ENSMUSG00000001655.6	Hoxc13	protein_coding	DMSO_2CLC.higher.noFC	2.02551	0.0388189	C7	2CLC dTAG Up (C4-C7)		FALSE	FALSE	FALSE
chr15	102954427	102957708	3282	+	3.21586	3.28841	1.59758	-2.05837	0.0395543	0.110079	ENSMUSG00000001656.3	Hoxc11	protein_coding	static	0.624887	0.0119715				FALSE	FALSE	FALSE
chr15	102990607	102994111	3505	+	11.6321	0.62212	0.82038	-0.758332	0.448252	0.643479	ENSMUSG00000001657.7	Hoxc8	protein_coding	static	1.10148	0.039835				FALSE	FALSE	FALSE
chr15	102998257	103011881	13625	+	14.6368	1.0876	0.668023	-1.62809	0.103506	0.230641	ENSMUSG00000001661.5	Hoxc6	protein_coding	static	1.19415	0.02613				FALSE	FALSE	FALSE
chr10	75783813	75798584	14772	-	8.73579	-1.19808	0.78175	1.53256	0.125384	0.265864	ENSMUSG00000001663.10	Gstt1	protein_coding	static	0.988371	0.0193948				FALSE	FALSE	FALSE										TRUE	FALSE	FALSE	FALSE
chr10	75774115	75781414	7300	-	41.3476	-1.2578	0.401747	3.13083	0.00174316	0.00808212	ENSMUSG00000001665.11	Gstt3	protein_coding	DMSO_mESC.higher.yesFC	1.62683	0.0156245	C1	mESC dTAG Down (C1)		FALSE	FALSE	FALSE
chr10	75771230	75773414	2185	-	38.2041	-0.176407	0.482766	0.365409	0.714806	0.843623	ENSMUSG00000001666.8	Ddt	protein_coding	static	1.59333	0.0529301			ESC	FALSE	FALSE	FALSE
chr8	109990437	109999803	9367	+	1.02341	2.38749	2.30637	-1.03517	0.300588		ENSMUSG00000001670.13	Tat	protein_coding	naPadj	0.306084	0.0607626			8C	FALSE	FALSE	FALSE
chr8	109947914	109962203	14290	-	15.9821	-1.21049	0.542362	2.23188	0.0256231	0.0773532	ENSMUSG00000001672.14	Marveld3	protein_coding	static	1.22999	0.0204951				FALSE	FALSE	FALSE
chr1	121553835	121567989	14155	-	412.719	0.281601	0.27207	-1.03503	0.300655	0.495519	ENSMUSG00000001674.11	Ddx18	protein_coding	static	2.61671	0.0785089			ESC	FALSE	FALSE	FALSE
chr5	148504635	148552789	48155	-	675.599	-0.50934	0.160063	3.18212	0.001462	0.00696229	ENSMUSG00000001687.15	Ubl3	protein_coding	DMSO_mESC.higher.noFC	2.83033	0.0563425			Zygote	FALSE	FALSE	FALSE
chr18	56400337	56503792	103456	+	23.9132	0.0622	0.568257	-0.109457	0.91284	0.958128	ENSMUSG00000001700.10	Gramd3	protein_coding	static	1.39643	0.051749				FALSE	FALSE	FALSE
chr13	38644207	38659058	14852	-	445.045	0.21447	0.23634	-0.907463	0.364162	0.562059	ENSMUSG00000001707.8	Eef1e1	protein_coding	static	2.64938	0.088732			Other	FALSE	FALSE	FALSE
chr12	112653821	112674884	21064	-	346.803	-0.701884	0.245433	2.85977	0.00423944	0.0174343	ENSMUSG00000001729.14	Akt1	protein_coding	DMSO_mESC.higher.noFC	2.54133	0.0410829			Oocyte	FALSE	FALSE	FALSE
chr5	136966616	136975858	9243	+	3.50626	-0.315969	1.0662	0.296352	0.766961	0.877766	ENSMUSG00000001739.14	Cldn15	protein_coding	static	0.653816	0.0481577			Oocyte	FALSE	FALSE	FALSE
chr7	83642825	83745726	102902	-	4.45532	2.96766	1.11723	-2.65627	0.00790099	0.029587	ENSMUSG00000001741.12	Il16	protein_coding	Non-ECORD_DMSO_2CLC.higher.yesFC	0.73682	0.0125912	C9	2CLC dTAG Down (C9-C10)		FALSE	FALSE	FALSE
chr19	3896050	3907133	11084	-	34.2306	-0.153993	0.413418	0.372486	0.709531	0.84005	ENSMUSG00000001750.16	Tcirg1	protein_coding	static	1.54692	0.0586383			4C	FALSE	FALSE	FALSE
chr11	101070012	101077672	7661	+	55.1416	-0.363454	0.349876	1.03881	0.298894	0.493475	ENSMUSG00000001751.9	Naglu	protein_coding	static	1.74929	0.0579234				FALSE	FALSE	FALSE
chr11	101082565	101086619	4055	+	237.95	0.0443144	0.234733	-0.188787	0.85026	0.924029	ENSMUSG00000001755.12	Coasy	protein_coding	static	2.37831	0.106227				FALSE	FALSE	FALSE
chr6	29735503	29761365	25863	+	277.499	-1.40468	0.21643	6.49025	8.5692e-11	1.55396e-09	ENSMUSG00000001761.7	Smo	protein_coding	DMSO_mESC.higher.yesFC	2.44482	0.0127664	C1	mESC dTAG Down (C1)		FALSE	FALSE	FALSE
chr6	29694222	29718559	24338	+	25.1683	-0.736332	0.401264	1.83503	0.0665011	0.164404	ENSMUSG00000001763.14	Tspan33	protein_coding	static	1.41778	0.0368823	C1	mESC dTAG Down (C1)		FALSE	FALSE	FALSE
chr2	145917479	145935014	17536	-	125.588	0.0491763	0.320837	-0.153275	0.878181	0.939805	ENSMUSG00000001767.5	Crnkl1	protein_coding	static	2.10239	0.0879231			Other	FALSE	FALSE	FALSE
chr2	145675215	145887616	212402	+	63.6813	-0.668234	0.251981	2.65193	0.00800341	0.0298866	ENSMUSG00000001768.16	Rin2	protein_coding	DMSO_mESC.higher.noFC	1.81078	0.0481066				FALSE	FALSE	FALSE
chr7	86718977	86775943	56967	-	0.215135	1.89838	4.37797	-0.433621	0.664563		ENSMUSG00000001773.14	Folh1	protein_coding	naPadj	0.0846245	0.134442				FALSE	FALSE	FALSE
chr9	18292125	18317442	25318	+	945.287	0.187443	0.193411	-0.969146	0.332473	0.529982	ENSMUSG00000001774.8	Chordc1	protein_coding	static	2.97602	0.0698273			Other	FALSE	FALSE	FALSE
chr10	85938637	85957823	19187	-	541.05	0.385608	0.246327	-1.56543	0.117482	0.253049	ENSMUSG00000001783.3	Rtcb	protein_coding	static	2.73404	0.0564872			Other	FALSE	FALSE	FALSE
chr10	85829494	85889096	59603	+	774.549	0.143547	0.228186	-0.629081	0.529296	0.713344	ENSMUSG00000001785.13	Pwp1	protein_coding	static	2.88961	0.0794676			8C	FALSE	FALSE	FALSE
chr10	86021972	86051873	29902	+	175.879	-0.262619	0.277671	0.945792	0.344255	0.542505	ENSMUSG00000001786.14	Fbxo7	protein_coding	static	2.24768	0.0904326			Zygote	FALSE	FALSE	FALSE
chr7	30186936	30198811	11876	-	1823.31	-0.50604	0.253894	1.99312	0.0462488	0.124712	ENSMUSG00000001794.13	Capns1	protein_coding	static	3.2611	0.0201127			ESC	FALSE	FALSE	FALSE
chr7	35200027	35215498	15472	-	142.008	-0.193455	0.223248	0.866548	0.386189	0.585095	ENSMUSG00000001802.16	Lrp3	protein_coding	static	2.15536	0.0923566				FALSE	FALSE	FALSE										FALSE	TRUE	FALSE	FALSE
chr18	20436175	20471821	35647	+	0	0					ENSMUSG00000001804.9	Dsg4	protein_coding	naPadj	0	3.16983				FALSE	FALSE	FALSE
chr2	74652991	74659557	6567	-	0.594464	1.22109	3.7684	-0.324033	0.745913		ENSMUSG00000001815.15	Evx2	protein_coding	naPadj	0.202615	0.315172				FALSE	FALSE	FALSE
chr2	74668310	74671599	3290	+	120.445	3.76856	0.363189	-10.3763	3.1785e-25	1.65344e-23	ENSMUSG00000001819.4	Hoxd13	protein_coding	Non-ECORD_DMSO_2CLC.higher.yesFC	2.08438	0.00266925	C9	2CLC dTAG Down (C9-C10)		FALSE	FALSE	FALSE										TRUE	TRUE	FALSE	FALSE
chr2	74675013	74677705	2693	+	2.01914	4.24814	1.67434	-2.53721	0.0111741	0.0393483	ENSMUSG00000001823.5	Hoxd12	protein_coding	Non-ECORD_DMSO_2CLC.higher.yesFC	0.479883	0.0220038	C7	2CLC dTAG Up (C4-C7)		FALSE	FALSE	FALSE
chr7	101858331	101870788	12458	-	85.955	-0.135694	0.295329	0.459466	0.645899	0.798123	ENSMUSG00000001827.12	Folr1	protein_coding	static	1.93929	0.0831016			8C	FALSE	FALSE	FALSE
chr7	101663633	101795506	131874	+	385.839	0.0341207	0.265417	-0.128555	0.89771	0.951167	ENSMUSG00000001829.17	Clpb	protein_coding	static	2.58753	0.112658			Oocyte	FALSE	FALSE	FALSE
chr9	25252439	25308571	56133	+	967.069	0.282226	0.192191	-1.46847	0.141978	0.290868	ENSMUSG00000001833.17	Septin7	protein_coding	static	2.98591	0.0423054				FALSE	FALSE	FALSE
chr5	143316489	143329256	12768	-	54.3129	-0.234481	0.304587	0.769833	0.441399	0.637331	ENSMUSG00000001844.10	Zdhhc4	protein_coding	static	1.74283	0.0604051			Other	FALSE	FALSE	FALSE
chr5	143503634	143528036	24403	-	1386.35	-0.675328	0.150515	4.48679	7.2305e-06	6.01521e-05	ENSMUSG00000001847.14	Rac1	protein_coding	DMSO_mESC.higher.noFC	3.14219	0.0215192			Zygote	FALSE	FALSE	FALSE
chr2	31974436	32053975	79540	+	624.139	-0.0977635	0.12663	0.772041	0.44009	0.636099	ENSMUSG00000001855.15	Nup214	protein_coding	static	2.79598	0.0947151			Oocyte	FALSE	FALSE	FALSE
chr2	31950139	31973442	23304	+	104.514	-0.530784	0.272465	1.94808	0.0514053	0.13557	ENSMUSG00000001864.13	Aif1l	protein_coding	static	2.02331	0.0564407				FALSE	FALSE	FALSE										TRUE	FALSE	FALSE	FALSE
chr3	20215620	20242181	26562	-	0	0					ENSMUSG00000001865.2	Cpa3	protein_coding	naPadj	0	3.16983				FALSE	FALSE	FALSE
chr17	75005568	75392512	386945	+	84.6114	0.449701	0.311985	-1.44142	0.149466	0.301729	ENSMUSG00000001870.16	Ltbp1	protein_coding	static	1.93253	0.0485957	C4	2CLC dTAG Up (C4-C7)		FALSE	FALSE	FALSE
chr11	21321138	21371201	50064	-	90.6796	0.317619	0.267236	-1.18853	0.234623	0.417895	ENSMUSG00000001891.16	Ugp2	protein_coding	static	1.96227	0.0611177			ESC	FALSE	FALSE	FALSE
chr11	106008124	106034549	26426	+	21.7648	-0.483252	0.420546	1.14911	0.250512	0.438597	ENSMUSG00000001901.15	Kcnh6	protein_coding	static	1.35726	0.0477364				FALSE	FALSE	FALSE
chr8	84686307	84699808	13502	+	255.584	-0.233304	0.273769	0.852196	0.394105	0.592864	ENSMUSG00000001909.16	Trmt1	protein_coding	static	2.40923	0.112667			4C	FALSE	FALSE	FALSE
chr8	84670479	84687902	17424	-	4845.63	-0.69685	0.119467	5.83301	5.44358e-09	7.7353e-08	ENSMUSG00000001910.5	Nacc1	protein_coding	DMSO_mESC.higher.noFC	3.68544	0.00437249				FALSE	FALSE	FALSE
chr8	84699876	84800344	100469	-	62.1973	-0.438012	0.416199	1.05241	0.292611	0.486806	ENSMUSG00000001911.16	Nfix	protein_coding	static	1.8007	0.0566655				FALSE	FALSE	FALSE
chr7	16781340	16798274	16935	+	1236.95	-0.13081	0.152132	0.859845	0.389875	0.588628	ENSMUSG00000001918.17	Slc1a5	protein_coding	static	3.0927	0.0619402			Other	FALSE	FALSE	FALSE
chrX	20658326	20683179	24854	+	1064.62	0.254987	0.308746	-0.825881	0.408872	0.606574	ENSMUSG00000001924.15	Uba1	protein_coding	static	3.0276	0.0526665			Oocyte	FALSE	FALSE	FALSE
chr6	125546774	125686679	139906	+	41.9282	-0.699743	0.384973	1.81764	0.0691193	0.169414	ENSMUSG00000001930.17	Vwf	protein_coding	static	1.63274	0.0466605				FALSE	FALSE	FALSE										FALSE	TRUE	TRUE	TRUE
chr9	37555698	37649655	93958	+	207.783	-0.0542099	0.252898	0.214355	0.83027	0.913562	ENSMUSG00000001942.8	Siae	protein_coding	static	2.31969	0.108683			Oocyte	FALSE	FALSE	FALSE
chr9	37539255	37544205	4951	+	6.95964	-0.679998	0.753842	0.902043	0.367034	0.565208	ENSMUSG00000001943.8	Vsig2	protein_coding	static	0.900893	0.035305				FALSE	FALSE	FALSE
chr9	37528078	37538319	10242	+	7.37017	0.122849	0.655123	-0.18752	0.851253	0.924372	ENSMUSG00000001946.14	Esam	protein_coding	static	0.922734	0.0478007				FALSE	FALSE	FALSE										FALSE	FALSE	TRUE	TRUE
chr9	37603290	37613722	10433	-	1.56352	3.2308	1.78184	-1.81318	0.069804	0.170603	ENSMUSG00000001948.10	Spa17	protein_coding	static	0.408837	0.0322515			Zygote	FALSE	FALSE	FALSE
chrX	74313033	74320149	7117	+	55.8913	-0.693279	0.393758	1.76067	0.0782939	0.186508	ENSMUSG00000001962.8	Fam50a	protein_coding	static	1.75505	0.0480593			8C	FALSE	FALSE	FALSE
chrX	74254687	74261548	6862	+	453.014	-0.228129	0.229996	0.991879	0.321257	0.517892	ENSMUSG00000001964.14	Emd	protein_coding	static	2.65707	0.101807			Other	FALSE	FALSE	FALSE
chr11	106066061	106073612	7552	+	78.4955	0.123381	0.291105	-0.423836	0.671686	0.81559	ENSMUSG00000001983.7	Taco1	protein_coding	static	1.90034	0.0766478			Major ZGA	FALSE	FALSE	FALSE
chr4	125490700	125714173	223474	+	195.021	-2.08698	0.22685	9.19986	3.58426e-20	1.45844e-18	ENSMUSG00000001985.9	Grik3	protein_coding	DMSO_mESC.higher.yesFC	2.2923	0.00356058	C1	mESC dTAG Down (C1)		FALSE	FALSE	FALSE
chrX	41400854	41678601	277748	+	17.443	-0.290157	0.752233	0.385727	0.699699	0.833974	ENSMUSG00000001986.16	Gria3	protein_coding	static	1.26583	0.0515507				FALSE	FALSE	FALSE
chr7	16455721	16477728	22008	-	8.5835	-0.789858	0.649117	1.21682	0.223673	0.404309	ENSMUSG00000001988.9	Npas1	protein_coding	static	0.981524	0.0333827				FALSE	FALSE	FALSE
chr8	125418063	125569808	151746	-	712.647	-0.615414	0.15288	4.02548	5.68596e-05	0.000387586	ENSMUSG00000001995.9	Sipa1l2	protein_coding	DMSO_mESC.higher.noFC	2.85348	0.0346322			Oocyte	FALSE	FALSE	FALSE
chr2	127008717	127067909	59193	+	177.25	0.154242	0.305735	-0.504495	0.613914	0.776613	ENSMUSG00000001998.15	Ap4e1	protein_coding	static	2.25103	0.0953715				FALSE	FALSE	FALSE
chr2	127070665	127097084	26420	+	29.3324	0.150566	0.375074	-0.401429	0.688104	0.826336	ENSMUSG00000001999.15	Blvra	protein_coding	static	1.48191	0.0533284			Oocyte	FALSE	FALSE	FALSE
chrX	73793359	73824969	31611	-	753.159	-1.95139	0.178073	10.9584	6.05898e-28	3.56419e-26	ENSMUSG00000002006.12	Pdzd4	protein_coding	DMSO_mESC.higher.yesFC	2.87746	0.000941946	C1	mESC dTAG Down (C1)		FALSE	FALSE	FALSE
chrX	73774405	73778925	4521	+	4.37854	1.15401	1.00682	-1.1462	0.251713	0.439935	ENSMUSG00000002007.5	Srpk3	protein_coding	static	0.730664	0.0351169				FALSE	FALSE	FALSE
chrX	73778963	73786897	7935	-	111.735	0.266466	0.345303	-0.771688	0.440299	0.636297	ENSMUSG00000002010.17	Idh3g	protein_coding	static	2.05206	0.0750983			8C	FALSE	FALSE	FALSE
chrX	73655994	73660117	4124	-	7.03095	-2.40658	0.958631	2.51043	0.0120584	0.0419388	ENSMUSG00000002012.13	Pnck	protein_coding	DMSO_mESC.higher.yesFC	0.904767	0.00388396	C1	mESC dTAG Down (C1)		FALSE	FALSE	FALSE
chrX	73787028	73790830	3803	+	126.635	-0.0531737	0.227949	0.23327	0.815552	0.906173	ENSMUSG00000002014.12	Ssr4	protein_coding	static	2.10597	0.0927136			8C	FALSE	FALSE	FALSE
chrX	73686178	73716175	29998	-	165.965	-0.622468	0.326269	1.90784	0.0564124	0.14529	ENSMUSG00000002015.5	Bcap31	protein_coding	static	2.22263	0.0453535			8C	FALSE	FALSE	FALSE
chr17	75537086	75551946	14861	-	634.403	-0.282607	0.205201	1.37722	0.168444	0.329632	ENSMUSG00000002017.10	Fam98a	protein_coding	static	2.80305	0.0791683			Major ZGA	FALSE	FALSE	FALSE
chr12	84783212	84876532	93321	-	134.357	0.817681	0.300896	-2.71749	0.006578	0.0253529	ENSMUSG00000002020.15	Ltbp2	protein_coding	DMSO_2CLC.higher.noFC	2.13148	0.027459	C4	2CLC dTAG Up (C4-C7)		FALSE	FALSE	FALSE
chr9	44803355	44881296	77942	-	1009.76	-0.268867	0.288415	0.932221	0.351223	0.54927	ENSMUSG00000002028.13	Kmt2a	protein_coding	static	3.00465	0.059951				FALSE	FALSE	FALSE
chr9	44767908	44793447	25540	+	235.46	0.739022	0.253473	-2.91559	0.00355021	0.0149612	ENSMUSG00000002031.13	Ift46	protein_coding	DMSO_2CLC.higher.noFC	2.37376	0.033058			Zygote	FALSE	FALSE	FALSE
chr9	44793769	44799307	5539	-	15.538	-0.0358817	0.639439	0.0561143	0.955251	0.979696	ENSMUSG00000002032.17	Tmem25	protein_coding	static	1.21848	0.0460822				FALSE	FALSE	FALSE
chr9	44969572	44980431	10860	-	0	0					ENSMUSG00000002033.14	Cd3g	protein_coding	naPadj	0	3.16983				FALSE	FALSE	FALSE
chr7	19508395	19516145	7751	+	50.9948	-0.299438	0.356975	0.83882	0.40157	0.5998	ENSMUSG00000002043.17	Trappc6a	protein_coding	static	1.71596	0.0584277			ESC	FALSE	FALSE	FALSE
chr11	78206746	78245987	39242	-	760.23	0.775349	0.242941	-3.19151	0.00141532	0.0067716	ENSMUSG00000002052.6	Supt6	protein_coding	DMSO_2CLC.higher.noFC	2.88152	0.0203958			Oocyte	FALSE	FALSE	FALSE
chr11	78301529	78322457	20929	+	444.84	0.497185	0.241352	-2.06	0.0393986	0.109702	ENSMUSG00000002055.9	Spag5	protein_coding	static	2.64918	0.0506199			Oocyte	FALSE	FALSE	FALSE
chr11	78357577	78386558	28982	-	1.26598	2.77702	2.22258	-1.24946	0.211497	0.387991	ENSMUSG00000002057.4	Foxn1	protein_coding	static	0.355257	0.0506275				FALSE	FALSE	FALSE
chr11	78343482	78349164	5683	+	208.951	-0.753616	0.279601	2.69532	0.00703203	0.0268586	ENSMUSG00000002058.13	Unc119	protein_coding	DMSO_mESC.higher.noFC	2.32212	0.0429374			ESC	FALSE	FALSE	FALSE
chr11	78188430	78192193	3764	+	144.685	-0.106252	0.213256	0.498236	0.618318	0.779582	ENSMUSG00000002059.18	Rab34	protein_coding	static	2.16341	0.106498			4C	FALSE	FALSE	FALSE
chr11	78245746	78255496	9751	+	313.074	0.584778	0.163569	-3.57512	0.000350064	0.00197558	ENSMUSG00000002064.10	Sdf2	protein_coding	DMSO_2CLC.higher.noFC	2.49703	0.0460254			Oocyte	FALSE	FALSE	FALSE
chr7	38097984	38107534	9551	-	828.783	-0.648125	0.222714	2.91013	0.00361282	0.0151802	ENSMUSG00000002068.16	Ccne1	protein_coding	DMSO_mESC.higher.noFC	2.91896	0.0316683			8C	FALSE	FALSE	FALSE
chr17	31944769	32036349	91581	-	371.303	-0.553985	0.325857	1.70008	0.0891154	0.205746	ENSMUSG00000002076.12	Hsf2bp	protein_coding	static	2.5709	0.0616215			Oocyte	FALSE	FALSE	FALSE
chr7	16308393	16318205	9813	+	268.837	-1.94443	0.19414	10.0156	1.30146e-23	6.26635e-22	ENSMUSG00000002083.13	Bbc3	protein_coding	DMSO_mESC.higher.yesFC	2.4311	0.00307236	C1	mESC dTAG Down (C1)		FALSE	FALSE	FALSE
chr2	91118144	91136516	18373	+	1.4987	-0.603911	1.62331	0.372024	0.709875	0.840268	ENSMUSG00000002100.15	Mybpc3	protein_coding	static	0.397714	0.0599838				FALSE	FALSE	FALSE										FALSE	FALSE	TRUE	TRUE
chr2	91054009	91066369	12361	+	145.198	-0.295461	0.41737	0.707911	0.479	0.670041	ENSMUSG00000002102.15	Psmc3	protein_coding	static	2.16494	0.0813781			8C	FALSE	FALSE	FALSE
chr2	91202885	91214098	11214	+	110.937	-0.526891	0.19656	2.68056	0.00734992	0.0278562	ENSMUSG00000002103.16	Acp2	protein_coding	DMSO_mESC.higher.noFC	2.04897	0.0564407				FALSE	FALSE	FALSE
chr2	91035620	91045729	10110	+	4.36141	-0.969377	1.10815	0.874773	0.381698	0.580312	ENSMUSG00000002104.11	Rapsn	protein_coding	static	0.729279	0.0265665				FALSE	FALSE	FALSE										FALSE	FALSE	TRUE	FALSE
chr2	91061791	91070417	8627	-	76.2588	-0.317465	0.287206	1.10536	0.269005	0.460225	ENSMUSG00000002105.15	Slc39a13	protein_coding	static	1.88795	0.0680062				FALSE	FALSE	FALSE
chr2	6539694	7509563	969870	-	41.757	1.07705	0.343492	-3.13559	0.00171506	0.00796441	ENSMUSG00000002107.18	Celf2	protein_coding	Non-ECORD_DMSO_2CLC.higher.yesFC	1.63101	0.0218407	C8	2CLC dTAG Static (C8)	Zygote	FALSE	FALSE	FALSE										TRUE	TRUE	FALSE	FALSE
chr2	91184061	91202834	18774	-	4.70241	0.170264	0.845251	-0.201436	0.840358	0.91935	ENSMUSG00000002108.10	Nr1h3	protein_coding	static	0.756058	0.0486777			4C	FALSE	FALSE	FALSE
chr2	91211572	91236982	25411	-	61.2566	-0.711724	0.323999	2.19668	0.028043	0.0833406	ENSMUSG00000002109.14	Ddb2	protein_coding	static	1.79419	0.0457686			Oocyte	FALSE	FALSE	FALSE
chr2	91082390	91115756	33367	+	12.6868	-0.220356	0.588903	0.37418	0.70827	0.83922	ENSMUSG00000002111.8	Spi1	protein_coding	static	1.1363	0.0522385			8C	FALSE	FALSE	FALSE										FALSE	FALSE	TRUE	FALSE
chr11	4160350	4182541	22192	+	969.108	0.113607	0.206891	-0.549118	0.582925	0.75383	ENSMUSG00000002129.11	Sf3a1	protein_coding	static	2.98682	0.0698273			Oocyte	FALSE	FALSE	FALSE
chr10	127642986	127660957	17972	+	247.637	-0.743734	0.240208	3.09621	0.00196012	0.00895969	ENSMUSG00000002147.18	Stat6	protein_coding	DMSO_mESC.higher.noFC	2.39557	0.0436089			Zygote	FALSE	FALSE	FALSE
chr8	83389867	83428552	38686	+	90.2029	-0.314362	0.24196	1.29923	0.193866	0.364853	ENSMUSG00000002190.13	Clgn	protein_coding	static	1.96001	0.0701497				FALSE	FALSE	FALSE
chr7	44572380	44586862	14483	+	9.03788	-0.562177	0.718827	0.782075	0.43417	0.630565	ENSMUSG00000002204.9	Napsa	protein_coding	static	1.00164	0.0375168				FALSE	FALSE	FALSE
chr7	44748413	44777515	29103	+	34.6426	-0.318749	0.406999	0.783171	0.433527	0.629976	ENSMUSG00000002205.16	Vrk3	protein_coding	static	1.55197	0.0508796			Oocyte	FALSE	FALSE	FALSE
chr7	24399619	24422778	23160	+	87.1872	-0.417067	0.30373	1.37315	0.169707	0.331516	ENSMUSG00000002210.11	Smg9	protein_coding	static	1.94541	0.0668368			8C	FALSE	FALSE	FALSE
chr5	27740080	27791691	51612	-	651.33	-0.358605	0.198648	1.80523	0.0710389	0.172921	ENSMUSG00000002221.11	Paxip1	protein_coding	static	2.81447	0.0729615			Other	FALSE	FALSE	FALSE
chr6	71388634	71440637	52004	-	1907.92	0.130056	0.154812	-0.840089	0.400858	0.599191	ENSMUSG00000002222.14	Rmnd5a	protein_coding	static	3.28079	0.032464			Major ZGA	FALSE	FALSE	FALSE
chr3	104794836	104818563	23728	-	241.772	-1.50207	0.239544	6.27054	3.59801e-10	6.03002e-09	ENSMUSG00000002227.15	Mov10	protein_coding	DMSO_mESC.higher.yesFC	2.3852	0.008744	C1	mESC dTAG Down (C1)	8C	FALSE	FALSE	FALSE
chr3	104781056	104786018	4963	+	95.0233	-1.15463	0.331649	3.48147	0.000498661	0.00270597	ENSMUSG00000002228.7	Ppm1j	protein_coding	DMSO_mESC.higher.yesFC	1.98238	0.0191425	C1	mESC dTAG Down (C1)		FALSE	FALSE	FALSE
chr3	104788375	104794459	6085	+	173.474	-1.26147	0.272562	4.62821	3.68835e-06	3.24013e-05	ENSMUSG00000002233.13	Rhoc	protein_coding	DMSO_mESC.higher.yesFC	2.24173	0.0185237	C1	mESC dTAG Down (C1)	ESC	FALSE	FALSE	FALSE										FALSE	FALSE	FALSE	TRUE
chr5	87825686	87846387	20702	+	0	0					ENSMUSG00000002240.12	Prr27	protein_coding	naPadj	0	3.16983				FALSE	FALSE	FALSE
chr17	28331671	28350817	19147	-	32.4356	-0.209662	0.448129	0.46786	0.639884	0.794577	ENSMUSG00000002249.21	Tead3	protein_coding	static	1.52421	0.0510398				FALSE	FALSE	FALSE										FALSE	FALSE	TRUE	TRUE
chr17	28232700	28301474	68775	+	248.581	-0.968328	0.258634	3.74401	0.000181104	0.00109421	ENSMUSG00000002250.16	Ppard	protein_coding	DMSO_mESC.higher.noFC	2.39721	0.0249097	C1	mESC dTAG Down (C1)		FALSE	FALSE	FALSE
chr17	28207778	28228608	20831	+	84.4919	-1.55179	0.34457	4.50356	6.68257e-06	5.60154e-05	ENSMUSG00000002257.8	Def6	protein_coding	DMSO_mESC.higher.yesFC	1.93193	0.0114939	C1	mESC dTAG Down (C1)		FALSE	FALSE	FALSE
chr7	6703892	6730431	26540	-	496.314	-0.694103	0.357039	1.94405	0.0518892	0.136596	ENSMUSG00000002265.17	Peg3	protein_coding	static	2.69663	0.0413669				FALSE	FALSE	FALSE										FALSE	FALSE	TRUE	TRUE
chr7	6671269	6696450	25182	-	13.2498	-1.20201	0.671569	1.78985	0.0734787	0.17749	ENSMUSG00000002266.17	Zim1	protein_coding	static	1.15381	0.0190587				FALSE	FALSE	FALSE
chr17	25793221	25797136	3916	-	231.202	-1.29791	0.213019	6.09291	1.10877e-09	1.73186e-08	ENSMUSG00000002274.13	Metrn	protein_coding	DMSO_mESC.higher.yesFC	2.36587	0.0163457	C1	mESC dTAG Down (C1)		FALSE	FALSE	FALSE										FALSE	FALSE	FALSE	TRUE
chr17	25579085	25662826	83742	+	24.8545	-0.184295	0.445957	0.413257	0.679419	0.820361	ENSMUSG00000002279.19	Lmf1	protein_coding	static	1.41254	0.0515386				FALSE	FALSE	FALSE
chr17	25773776	25783332	9557	+	135.536	-0.557608	0.231831	2.40523	0.0161622	0.0534109	ENSMUSG00000002280.11	Ciao3	protein_coding	static	2.13525	0.0571759			4C	FALSE	FALSE	FALSE
chr17	33773750	33781830	8081	-	83.754	-0.892711	0.29189	3.05838	0.00222537	0.0100032	ENSMUSG00000002289.16	Angptl4	protein_coding	DMSO_mESC.higher.noFC	1.92816	0.0332442	C2	mESC / 2CLC dTAG Up (C2-C3)	8C	FALSE	FALSE	FALSE
chr5	8396973	8422716	25744	-	1601.9	0.341902	0.125588	-2.72242	0.00648057	0.0250371	ENSMUSG00000002297.16	Dbf4	protein_coding	DMSO_2CLC.higher.noFC	3.20491	0.025206			Oocyte	FALSE	FALSE	FALSE
chr17	33909414	33915590	6177	+	580.278	0.338391	0.185294	-1.82624	0.0678135	0.166969	ENSMUSG00000002307.16	Daxx	protein_coding	static	2.76438	0.0669229			Oocyte	FALSE	FALSE	FALSE
chr17	33843091	33849774	6684	+	164.742	0.257314	0.192788	-1.3347	0.181975	0.348502	ENSMUSG00000002308.16	Cd320	protein_coding	static	2.21943	0.0856369			4C	FALSE	FALSE	FALSE
chr14	55625400	55635957	10558	-	141.641	0.0435819	0.328215	-0.132785	0.894364	0.949352	ENSMUSG00000002319.16	Ipo4	protein_coding	static	2.15424	0.0895722			4C	FALSE	FALSE	FALSE
chr14	55635965	55643806	7842	-	279.696	0.0860791	0.16146	-0.533129	0.593944	0.761969	ENSMUSG00000002320.15	Tm9sf1	protein_coding	static	2.44824	0.112105			4C	FALSE	FALSE	FALSE
chr14	55618037	55625395	7359	+	15.8072	-2.41874	0.633156	3.82013	0.000133383	0.000833411	ENSMUSG00000002324.8	Rec8	protein_coding	DMSO_mESC.higher.yesFC	1.2255	0.00361642	C1	mESC dTAG Down (C1)		FALSE	FALSE	FALSE
chr14	55603571	55610030	6460	+	123.704	-0.23977	0.213502	1.12304	0.261422	0.451385	ENSMUSG00000002325.15	Irf9	protein_coding	static	2.09588	0.0864175			4C	FALSE	FALSE	FALSE
chr14	55671941	55679200	7260	+	187.133	0.504323	0.186014	-2.71121	0.00670387	0.025746	ENSMUSG00000002326.6	Gmpr2	protein_coding	DMSO_2CLC.higher.noFC	2.27446	0.0529366			ESC	FALSE	FALSE	FALSE
chr14	55657879	55660508	2630	-	214.332	0.0472269	0.174809	-0.270163	0.787035	0.889875	ENSMUSG00000002329.7	Mdp1	protein_coding	static	2.33311	0.102972			8C	FALSE	FALSE	FALSE
chr14	55739020	55745690	6671	-	69.0588	-0.181957	0.357783	0.508569	0.611055	0.774758	ENSMUSG00000002332.16	Dhrs1	protein_coding	static	1.84546	0.0714174			Oocyte	FALSE	FALSE	FALSE
chr8	70093085	70120873	27789	-	73.2076	-1.38261	0.310699	4.44998	8.58795e-06	7.03422e-05	ENSMUSG00000002341.8	Ncan	protein_coding	DMSO_mESC.higher.yesFC	1.87045	0.0130436	C1	mESC dTAG Down (C1)		FALSE	FALSE	FALSE
chr8	70172356	70183681	11326	+	195.945	-1.23653	0.249863	4.94883	7.46604e-07	7.48579e-06	ENSMUSG00000002342.17	Tmem161a	protein_coding	DMSO_mESC.higher.yesFC	2.29434	0.0182847	C1	mESC dTAG Down (C1)		FALSE	FALSE	FALSE
chr8	70220172	70234466	14295	-	172.395	-0.411687	0.221429	1.85923	0.0629947	0.157799	ENSMUSG00000002343.11	Armc6	protein_coding	static	2.23904	0.0822501				FALSE	FALSE	FALSE
chr8	70139499	70147319	7821	+	47.1417	-0.89513	0.314929	2.84233	0.00447856	0.0182317	ENSMUSG00000002345.18	Borcs8	protein_coding	DMSO_mESC.higher.noFC	1.68252	0.0295353			Other	FALSE	FALSE	FALSE
chr8	70184340	70212305	27966	-	110.486	0.00513374	0.235242	-0.0218232	0.982589	0.99267	ENSMUSG00000002346.16	Slc25a42	protein_coding	static	2.04722	0.0886895				FALSE	FALSE	FALSE
chr17	5841329	5931954	90626	+	120.974	-0.761232	0.298303	2.55187	0.0107145	0.0380226	ENSMUSG00000002365.10	Snx9	protein_coding	DMSO_mESC.higher.noFC	2.08627	0.0398381			Oocyte	FALSE	FALSE	FALSE
chr17	56673294	56711764	38471	+	813.345	-0.135336	0.169376	0.799026	0.424275	0.621536	ENSMUSG00000002372.9	Ranbp3	protein_coding	static	2.91081	0.0816888			Other	FALSE	FALSE	FALSE
chr17	56717767	56722141	4375	+	26.1826	-0.156803	0.490282	0.319823	0.749103	0.866162	ENSMUSG00000002379.7	Ndufa11	protein_coding	static	1.43429	0.0553783			Other	FALSE	FALSE	FALSE
chr4	123105165	123132099	26935	+	15.7094	0.593286	0.578831	-1.02497	0.305376	0.500936	ENSMUSG00000002384.2	Bmp8b	protein_coding	static	1.22296	0.0345212				FALSE	FALSE	FALSE										TRUE	TRUE	FALSE	FALSE
chr8	71374123	71381960	7838	-	465.318	-0.693444	0.206769	3.35371	0.000797347	0.00408371	ENSMUSG00000002393.14	Nr2f6	protein_coding	DMSO_mESC.higher.noFC	2.66868	0.0425888				FALSE	FALSE	FALSE
chr8	71366848	71369732	2885	+	94.2487	-0.322563	0.261896	1.23164	0.218082	0.396989	ENSMUSG00000002395.14	Use1	protein_coding	static	1.97886	0.0710027			Other	FALSE	FALSE	FALSE
chr8	71371298	71379361	8064	+	223.701	-0.760678	0.19941	3.81464	0.000136381	0.000849938	ENSMUSG00000002396.8	Ocel1	protein_coding	DMSO_mESC.higher.noFC	2.35161	0.0434565			ESC	FALSE	FALSE	FALSE
chr7	28179469	28187294	7826	+	40.0931	-0.0574301	0.364402	0.157601	0.874771	0.938025	ENSMUSG00000002409.18	Dyrk1b	protein_coding	static	1.61377	0.061837				FALSE	FALSE	FALSE
chr6	39603237	39725463	122227	-	486.264	-0.0898018	0.220339	0.407561	0.683596	0.82339	ENSMUSG00000002413.15	Braf	protein_coding	static	2.68776	0.104916				FALSE	FALSE	FALSE
chr6	39592574	39603382	10809	+	24.5705	-0.00818868	0.506272	0.0161745	0.987095	0.994669	ENSMUSG00000002416.13	Ndufb2	protein_coding	static	1.40774	0.0540459			ESC	FALSE	FALSE	FALSE
chr3	20057811	20118490	60680	+	434.818	-0.0321116	0.219728	0.146142	0.883809	0.94309	ENSMUSG00000002428.12	Hltf	protein_coding	static	2.6393	0.109243			Zygote	FALSE	FALSE	FALSE
chr2	181591868	181655660	63793	+	74.8491	-0.0546344	0.487735	0.112017	0.91081	0.956954	ENSMUSG00000002455.14	Prpf6	protein_coding	static	1.87995	0.0785619			Oocyte	FALSE	FALSE	FALSE
chr2	181688419	181693977	5559	-	230.163	0.0109287	0.283537	-0.0385444	0.969254	0.986287	ENSMUSG00000002458.13	Rgs19	protein_coding	static	2.36392	0.111929			Other	FALSE	FALSE	FALSE
chr1	4909576	5070285	160710	-	16.5753	-2.4819	0.52961	4.68628	2.78212e-06	2.51139e-05	ENSMUSG00000002459.17	Rgs20	protein_coding	DMSO_mESC.higher.yesFC	1.2449	0.00259767	C1	mESC dTAG Down (C1)		FALSE	FALSE	FALSE
chr18	10642092	10706771	64680	-	31.2418	3.57784	0.514122	-6.95912	3.42408e-12	7.21533e-11	ENSMUSG00000002475.16	Abhd3	protein_coding	Non-ECORD_DMSO_2CLC.higher.yesFC	1.50842	0.00220415	C10	2CLC dTAG Down (C9-C10)	Oocyte	FALSE	FALSE	FALSE										FALSE	TRUE	FALSE	FALSE
chr18	10617775	10642079	24305	+	174.932	0.202809	0.314473	-0.644916	0.518982	0.70449	ENSMUSG00000002477.5	Snrpd1	protein_coding	static	2.24534	0.0868329			ESC	FALSE	FALSE	FALSE
chr5	114707760	114722327	14568	+	116.539	-0.614116	0.266152	2.30739	0.0210331	0.0662168	ENSMUSG00000002486.15	Tchp	protein_coding	static	2.07018	0.0459984			Major ZGA	FALSE	FALSE	FALSE
chr16	89787111	90143769	356659	-	362.565	-1.0652	0.16581	6.4242	1.32567e-10	2.3525e-09	ENSMUSG00000002489.16	Tiam1	protein_coding	DMSO_mESC.higher.yesFC	2.56058	0.0132859	C1	mESC dTAG Down (C1)	Oocyte	FALSE	FALSE	FALSE
chr17	24595816	24632630	36815	-	197.826	-0.493995	0.214528	2.30271	0.0212954	0.0668612	ENSMUSG00000002496.10	Tsc2	protein_coding	static	2.29847	0.0747021				FALSE	FALSE	FALSE
chr17	24727820	24736143	8324	+	2.14824	-0.147448	1.22254	0.120609	0.904001	0.953334	ENSMUSG00000002500.15	Rpl3l	protein_coding	static	0.498067	0.0488516				FALSE	FALSE	FALSE
chr17	24639286	24650327	11042	-	77.4779	-1.43608	0.281105	5.1087	3.24387e-07	3.45761e-06	ENSMUSG00000002504.15	Slc9a3r2	protein_coding	DMSO_mESC.higher.yesFC	1.89475	0.0118597	C1	mESC dTAG Down (C1)		FALSE	FALSE	FALSE
chr15	76070182	76080924	10743	-	672.345	-0.0704592	0.228579	0.308249	0.757893	0.871148	ENSMUSG00000002524.17	Puf60	protein_coding	static	2.82824	0.0933886			4C	FALSE	FALSE	FALSE
chr2	32287384	32307921	20538	+	311.087	0.112141	0.210622	-0.532431	0.594428	0.762175	ENSMUSG00000002546.17	Golga2	protein_coding	static	2.49428	0.107822			Oocyte	FALSE	FALSE	FALSE
chr2	32255002	32260159	5158	-	291.176	-0.64864	0.178014	3.64377	0.000268678	0.0015594	ENSMUSG00000002550.16	Uck1	protein_coding	DMSO_mESC.higher.noFC	2.46564	0.0476483			4C	FALSE	FALSE	FALSE
chr12	40059769	40134228	74460	-	0.85406	0.600801	2.06856	-0.290445	0.771476		ENSMUSG00000002565.16	Scin	protein_coding	naPadj	0.268124	0.0394107			Zygote	FALSE	FALSE	FALSE										TRUE	TRUE	FALSE	FALSE
chr10	128630843	128669358	38516	-	20.8235	-2.11691	0.496009	4.26788	1.9734e-05	0.000148692	ENSMUSG00000002578.18	Ikzf4	protein_coding	DMSO_mESC.higher.yesFC	1.33892	0.00555217	C1	mESC dTAG Down (C1)	Oocyte	FALSE	FALSE	FALSE
chr11	98437708	98438991	1284	-	102.393	0.31809	0.308315	-1.0317	0.302211	0.49725	ENSMUSG00000002580.7	Mien1	protein_coding	static	2.01449	0.0632109			8C	FALSE	FALSE	FALSE
chr6	5168090	5193946	25857	-	0.172398	-0.70245	4.40736	0.159381	0.873368		ENSMUSG00000002588.13	Pon1	protein_coding	naPadj	0.0690749	0.145336				FALSE	FALSE	FALSE
chr7	25757273	25788705	31433	-	136.719	-0.350585	0.363919	0.963359	0.335367	0.533066	ENSMUSG00000002602.16	Axl	protein_coding	static	2.13899	0.0753191	C4	2CLC dTAG Up (C4-C7)		FALSE	FALSE	FALSE										FALSE	FALSE	TRUE	TRUE
chr7	25687002	25705077	18076	+	86.3374	0.341615	0.23706	-1.44105	0.149571	0.301851	ENSMUSG00000002603.15	Tgfb1	protein_coding	static	1.9412	0.0592034				FALSE	FALSE	FALSE
chr7	25711106	25719088	7983	-	506.229	0.288223	0.179043	-1.6098	0.107441	0.237041	ENSMUSG00000002608.8	Ccdc97	protein_coding	static	2.7052	0.0727196			Minor ZGA	FALSE	FALSE	FALSE
chr17	23173869	23193252	19384	-	100.589	1.21392	0.244821	-4.95841	7.10721e-07	7.15033e-06	ENSMUSG00000002617.14	Zfp40	protein_coding	Non-ECORD_DMSO_2CLC.higher.yesFC	2.00685	0.0146448	C10	2CLC dTAG Down (C9-C10)		FALSE	FALSE	FALSE
chr17	32321424	32350607	29184	-	338.595	-0.287743	0.21372	1.34636	0.178188	0.343703	ENSMUSG00000002625.10	Akap8l	protein_coding	static	2.53096	0.101389			Other	FALSE	FALSE	FALSE
chr5	28456815	28467256	10442	-	2.22527	2.96323	1.74857	-1.69466	0.09014	0.207462	ENSMUSG00000002633.4	Shh	protein_coding	static	0.508566	0.0246763				FALSE	FALSE	FALSE
chr7	34184499	34196661	12163	-	126.978	0.206301	0.237075	-0.870192	0.384196	0.58284	ENSMUSG00000002635.11	Pdcd2l	protein_coding	static	2.10713	0.0792668			Oocyte	FALSE	FALSE	FALSE
chr17	57003405	57011288	7884	-	133.075	1.15867	0.472352	-2.45297	0.0141681	0.0479134	ENSMUSG00000002658.9	Gtf2f1	protein_coding	Non-ECORD_DMSO_2CLC.higher.yesFC	2.12735	0.0189699	C8	2CLC dTAG Static (C8)	4C	FALSE	FALSE	FALSE
chr17	56990305	56996188	5884	+	106.986	-0.508078	0.361449	1.40567	0.159822	0.31711	ENSMUSG00000002660.8	Clpp	protein_coding	static	2.03337	0.0673774			4C	FALSE	FALSE	FALSE
chr17	56997339	56999322	1984	+	25.1385	-0.0733121	0.50782	0.144366	0.885211	0.943917	ENSMUSG00000002661.14	Alkbh7	protein_coding	static	1.41728	0.0556002			Other	FALSE	FALSE	FALSE
chr17	56999457	57000018	562	-	3.09894	0.879851	1.35469	-0.649484	0.516026	0.702164	ENSMUSG00000002664.2	Pspn	protein_coding	static	0.612671	0.0448882				FALSE	FALSE	FALSE
chr17	57065905	57078514	12610	-	32.1563	-0.79703	0.40655	1.96047	0.0499405	0.132499	ENSMUSG00000002668.8	Dennd1c	protein_coding	static	1.52057	0.0344664				FALSE	FALSE	FALSE
chr12	81573557	81595008	21452	-	128.687	0.318185	0.252609	-1.25959	0.207816	0.383245	ENSMUSG00000002679.14	Med6	protein_coding	static	2.1129	0.0691952			8C	FALSE	FALSE	FALSE
chr12	50341231	50649098	307868	-	23.5973	2.01275	0.412708	-4.87693	1.07748e-06	1.05055e-05	ENSMUSG00000002688.8	Prkd1	protein_coding	Non-ECORD_DMSO_2CLC.higher.yesFC	1.39089	0.00998055	C10	2CLC dTAG Down (C9-C10)		FALSE	FALSE	FALSE										TRUE	TRUE	FALSE	FALSE
chr11	34046920	34092295	45376	+	0	0					ENSMUSG00000002699.13	Lcp2	protein_coding	naPadj	0	3.16983			Zygote	FALSE	FALSE	FALSE
chr2	166906040	166946389	40350	+	983.511	0.215978	0.25324	-0.852858	0.393738	0.592405	ENSMUSG00000002718.14	Cse1l	protein_coding	static	2.99322	0.0562831			8C	FALSE	FALSE	FALSE
chr2	145902099	145916425	14327	+	323.299	0.200974	0.196208	-1.02429	0.305697	0.501245	ENSMUSG00000002728.14	Naa20	protein_coding	static	2.51095	0.0933427			Other	FALSE	FALSE	FALSE
chr2	76629898	76648015	18118	-	57.8454	-1.12986	0.327246	3.45264	0.00055513	0.00297949	ENSMUSG00000002731.6	Prkra	protein_coding	DMSO_mESC.higher.yesFC	1.76971	0.0234157	C1	mESC dTAG Down (C1)	ESC	FALSE	FALSE	FALSE
chr2	76663044	76673116	10073	-	9.17124	-1.34941	0.828083	1.62955	0.103196	0.230066	ENSMUSG00000002732.14	Fkbp7	protein_coding	static	1.00737	0.0232232				FALSE	FALSE	FALSE
chr2	76675281	76696828	21548	+	370.969	0.0310182	0.22752	-0.136332	0.891559	0.94756	ENSMUSG00000002733.8	Plekha3	protein_coding	static	2.57051	0.114629			Other	FALSE	FALSE	FALSE
chr11	5955693	5967780	12088	+	1131.88	-0.230981	0.170096	1.35795	0.17448	0.338498	ENSMUSG00000002741.9	Ykt6	protein_coding	static	3.05418	0.0656152			Other	FALSE	FALSE	FALSE
chr5	135187264	135246129	58866	+	2300.67	0.0902655	0.172776	-0.522441	0.601363	0.767175	ENSMUSG00000002748.7	Baz1b	protein_coding	static	3.36204	0.0326746			Other	FALSE	FALSE	FALSE
chr17	46711463	46725541	14079	+	272.344	0.235088	0.288907	-0.813712	0.41581	0.613694	ENSMUSG00000002763.16	Pex6	protein_coding	static	2.43671	0.0928443				FALSE	FALSE	FALSE
chr17	46646229	46650139	3911	+	66.3906	-0.337226	0.460594	0.732155	0.464074	0.657886	ENSMUSG00000002767.13	Mrpl2	protein_coding	static	1.8286	0.0647461			Other	FALSE	FALSE	FALSE
chr17	46678793	46683111	4319	+	218.62	-0.0464005	0.270747	0.17138	0.863925	0.932046	ENSMUSG00000002768.8	Mea1	protein_coding	static	2.34167	0.110432			Zygote	FALSE	FALSE	FALSE
chr17	46725664	46729168	3505	-	5.04623	-1.29582	1.01461	1.27716	0.201546	0.375317	ENSMUSG00000002769.9	Gnmt	protein_coding	static	0.781485	0.021321				FALSE	FALSE	FALSE										TRUE	FALSE	FALSE	TRUE
chr7	45831883	45878378	46496	-	55.0852	-0.63178	0.32227	1.96041	0.0499483	0.132499	ENSMUSG00000002771.12	Grin2d	protein_coding	static	1.74885	0.0480593	C1	mESC dTAG Down (C1)		FALSE	FALSE	FALSE
chr7	45872772	45883732	10961	+	264.909	-0.27818	0.287966	0.966017	0.334035	0.531484	ENSMUSG00000002778.14	Kdelr1	protein_coding	static	2.42473	0.101711			Minor ZGA	FALSE	FALSE	FALSE
chr7	45896941	45917413	20473	+	140.989	-0.670945	0.234555	2.8605	0.00422972	0.0174057	ENSMUSG00000002781.19	Tmem143	protein_coding	DMSO_mESC.higher.noFC	2.15225	0.0451849				FALSE	FALSE	FALSE
chr17	32076083	32107350	31268	-	0.80667	0.311939	2.79126	-0.111755	0.911017		ENSMUSG00000002791.17	Pdxk-ps	transcribed_unprocessed_pseudogene	naPadj	0.256879	0.141919				FALSE	FALSE	FALSE
chr6	54982580	54992950	10371	-	101.975	-0.382286	0.271942	1.40576	0.159795	0.31708	ENSMUSG00000002797.9	Ggct	protein_coding	static	2.01273	0.0694425			Oocyte	FALSE	FALSE	FALSE
chr12	112907819	112929776	21958	-	280.949	-0.28121	0.171643	1.63834	0.10135	0.226943	ENSMUSG00000002799.6	Jag2	protein_coding	static	2.45017	0.101711			Oocyte	FALSE	FALSE	FALSE										FALSE	TRUE	FALSE	FALSE
chr12	112976482	112978945	2464	+	205.266	0.672723	0.203801	-3.30087	0.000963843	0.00483745	ENSMUSG00000002803.14	Btbd6	protein_coding	DMSO_2CLC.higher.noFC	2.31443	0.0404731				FALSE	FALSE	FALSE
chr12	112934291	112942124	7834	-	44.5111	-1.10476	0.406464	2.71797	0.00656842	0.0253248	ENSMUSG00000002804.4	Nudt14	protein_coding	DMSO_mESC.higher.yesFC	1.65812	0.022309	C1	mESC dTAG Down (C1)	Oocyte	FALSE	FALSE	FALSE
chr13	19591706	19619927	28222	-	162.819	-1.52972	0.228852	6.68432	2.31992e-11	4.5189e-10	ENSMUSG00000002808.7	Epdr1	protein_coding	DMSO_mESC.higher.yesFC	2.21436	0.00841726	C1	mESC dTAG Down (C1)		FALSE	FALSE	FALSE
chr11	60714123	60727263	13141	-	75.7045	-1.06819	0.350618	3.0466	0.00231444	0.010351	ENSMUSG00000002812.4	Flii	protein_coding	DMSO_mESC.higher.yesFC	1.88482	0.0258563	C1	mESC dTAG Down (C1)	Oocyte	FALSE	FALSE	FALSE
chr11	60740058	60777365	37308	-	200.242	0.256055	0.202278	-1.26585	0.205565	0.380336	ENSMUSG00000002814.15	Top3a	protein_coding	static	2.30372	0.0890638			Oocyte	FALSE	FALSE	FALSE
chr9	21265293	21277772	12480	+	225.567	-0.215524	0.213859	1.00779	0.313556	0.509177	ENSMUSG00000002820.6	Atg4d	protein_coding	static	2.3552	0.110424			4C	FALSE	FALSE	FALSE
chr9	21411837	21420274	8438	+	52.2346	-0.76904	0.357678	2.15009	0.0315479	0.0915018	ENSMUSG00000002825.8	Qtrt1	protein_coding	static	1.72619	0.0462647			8C	FALSE	FALSE	FALSE
chr17	56100591	56109803	9213	-	16.7923	0.73735	0.571137	-1.29102	0.196696	0.368736	ENSMUSG00000002831.14	Plin4	protein_coding	static	1.25023	0.0301717				FALSE	FALSE	FALSE
chr17	56079634	56100607	20974	+	254.739	0.203138	0.263979	-0.769525	0.441582	0.637525	ENSMUSG00000002833.11	Hdgfl2	protein_coding	static	2.4078	0.0921182			4C	FALSE	FALSE	FALSE
chr17	56040439	56072289	31851	+	789.372	-0.28271	0.178738	1.5817	0.113719	0.247313	ENSMUSG00000002835.9	Chaf1a	protein_coding	static	2.89783	0.069419			Other	FALSE	FALSE	FALSE
chr16	38444030	38452703	8674	-	1059.97	-1.20184	0.230542	5.21309	1.85723e-07	2.06419e-06	ENSMUSG00000002844.9	Adprh	protein_coding	DMSO_mESC.higher.yesFC	3.0257	0.00729285	C2	mESC / 2CLC dTAG Up (C2-C3)	Oocyte	FALSE	FALSE	FALSE
chr16	38558698	38592162	33465	+	267.397	-0.581468	0.236851	2.455	0.0140886	0.0477052	ENSMUSG00000002845.14	Tmem39a	protein_coding	DMSO_mESC.higher.noFC	2.42878	0.0640222			Oocyte	FALSE	FALSE	FALSE
chr16	38498347	38522663	24317	-	75.5705	-0.0371976	0.268041	0.138776	0.889627	0.946951	ENSMUSG00000002846.9	Timmdc1	protein_coding	static	1.88406	0.0785619			Other	FALSE	FALSE	FALSE
chr16	38396117	38433145	37029	-	5.48939	-2.40887	1.26189	1.90893	0.0562713	0.14501	ENSMUSG00000002847.7	Pla1a	protein_coding	static	0.812204	0.00460804				FALSE	FALSE	FALSE										FALSE	FALSE	TRUE	TRUE
chr6	88883474	88898780	15307	-	1650.31	-0.588504	0.238818	2.46423	0.0137307	0.0467079	ENSMUSG00000002870.8	Mcm2	protein_coding	DMSO_mESC.higher.noFC	3.21783	0.0224744			Oocyte	FALSE	FALSE	FALSE
chr6	88902251	88912238	9988	+	79.2481	-0.249788	0.357244	0.699208	0.484422	0.674595	ENSMUSG00000002871.14	Tpra1	protein_coding	static	1.90443	0.0759216			Oocyte	FALSE	FALSE	FALSE
chr1	52457294	52500679	43386	-	193.827	0.0868206	0.179041	-0.484919	0.627734	0.785889	ENSMUSG00000002881.14	Nab1	protein_coding	static	2.28965	0.0969233				FALSE	FALSE	FALSE
chr8	83723251	83741326	18076	-	331.554	0.815425	0.20409	-3.99542	6.45805e-05	0.000435516	ENSMUSG00000002885.14	Adgre5	protein_coding	DMSO_2CLC.higher.noFC	2.52186	0.0286796				FALSE	FALSE	FALSE
chr6	120463247	120487559	24313	+	121.034	0.778132	0.237351	-3.2784	0.00104399	0.00520521	ENSMUSG00000002897.5	Il17ra	protein_coding	DMSO_2CLC.higher.noFC	2.08648	0.0349724				FALSE	FALSE	FALSE										FALSE	FALSE	FALSE	TRUE
chr12	31265234	31329644	64411	+	152.338	0.228332	0.394749	-0.578425	0.562977	0.739731	ENSMUSG00000002900.17	Lamb1	protein_coding	static	2.18565	0.0843209			Oocyte	FALSE	FALSE	FALSE										FALSE	TRUE	TRUE	TRUE
chr8	70842049	70863258	21210	-	1044.44	5.0397	0.26265	-19.1879	4.67342e-82	2.38434e-79	ENSMUSG00000002908.17	Kcnn1	protein_coding	Non-ECORD_DMSO_2CLC.higher.yesFC	3.0193	0.000550383	C8	2CLC dTAG Static (C8)		FALSE	FALSE	FALSE
chr8	70835129	70839720	4592	-	271.725	-0.176961	0.24992	0.70807	0.478902	0.670041	ENSMUSG00000002910.11	Arrdc2	protein_coding	static	2.43572	0.112885			Oocyte	FALSE	FALSE	FALSE
chr6	56017497	56032689	15193	+	0	0					ENSMUSG00000002930.6	Ppp1r17	protein_coding	naPadj	0	3.16983				FALSE	FALSE	FALSE
chr5	17781690	17888801	107112	-	0.271653	1.22108	4.40736	-0.277054	0.781739		ENSMUSG00000002944.15	Cd36	protein_coding	naPadj	0.104369	0.414401			Zygote	FALSE	FALSE	FALSE
chr8	4238740	4247897	9158	+	663.671	-0.24937	0.165529	1.50651	0.131937	0.276217	ENSMUSG00000002948.19	Map2k7	protein_coding	static	2.82261	0.0874813				FALSE	FALSE	FALSE
chr8	4259731	4275913	16183	-	420.22	-0.0389301	0.210803	0.184675	0.853484	0.92575	ENSMUSG00000002949.15	Timm44	protein_coding	static	2.62451	0.111167			8C	FALSE	FALSE	FALSE
chr7	141562173	141633011	70839	+	1395.43	0.898079	0.175321	-5.12249	3.01524e-07	3.2334e-06	ENSMUSG00000002957.11	Ap2a2	protein_coding	DMSO_2CLC.higher.noFC	3.14502	0.0116084			8C	FALSE	FALSE	FALSE
chr7	44857139	44862992	5854	+	43.1873	0.243831	0.347767	-0.701134	0.48322	0.673592	ENSMUSG00000002963.17	Pnkp	protein_coding	static	1.6453	0.0582282				FALSE	FALSE	FALSE
chr7	44876765	44892712	15948	-	385.253	-0.178289	0.162462	1.09741	0.27246	0.464055	ENSMUSG00000002968.9	Med25	protein_coding	static	2.58687	0.106627			Oocyte	FALSE	FALSE	FALSE
chr7	19756131	19771016	14886	-	179.189	-0.239648	0.325814	0.735536	0.462013	0.655956	ENSMUSG00000002980.14	Bcam	protein_coding	static	2.25573	0.102686				FALSE	FALSE	FALSE
chr7	19631571	19665033	33463	-	449.215	0.806308	0.222562	-3.62284	0.000291381	0.00167505	ENSMUSG00000002981.10	Clptm1	protein_coding	DMSO_2CLC.higher.noFC	2.65342	0.0302774			4C	FALSE	FALSE	FALSE
chr7	19606217	19629438	23222	-	96.7481	0.330077	0.381354	-0.865539	0.386743	0.585633	ENSMUSG00000002983.17	Relb	protein_coding	static	1.99011	0.0611177			8C	FALSE	FALSE	FALSE
chr7	19701313	19715438	14126	-	1073.2	-0.15643	0.252365	0.619856	0.535353	0.718286	ENSMUSG00000002984.17	Tomm40	protein_coding	static	3.03108	0.0704192			4C	FALSE	FALSE	FALSE
chr7	19696109	19699188	3080	-	5548.32	-0.517996	0.213575	2.42536	0.0152934	0.0510036	ENSMUSG00000002985.16	Apoe	protein_coding	static	3.74424	0.00368735			ESC	FALSE	FALSE	FALSE
chr7	19671579	19677941	6363	-	0.0771796	-0.702434	4.40736	0.159378	0.873371		ENSMUSG00000002992.17	Apoc2	protein_coding	naPadj	0.0322881	0.135613			8C	FALSE	FALSE	FALSE
chr12	31926254	31950535	24282	-	506.513	0.549056	0.185336	-2.96248	0.00305169	0.0131644	ENSMUSG00000002996.17	Hbp1	protein_coding	DMSO_2CLC.higher.noFC	2.70545	0.042797			8C	FALSE	FALSE	FALSE
chr12	31958476	32061296	102821	-	116.432	1.29727	0.245226	-5.29008	1.22262e-07	1.4066e-06	ENSMUSG00000002997.15	Prkar2b	protein_coding	Non-ECORD_DMSO_2CLC.higher.yesFC	2.06979	0.0138548	C9	2CLC dTAG Down (C9-C10)	Zygote	FALSE	FALSE	FALSE										TRUE	TRUE	FALSE	FALSE
chr6	134920401	134925513	5113	+	539.41	-0.417337	0.263201	1.58562	0.112826	0.246056	ENSMUSG00000003031.14	Cdkn1b	protein_coding	static	2.73272	0.0804475				FALSE	FALSE	FALSE
chr4	55527143	55532466	5324	-	2230.89	-1.64036	0.181721	9.02676	1.76822e-19	6.91902e-18	ENSMUSG00000003032.8	Klf4	protein_coding	DMSO_mESC.higher.yesFC	3.34867	0.00109931	C1	mESC dTAG Down (C1)	ESC	FALSE	FALSE	FALSE
chr8	72240018	72257385	17368	+	322.98	-0.706641	0.265409	2.66246	0.00775715	0.0291367	ENSMUSG00000003033.15	Ap1m1	protein_coding	DMSO_mESC.higher.noFC	2.51052	0.0419316			Other	FALSE	FALSE	FALSE
chr8	72161200	72183904	22705	+	899.368	-0.0626329	0.203874	0.307214	0.75868	0.871785	ENSMUSG00000003037.16	Rab8a	protein_coding	static	2.95442	0.0779003			8C	FALSE	FALSE	FALSE
chr4	133964738	133968650	3913	-	1601.93	0.734068	0.205579	-3.57074	0.000355975	0.00200501	ENSMUSG00000003038.15	Hmgn2	protein_coding	DMSO_2CLC.higher.noFC	3.20491	0.0109852			8C	FALSE	FALSE	FALSE
chr8	72219730	72224418	4689	+	827.771	-0.129549	0.170638	0.759202	0.447732	0.64307	ENSMUSG00000003039.9	Fam32a	protein_coding	static	2.91843	0.0816888			8C	FALSE	FALSE	FALSE
chr1	135253575	135258568	4994	-	575.404	0.407329	0.382048	-1.06617	0.286346	0.479927	ENSMUSG00000003051.13	Elf3	protein_coding	static	2.76073	0.0536413			Zygote	FALSE	FALSE	FALSE
chr19	39269405	39330713	61309	+	1.10649	3.02944	2.00462	-1.51123	0.130731		ENSMUSG00000003053.17	Cyp2c29	protein_coding	naPadj	0.32356	0.0388811				FALSE	FALSE	FALSE
chr13	19357676	19395795	38120	-	171.035	-0.0701535	0.244419	0.287021	0.774096	0.882076	ENSMUSG00000003062.13	Stard3nl	protein_coding	static	2.23562	0.10218			Oocyte	FALSE	FALSE	FALSE
chr10	80115803	80130682	14880	+	702.686	-0.525639	0.210147	2.50129	0.0123742	0.0428358	ENSMUSG00000003068.17	Stk11	protein_coding	DMSO_mESC.higher.noFC	2.84738	0.0464582			Major ZGA	FALSE	FALSE	FALSE
chr10	80179482	80190010	10529	+	109.231	-0.50861	0.273062	1.86262	0.0625162	0.156971	ENSMUSG00000003070.6	Efna2	protein_coding	static	2.0423	0.0673774				FALSE	FALSE	FALSE
chr10	80138632	80145818	7187	+	911.044	-0.329285	0.233273	1.41159	0.158072	0.314413	ENSMUSG00000003072.15	Atp5d	protein_coding	static	2.96002	0.0643521			8C	FALSE	FALSE	FALSE
chr7	17004640	17027924	23285	-	254.049	-0.21461	0.199805	1.0741	0.282778	0.476082	ENSMUSG00000003099.11	Ppp5c	protein_coding	static	2.40662	0.112667			8C	FALSE	FALSE	FALSE
chr11	98203059	98278504	75446	+	1463.4	0.816257	0.248828	-3.28041	0.00103657	0.00517016	ENSMUSG00000003119.14	Cdk12	protein_coding	DMSO_2CLC.higher.noFC	3.16566	0.0110282			Other	FALSE	FALSE	FALSE
chr7	25379527	25398710	19184	-	80.5954	0.15713	0.267378	-0.587667	0.556756	0.734967	ENSMUSG00000003123.15	Lipe	protein_coding	static	1.91167	0.0766478				FALSE	FALSE	FALSE
chr9	45962859	46012690	49832	-	847.623	-0.240525	0.135872	1.77024	0.0766872	0.183554	ENSMUSG00000003131.7	Pafah1b2	protein_coding	static	2.92871	0.0796974			8C	FALSE	FALSE	FALSE
chr1	39371492	39478755	107264	-	132.567	0.190977	0.228762	-0.83483	0.403813	0.601602	ENSMUSG00000003134.10	Tbc1d8	protein_coding	static	2.1257	0.0811507			Oocyte	FALSE	FALSE	FALSE
chr1	39534992	39546889	11898	+	896.84	0.0313861	0.145757	-0.215332	0.829508	0.913034	ENSMUSG00000003135.15	Cnot11	protein_coding	static	2.9532	0.0797209			Oocyte	FALSE	FALSE	FALSE
chr6	122727809	122801640	73832	-	13061.8	0.343729	0.18358	-1.87237	0.0611557	0.154491	ENSMUSG00000003153.10	Slc2a3	protein_coding	static	4.11603	0.00243757			Other	FALSE	FALSE	FALSE
chr6	122819914	122845366	25453	+	77.558	-1.28389	0.311983	4.11526	3.86745e-05	0.000272881	ENSMUSG00000003154.15	Foxj2	protein_coding	DMSO_mESC.higher.yesFC	1.89519	0.016159	C1	mESC dTAG Down (C1)		FALSE	FALSE	FALSE
chr5	8046078	8069379	23302	+	50.8813	-0.0550905	0.291503	0.188988	0.850103	0.924029	ENSMUSG00000003161.15	Sri	protein_coding	static	1.71501	0.0651941			ESC	FALSE	FALSE	FALSE
chr16	17839482	17898562	59081	-	837.746	0.0810904	0.163734	-0.495257	0.620419	0.780941	ENSMUSG00000003166.20	Dgcr2	protein_coding	static	2.92363	0.0829189			Oocyte	FALSE	FALSE	FALSE
chr7	44997648	45002848	5201	+	181.21	0.0493142	0.256011	-0.192625	0.847253	0.922461	ENSMUSG00000003184.15	Irf3	protein_coding	static	2.26057	0.0944235			Other	FALSE	FALSE	FALSE
chr7	44991222	44998712	7491	-	70.1291	-0.631496	0.298707	2.11409	0.0345072	0.0985017	ENSMUSG00000003190.12	Bcl2l12	protein_coding	static	1.85205	0.0481005			4C	FALSE	FALSE	FALSE
chr17	55892093	55898928	6836	+	116.43	1.77657	0.319322	-5.56356	2.64318e-08	3.39911e-07	ENSMUSG00000003198.10	Zfp959	protein_coding	Non-ECORD_DMSO_2CLC.higher.yesFC	2.06978	0.00852235	C8	2CLC dTAG Static (C8)		FALSE	FALSE	FALSE
chr17	56005711	56016790	11080	+	85.1571	-0.444965	0.33229	1.33908	0.180543	0.346686	ENSMUSG00000003199.16	Mpnd	protein_coding	static	1.93529	0.0641395				FALSE	FALSE	FALSE
chr17	56016750	56036635	19886	-	702.652	0.369976	0.222433	-1.66332	0.0962493	0.217968	ENSMUSG00000003200.10	Sh3gl1	protein_coding	static	2.84736	0.0477905			4C	FALSE	FALSE	FALSE
chr17	55952640	55957022	4383	+	2.63232	-0.109302	1.11226	0.0982705	0.921717	0.963064	ENSMUSG00000003206.7	Ebi3	protein_coding	static	0.560184	0.0503772				FALSE	FALSE	FALSE
chr17	55959099	55968285	9187	+	59.2213	0.202275	0.376364	-0.537445	0.59096	0.759822	ENSMUSG00000003208.9	Yju2	protein_coding	static	1.77975	0.0646521			4C	FALSE	FALSE	FALSE
chr10	58446920	58494356	47437	+	1966.35	-0.0905456	0.331715	0.272962	0.784882	0.888746	ENSMUSG00000003226.7	Ranbp2	protein_coding	static	3.29388	0.0330403			Major ZGA	FALSE	FALSE	FALSE
chr10	58600789	58675654	74866	-	0.947904	2.10993	2.54813	-0.828031	0.407653		ENSMUSG00000003227.4	Edar	protein_coding	naPadj	0.289567	0.065722				FALSE	FALSE	FALSE
chr19	60889749	61095968	206220	+	56.3709	1.24496	0.429798	-2.89663	0.00377197	0.0157566	ENSMUSG00000003228.9	Grk5	protein_coding	Non-ECORD_DMSO_2CLC.higher.yesFC	1.75869	0.0168664	C9	2CLC dTAG Down (C9-C10)		FALSE	FALSE	FALSE
chr16	20516982	20534010	17029	+	434.602	0.139566	0.168471	-0.82843	0.407427	0.605021	ENSMUSG00000003233.12	Dvl3	protein_coding	static	2.63909	0.101193			Zygote	FALSE	FALSE	FALSE
chr16	20548577	20561379	12803	+	187.299	0.910795	0.243462	-3.74102	0.000183278	0.00110534	ENSMUSG00000003234.16	Abcf3	protein_coding	DMSO_2CLC.higher.noFC	2.27485	0.023933			Zygote	FALSE	FALSE	FALSE
chr16	20498817	20509323	10507	+	344.511	0.363655	0.248333	-1.46438	0.14309	0.29249	ENSMUSG00000003235.13	Eif2b5	protein_coding	static	2.53846	0.0807769			4C	FALSE	FALSE	FALSE
chr7	45806637	45814581	7945	-	75.2453	0.790725	0.304844	-2.59387	0.00949032	0.0344383	ENSMUSG00000003269.17	Cyth2	protein_coding	DMSO_2CLC.higher.noFC	1.88221	0.032335			8C	FALSE	FALSE	FALSE
chr7	45729983	45784669	54687	-	5.16164	-0.387093	0.9458	0.409276	0.682337	0.822575	ENSMUSG00000003271.17	Sult2b1	protein_coding	static	0.789696	0.0437381			Major ZGA	FALSE	FALSE	FALSE
chr7	45699843	45704682	4840	+	5.32746	-0.61875	0.803254	0.770305	0.441119	0.63717	ENSMUSG00000003273.14	Car11	protein_coding	static	0.80123	0.0380375				FALSE	FALSE	FALSE
chr17	69969073	70821413	852341	+	53.1565	0.993853	0.340258	-2.92088	0.00349044	0.0147595	ENSMUSG00000003279.17	Dlgap1	protein_coding	DMSO_2CLC.higher.noFC	1.73365	0.0238603				FALSE	FALSE	FALSE
chr4	3900996	3938423	37428	-	125.272	-0.467759	0.438128	1.06763	0.285686	0.479273	ENSMUSG00000003282.9	Plag1	protein_coding	static	2.10131	0.0689274			Zygote	FALSE	FALSE	FALSE
chr2	153108468	153151441	42974	+	121.211	0.642382	0.242217	-2.65209	0.00799946	0.0298825	ENSMUSG00000003283.15	Hck	protein_coding	DMSO_2CLC.higher.noFC	2.08711	0.0402491			ESC	FALSE	FALSE	FALSE
chr9	21002738	21008839	6102	+	182.411	-0.291379	0.297212	0.980376	0.326901	0.523997	ENSMUSG00000003299.10	Mrpl4	protein_coding	static	2.26342	0.0904326			8C	FALSE	FALSE	FALSE
chr9	21229730	21239361	9632	-	335.574	-1.00439	0.189362	5.3041	1.13233e-07	1.30839e-06	ENSMUSG00000003308.15	Keap1	protein_coding	DMSO_mESC.higher.yesFC	2.52708	0.0219314	C1	mESC dTAG Down (C1)		FALSE	FALSE	FALSE
chr9	21294275	21312337	18063	-	9.28077	-0.88948	0.625203	1.42271	0.154821	0.309666	ENSMUSG00000003309.14	Ap1m2	protein_coding	static	1.01203	0.0320134			Oocyte	FALSE	FALSE	FALSE										FALSE	FALSE	TRUE	TRUE
chr8	111154421	111259216	104796	-	2014.75	-0.253384	0.210815	1.20193	0.229392	0.411293	ENSMUSG00000003316.14	Glg1	protein_coding	static	3.30444	0.0330806			Other	FALSE	FALSE	FALSE
chr10	80519584	80539124	19541	-	30.1023	-0.758905	0.432111	1.75628	0.0790414	0.187749	ENSMUSG00000003341.9	Atp8b3	protein_coding	static	1.49279	0.0407733	C1	mESC dTAG Down (C1)		FALSE	FALSE	FALSE										FALSE	TRUE	FALSE	FALSE
chr10	80642617	80657071	14455	-	1197.62	-0.309005	0.243553	1.26874	0.204535	0.37888	ENSMUSG00000003344.14	Btbd2	protein_coding	static	3.07868	0.0552768			Minor ZGA	FALSE	FALSE	FALSE
chr10	80622838	80640749	17912	+	785.552	-0.699336	0.191317	3.65538	0.000256801	0.00149899	ENSMUSG00000003345.16	Csnk1g2	protein_coding	DMSO_mESC.higher.noFC	2.89573	0.0285936			Other	FALSE	FALSE	FALSE
chr10	80583654	80590341	6688	-	614.9	-0.0891506	0.149308	0.597093	0.550445	0.730677	ENSMUSG00000003346.14	Abhd17a	protein_coding	static	2.78951	0.0947151			4C	FALSE	FALSE	FALSE
chr10	80685253	80701977	16725	-	194.512	-1.0331	0.193827	5.33001	9.8207e-08	1.14424e-06	ENSMUSG00000003348.10	Mob3a	protein_coding	DMSO_mESC.higher.yesFC	2.29117	0.0264963	C1	mESC dTAG Down (C1)		FALSE	FALSE	FALSE										FALSE	FALSE	TRUE	TRUE
chr15	98630840	98644529	13690	+	202.025	-0.240017	0.188249	1.275	0.20231	0.376177	ENSMUSG00000003352.14	Cacnb3	protein_coding	static	2.30755	0.108377				FALSE	FALSE	FALSE
chr15	98708207	98723336	15130	+	4.96845	-0.11746	0.829653	0.141578	0.887414	0.945361	ENSMUSG00000003354.6	Ccdc65	protein_coding	static	0.775862	0.0488511				FALSE	FALSE	FALSE
chr15	98724366	98728198	3833	-	29.8211	-0.420325	0.415616	1.01133	0.311858	0.507324	ENSMUSG00000003355.7	Fkbp11	protein_coding	static	1.48885	0.0514115			ESC	FALSE	FALSE	FALSE
chr15	98645134	98662894	17761	-	583.133	-0.356065	0.208652	1.7065	0.0879145	0.203612	ENSMUSG00000003360.15	Ddx23	protein_coding	static	2.76651	0.0769654				FALSE	FALSE	FALSE
chr7	27532000	27553218	21219	-	92.867	-0.736308	0.379371	1.94086	0.0522748	0.137298	ENSMUSG00000003363.15	Pld3	protein_coding	static	1.97251	0.0436002			8C	FALSE	FALSE	FALSE
chr7	25009849	25072346	62498	-	147.161	-0.926841	0.297986	3.11034	0.00186869	0.00859209	ENSMUSG00000003378.9	Grik5	protein_coding	DMSO_mESC.higher.noFC	2.17073	0.0361369	C1	mESC dTAG Down (C1)		FALSE	FALSE	FALSE
chr7	24897381	24902197	4817	+	7.91642	-0.543563	0.738409	0.736128	0.461653	0.655656	ENSMUSG00000003379.7	Cd79a	protein_coding	static	0.95019	0.0371801				FALSE	FALSE	FALSE										TRUE	TRUE	FALSE	FALSE
chr7	24969752	24972754	3003	-	50.9747	-0.330145	0.562819	0.586593	0.557477	0.735498	ENSMUSG00000003380.11	Rabac1	protein_coding	static	1.71579	0.0584277			8C	FALSE	FALSE	FALSE
chr3	87525407	87540156	14750	+	775.887	1.63226	0.220955	-7.38729	1.49856e-13	3.57524e-12	ENSMUSG00000003382.18	Etv3	protein_coding	Non-ECORD_DMSO_2CLC.higher.yesFC	2.89036	0.00442142	C9	2CLC dTAG Down (C9-C10)		FALSE	FALSE	FALSE
chr9	22002806	22014222	11417	+	157.814	-0.63061	0.269039	2.34394	0.0190812	0.0610646	ENSMUSG00000003402.14	Prkcsh	protein_coding	static	2.20089	0.0452067			4C	FALSE	FALSE	FALSE
chr9	22015005	22052023	37019	-	241.732	-0.499402	0.205137	2.43448	0.014913	0.050037	ENSMUSG00000003410.8	Elavl3	protein_coding	static	2.38513	0.0756174			Oocyte	FALSE	FALSE	FALSE
chr4	108879063	108943324	64262	+	16.9176	0.523476	0.584321	-0.89587	0.370322	0.568676	ENSMUSG00000003411.10	Rab3b	protein_coding	static	1.25328	0.0416339			Zygote	FALSE	FALSE	FALSE
chr2	13651021	13794064	143044	-	43.7453	0.537876	0.360174	-1.49338	0.135338	0.281212	ENSMUSG00000003418.11	St8sia6	protein_coding	static	1.65075	0.0371311	C3	mESC / 2CLC dTAG Up (C2-C3)	Oocyte	FALSE	FALSE	FALSE
chr7	45092990	45103851	10862	-	33.2241	0.070647	0.369004	-0.191453	0.848171	0.922961	ENSMUSG00000003420.8	Fcgrt	protein_coding	static	1.53433	0.0574888	C4	2CLC dTAG Up (C4-C7)	4C	FALSE	FALSE	FALSE
chr7	45062429	45078210	15782	+	352.894	0.15455	0.173436	-0.891106	0.372872	0.571446	ENSMUSG00000003421.13	Nosip	protein_coding	static	2.54887	0.106967			Oocyte	FALSE	FALSE	FALSE
chr7	45154303	45160065	5763	+	39.3673	-0.979499	0.460385	2.12756	0.0333733	0.0958261	ENSMUSG00000003423.15	Pih1d1	protein_coding	static	1.60603	0.0277656			8C	FALSE	FALSE	FALSE
chr7	45122379	45124439	2061	-	181.545	0.439435	0.799894	-0.549367	0.582754	0.753764	ENSMUSG00000003429.11	Rps11	protein_coding	static	2.26137	0.0617129			Other	FALSE	FALSE	FALSE
chr7	28314891	28338746	23856	-	277.239	0.263119	0.202709	-1.29801	0.194284	0.365274	ENSMUSG00000003435.9	Supt5	protein_coding	static	2.44442	0.0928443			4C	FALSE	FALSE	FALSE
chr7	28293553	28302238	8686	-	27.9044	-1.2942	0.469153	2.75858	0.0058053	0.0228203	ENSMUSG00000003436.11	Dll3	protein_coding	DMSO_mESC.higher.yesFC	1.46096	0.0175289	C2	mESC / 2CLC dTAG Up (C2-C3)		FALSE	FALSE	FALSE										TRUE	TRUE	TRUE	TRUE
chr7	28392951	28399388	6438	+	499.009	0.407748	0.177146	-2.30177	0.0213482	0.0669466	ENSMUSG00000003437.14	Paf1	protein_coding	static	2.69898	0.0591129			Oocyte	FALSE	FALSE	FALSE
chr7	28305516	28312072	6557	-	142.264	-0.515043	0.291172	1.76886	0.0769171	0.183955	ENSMUSG00000003438.17	Timm50	protein_coding	static	2.15614	0.0704475			8C	FALSE	FALSE	FALSE
chr7	28386146	28392708	6563	-	92.0606	0.667348	0.263442	-2.53319	0.011303	0.0397231	ENSMUSG00000003444.8	Med29	protein_coding	DMSO_2CLC.higher.noFC	1.96877	0.0368827			Major ZGA	FALSE	FALSE	FALSE
chr6	149408886	149563329	154444	+	56.216	-0.137257	0.366076	0.374941	0.707704	0.839124	ENSMUSG00000003452.15	Bicd1	protein_coding	static	1.75752	0.0671118	C2	mESC / 2CLC dTAG Up (C2-C3)		FALSE	FALSE	FALSE
chr1	172066013	172082795	16783	-	258.865	0.05002	0.209525	-0.238731	0.811315	0.903947	ENSMUSG00000003458.12	Ncstn	protein_coding	static	2.41475	0.109357			Oocyte	FALSE	FALSE	FALSE
chr1	172126755	172136493	9739	+	1054.73	0.0463159	0.180811	-0.256156	0.79783	0.895896	ENSMUSG00000003464.13	Pex19	protein_coding	static	3.02355	0.0721592			Other	FALSE	FALSE	FALSE
chr14	70457476	70468832	11357	+	54.0671	-1.06502	0.343186	3.10332	0.00191364	0.00877443	ENSMUSG00000003469.9	Phyhip	protein_coding	DMSO_mESC.higher.yesFC	1.74089	0.0228812	C1	mESC dTAG Down (C1)		FALSE	FALSE	FALSE
chr6	55090049	55133016	42968	-	15.0964	1.11069	0.553857	-2.00537	0.0449236	0.121988	ENSMUSG00000003476.16	Crhr2	protein_coding	static	1.20673	0.0254466	C3	mESC / 2CLC dTAG Up (C2-C3)		FALSE	FALSE	FALSE										FALSE	FALSE	TRUE	FALSE
chr6	55170626	55175043	4418	-	0	0					ENSMUSG00000003477.5	Inmt	protein_coding	naPadj	0	3.16983				FALSE	FALSE	FALSE
chr8	71988482	72009626	21145	-	0.294426	2.02572	4.37131	-0.463413	0.643068		ENSMUSG00000003484.4	Cyp4f18	protein_coding	naPadj	0.112077	0.141059				FALSE	FALSE	FALSE
chr6	29200434	29216364	15931	-	262.105	0.544506	0.268646	-2.02685	0.0426776	0.11708	ENSMUSG00000003500.13	Impdh1	protein_coding	static	2.42013	0.0462104			4C	FALSE	FALSE	FALSE
chr7	18345422	18355009	9588	-	0	0					ENSMUSG00000003505.15	Psg18	protein_coding	naPadj	0	3.16983				FALSE	FALSE	FALSE
chr11	101971143	101987013	15871	-	113.537	-1.5655	0.241606	6.47956	9.19914e-11	1.65797e-09	ENSMUSG00000003518.13	Dusp3	protein_coding	DMSO_mESC.higher.yesFC	2.05895	0.00989922	C1	mESC dTAG Down (C1)		FALSE	FALSE	FALSE
chr16	18060357	18090203	29847	-	113.183	-0.382538	0.229069	1.66997	0.0949253	0.215614	ENSMUSG00000003526.12	Prodh	protein_coding	static	2.0576	0.0721917				FALSE	FALSE	FALSE
chr16	17900709	17911348	10640	-	222.797	0.0623027	0.254993	-0.244331	0.806974	0.901129	ENSMUSG00000003527.9	Ess2	protein_coding	static	2.34985	0.102972			Other	FALSE	FALSE	FALSE
chr16	17925223	17928219	2997	-	528.509	-0.407433	0.33741	1.20753	0.227228	0.408646	ENSMUSG00000003528.15	Slc25a1	protein_coding	static	2.72387	0.0832877			Oocyte	FALSE	FALSE	FALSE
chr16	18052860	18071632	18773	+	136.168	-0.744705	0.229087	3.25074	0.00115104	0.00567181	ENSMUSG00000003531.15	Dgcr6	protein_coding	DMSO_mESC.higher.noFC	2.13725	0.0394212			Other	FALSE	FALSE	FALSE
chr17	35681567	35704621	23055	-	137.053	-1.13282	0.30173	3.75443	0.000173739	0.00105694	ENSMUSG00000003534.17	Ddr1	protein_coding	DMSO_mESC.higher.yesFC	2.14004	0.0226192	C1	mESC dTAG Down (C1)	Other	FALSE	FALSE	FALSE										FALSE	TRUE	TRUE	FALSE
chr17	35821684	35822923	1240	+	153.261	-0.868228	0.336562	2.5797	0.00988871	0.0355677	ENSMUSG00000003541.6	Ier3	protein_coding	DMSO_mESC.higher.noFC	2.18826	0.036148				FALSE	FALSE	FALSE										FALSE	FALSE	TRUE	TRUE
chr7	19302696	19310051	7356	-	9.48725	2.42521	0.752897	-3.22116	0.00127671	0.00619104	ENSMUSG00000003545.3	Fosb	protein_coding	Non-ECORD_DMSO_2CLC.higher.yesFC	1.02066	0.00900388	C8	2CLC dTAG Static (C8)		FALSE	FALSE	FALSE										FALSE	FALSE	TRUE	TRUE
chr17	46630624	46646022	15399	-	49.3111	-0.32443	0.339223	0.956392	0.338874	0.537025	ENSMUSG00000003546.10	Klc4	protein_coding	static	1.70166	0.0563842			8C	FALSE	FALSE	FALSE
chr7	19344778	19356524	11747	+	77.4529	-0.205014	0.267341	0.766864	0.443163	0.638767	ENSMUSG00000003549.9	Ercc1	protein_coding	static	1.89461	0.0738422			8C	FALSE	FALSE	FALSE
chr19	46667165	46673172	6008	-	0.166477	0	4.40736	0	1		ENSMUSG00000003555.8	Cyp17a1	protein_coding	naPadj	0.0668761	2.89134				FALSE	FALSE	FALSE
chr19	46707458	46741099	33642	+	68.8364	-1.26234	0.364893	3.45949	0.0005412	0.00291363	ENSMUSG00000003559.8	As3mt	protein_coding	DMSO_mESC.higher.yesFC	1.84408	0.0160851	C1	mESC dTAG Down (C1)	ESC	FALSE	FALSE	FALSE
chr8	70282827	70294361	11535	+	235.013	-0.260948	0.15374	1.69733	0.0896346	0.206496	ENSMUSG00000003573.15	Homer3	protein_coding	static	2.37294	0.0996867				FALSE	FALSE	FALSE
chr8	70382355	70439579	57225	-	135.927	-0.591328	0.245671	2.40699	0.0160845	0.0532012	ENSMUSG00000003575.13	Crtc1	protein_coding	static	2.13649	0.0571759			Oocyte	FALSE	FALSE	FALSE
chr11	4135202	4141172	5971	+	52.448	0.0158328	0.283591	-0.0558296	0.955478	0.979696	ENSMUSG00000003581.14	Rnf215	protein_coding	static	1.72793	0.0685887			Oocyte	FALSE	FALSE	FALSE
chr11	4097039	4123415	26377	-	79.7522	0.687701	0.233752	-2.94201	0.00326087	0.0139376	ENSMUSG00000003585.13	Sec14l2	protein_coding	DMSO_2CLC.higher.noFC	1.90715	0.0349512				FALSE	FALSE	FALSE
chr2	112492964	112634573	141610	+	177.252	-0.151126	0.280902	0.538002	0.590576	0.759585	ENSMUSG00000003604.14	Aven	protein_coding	static	2.25104	0.114722			Zygote	FALSE	FALSE	FALSE
chr3	19957054	20009145	52092	+	1.43963	1.6611	2.04007	-0.814235	0.415511	0.613451	ENSMUSG00000003617.16	Cp	protein_coding	static	0.387323	0.0383536				FALSE	FALSE	FALSE
chr5	8966033	8997324	31292	-	240.704	0.887743	0.236862	-3.74793	0.000178298	0.0010807	ENSMUSG00000003623.4	Crot	protein_coding	DMSO_2CLC.higher.noFC	2.38328	0.02773			Other	FALSE	FALSE	FALSE
chr4	133847290	133887797	40508	-	522.774	-0.602247	0.255883	2.3536	0.0185926	0.0598112	ENSMUSG00000003644.17	Rps6ka1	protein_coding	static	2.71914	0.053776			Other	FALSE	FALSE	FALSE
chr8	110137502	110168210	30709	-	116.336	-0.868808	0.370144	2.34722	0.0189142	0.060649	ENSMUSG00000003657.9	Calb2	protein_coding	static	2.06943	0.0383717	C2	mESC / 2CLC dTAG Up (C2-C3)		FALSE	FALSE	FALSE										TRUE	FALSE	FALSE	FALSE
chr2	127208386	127240451	32066	+	338.174	-0.275069	0.267183	1.02951	0.303238	0.498445	ENSMUSG00000003660.10	Snrnp200	protein_coding	static	2.53042	0.101389			Other	FALSE	FALSE	FALSE
chr2	127240938	127247816	6879	-	221.873	0.517169	0.257536	-2.00815	0.0446278	0.121354	ENSMUSG00000003662.10	Ciao1	protein_coding	static	2.34806	0.0535133			8C	FALSE	FALSE	FALSE
chr17	17843323	17855205	11883	-	2.05046	1.01413	1.50924	-0.671948	0.501617	0.689528	ENSMUSG00000003665.7	Has1	protein_coding	static	0.484366	0.0399817				FALSE	FALSE	FALSE
chr19	8774487	8786417	11931	-	407.596	0.951089	0.246516	-3.85813	0.000114259	0.000725709	ENSMUSG00000003680.16	Taf6l	protein_coding	DMSO_2CLC.higher.noFC	2.61129	0.0264662			4C	FALSE	FALSE	FALSE
chr1	121304353	121332589	28237	-	210.575	-0.529345	0.193675	2.73316	0.00627298	0.0243378	ENSMUSG00000003721.14	Insig2	protein_coding	DMSO_mESC.higher.noFC	2.32547	0.0618415			ESC	FALSE	FALSE	FALSE
chr4	129643980	129672767	28788	-	1290.99	-0.077964	0.127843	0.609842	0.541966	0.72384	ENSMUSG00000003731.13	Kpna6	protein_coding	static	3.11126	0.0574605			Major ZGA	FALSE	FALSE	FALSE
chr10	53904785	54076609	171825	-	45.4356	0.798759	0.349655	-2.28442	0.0223466	0.0694781	ENSMUSG00000003746.16	Man1a	protein_coding	static	1.66685	0.0307899				FALSE	FALSE	FALSE										TRUE	FALSE	TRUE	TRUE
chr7	27207172	27228661	21490	-	178.265	0.0705056	0.199688	-0.353078	0.72403	0.84952	ENSMUSG00000003752.9	Itpkc	protein_coding	static	2.2535	0.0944235			4C	FALSE	FALSE	FALSE
chr7	27233023	27257950	24928	+	50.4876	-0.519137	0.310412	1.67241	0.0944432	0.214868	ENSMUSG00000003762.13	Coq8b	protein_coding	static	1.7117	0.0526269			4C	FALSE	FALSE	FALSE
chr18	34598615	34624601	25987	-	489.647	-0.313763	0.205035	1.53029	0.125945	0.266837	ENSMUSG00000003778.14	Brd8	protein_coding	static	2.69077	0.0925235			Other	FALSE	FALSE	FALSE
chr18	34624613	34633277	8665	+	596.085	0.487118	0.266503	-1.82782	0.0675768	0.16651	ENSMUSG00000003779.16	Kif20a	protein_coding	static	2.77604	0.0429398			Other	FALSE	FALSE	FALSE
chr8	84856989	84869257	12269	+	269.308	-0.488811	0.249336	1.96045	0.0499433	0.132499	ENSMUSG00000003808.18	Farsa	protein_coding	static	2.43186	0.0757181			8C	FALSE	FALSE	FALSE
chr8	84886393	84893921	7529	-	326.815	0.0554502	0.215236	-0.257625	0.796697	0.89552	ENSMUSG00000003809.14	Gcdh	protein_coding	static	2.51563	0.115577			8C	FALSE	FALSE	FALSE
chr4	116306762	116464183	157422	-	591.118	-0.445359	0.142179	3.13239	0.00173392	0.00804212	ENSMUSG00000003810.13	Mast2	protein_coding	DMSO_mESC.higher.noFC	2.77241	0.0620648			Other	FALSE	FALSE	FALSE
chr8	84908560	84922915	14356	+	148.428	-0.155674	0.274935	0.566222	0.571243	0.745014	ENSMUSG00000003812.13	Dnase2a	protein_coding	static	2.17443	0.106498			4C	FALSE	FALSE	FALSE
chr8	84834019	84840665	6647	-	448.663	-0.145632	0.224387	0.649024	0.516323	0.702322	ENSMUSG00000003813.15	Rad23a	protein_coding	static	2.65289	0.106646				FALSE	FALSE	FALSE
chr8	84841850	84846934	5085	-	3703.62	-0.0292224	0.222506	0.131334	0.895511	0.949899	ENSMUSG00000003814.8	Calr	protein_coding	static	3.56874	0.0206159			Zygote	FALSE	FALSE	FALSE
chr8	84872111	84888221	16111	+	192.187	-0.83119	0.191614	4.33784	1.43889e-05	0.000111848	ENSMUSG00000003824.12	Syce2	protein_coding	DMSO_mESC.higher.noFC	2.28598	0.0364547			Zygote	FALSE	FALSE	FALSE
chr8	107293470	107379517	86048	+	747.406	-1.06284	0.297014	3.57841	0.000345689	0.00195297	ENSMUSG00000003847.16	Nfat5	protein_coding	DMSO_mESC.higher.yesFC	2.87414	0.013333	C1	mESC dTAG Down (C1)		FALSE	FALSE	FALSE
chr8	107412486	107425051	12566	-	744.3	-0.285136	0.211792	1.3463	0.178205	0.343703	ENSMUSG00000003848.14	Nob1	protein_coding	static	2.87233	0.0724037			8C	FALSE	FALSE	FALSE
chr8	107388225	107403206	14982	-	193.602	-0.331245	0.215667	1.53591	0.124561	0.264453	ENSMUSG00000003849.8	Nqo1	protein_coding	static	2.28915	0.0932786			ESC	FALSE	FALSE	FALSE
chr7	45339122	45367019	27898	-	71.2252	0.573144	0.334405	-1.71392	0.0865435	0.201104	ENSMUSG00000003863.18	Ppfia3	protein_coding	static	1.85869	0.040063				FALSE	FALSE	FALSE
chr7	45434844	45456619	21776	+	383.774	-1.04593	0.228933	4.56873	4.90685e-06	4.22658e-05	ENSMUSG00000003865.16	Gys1	protein_coding	DMSO_mESC.higher.yesFC	2.58521	0.0197986	C1	mESC dTAG Down (C1)	Oocyte	FALSE	FALSE	FALSE
chr7	45421760	45438096	16337	-	79.157	-1.26685	0.390565	3.24363	0.00118018	0.00579173	ENSMUSG00000003868.14	Ruvbl2	protein_coding	DMSO_mESC.higher.yesFC	1.90394	0.016161	C1	mESC dTAG Down (C1)	8C	FALSE	FALSE	FALSE
chr7	45367891	45370583	2693	-	8.41551	0.0917998	0.696602	-0.131782	0.895156	0.949788	ENSMUSG00000003872.9	Lin7b	protein_coding	static	0.973844	0.053495				FALSE	FALSE	FALSE										FALSE	TRUE	FALSE	TRUE
chr7	45461697	45466898	5202	-	286.626	-1.09931	0.233736	4.70321	2.56105e-06	2.32608e-05	ENSMUSG00000003873.11	Bax	protein_coding	DMSO_mESC.higher.yesFC	2.45883	0.0145638	C1	mESC dTAG Down (C1)	8C	FALSE	FALSE	FALSE
chr15	9505788	9530176	24389	-	0.203216	-0.70245	4.40736	0.159381	0.873368		ENSMUSG00000003882.5	Il7r	protein_coding	naPadj	0.0803435	0.145336				FALSE	FALSE	FALSE
chr10	71225464	71238280	12817	-	946.501	-0.0106603	0.181435	0.0587555	0.953147	0.978864	ENSMUSG00000003923.14	Tfam	protein_coding	static	2.97658	0.0736121			Other	FALSE	FALSE	FALSE
chr17	33329342	33358878	29537	-	236.547	0.237186	0.20742	-1.1435	0.252829	0.441314	ENSMUSG00000003929.11	Zfp81	protein_coding	static	2.37575	0.0911893			Other	FALSE	FALSE	FALSE
chr11	69554092	69560205	6114	-	70.1704	-1.36436	0.309546	4.40761	1.04518e-05	8.40011e-05	ENSMUSG00000003934.5	Efnb3	protein_coding	DMSO_mESC.higher.yesFC	1.8523	0.012868	C1	mESC dTAG Down (C1)		FALSE	FALSE	FALSE
chr11	90249456	90278589	29134	+	98.4257	0.0115943	0.290467	-0.0399159	0.96816	0.985613	ENSMUSG00000003948.17	Mmd	protein_coding	static	1.9975	0.0855947				FALSE	FALSE	FALSE
chr11	90336536	90390895	54360	-	6.63565	0.323744	0.915282	-0.353709	0.723557	0.849289	ENSMUSG00000003949.16	Hlf	protein_coding	static	0.882846	0.0460572				FALSE	FALSE	FALSE
chr16	36043761	36071594	27834	-	46.4203	0.336476	0.426612	-0.788716	0.430278	0.627295	ENSMUSG00000003955.8	Fam162a	protein_coding	static	1.67596	0.0520942			ESC	FALSE	FALSE	FALSE
chr15	76904078	76906314	2237	+	1319.84	-0.132593	0.763919	0.173569	0.862204	0.931031	ENSMUSG00000003970.9	Rpl8	protein_coding	static	3.12085	0.0574605			8C	FALSE	FALSE	FALSE
chr5	9485541	9725170	239630	-	0.0582513	-0.702434	4.40736	0.159378	0.873371		ENSMUSG00000003974.6	Grm3	protein_coding	naPadj	0.0245888	0.12065				FALSE	FALSE	FALSE
chr13	91460283	91703429	243147	+	21.0501	-0.970652	0.461157	2.10482	0.0353073	0.100397	ENSMUSG00000003992.15	Ssbp2	protein_coding	static	1.34341	0.023207			Zygote	FALSE	FALSE	FALSE
chr11	26386135	26471876	85742	+	110.392	0.371525	0.238885	-1.55525	0.119887	0.25679	ENSMUSG00000004018.9	Fancl	protein_coding	static	2.04686	0.0527536			ESC	FALSE	FALSE	FALSE
chr1	158245269	158356326	111058	-	17.8962	1.35343	0.435952	-3.10453	0.00190584	0.00874625	ENSMUSG00000004031.13	Brinp2	protein_coding	Non-ECORD_DMSO_2CLC.higher.yesFC	1.27637	0.0171565	C10	2CLC dTAG Down (C9-C10)		FALSE	FALSE	FALSE
chr3	107895821	107898686	2866	+	2.61102	-0.667428	1.02967	0.648194	0.51686	0.702906	ENSMUSG00000004032.10	Gstm5	protein_coding	static	0.55763	0.0503125			Zygote	FALSE	FALSE	FALSE
chr3	107926334	107931817	5484	-	6.71231	-1.36989	0.778927	1.75869	0.0786295	0.187055	ENSMUSG00000004035.12	Gstm7	protein_coding	static	0.887184	0.0212783				FALSE	FALSE	FALSE
chr3	107963696	107969283	5588	-	23.6664	-0.481364	0.693598	0.694011	0.487676	0.677662	ENSMUSG00000004038.9	Gstm3	protein_coding	static	1.39211	0.0482463				FALSE	FALSE	FALSE										TRUE	FALSE	TRUE	TRUE
chr11	100885098	100939540	54443	-	837.392	-1.03793	0.196979	5.26923	1.36999e-07	1.55991e-06	ENSMUSG00000004040.16	Stat3	protein_coding	DMSO_mESC.higher.yesFC	2.92345	0.0148419	C2	mESC / 2CLC dTAG Up (C2-C3)	Oocyte	FALSE	FALSE	FALSE
chr11	100859351	100885169	25819	+	76.8713	0.805684	0.417366	-1.9304	0.053557	0.139794	ENSMUSG00000004043.14	Stat5a	protein_coding	static	1.89138	0.032335			Oocyte	FALSE	FALSE	FALSE
chr11	100956733	100970887	14155	-	727.741	0.0355914	0.235635	-0.151045	0.87994	0.940603	ENSMUSG00000004044.9	Cavin1	protein_coding	static	2.86257	0.0880286				FALSE	FALSE	FALSE
chr19	5688742	5702865	14124	+	309.449	-0.023938	0.217519	0.11005	0.91237	0.957912	ENSMUSG00000004054.9	Map3k11	protein_coding	static	2.49199	0.11489				FALSE	FALSE	FALSE
chr7	27591552	27640826	49275	+	573.549	-0.793379	0.219868	3.60843	0.000308054	0.00176135	ENSMUSG00000004056.15	Akt2	protein_coding	DMSO_mESC.higher.noFC	2.75933	0.0293851	C2	mESC / 2CLC dTAG Up (C2-C3)	8C	FALSE	FALSE	FALSE
chr16	4639989	4707695	67707	+	550.227	-0.0901179	0.228549	0.394305	0.693356	0.830162	ENSMUSG00000004069.17	Dnaja3	protein_coding	static	2.74133	0.10038			Other	FALSE	FALSE	FALSE
chr16	4726361	4766742	40382	+	176.336	0.332942	0.172191	-1.93356	0.0531672	0.139099	ENSMUSG00000004070.15	Hmox2	protein_coding	static	2.2488	0.0743024			4C	FALSE	FALSE	FALSE
chr16	4750348	4790292	39945	-	534.492	0.0716436	0.150478	-0.476106	0.633999	0.790736	ENSMUSG00000004071.13	Cdip1	protein_coding	static	2.72875	0.0969261			Other	FALSE	FALSE	FALSE
chr2	72285637	72442610	156974	+	262.685	-0.690608	0.19178	3.60105	0.000316938	0.00180517	ENSMUSG00000004085.14	Map3k20	protein_coding	DMSO_mESC.higher.noFC	2.42108	0.0475716				FALSE	FALSE	FALSE
chr9	14500617	14510577	9961	+	113.697	0.452322	0.358083	-1.26318	0.206526	0.381555	ENSMUSG00000004096.9	Cwc15	protein_coding	static	2.05955	0.054371			Other	FALSE	FALSE	FALSE
chr9	20770050	20815067	45018	-	23.9152	-1.74875	0.555572	3.14766	0.00164582	0.00769383	ENSMUSG00000004098.7	Col5a3	protein_coding	DMSO_mESC.higher.yesFC	1.39646	0.010122	C1	mESC dTAG Down (C1)		FALSE	FALSE	FALSE
chr9	20907209	20959888	52680	-	348.909	-0.716668	0.274565	2.61019	0.00904918	0.0331549	ENSMUSG00000004099.16	Dnmt1	protein_coding	DMSO_mESC.higher.noFC	2.54395	0.0401695			Oocyte	FALSE	FALSE	FALSE
chr9	20888175	20892178	4004	+	431.001	-0.659622	0.190168	3.46863	0.000523125	0.00282543	ENSMUSG00000004100.12	Ppan	protein_coding	DMSO_mESC.higher.noFC	2.63548	0.0437488			4C	FALSE	FALSE	FALSE
chr2	33216069	33247717	31649	+	49.8455	0.168558	0.34615	-0.486952	0.626293	0.784863	ENSMUSG00000004105.8	Angptl2	protein_coding	static	1.70625	0.0670458			Oocyte	FALSE	FALSE	FALSE
chr1	154390731	154884501	493771	-	1.3952	3.09948	1.90943	-1.62325	0.104537	0.232451	ENSMUSG00000004110.17	Cacna1e	protein_coding	static	0.379342	0.0372311				FALSE	FALSE	FALSE
chr2	24603887	24763152	159266	-	30.2477	0.901188	0.449658	-2.00416	0.0450526	0.122151	ENSMUSG00000004113.18	Cacna1b	protein_coding	static	1.49482	0.0256199				FALSE	FALSE	FALSE
chr3	138143448	138159821	16374	+	194.52	0.266221	0.202068	-1.31748	0.187677	0.356182	ENSMUSG00000004127.12	Trmt10a	protein_coding	static	2.29119	0.087962			8C	FALSE	FALSE	FALSE
chr12	38779380	38870484	91105	+	145.697	-0.471557	0.274301	1.71912	0.0855918	0.199307	ENSMUSG00000004151.17	Etv1	protein_coding	static	2.16642	0.0704475			Zygote	FALSE	FALSE	FALSE
chr15	76659858	76668196	8339	+	139.696	-0.404157	0.320201	1.2622	0.206877	0.381964	ENSMUSG00000004187.11	Kifc2	protein_coding	static	2.14828	0.0770284				FALSE	FALSE	FALSE
chr10	60277627	60302597	24971	+	1493.81	0.0241592	0.223219	-0.108231	0.913813	0.958656	ENSMUSG00000004207.14	Psap	protein_coding	static	3.17459	0.0512334			8C	FALSE	FALSE	FALSE
chrX	74393290	74453854	60565	+	396.179	0.936538	0.164992	-5.67627	1.3766e-08	1.85293e-07	ENSMUSG00000004221.16	Ikbkg	protein_coding	DMSO_2CLC.higher.noFC	2.59899	0.0268135				FALSE	FALSE	FALSE
chr19	44756045	44837871	81827	+	16.4884	-1.80923	0.495007	3.65495	0.000257228	0.00150082	ENSMUSG00000004231.15	Pax2	protein_coding	DMSO_mESC.higher.yesFC	1.24275	0.010174	C1	mESC dTAG Down (C1)	Oocyte	FALSE	FALSE	FALSE
chr3	99141068	99239186	98119	+	71.3338	0.0295968	0.247989	-0.119347	0.905	0.953786	ENSMUSG00000004233.14	Wars2	protein_coding	static	1.85934	0.0777701			8C	FALSE	FALSE	FALSE
chr6	124742544	124756524	13981	-	326.403	-0.614313	0.16433	3.73829	0.000185279	0.00111613	ENSMUSG00000004263.15	Atn1	protein_coding	DMSO_mESC.higher.noFC	2.51508	0.047158			8C	FALSE	FALSE	FALSE
chr6	124712336	124716950	4615	+	904.288	-0.395042	0.251281	1.57211	0.115925	0.250793	ENSMUSG00000004264.17	Phb2	protein_coding	static	2.95679	0.0524068			8C	FALSE	FALSE	FALSE
chr6	124720707	124738714	18008	-	15.7022	-0.474124	0.574488	0.825298	0.409202	0.606827	ENSMUSG00000004266.15	Ptpn6	protein_coding	static	1.22277	0.0444436				FALSE	FALSE	FALSE
chr6	124760053	124769673	9621	-	71.1587	-0.299693	0.358616	0.835695	0.403326	0.601278	ENSMUSG00000004267.16	Eno2	protein_coding	static	1.85829	0.0665243	C1	mESC dTAG Down (C1)		FALSE	FALSE	FALSE
chr6	124704085	124712178	8094	-	285.884	-0.148073	0.220461	0.67165	0.501806	0.689646	ENSMUSG00000004268.11	Emg1	protein_coding	static	2.45771	0.113517			8C	FALSE	FALSE	FALSE
chr6	124663027	124704418	41392	+	113.252	0.481569	0.289372	-1.66418	0.0960755	0.217709	ENSMUSG00000004270.13	Lpcat3	protein_coding	static	2.05786	0.0458103			8C	FALSE	FALSE	FALSE
chr6	29467718	29470512	2795	+	361.802	-0.417814	0.287955	1.45097	0.146788	0.297956	ENSMUSG00000004285.12	Atp6v1f	protein_coding	static	2.55967	0.0893506			ESC	FALSE	FALSE	FALSE
chr11	44400063	44414033	13971	+	0.101298	0	4.40736	0	1		ENSMUSG00000004296.14	Il12b	protein_coding	naPadj	0.0419048	3.11829				FALSE	FALSE	FALSE
chrX	7153810	7319358	165549	-	662.974	2.47958	0.250791	-9.88705	4.73772e-23	2.21678e-21	ENSMUSG00000004317.14	Clcn5	protein_coding	Non-ECORD_DMSO_2CLC.higher.yesFC	2.82215	0.00374109	C9	2CLC dTAG Down (C9-C10)	Zygote	FALSE	FALSE	FALSE										TRUE	TRUE	FALSE	FALSE
chr8	60910389	60983300	72912	-	1226.82	0.0165467	0.150253	-0.110126	0.91231	0.957912	ENSMUSG00000004319.15	Clcn3	protein_coding	static	3.08914	0.0637261			Oocyte	FALSE	FALSE	FALSE
chr7	17031507	17062427	30921	-	56.8895	-2.43558	0.327367	7.43991	1.00754e-13	2.4523e-12	ENSMUSG00000004328.15	Hif3a	protein_coding	DMSO_mESC.higher.yesFC	1.7626	0.00429466	C1	mESC dTAG Down (C1)		FALSE	FALSE	FALSE
chr13	21312125	21319624	7500	+	7.1279	-2.91552	0.935459	3.11668	0.00182902	0.00843305	ENSMUSG00000004341.8	Gpx6	protein_coding	DMSO_mESC.higher.yesFC	0.909978	0.00167701	C1	mESC dTAG Down (C1)	Zygote	FALSE	FALSE	FALSE
chr13	21286429	21292731	6303	-	0	0					ENSMUSG00000004344.12	Gpx5	protein_coding	naPadj	0	3.16983				FALSE	FALSE	FALSE
chr6	56069804	56652487	582684	-	3.7152	2.02348	1.4979	-1.35088	0.176735	0.341699	ENSMUSG00000004347.17	Pde1c	protein_coding	static	0.6735	0.0201502				FALSE	FALSE	FALSE
chr10	88746607	88826804	80198	-	407.7	0.372424	0.23535	-1.58243	0.113552	0.247071	ENSMUSG00000004356.8	Utp20	protein_coding	static	2.6114	0.064577			Oocyte	FALSE	FALSE	FALSE
chr10	88674772	88685015	10244	-	46.0595	0.212201	0.488741	-0.434178	0.664159	0.810755	ENSMUSG00000004359.16	Spic	protein_coding	static	1.67265	0.0599242	C2	mESC / 2CLC dTAG Up (C2-C3)	4C	FALSE	FALSE	FALSE										TRUE	TRUE	FALSE	FALSE
chr10	29211606	29230779	19174	+	6.45326	1.49661	0.918942	-1.62863	0.103392	0.230485	ENSMUSG00000004360.9	9330159F19Rik	protein_coding	static	0.872346	0.0253124				FALSE	FALSE	FALSE
chr1	80264923	80340480	75558	-	826.495	0.153759	0.19808	-0.776246	0.437604	0.63354	ENSMUSG00000004364.14	Cul3	protein_coding	static	2.91777	0.0763978			Major ZGA	FALSE	FALSE	FALSE
chr16	23889573	23890958	1386	-	0.544725	1.91168	3.38883	-0.564113	0.572677		ENSMUSG00000004366.4	Sst	protein_coding	naPadj	0.188851	0.128765				FALSE	FALSE	FALSE
chr7	4772373	4782859	10487	-	3.49402	0.869072	1.01292	-0.857985	0.390901	0.589632	ENSMUSG00000004371.15	Il11	protein_coding	static	0.652635	0.0440185				FALSE	FALSE	FALSE
chr8	72814599	73353540	538942	-	236.077	-0.0629836	0.184206	0.34192	0.732411	0.855081	ENSMUSG00000004383.18	Large1	protein_coding	static	2.37489	0.111929				FALSE	FALSE	FALSE
chr11	6258919	6267772	8854	-	158.55	0.39105	0.257614	-1.51797	0.129023	0.2717	ENSMUSG00000004393.10	Ddx56	protein_coding	static	2.2029	0.0601164			8C	FALSE	FALSE	FALSE
chr11	6270369	6274870	4502	-	354.232	0.0608527	0.181377	-0.335504	0.737245	0.858062	ENSMUSG00000004394.12	Tmed4	protein_coding	static	2.55051	0.114629			8C	FALSE	FALSE	FALSE
chr5	136741759	136883209	141451	-	10.0407	0.629696	0.759001	-0.829638	0.406744	0.604262	ENSMUSG00000004415.15	Col26a1	protein_coding	static	1.043	0.0413456				FALSE	FALSE	FALSE
chr6	120891930	120916853	24924	-	354.23	-0.870847	0.243997	3.56909	0.000358227	0.00201564	ENSMUSG00000004446.12	Bid	protein_coding	DMSO_mESC.higher.noFC	2.55051	0.0312259			8C	FALSE	FALSE	FALSE
chr1	119470305	119504794	34490	-	543.21	-1.56133	0.184658	8.45529	2.78406e-17	9.30242e-16	ENSMUSG00000004451.14	Ralb	protein_coding	DMSO_mESC.higher.yesFC	2.73577	0.00480113	C1	mESC dTAG Down (C1)	ESC	FALSE	FALSE	FALSE
chr5	122158278	122175273	16996	+	3581.36	0.508552	0.187155	-2.71729	0.00658198	0.0253587	ENSMUSG00000004455.16	Ppp1cc	protein_coding	DMSO_2CLC.higher.noFC	3.55417	0.00735957			Other	FALSE	FALSE	FALSE
chr16	22857845	22879634	21790	+	381.156	0.565855	0.208943	-2.70818	0.00676542	0.0259536	ENSMUSG00000004460.17	Dnajb11	protein_coding	DMSO_2CLC.higher.noFC	2.58224	0.0461378			8C	FALSE	FALSE	FALSE
chr16	22813214	22857669	44456	-	228.007	-0.134137	0.169979	0.789141	0.430029	0.627092	ENSMUSG00000004462.7	Tbccd1	protein_coding	static	2.35985	0.116826			Oocyte	FALSE	FALSE	FALSE
chr7	44302687	44306902	4216	-	25.7184	1.38618	0.440458	-3.14712	0.00164885	0.00770276	ENSMUSG00000004473.10	Clec11a	protein_coding	Non-ECORD_DMSO_2CLC.higher.yesFC	1.42681	0.0163338	C10	2CLC dTAG Down (C9-C10)		FALSE	FALSE	FALSE
chr7	12965838	12974236	8399	+	62.2813	-0.580192	0.310442	1.86892	0.0616337	0.155336	ENSMUSG00000004500.9	Zfp324	protein_coding	static	1.80128	0.0518721				FALSE	FALSE	FALSE
chr7	97081586	97308946	227361	+	14.0192	0.863796	0.550101	-1.57025	0.116357	0.251279	ENSMUSG00000004508.6	Gab2	protein_coding	static	1.17665	0.0328493			Oocyte	FALSE	FALSE	FALSE										FALSE	FALSE	TRUE	TRUE
chr5	113842436	113908758	66323	-	1564.12	-0.338426	0.143183	2.36359	0.018099	0.0585213	ENSMUSG00000004530.12	Coro1c	protein_coding	static	3.19455	0.0434164			8C	FALSE	FALSE	FALSE
chr6	52713729	52766780	53052	+	604.709	0.243444	0.232225	-1.04831	0.294496	0.488971	ENSMUSG00000004535.12	Tax1bp1	protein_coding	static	2.78226	0.0810844			Oocyte	FALSE	FALSE	FALSE
chr7	18813937	18821607	7671	-	0.228292	0	4.40736	0	1		ENSMUSG00000004540.7	Psg17	protein_coding	naPadj	0.0893018	2.89134			Zygote	FALSE	FALSE	FALSE
chr7	18789567	18798520	8954	-	0.256827	2.60965	4.33595	-0.601864	0.547264		ENSMUSG00000004542.15	Psg19	protein_coding	naPadj	0.0992754	0.0717071				FALSE	FALSE	FALSE
chr1	131638306	131675505	37200	+	0.116503	-1.33536	4.38879	0.304265	0.760926		ENSMUSG00000004552.16	Ctse	protein_coding	naPadj	0.0478597	0.0306575				FALSE	FALSE	FALSE
chr14	51905271	51914158	8888	-	162.781	-0.182332	0.343104	0.531418	0.595129	0.762595	ENSMUSG00000004558.15	Ndrg2	protein_coding	static	2.21426	0.0992982				FALSE	FALSE	FALSE
chr14	51884842	51893039	8198	+	48.0577	-0.423205	0.332179	1.27403	0.202654	0.376623	ENSMUSG00000004561.14	Mettl17	protein_coding	static	1.69071	0.054803			Oocyte	FALSE	FALSE	FALSE
chr14	51984719	52006251	21533	+	76.9092	-0.582783	0.295477	1.97235	0.0485701	0.129589	ENSMUSG00000004562.16	Arhgef40	protein_coding	static	1.89159	0.0543573				FALSE	FALSE	FALSE										FALSE	FALSE	FALSE	TRUE
chr8	3515384	3544267	28884	+	203.441	-0.126818	0.218379	0.580722	0.561428	0.73853	ENSMUSG00000004565.15	Pnpla6	protein_coding	static	2.31057	0.117124				FALSE	FALSE	FALSE
chr8	3500457	3515232	14776	+	202.181	-0.0777996	0.2805	0.27736	0.781503	0.886644	ENSMUSG00000004567.16	Mcoln1	protein_coding	static	2.30788	0.117124			Oocyte	FALSE	FALSE	FALSE
chr8	3353415	3456601	103187	+	863.199	-0.0618665	0.150412	0.411314	0.680843	0.821445	ENSMUSG00000004568.13	Arhgef18	protein_coding	static	2.93661	0.0821037				FALSE	FALSE	FALSE
chr3	142790902	142882004	91103	-	851.288	-0.160645	0.133448	1.20379	0.228669	0.410487	ENSMUSG00000004591.16	Pkn2	protein_coding	static	2.93059	0.0816888			Other	FALSE	FALSE	FALSE
chr7	43524216	43544428	20213	-	2.12318	-1.79726	1.48928	1.2068	0.22751	0.408877	ENSMUSG00000004609.11	Cd33	protein_coding	static	0.494597	0.0185112				FALSE	FALSE	FALSE
chr7	43444083	43457800	13718	+	36.1507	0.0446326	0.581209	-0.0767927	0.938788	0.972356	ENSMUSG00000004610.4	Etfb	protein_coding	static	1.56997	0.0589085			8C	FALSE	FALSE	FALSE
chr7	43437073	43438249	1177	+	0.138381	0	4.40736	0	1		ENSMUSG00000004612.9	Nkg7	protein_coding	naPadj	0.0562877	3.11829				FALSE	FALSE	FALSE
chr8	3630955	3643644	12690	+	85.1773	0.364431	0.304158	-1.19817	0.230852	0.413093	ENSMUSG00000004626.14	Stxbp2	protein_coding	static	1.93539	0.0592034				FALSE	FALSE	FALSE
chr8	3623371	3625545	2175	-	7.77849	0.543087	0.605548	-0.896851	0.369798	0.56804	ENSMUSG00000004630.18	Pcp2	protein_coding	static	0.94342	0.0454891				FALSE	FALSE	FALSE
chr6	4674350	4747207	72858	-	4.75244	-0.822758	0.836757	0.98327	0.325474	0.522491	ENSMUSG00000004631.15	Sgce	protein_coding	static	0.759852	0.034956				FALSE	FALSE	FALSE										FALSE	FALSE	TRUE	TRUE
chr6	54039554	54301810	262257	+	20.6352	0.818028	0.487929	-1.67653	0.0936341	0.213433	ENSMUSG00000004633.17	Chn2	protein_coding	static	1.33516	0.0307246			Oocyte	FALSE	FALSE	FALSE										TRUE	TRUE	FALSE	TRUE
chr8	114439655	115352708	913054	+	123.226	-0.515831	0.252374	2.04391	0.040962	0.113259	ENSMUSG00000004637.15	Wwox	protein_coding	static	2.09421	0.0689274			Minor ZGA	FALSE	FALSE	FALSE
chr5	33634952	33652574	17623	-	1123.59	-0.0572751	0.226234	0.253167	0.800139	0.897159	ENSMUSG00000004642.13	Slbp	protein_coding	static	3.05099	0.0651139			Oocyte	FALSE	FALSE	FALSE
chr7	87424771	87493512	68742	-	0	0					ENSMUSG00000004651.6	Tyr	protein_coding	naPadj	0	3.16983				FALSE	FALSE	FALSE
chr6	55376295	55388530	12236	+	0.0780224	1.22109	4.40736	-0.277058	0.781735		ENSMUSG00000004654.6	Ghrhr	protein_coding	naPadj	0.0326278	0.395842				FALSE	FALSE	FALSE
chr6	55336432	55348555	12124	+	2.11249	1.32052	1.44681	-0.912713	0.361393	0.559379	ENSMUSG00000004655.5	Aqp1	protein_coding	static	0.493108	0.0601869				FALSE	FALSE	FALSE										FALSE	FALSE	TRUE	TRUE
chr9	57790353	57836793	46441	-	563.371	-0.429551	0.133651	3.21399	0.00130906	0.00632941	ENSMUSG00000004661.15	Arid3b	protein_coding	DMSO_mESC.higher.noFC	2.75156	0.0804475			Oocyte	FALSE	FALSE	FALSE
chr10	79988584	79996062	7479	+	327.362	-0.122504	0.169513	0.722681	0.469876	0.662678	ENSMUSG00000004665.10	Cnn2	protein_coding	static	2.51635	0.111223			8C	FALSE	FALSE	FALSE										FALSE	FALSE	TRUE	TRUE
chr10	80035949	80039795	3847	-	479.348	-0.401821	0.301447	1.33297	0.182541	0.349131	ENSMUSG00000004667.18	Polr2e	protein_coding	static	2.68156	0.0854634			8C	FALSE	FALSE	FALSE
chr11	9191942	9684259	492318	+	15.3004	3.86464	0.929005	-4.15998	3.18271e-05	0.000228332	ENSMUSG00000004668.14	Abca13	protein_coding	Non-ECORD_DMSO_2CLC.higher.yesFC	1.2122	0.00379615	C3	mESC / 2CLC dTAG Up (C2-C3)		FALSE	FALSE	FALSE
chr8	71272714	71360713	88000	+	716.088	-0.249612	0.12782	1.95284	0.050838	0.134339	ENSMUSG00000004677.17	Myo9b	protein_coding	static	2.85557	0.0850967				FALSE	FALSE	FALSE
chr12	34047580	34917095	869516	-	73.3356	3.99708	0.482492	-8.28424	1.18867e-16	3.81784e-15	ENSMUSG00000004698.11	Hdac9	protein_coding	Non-ECORD_DMSO_2CLC.higher.yesFC	1.8712	0.00161682	C6	2CLC dTAG Up (C4-C7)		FALSE	FALSE	FALSE										TRUE	TRUE	FALSE	FALSE
chr1	171588624	171607410	18787	-	0	0					ENSMUSG00000004707.14	Ly9	protein_coding	naPadj	0	3.16983				FALSE	FALSE	FALSE
chr1	171559193	171609746	50554	+	0.258771	1.22108	4.40736	-0.277054	0.781738		ENSMUSG00000004709.14	Cd244a	protein_coding	naPadj	0.0999469	0.414401				FALSE	FALSE	FALSE
chr17	57358691	57483527	124837	+	0.167092	0.259344	4.40736	-0.0588434	0.953077		ENSMUSG00000004730.15	Adgre1	protein_coding	naPadj	0.0671051	0.0951181				FALSE	FALSE	FALSE
chr11	4091480	4095445	3966	-	78.6156	-1.08588	0.276254	3.93071	8.46948e-05	0.000556039	ENSMUSG00000004748.5	Mtfp1	protein_coding	DMSO_mESC.higher.yesFC	1.901	0.0262053	C2	mESC / 2CLC dTAG Up (C2-C3)	ESC	FALSE	FALSE	FALSE
chr1	33719887	33742564	22678	+	667.708	-0.523274	0.143706	3.64127	0.000271293	0.00157149	ENSMUSG00000004768.14	Rab23	protein_coding	DMSO_mESC.higher.noFC	2.82524	0.0464582			Oocyte	FALSE	FALSE	FALSE
chr9	64715299	64737758	22460	-	251.997	-0.873266	0.233295	3.74318	0.000181705	0.00109709	ENSMUSG00000004771.12	Rab11a	protein_coding	DMSO_mESC.higher.noFC	2.40312	0.0352966			Zygote	FALSE	FALSE	FALSE
chr12	85219481	85226628	7148	+	291.033	0.356376	0.266497	-1.33726	0.181136	0.347423	ENSMUSG00000004788.11	Eif2b2	protein_coding	static	2.46543	0.0803905			8C	FALSE	FALSE	FALSE
chr12	85110833	85134845	24013	+	1226.35	-0.150762	0.166438	0.905812	0.365036	0.563033	ENSMUSG00000004789.10	Dlst	protein_coding	static	3.08897	0.0619402			Zygote	FALSE	FALSE	FALSE
chr12	85166635	85177790	11156	-	8.55716	-0.552993	0.840671	0.6578	0.510667	0.697415	ENSMUSG00000004791.7	Pgf	protein_coding	static	0.980329	0.0375168				FALSE	FALSE	FALSE
chr11	61775649	61855073	79425	-	56.2907	-0.147751	0.271936	0.543332	0.586901	0.756915	ENSMUSG00000004798.14	Ulk2	protein_coding	static	1.75808	0.0671118				FALSE	FALSE	FALSE
chr5	135569937	135573049	3113	-	0	0					ENSMUSG00000004814.10	Ccl24	protein_coding	naPadj	0	3.16983				FALSE	FALSE	FALSE
chr5	108646693	108669672	22980	-	130.338	0.608975	0.261725	-2.32677	0.0199776	0.0634053	ENSMUSG00000004815.12	Dgkq	protein_coding	static	2.11839	0.0450237				FALSE	FALSE	FALSE
chr5	108777235	108795363	18129	-	0	0					ENSMUSG00000004821.1	Tmed11	protein_coding	naPadj	0	3.16983				FALSE	FALSE	FALSE
chr11	61653265	61672784	19520	+	0.135095	1.22108	4.40736	-0.277056	0.781737		ENSMUSG00000004837.2	Grap	protein_coding	naPadj	0.0550324	0.395842				FALSE	FALSE	FALSE
chr16	65520511	65535005	14495	+	0	0					ENSMUSG00000004842.18	Pou1f1	protein_coding	naPadj	0	3.16983				FALSE	FALSE	FALSE
chr16	65539128	65562726	23599	-	219.949	0.0298187	0.195229	-0.152737	0.878606	0.939888	ENSMUSG00000004843.7	Chmp2b	protein_coding	static	2.34429	0.102972			Zygote	FALSE	FALSE	FALSE
chr5	136987019	136996648	9630	+	162.067	-0.887177	0.205987	4.30695	1.65522e-05	0.000126806	ENSMUSG00000004846.10	Plod3	protein_coding	DMSO_mESC.higher.noFC	2.21237	0.0365073				FALSE	FALSE	FALSE
chr5	137034993	137046135	11143	-	422.367	-0.75978	0.21562	3.5237	0.000425559	0.00234819	ENSMUSG00000004849.14	Ap1s1	protein_coding	DMSO_mESC.higher.noFC	2.62672	0.0382182			8C	FALSE	FALSE	FALSE
chr17	28769297	28780233	10937	+	21.0689	-1.29663	0.506144	2.56178	0.0104138	0.0371542	ENSMUSG00000004864.13	Mapk13	protein_coding	DMSO_mESC.higher.yesFC	1.34378	0.0180483	C1	mESC dTAG Down (C1)	4C	FALSE	FALSE	FALSE
chr17	28587648	28622709	35062	-	1160.47	-0.589559	0.186818	3.1558	0.00160061	0.00752138	ENSMUSG00000004865.16	Srpk1	protein_coding	DMSO_mESC.higher.noFC	3.06501	0.0317179			Zygote	FALSE	FALSE	FALSE
chr1	78101267	78197134	95868	-	0.261969	1.22108	4.40736	-0.277054	0.781739		ENSMUSG00000004872.15	Pax3	protein_coding	naPadj	0.101049	0.414401				FALSE	FALSE	FALSE
chr1	181815335	181843046	27712	-	1672.99	-0.565498	0.19138	2.95485	0.00312823	0.0134509	ENSMUSG00000004880.11	Lbr	protein_coding	DMSO_mESC.higher.noFC	3.22375	0.0224744			Other	FALSE	FALSE	FALSE
chr3	87948666	87953376	4711	+	28.5741	-0.0647695	0.437492	0.148047	0.882306	0.942144	ENSMUSG00000004885.5	Crabp2	protein_coding	static	1.47091	0.0582173			Minor ZGA	FALSE	FALSE	FALSE
chr3	87971078	87980451	9374	+	875.908	0.490824	0.196116	-2.50272	0.0123244	0.0427239	ENSMUSG00000004891.16	Nes	protein_coding	DMSO_2CLC.higher.noFC	2.94295	0.0311216	C3	mESC / 2CLC dTAG Up (C2-C3)		FALSE	FALSE	FALSE										TRUE	FALSE	TRUE	TRUE
chr3	87987531	88000230	12700	-	24.7838	-0.50249	0.432089	1.16293	0.244856	0.431308	ENSMUSG00000004892.13	Bcan	protein_coding	static	1.41135	0.0486626				FALSE	FALSE	FALSE										FALSE	TRUE	FALSE	FALSE
chr3	88021750	88027583	5834	-	0.206436	2.31521	4.35568	-0.531538	0.595046		ENSMUSG00000004894.10	Hapln2	protein_coding	naPadj	0.0815042	0.0463177				FALSE	FALSE	FALSE
chr3	87858903	87885608	26706	-	771.004	0.0614783	0.141819	-0.433499	0.664652	0.811058	ENSMUSG00000004895.9	Prcc	protein_coding	static	2.88762	0.0856708				FALSE	FALSE	FALSE
chr3	87922601	87930717	8117	-	232.13	-0.152595	0.222938	0.684473	0.493676	0.682462	ENSMUSG00000004896.16	Rrnad1	protein_coding	static	2.3676	0.116826			Other	FALSE	FALSE	FALSE
chr3	87906321	87916132	9812	+	5493.56	-0.843079	0.19909	4.23466	2.28898e-05	0.000170007	ENSMUSG00000004897.16	Hdgf	protein_coding	DMSO_mESC.higher.noFC	3.73993	0.00280123			Other	FALSE	FALSE	FALSE
chr6	120773578	120794336	20759	+	51.9586	4.20111	0.609747	-6.88992	5.58222e-12	1.1534e-10	ENSMUSG00000004902.7	Slc25a18	protein_coding	Non-ECORD_DMSO_2CLC.higher.yesFC	1.72394	0.00150063	C9	2CLC dTAG Down (C9-C10)		FALSE	FALSE	FALSE
chr10	81070035	81082559	12525	+	591.735	-0.236415	0.189502	1.24756	0.212193	0.388883	ENSMUSG00000004929.12	Thop1	protein_coding	static	2.77286	0.0920178			4C	FALSE	FALSE	FALSE
chr10	81266960	81273246	6287	+	186.096	0.629611	0.222786	-2.82608	0.00471217	0.0190628	ENSMUSG00000004931.11	Apba3	protein_coding	DMSO_2CLC.higher.noFC	2.27206	0.0473813			4C	FALSE	FALSE	FALSE
chr10	81252935	81263365	10431	+	9.12373	-1.30676	0.649685	2.01138	0.0442851	0.12055	ENSMUSG00000004933.17	Matk	protein_coding	static	1.00534	0.0213248				FALSE	FALSE	FALSE
chr10	81153266	81167923	14658	-	576.524	-0.300941	0.179574	1.67586	0.093766	0.213621	ENSMUSG00000004934.14	Pias4	protein_coding	static	2.76157	0.0827344			Oocyte	FALSE	FALSE	FALSE
chr9	64185770	64253631	67862	-	936.792	-0.0264821	0.201261	0.131581	0.895316	0.949843	ENSMUSG00000004936.8	Map2k1	protein_coding	static	2.97211	0.0736121			Oocyte	FALSE	FALSE	FALSE
chr10	81044075	81060181	16107	-	827.381	-0.455625	0.225001	2.02499	0.0428679	0.1174	ENSMUSG00000004937.6	Sgta	protein_coding	static	2.91823	0.0470282			4C	FALSE	FALSE	FALSE
chr10	81198170	81202051	3882	-	0.833236	4.1138	3.27729	-1.25524	0.20939		ENSMUSG00000004939.7	Nmrk2	protein_coding	naPadj	0.263218	0.0159842				FALSE	FALSE	FALSE
chr17	5410870	5440259	29390	-	203.424	-0.616642	0.215292	2.86421	0.00418048	0.0172298	ENSMUSG00000004945.15	Tmem242	protein_coding	DMSO_mESC.higher.noFC	2.31053	0.0462513			ESC	FALSE	FALSE	FALSE
chr5	135994800	136032872	38073	+	189.397	0.0856962	0.174873	-0.49005	0.624099	0.78326	ENSMUSG00000004947.15	Dtx2	protein_coding	static	2.27966	0.0969233			Oocyte	FALSE	FALSE	FALSE
chr5	135980099	135988624	8526	+	3.24951	2.12231	1.45787	-1.45576	0.145459	0.296097	ENSMUSG00000004948.12	Zp3	protein_coding	static	0.628339	0.0220348			Oocyte	FALSE	FALSE	FALSE										FALSE	FALSE	TRUE	TRUE
chr5	135887919	135889563	1645	+	2613.52	0.273799	0.193766	-1.41304	0.157644	0.313775	ENSMUSG00000004951.10	Hspb1	protein_coding	static	3.41739	0.015789			ESC	FALSE	FALSE	FALSE
chr5	136083916	136111860	27945	+	26.3771	-0.717582	0.617082	1.16286	0.244885	0.431308	ENSMUSG00000004952.13	Rasa4	protein_coding	static	1.43739	0.0368823			Oocyte	FALSE	FALSE	FALSE
chr7	4539765	4547541	7777	-	6.81428	-2.28097	0.815543	2.79687	0.00516004	0.0205858	ENSMUSG00000004961.7	Syt5	protein_coding	DMSO_mESC.higher.yesFC	0.892889	0.00628624	C1	mESC dTAG Down (C1)		FALSE	FALSE	FALSE
chr6	51460932	51469894	8963	-	5528.99	0.0981951	0.192891	-0.509069	0.610704	0.774584	ENSMUSG00000004980.16	Hnrnpa2b1	protein_coding	static	3.74272	0.0163532			Other	FALSE	FALSE	FALSE
chr6	117933559	117937692	4134	-	11.9839	2.37678	0.862428	-2.75591	0.00585284	0.0229664	ENSMUSG00000004988.9	Fxyd4	protein_coding	Non-ECORD_DMSO_2CLC.higher.yesFC	1.11341	0.0135651	C9	2CLC dTAG Down (C9-C10)		FALSE	FALSE	FALSE
chr8	84257795	84270380	12586	-	82.3697	-0.0568968	0.367388	0.154868	0.876925	0.939116	ENSMUSG00000004994.12	Ccdc130	protein_coding	static	1.92101	0.0809065			Major ZGA	FALSE	FALSE	FALSE
chr8	84249906	84257326	7421	-	265.234	-0.802962	0.171724	4.6759	2.92664e-06	2.63021e-05	ENSMUSG00000004996.9	Mri1	protein_coding	DMSO_mESC.higher.noFC	2.42526	0.0345459			Other	FALSE	FALSE	FALSE
chr3	146729574	146812990	83417	-	533.823	-0.357977	0.15799	2.26581	0.0234629	0.0721486	ENSMUSG00000005034.15	Prkacb	protein_coding	static	2.72821	0.0804475				FALSE	FALSE	FALSE
chr11	119343425	119355536	12112	-	30.2618	-0.455837	0.345652	1.31878	0.187244	0.355538	ENSMUSG00000005043.13	Sgsh	protein_coding	static	1.49501	0.0492137				FALSE	FALSE	FALSE
chr4	152338651	152390194	51544	+	43.6176	-2.06961	0.33254	6.22364	4.85744e-10	7.99428e-09	ENSMUSG00000005045.16	Chd5	protein_coding	DMSO_mESC.higher.yesFC	1.64951	0.0042971	C1	mESC dTAG Down (C1)		FALSE	FALSE	FALSE
chr10	78425669	78427622	1954	+	66.7452	0.111381	0.438887	-0.253782	0.799664	0.896892	ENSMUSG00000005054.7	Cstb	protein_coding	static	1.83088	0.0731621			8C	FALSE	FALSE	FALSE										FALSE	FALSE	FALSE	TRUE
chr5	136218147	136246556	28410	-	26.2691	-1.18289	0.439268	2.69287	0.00708403	0.0270183	ENSMUSG00000005057.13	Sh2b2	protein_coding	DMSO_mESC.higher.yesFC	1.43567	0.0229219	C1	mESC dTAG Down (C1)		FALSE	FALSE	FALSE
chr6	124396816	124415067	18252	-	468.84	-0.505189	0.208104	2.42758	0.0151998	0.0507808	ENSMUSG00000005069.12	Pex5	protein_coding	static	2.67195	0.068623			Other	FALSE	FALSE	FALSE
chr12	72085589	72101461	15873	+	134.127	-0.175617	0.255517	0.687302	0.491893	0.681102	ENSMUSG00000005078.16	Jkamp	protein_coding	static	2.13074	0.0891884			Oocyte	FALSE	FALSE	FALSE
chr2	102811141	102901665	90525	-	132.624	0.442072	0.400854	-1.10283	0.270103	0.461507	ENSMUSG00000005087.17	Cd44	protein_coding	static	2.12588	0.0575511	C4	2CLC dTAG Up (C4-C7)		FALSE	FALSE	FALSE										TRUE	TRUE	TRUE	TRUE
chr2	102658659	102790784	132126	+	2.76672	-3.67759	1.82001	2.02065	0.0433163	0.118362	ENSMUSG00000005089.15	Slc1a2	protein_coding	static	0.575963	0.00385646				FALSE	FALSE	FALSE
chr2	118388618	118475234	86617	+	65.3478	-1.06593	0.382372	2.78769	0.0053085	0.0211241	ENSMUSG00000005102.13	Eif2ak4	protein_coding	DMSO_mESC.higher.yesFC	1.82183	0.0247123	C1	mESC dTAG Down (C1)	Oocyte	FALSE	FALSE	FALSE
chr5	38526813	38563221	36409	-	520.818	-0.0089331	0.214983	0.0415525	0.966855	0.984996	ENSMUSG00000005103.12	Wdr1	protein_coding	static	2.71752	0.104707			Oocyte	FALSE	FALSE	FALSE
chr5	38349273	38503143	153871	-	4.44693	1.40256	0.894402	-1.56816	0.116845	0.252105	ENSMUSG00000005107.13	Slc2a9	protein_coding	static	0.736152	0.0289505				FALSE	FALSE	FALSE
chr15	66891320	66923201	31882	+	67.8441	0.96986	0.45041	-2.15328	0.0312967	0.090952	ENSMUSG00000005124.10	Ccn4	protein_coding	static	1.83787	0.0273439	C3	mESC / 2CLC dTAG Up (C2-C3)		FALSE	FALSE	FALSE										FALSE	FALSE	TRUE	FALSE
chr15	66929318	66969640	40323	-	139.936	-1.32425	0.510288	2.59509	0.00945651	0.0343438	ENSMUSG00000005125.13	Ndrg1	protein_coding	DMSO_mESC.higher.yesFC	2.14902	0.0148635	C1	mESC dTAG Down (C1)		FALSE	FALSE	FALSE										FALSE	FALSE	FALSE	TRUE
chr9	53402325	53434402	32078	+	5.47266	0.797054	0.942912	-0.845312	0.397937	0.596422	ENSMUSG00000005131.4	4930550C14Rik	protein_coding	static	0.811083	0.0441597			Zygote	FALSE	FALSE	FALSE
chr8	85083270	85098282	15013	+	140.526	0.467464	0.35656	-1.31104	0.189845	0.359325	ENSMUSG00000005142.10	Man2b1	protein_coding	static	2.15084	0.0494491				FALSE	FALSE	FALSE
chr14	99298691	99315036	16346	+	2686.5	0.073635	0.169884	-0.433443	0.664693	0.811071	ENSMUSG00000005148.8	Klf5	protein_coding	static	3.42935	0.0284307			8C	FALSE	FALSE	FALSE
chr8	85075035	85081306	6272	-	61.1871	-0.101485	0.283394	0.358107	0.720264	0.846675	ENSMUSG00000005150.16	Wdr83	protein_coding	static	1.7937	0.0694382			8C	FALSE	FALSE	FALSE
chr8	84969587	84974834	5248	+	606.265	-0.530078	0.2601	2.03798	0.0415523	0.114498	ENSMUSG00000005161.15	Prdx2	protein_coding	static	2.78338	0.0502973			Zygote	FALSE	FALSE	FALSE
chr11	69733997	69758637	24641	-	4645.23	0.978012	0.198627	-4.92386	8.48534e-07	8.43447e-06	ENSMUSG00000005198.15	Polr2a	protein_coding	DMSO_2CLC.higher.noFC	3.6671	0.00253535			8C	FALSE	FALSE	FALSE
chr11	69614804	69617905	3102	-	0	0					ENSMUSG00000005202.2	Shbg	protein_coding	naPadj	0	3.16983			4C	FALSE	FALSE	FALSE
chr11	69673115	69682084	8970	-	1511.27	-0.566936	0.142711	3.97261	7.10905e-05	0.00047567	ENSMUSG00000005204.12	Senp3	protein_coding	DMSO_mESC.higher.noFC	3.17963	0.026753			8C	FALSE	FALSE	FALSE
chr5	72300025	72504473	204449	-	0.77183	-0.846414	2.35118	0.359995	0.718851		ENSMUSG00000005220.10	Corin	protein_coding	naPadj	0.248422	0.0447525				FALSE	FALSE	FALSE
chr6	54595111	54645839	50729	+	372.114	-0.638649	0.198136	3.22328	0.0012673	0.00615551	ENSMUSG00000005225.15	Plekha8	protein_coding	DMSO_mESC.higher.noFC	2.57184	0.0465682			Other	FALSE	FALSE	FALSE
chr2	69211073	69227841	16769	+	1.44992	-1.04888	1.95222	0.537275	0.591077	0.759863	ENSMUSG00000005232.11	G6pc2	protein_coding	static	0.389152	0.0374931				FALSE	FALSE	FALSE
chr2	69193895	69206194	12300	-	447.276	0.093825	0.219637	-0.427182	0.669246	0.814156	ENSMUSG00000005233.16	Spc25	protein_coding	static	2.65155	0.106603			Major ZGA	FALSE	FALSE	FALSE
chr11	69420809	69549110	128302	-	43.5644	-1.3384	0.346012	3.86807	0.0001097	0.000700105	ENSMUSG00000005237.14	Dnah2	protein_coding	DMSO_mESC.higher.yesFC	1.64899	0.0126064	C2	mESC / 2CLC dTAG Up (C2-C3)		FALSE	FALSE	FALSE
chr16	97741933	97763787	21855	-	205.986	0.992531	0.219503	-4.52172	6.13398e-06	5.18263e-05	ENSMUSG00000005251.15	Ripk4	protein_coding	DMSO_2CLC.higher.noFC	2.31594	0.0176988	C9	2CLC dTAG Down (C9-C10)		FALSE	FALSE	FALSE
chr16	18811779	18835261	23483	+	224.115	-0.0429228	0.174163	0.246452	0.805332	0.900242	ENSMUSG00000005262.13	Ufd1	protein_coding	static	2.3524	0.110432			8C	FALSE	FALSE	FALSE
chr11	62700356	62731905	31550	-	29.7856	-0.6434	0.456202	1.41034	0.15844	0.314957	ENSMUSG00000005267.13	Zfp287	protein_coding	static	1.48835	0.0432451				FALSE	FALSE	FALSE
chr15	10177238	10349180	171943	+	3.61499	-1.97838	1.18643	1.6675	0.0954142	0.216483	ENSMUSG00000005268.20	Prlr	protein_coding	static	0.664171	0.0134884			Oocyte	FALSE	FALSE	FALSE										TRUE	TRUE	TRUE	FALSE
chr5	33739673	33782817	43145	-	139.823	-0.0424663	0.290597	0.146135	0.883815	0.94309	ENSMUSG00000005299.6	Letm1	protein_coding	static	2.14867	0.0973267			Oocyte	FALSE	FALSE	FALSE
chr13	58176156	58215653	39498	-	2428.44	0.126131	0.132798	-0.949798	0.342215	0.54035	ENSMUSG00000005312.15	Ubqln1	protein_coding	static	3.38551	0.0242514			Oocyte	FALSE	FALSE	FALSE
chr13	55152640	55168759	16120	+	24.5506	-0.840575	0.556488	1.5105	0.130916	0.274561	ENSMUSG00000005320.9	Fgfr4	protein_coding	static	1.4074	0.0329821			4C	FALSE	FALSE	FALSE
chr1	173333258	173367695	34438	-	14.8203	-0.55778	0.613976	0.908472	0.363629	0.561562	ENSMUSG00000005338.13	Cadm3	protein_coding	static	1.19921	0.0423527				FALSE	FALSE	FALSE										FALSE	FALSE	TRUE	FALSE
chr1	173221284	173227214	5931	-	0	0					ENSMUSG00000005339.10	Fcer1a	protein_coding	naPadj	0	3.16983				FALSE	FALSE	FALSE
chr15	77915047	77929006	13960	-	1040.81	-0.208384	0.242714	0.858558	0.390584	0.589431	ENSMUSG00000005354.16	Txn2	protein_coding	static	3.01779	0.069518			Zygote	FALSE	FALSE	FALSE
chr10	78711991	78718294	6304	-	2.52031	1.08936	1.69647	-0.642132	0.520787	0.706039	ENSMUSG00000005355.9	Casp14	protein_coding	static	0.546581	0.043284				FALSE	FALSE	FALSE
chr10	78780496	78814765	34270	+	1.12119	1.40421	2.05841	-0.682182	0.495124	0.683568	ENSMUSG00000005357.9	Slc1a6	protein_coding	static	0.32658	0.0559135				FALSE	FALSE	FALSE
chr15	8634124	8710764	76641	-	67.5446	-0.373663	0.320585	1.16557	0.24379	0.429864	ENSMUSG00000005360.14	Slc1a3	protein_coding	static	1.83597	0.0611466	C1	mESC dTAG Down (C1)		FALSE	FALSE	FALSE
chr6	106780201	106800077	19877	-	266.757	0.121997	0.15032	-0.811584	0.41703	0.614827	ENSMUSG00000005362.14	Crbn	protein_coding	static	2.42774	0.105933			Zygote	FALSE	FALSE	FALSE
chr6	106710357	106749037	38681	-	0	0					ENSMUSG00000005364.11	Il5ra	protein_coding	naPadj	0	3.16983				FALSE	FALSE	FALSE
chr17	87975062	87990892	15831	+	5645.89	-0.853133	0.284242	3.00144	0.00268709	0.0117852	ENSMUSG00000005370.4	Msh6	protein_coding	DMSO_mESC.higher.noFC	3.75181	0.00280123			Oocyte	FALSE	FALSE	FALSE
chr17	87990859	88065291	74433	-	408.565	0.485851	0.178935	-2.71524	0.00662279	0.0254937	ENSMUSG00000005371.15	Fbxo11	protein_coding	DMSO_2CLC.higher.noFC	2.61232	0.0516606			Major ZGA	FALSE	FALSE	FALSE
chr5	135089890	135138382	48493	+	32.0184	0.722884	0.417863	-1.72996	0.083638	0.19581	ENSMUSG00000005373.13	Mlxipl	protein_coding	static	1.51876	0.0332939	C9	2CLC dTAG Down (C9-C10)	Minor ZGA	FALSE	FALSE	FALSE										TRUE	TRUE	FALSE	FALSE
chr5	135149657	135165760	16104	+	1011.49	0.185461	0.185511	-0.999727	0.317443	0.513396	ENSMUSG00000005374.13	Tbl2	protein_coding	static	3.00539	0.0663299			4C	FALSE	FALSE	FALSE
chr5	135052957	135064959	12003	-	270.959	0.0858693	0.214514	-0.400296	0.688938	0.826888	ENSMUSG00000005378.17	Bud23	protein_coding	static	2.4345	0.112105			8C	FALSE	FALSE	FALSE
chr13	13437551	13512269	74719	+	919.012	-1.14688	0.188056	6.09861	1.06998e-09	1.67571e-08	ENSMUSG00000005397.8	Nid1	protein_coding	DMSO_mESC.higher.yesFC	2.96379	0.00939891	C2	mESC / 2CLC dTAG Up (C2-C3)	8C	FALSE	FALSE	FALSE
chr8	75109569	75128439	18871	+	1592.63	-0.310818	0.255419	1.21689	0.223644	0.404285	ENSMUSG00000005410.6	Mcm5	protein_coding	static	3.20239	0.0434164			Other	FALSE	FALSE	FALSE
chr8	75093621	75100589	6969	+	976.271	0.466309	0.183868	-2.53611	0.0112091	0.0394558	ENSMUSG00000005413.8	Hmox1	protein_coding	DMSO_2CLC.higher.noFC	2.99001	0.0297618			ESC	FALSE	FALSE	FALSE
chr11	59661305	59780860	119556	+	889.206	-0.0833006	0.169637	0.491051	0.62339	0.782742	ENSMUSG00000005417.17	Mprip	protein_coding	static	2.94949	0.078114			Other	FALSE	FALSE	FALSE
chr7	25267704	25294159	26456	+	1072.1	-0.968608	0.143239	6.76216	1.35951e-11	2.70983e-10	ENSMUSG00000005442.13	Cic	protein_coding	DMSO_mESC.higher.noFC	3.03064	0.0120497			Other	FALSE	FALSE	FALSE
chr7	25295049	25297986	2938	-	105.037	-1.30582	0.369257	3.53635	0.000405691	0.00225073	ENSMUSG00000005447.12	Pafah1b3	protein_coding	DMSO_mESC.higher.yesFC	2.02546	0.0163172	C2	mESC / 2CLC dTAG Up (C2-C3)	8C	FALSE	FALSE	FALSE
chr8	84030294	84042589	12296	-	18.554	-0.871136	0.491555	1.7722	0.0763607	0.182937	ENSMUSG00000005465.9	Il27ra	protein_coding	static	1.29123	0.0314986				FALSE	FALSE	FALSE
chr8	83972993	83996443	23451	+	879.906	-0.278439	0.264963	1.05086	0.293322	0.487706	ENSMUSG00000005469.10	Prkaca	protein_coding	static	2.94493	0.0643521			Zygote	FALSE	FALSE	FALSE
chr8	83955507	83970197	14691	+	691.352	0.664919	0.233642	-2.84588	0.00442885	0.0180682	ENSMUSG00000005470.8	Asf1b	protein_coding	DMSO_2CLC.higher.noFC	2.84033	0.0254747			Oocyte	FALSE	FALSE	FALSE
chr5	136693146	136701094	7949	+	0	0					ENSMUSG00000005474.9	Myl10	protein_coding	naPadj	0	3.16983				FALSE	FALSE	FALSE
chr8	83715177	83726892	11716	+	544.508	0.849991	0.298313	-2.84933	0.00438117	0.0178957	ENSMUSG00000005481.18	Ddx39	protein_coding	DMSO_2CLC.higher.noFC	2.7368	0.0258026			8C	FALSE	FALSE	FALSE
chr8	83608193	83612653	4461	+	1860.44	0.787975	0.16136	-4.88333	1.04312e-06	1.01892e-05	ENSMUSG00000005483.10	Dnajb1	protein_coding	DMSO_2CLC.higher.noFC	3.26985	0.00974945	C5	2CLC dTAG Up (C4-C7)	Oocyte	FALSE	FALSE	FALSE
chr3	153857149	153906138	48990	-	6.40194	-1.00914	0.803938	1.25525	0.209388	0.38534	ENSMUSG00000005493.15	Msh4	protein_coding	static	0.869346	0.0244959			Oocyte	FALSE	FALSE	FALSE
chr1	87945119	88008551	63433	-	207.088	-0.196059	0.182031	1.07706	0.281453	0.474483	ENSMUSG00000005501.14	Usp40	protein_coding	static	2.31825	0.108377				FALSE	FALSE	FALSE
chr6	52313498	52318378	4881	+	3.39737	-0.134332	1.17072	0.114743	0.908649	0.955847	ENSMUSG00000005503.8	Evx1	protein_coding	static	0.643193	0.0508024				FALSE	FALSE	FALSE
chr2	90904740	90911626	6887	+	179.423	-0.570961	0.195455	2.92119	0.00348692	0.0147517	ENSMUSG00000005505.12	Kbtbd4	protein_coding	DMSO_mESC.higher.noFC	2.25629	0.0599697			Oocyte	FALSE	FALSE	FALSE
chr2	90940382	91019497	79116	+	3158.86	-0.330662	0.123667	2.67382	0.00749934	0.0283173	ENSMUSG00000005506.16	Celf1	protein_coding	DMSO_mESC.higher.noFC	3.49967	0.0159772			Other	FALSE	FALSE	FALSE
chr2	90894634	90904827	10194	-	50.9815	-0.594305	0.370149	1.60558	0.108365	0.238564	ENSMUSG00000005510.9	Ndufs3	protein_coding	static	1.71585	0.0500683			Other	FALSE	FALSE	FALSE
chr5	135670033	135735326	65294	+	197.347	0.368867	0.28268	-1.30489	0.19193	0.362217	ENSMUSG00000005514.14	Por	protein_coding	static	2.29743	0.0626007			Other	FALSE	FALSE	FALSE
chr7	67952827	68233668	280842	+	493.375	-0.30915	0.196308	1.57482	0.115298	0.249876	ENSMUSG00000005533.10	Igf1r	protein_coding	static	2.69406	0.0925235				FALSE	FALSE	FALSE
chr8	3122061	3279617	157557	-	276.651	0.121479	0.175892	-0.690648	0.489787	0.679392	ENSMUSG00000005534.10	Insr	protein_coding	static	2.4435	0.105933				FALSE	FALSE	FALSE
chr8	3681737	3694175	12439	-	2.38972	0.602291	1.1968	-0.50325	0.614789	0.776908	ENSMUSG00000005540.10	Fcer2a	protein_coding	static	0.530164	0.049748				FALSE	FALSE	FALSE
chr7	26835305	26843548	8244	+	0.366674	0	4.40736	0	1		ENSMUSG00000005547.14	Cyp2a5	protein_coding	naPadj	0.135665	2.08996				FALSE	FALSE	FALSE
chr7	30712209	30725534	13326	+	3.21394	-0.216629	0.980316	0.220979	0.825109	0.910306	ENSMUSG00000005553.14	Atp4a	protein_coding	static	0.624688	0.0456153				FALSE	FALSE	FALSE										FALSE	FALSE	FALSE	TRUE
chr7	12999114	13031035	31922	+	9565.62	0.540255	0.170362	-3.17121	0.00151804	0.00719426	ENSMUSG00000005566.14	Trim28	protein_coding	DMSO_2CLC.higher.noFC	3.98076	0.00384941			Other	FALSE	FALSE	FALSE
chr7	13035120	13038275	3156	-	490.352	-0.0200462	0.252443	0.0794087	0.936708	0.971154	ENSMUSG00000005575.16	Ube2m	protein_coding	static	2.69139	0.107069				FALSE	FALSE	FALSE
chr16	4287529	4420498	132970	-	49.0621	0.361917	0.390456	-0.926908	0.353974	0.551872	ENSMUSG00000005580.11	Adcy9	protein_coding	static	1.69951	0.052705				FALSE	FALSE	FALSE
chr13	83504034	83667080	163047	+	2.2332	0.895406	1.5648	-0.572219	0.567174	0.741798	ENSMUSG00000005583.16	Mef2c	protein_coding	static	0.509632	0.047834				FALSE	FALSE	FALSE
chr7	111028951	111056377	27427	+	846.906	2.28488	0.153866	-14.8498	6.97501e-50	9.48959e-48	ENSMUSG00000005609.16	Ctr9	protein_coding	Non-ECORD_DMSO_2CLC.higher.yesFC	2.92835	0.0023008	C9	2CLC dTAG Down (C9-C10)	Other	FALSE	FALSE	FALSE
chr7	111067750	111083030	15281	-	7408.1	0.612771	0.233253	-2.62707	0.00861242	0.0317873	ENSMUSG00000005610.17	Eif4g2	protein_coding	DMSO_2CLC.higher.noFC	3.86977	0.00375771			Other	FALSE	FALSE	FALSE
chr7	110868266	110982461	114196	-	7.31213	-0.343005	1.05026	0.326592	0.743977	0.862699	ENSMUSG00000005611.15	Mrvi1	protein_coding	static	0.919712	0.0454806	C2	mESC / 2CLC dTAG Up (C2-C3)		FALSE	FALSE	FALSE
chr16	32430921	32475070	44150	+	387.18	0.333952	0.232541	-1.4361	0.150975	0.30399	ENSMUSG00000005615.15	Pcyt1a	protein_coding	static	2.58903	0.0796522			Other	FALSE	FALSE	FALSE
chr7	80993681	81045164	51484	+	338.163	0.101259	0.147469	-0.68665	0.492304	0.681315	ENSMUSG00000005621.11	Zfp592	protein_coding	static	2.53041	0.107758			Oocyte	FALSE	FALSE	FALSE
chr3	95032694	95042614	9921	-	215.493	0.45867	0.283367	-1.61864	0.105524	0.234037	ENSMUSG00000005625.15	Psmd4	protein_coding	static	2.33544	0.0535133			4C	FALSE	FALSE	FALSE
chr3	95124476	95129209	4734	+	9.04973	0.494866	0.914721	-0.541003	0.588506	0.758173	ENSMUSG00000005628.12	Tmod4	protein_coding	static	1.00215	0.0442986	C4	2CLC dTAG Up (C4-C7)		FALSE	FALSE	FALSE
chr3	87796951	87816101	19151	+	2.76219	5.46033	1.70606	-3.20055	0.00137165	0.00659262	ENSMUSG00000005640.11	Insrr	protein_coding	Non-ECORD_DMSO_2CLC.higher.yesFC	0.575441	0.00649223	C9	2CLC dTAG Down (C9-C10)		FALSE	FALSE	FALSE										FALSE	FALSE	TRUE	TRUE
chr7	13398132	13408887	10756	+	0.812972	3.40543	2.54124	-1.34007	0.180223		ENSMUSG00000005649.17	Cabp5	protein_coding	naPadj	0.258391	0.0384108				FALSE	FALSE	FALSE
chr12	54746349	54795703	49355	-	439.44	-0.0120971	0.261753	0.0462158	0.963138	0.983225	ENSMUSG00000005656.9	Snx6	protein_coding	static	2.64389	0.109243			8C	FALSE	FALSE	FALSE
chr6	83305691	83325908	20218	-	876.578	0.370852	0.219896	-1.68648	0.0917027	0.21002	ENSMUSG00000005667.8	Mthfd2	protein_coding	static	2.94329	0.0376968			Oocyte	FALSE	FALSE	FALSE
chr5	75574916	75656722	81807	+	1364.41	-0.470587	0.18507	2.54276	0.0109982	0.038837	ENSMUSG00000005672.12	Kit	protein_coding	DMSO_mESC.higher.noFC	3.13526	0.0290559			Oocyte	FALSE	FALSE	FALSE
chr1	171216011	171222514	6504	-	92.6576	-1.09297	0.252934	4.32117	1.55207e-05	0.000119873	ENSMUSG00000005674.9	Tomm40l	protein_coding	DMSO_mESC.higher.yesFC	1.97154	0.0262245	C2	mESC / 2CLC dTAG Up (C2-C3)		FALSE	FALSE	FALSE
chr1	171213970	171220701	6732	+	78.8259	-0.873141	0.2971	2.93888	0.00329404	0.014059	ENSMUSG00000005677.14	Nr1i3	protein_coding	DMSO_mESC.higher.noFC	1.90214	0.0420593				FALSE	FALSE	FALSE
chr1	171225054	171226379	1326	+	8.71598	-0.824808	0.685581	1.20308	0.228946	0.410817	ENSMUSG00000005681.12	Apoa2	protein_coding	static	0.987487	0.0333827				FALSE	FALSE	FALSE
chr10	128303335	128321358	18024	+	367.651	-0.0757658	0.165808	0.45695	0.647707	0.799315	ENSMUSG00000005682.9	Pan2	protein_coding	static	2.56662	0.113935			Oocyte	FALSE	FALSE	FALSE
chr10	128337734	128362479	24746	+	2121.14	-0.432665	0.212271	2.03827	0.0415228	0.114448	ENSMUSG00000005683.8	Cs	protein_coding	static	3.32677	0.0194779			Minor ZGA	FALSE	FALSE	FALSE
chr7	110768206	110812405	44200	+	121.047	-2.49342	0.28464	8.75991	1.95398e-18	7.14036e-17	ENSMUSG00000005686.17	Ampd3	protein_coding	DMSO_mESC.higher.yesFC	2.08653	0.000773516	C1	mESC dTAG Down (C1)	Oocyte	FALSE	FALSE	FALSE
chr3	103171655	103179166	7512	+	733.761	-0.461224	0.165866	2.7807	0.00542412	0.0215261	ENSMUSG00000005687.14	Bcas2	protein_coding	DMSO_mESC.higher.noFC	2.86615	0.053239			Other	FALSE	FALSE	FALSE
chrX	42502453	42529330	26878	+	0	0					ENSMUSG00000005696.11	Sh2d1a	protein_coding	naPadj	0	3.16983				FALSE	FALSE	FALSE
chr8	105636568	105682922	46355	+	2048.89	0.211081	0.13073	-1.61463	0.106392	0.23543	ENSMUSG00000005698.15	Ctcf	protein_coding	static	3.31173	0.0221987			Major ZGA	FALSE	FALSE	FALSE
chr8	105701148	105703496	2349	+	112.15	-0.656539	0.284232	2.30987	0.0208955	0.0658539	ENSMUSG00000005699.16	Pard6a	protein_coding	static	2.05365	0.0459984			Other	FALSE	FALSE	FALSE
chr8	105566698	105637393	70696	-	5.64736	1.26405	0.740989	-1.70589	0.088028	0.203732	ENSMUSG00000005705.10	Agrp	protein_coding	static	0.822649	0.0296035			8C	FALSE	FALSE	FALSE
chr15	78191114	78206400	15287	-	0	0					ENSMUSG00000005716.16	Pvalb	protein_coding	naPadj	0	3.16983				FALSE	FALSE	FALSE
chr16	4544661	4559854	15194	-	159.46	-1.34161	0.261318	5.13403	2.83596e-07	3.05349e-06	ENSMUSG00000005718.8	Tfap4	protein_coding	DMSO_mESC.higher.yesFC	2.20537	0.0148448	C1	mESC dTAG Down (C1)		FALSE	FALSE	FALSE
chr16	18239784	18248732	8949	-	709.047	-0.28404	0.223289	1.27207	0.203347	0.37739	ENSMUSG00000005732.14	Ranbp1	protein_coding	static	2.85129	0.0724037			Other	FALSE	FALSE	FALSE
chr1	165788681	165877277	88597	+	173.406	-0.603805	0.373767	1.61546	0.106211	0.235188	ENSMUSG00000005763.15	Cd247	protein_coding	static	2.24156	0.0599697				FALSE	FALSE	FALSE
chr3	94954075	94961561	7487	+	135.634	0.35822	0.191501	-1.87059	0.0614019	0.154947	ENSMUSG00000005774.12	Rfx5	protein_coding	static	2.13556	0.0707143			Zygote	FALSE	FALSE	FALSE
chr3	94884093	94886961	2869	-	116.083	0.117167	0.513786	-0.228046	0.81961	0.908122	ENSMUSG00000005779.12	Psmb4	protein_coding	static	2.0685	0.0853551			8C	FALSE	FALSE	FALSE
chr9	7558456	7568485	10030	+	0.0921341	0	4.40736	0	1		ENSMUSG00000005800.3	Mmp8	protein_coding	naPadj	0.038276	3.11829				FALSE	FALSE	FALSE
chr2	122681233	122702663	21431	-	99.8779	0.711749	0.266705	-2.66867	0.00761516	0.0286567	ENSMUSG00000005802.12	Slc30a4	protein_coding	DMSO_2CLC.higher.noFC	2.0038	0.0378842				FALSE	FALSE	FALSE										FALSE	FALSE	FALSE	TRUE
chr2	122765237	122809569	44333	+	0.807243	1.81545	2.74875	-0.660466	0.508955		ENSMUSG00000005803.14	Sqor	protein_coding	naPadj	0.257017	0.0412667				FALSE	FALSE	FALSE
chr2	122738503	122749475	10973	+	333.792	0.0727933	0.186589	-0.390126	0.696443	0.832012	ENSMUSG00000005804.14	Bloc1s6	protein_coding	static	2.52477	0.115577			8C	FALSE	FALSE	FALSE
chr3	138458956	138489515	30560	-	729.249	-0.146135	0.181032	0.807232	0.419533	0.617106	ENSMUSG00000005813.12	Metap1	protein_coding	static	2.86347	0.0884235			8C	FALSE	FALSE	FALSE
chr17	57234635	57248446	13812	-	55.2513	0.763337	0.357244	-2.13673	0.0326196	0.0940037	ENSMUSG00000005823.9	Gpr108	protein_coding	static	1.75013	0.0299241			Oocyte	FALSE	FALSE	FALSE
chr17	57189492	57194177	4686	-	0	0					ENSMUSG00000005824.7	Tnfsf14	protein_coding	naPadj	0	3.16983				FALSE	FALSE	FALSE
chr18	11052064	11085635	33572	+	54.17	1.0608	0.436297	-2.43138	0.0150416	0.0503621	ENSMUSG00000005836.10	Gata6	protein_coding	static	1.7417	0.0238603	C5	2CLC dTAG Up (C4-C7)	8C	FALSE	FALSE	FALSE										FALSE	TRUE	TRUE	TRUE
chr16	11192970	11203331	10362	-	1752.87	-0.0829092	0.210752	0.393398	0.694026	0.830851	ENSMUSG00000005846.12	Rsl1d1	protein_coding	static	3.244	0.0399297			Zygote	FALSE	FALSE	FALSE
chrX	71991849	72010218	18370	+	0.166477	0	4.40736	0	1		ENSMUSG00000005864.7	Cnga2	protein_coding	naPadj	0.0668761	2.89134				FALSE	FALSE	FALSE
chr18	34220924	34322552	101629	+	1356.83	-0.593484	0.220049	2.69705	0.00699573	0.0267392	ENSMUSG00000005871.15	Apc	protein_coding	DMSO_mESC.higher.noFC	3.13284	0.0285952			Major ZGA	FALSE	FALSE	FALSE
chr18	34344885	34374070	29186	-	93.5112	-0.187905	0.313751	0.598898	0.549241	0.729699	ENSMUSG00000005873.6	Reep5	protein_coding	static	1.97548	0.0791803			Oocyte	FALSE	FALSE	FALSE										FALSE	FALSE	FALSE	TRUE
chr2	156008045	156018279	10235	+	39.9541	-0.574317	0.407184	1.41046	0.158404	0.31491	ENSMUSG00000005881.13	Ergic3	protein_coding	static	1.6123	0.0468225	C1	mESC dTAG Down (C1)	8C	FALSE	FALSE	FALSE
chr2	155846894	155930310	83417	-	263.839	-0.663177	0.218334	3.03744	0.00238593	0.0106242	ENSMUSG00000005882.18	Uqcc1	protein_coding	DMSO_mESC.higher.noFC	2.42298	0.0475716			8C	FALSE	FALSE	FALSE
chr2	172977700	172993576	15877	+	0.0771796	-0.702434	4.40736	0.159378	0.873371		ENSMUSG00000005883.15	Spo11	protein_coding	naPadj	0.0322881	0.135613				FALSE	FALSE	FALSE
chr1	13139105	13374083	234979	-	1375.68	1.52957	0.246364	-6.20858	5.34659e-10	8.73431e-09	ENSMUSG00000005886.14	Ncoa2	protein_coding	Non-ECORD_DMSO_2CLC.higher.yesFC	3.13883	0.00584637	C6	2CLC dTAG Up (C4-C7)	Oocyte	FALSE	FALSE	FALSE
chr13	28016212	28023559	7348	+	0	0					ENSMUSG00000005891.7	Prl4a1	protein_coding	naPadj	0	3.16983				FALSE	FALSE	FALSE
chr6	92242061	92244650	2590	-	6025.28	-0.682058	0.212523	3.20934	0.00133042	0.00642563	ENSMUSG00000005892.4	Trh	protein_coding	DMSO_mESC.higher.noFC	3.78005	0.00281647	C3	mESC / 2CLC dTAG Up (C2-C3)	ESC	FALSE	FALSE	FALSE										FALSE	FALSE	TRUE	TRUE
chr6	92091390	92174294	82905	+	405.72	0.0129937	0.234537	-0.0554015	0.955819	0.979901	ENSMUSG00000005893.14	Nr2c2	protein_coding	static	2.6093	0.10988			4C	FALSE	FALSE	FALSE
chr10	94148023	94197211	49189	+	30.8109	-0.58796	0.369355	1.59185	0.111417	0.243707	ENSMUSG00000005897.14	Nr2c1	protein_coding	static	1.50258	0.0447169	C1	mESC dTAG Down (C1)	Zygote	FALSE	FALSE	FALSE
chr16	17619354	17644828	25475	+	752.904	-0.187639	0.194031	0.967052	0.333518	0.531074	ENSMUSG00000005899.14	Smpd4	protein_coding	static	2.87732	0.0850967			8C	FALSE	FALSE	FALSE
chr5	3596066	3637232	41167	+	80.0038	-0.449136	0.387546	1.15892	0.246488	0.433182	ENSMUSG00000005907.14	Pex1	protein_coding	static	1.90851	0.0627678			Oocyte	FALSE	FALSE	FALSE
chr11	21994764	22002897	8134	-	28.4126	1.83093	0.47215	-3.87785	0.000105383	0.000675143	ENSMUSG00000005917.15	Otx1	protein_coding	Non-ECORD_DMSO_2CLC.higher.yesFC	1.46853	0.00976457	C7	2CLC dTAG Up (C4-C7)	Minor ZGA	FALSE	FALSE	FALSE
chr17	28951950	28969549	17600	+	1519.43	0.140933	0.110957	-1.27016	0.204027	0.378281	ENSMUSG00000005936.19	Kctd20	protein_coding	static	3.18197	0.0470035			8C	FALSE	FALSE	FALSE
chr11	73090583	73147446	56864	+	22.6994	0.124069	0.47521	-0.261082	0.794029	0.894289	ENSMUSG00000005947.11	Itgae	protein_coding	static	1.37474	0.045895				FALSE	FALSE	FALSE
chr11	73183596	73199042	15447	-	114.331	0.295626	0.278678	-1.06081	0.288775	0.482534	ENSMUSG00000005949.9	Ctns	protein_coding	static	2.06195	0.0673808			Oocyte	FALSE	FALSE	FALSE
chr11	73160421	73172685	12265	+	10.7708	-0.885473	0.630302	1.40484	0.160069	0.317506	ENSMUSG00000005950.14	P2rx5	protein_coding	static	1.0708	0.0317195				FALSE	FALSE	FALSE
chr11	73199460	73224511	25052	+	16.5531	0.297338	0.472665	-0.629066	0.529306	0.713344	ENSMUSG00000005951.13	Shpk	protein_coding	static	1.24435	0.0487092				FALSE	FALSE	FALSE										FALSE	FALSE	FALSE	TRUE
chr11	73234292	73261242	26951	+	0.454065	0	3.10736	0	1		ENSMUSG00000005952.15	Trpv1	protein_coding	naPadj	0.162584	1.63464				FALSE	FALSE	FALSE										FALSE	FALSE	FALSE	TRUE
chr16	21204755	21223305	18551	+	297.987	-0.0277668	0.202939	0.136823	0.891171	0.947376	ENSMUSG00000005958.15	Ephb3	protein_coding	static	2.47565	0.114687				FALSE	FALSE	FALSE
chr3	94612757	94658872	46116	-	117.563	1.42425	0.316554	-4.49924	6.81966e-06	5.70563e-05	ENSMUSG00000005968.14	Tuft1	protein_coding	Non-ECORD_DMSO_2CLC.higher.yesFC	2.07395	0.0155558	C8	2CLC dTAG Static (C8)	8C	FALSE	FALSE	FALSE										FALSE	FALSE	FALSE	TRUE
chr2	105386291	105399319	13029	-	575.815	-0.308397	0.193125	1.59687	0.110294	0.241926	ENSMUSG00000005973.6	Rcn1	protein_coding	static	2.76104	0.0827344			ESC	FALSE	FALSE	FALSE
chr16	4036942	4040024	3083	+	47.4195	0.632997	0.327552	-1.93251	0.0532966	0.139334	ENSMUSG00000005980.15	Dnase1	protein_coding	static	1.68502	0.0316935				FALSE	FALSE	FALSE
chr16	4039971	4077827	37857	-	123.536	0.405909	0.359128	-1.13026	0.258365	0.447694	ENSMUSG00000005981.11	Trap1	protein_coding	static	2.0953	0.0559985			4C	FALSE	FALSE	FALSE
chr16	3872375	3904770	32396	+	250.043	-0.0382417	0.208485	0.183426	0.854463	0.926245	ENSMUSG00000005982.14	Naa60	protein_coding	static	2.39975	0.113157			Zygote	FALSE	FALSE	FALSE
chr16	3895179	3908689	13511	-	70.7274	-0.064884	0.340937	0.190311	0.849066	0.923619	ENSMUSG00000005983.15	1700037C18Rik	protein_coding	static	1.85569	0.0760609				FALSE	FALSE	FALSE										FALSE	FALSE	FALSE	TRUE
chr19	4270180	4283137	12958	-	10.763	-1.68074	0.744284	2.2582	0.0239335	0.0733205	ENSMUSG00000005986.16	Ankrd13d	protein_coding	static	1.07052	0.0100037	C1	mESC dTAG Down (C1)		FALSE	FALSE	FALSE
chr4	80834123	80851719	17597	+	0.358718	0	4.40736	0	1		ENSMUSG00000005994.14	Tyrp1	protein_coding	naPadj	0.133129	2.08996				FALSE	FALSE	FALSE
chr1	150392838	150449935	57098	+	352.673	0.417222	0.47346	-0.881218	0.3782	0.576919	ENSMUSG00000006005.18	Tpr	protein_coding	static	2.5486	0.0657987			8C	FALSE	FALSE	FALSE
chr1	150319417	150333906	14490	+	1.13353	-0.323677	1.94546	0.166376	0.867861	0.93462	ENSMUSG00000006007.14	Pdc	protein_coding	static	0.3291	0.0536836				FALSE	FALSE	FALSE
chr1	150361305	150393080	31776	-	166.845	-0.169282	0.221536	0.764128	0.444791	0.640312	ENSMUSG00000006010.14	Odr4	protein_coding	static	2.22491	0.0992982				FALSE	FALSE	FALSE
chr1	150449412	150466165	16754	-	13.48	0.788864	0.554642	-1.42229	0.154941	0.309812	ENSMUSG00000006014.16	Prg4	protein_coding	static	1.16077	0.0305773			Oocyte	FALSE	FALSE	FALSE
chr7	16197147	16222037	24891	-	88.1889	-0.529234	0.39366	1.34439	0.178821	0.344526	ENSMUSG00000006019.15	Dhx34	protein_coding	static	1.95031	0.0555267				FALSE	FALSE	FALSE
chr7	16119895	16127516	7622	+	36.9094	-0.0877825	0.340481	0.257819	0.796547	0.89552	ENSMUSG00000006021.5	Kptn	protein_coding	static	1.57875	0.0592649			8C	FALSE	FALSE	FALSE
chr7	16098458	16117975	19518	+	529.679	0.208231	0.20382	-1.02164	0.30695	0.502492	ENSMUSG00000006024.13	Napa	protein_coding	static	2.72483	0.0854304			4C	FALSE	FALSE	FALSE
chr18	36666681	36670815	4135	-	194.557	0.497909	0.263647	-1.88854	0.0589532	0.150311	ENSMUSG00000006050.12	Sra1	protein_coding	static	2.29127	0.0529366			8C	FALSE	FALSE	FALSE
chr11	96099326	96111964	12639	-	494.268	2.24576	0.288378	-7.78756	6.83163e-15	1.87817e-13	ENSMUSG00000006056.13	Calcoco2	protein_coding	Non-ECORD_DMSO_2CLC.higher.yesFC	2.69484	0.00274478	C9	2CLC dTAG Down (C9-C10)	8C	FALSE	FALSE	FALSE
chr11	96068852	96075670	6819	-	147.315	-0.167279	0.326188	0.512829	0.608071	0.772479	ENSMUSG00000006057.15	Atp5g1	protein_coding	static	2.17119	0.0923566			Other	FALSE	FALSE	FALSE
chr11	96034885	96047430	12546	+	108.934	1.4421	0.247352	-5.83015	5.53766e-09	7.85218e-08	ENSMUSG00000006058.10	Snf8	protein_coding	Non-ECORD_DMSO_2CLC.higher.yesFC	2.04113	0.013951	C9	2CLC dTAG Down (C9-C10)	4C	FALSE	FALSE	FALSE
chr7	30224131	30232272	8142	-	86.7398	-0.802975	0.374228	2.14568	0.0318984	0.0923065	ENSMUSG00000006095.12	Tbcb	protein_coding	static	1.9432	0.0419803			8C	FALSE	FALSE	FALSE
chr11	75630988	75648871	17884	+	159.701	0.0809713	0.222742	-0.36352	0.716216	0.844236	ENSMUSG00000006127.9	Inpp5k	protein_coding	static	2.20602	0.0923745			8C	FALSE	FALSE	FALSE
chr16	17451987	17487434	35448	+	1687.39	0.576781	0.181374	-3.18007	0.0014724	0.00700364	ENSMUSG00000006134.4	Crkl	protein_coding	DMSO_2CLC.higher.noFC	3.22747	0.0116595			Other	FALSE	FALSE	FALSE
chr5	136054492	136064326	9835	+	1.11348	1.08428	2.4867	-0.436033	0.662813		ENSMUSG00000006143.12	Upk3bl	protein_coding	naPadj	0.324998	0.0560121				FALSE	FALSE	FALSE
chr7	4460674	4480487	19814	+	4.02174	0.964976	1.21371	-0.795061	0.426578	0.623945	ENSMUSG00000006154.13	Eps8l1	protein_coding	static	0.700854	0.0374149				FALSE	FALSE	FALSE
chr11	45851964	45910625	58662	+	864.07	-0.281421	0.137844	2.04159	0.0411924	0.113758	ENSMUSG00000006169.20	Clint1	protein_coding	static	2.93705	0.0667499			ESC	FALSE	FALSE	FALSE
chr13	22002173	22009742	7570	-	78.8984	0.0339147	0.332743	-0.101925	0.918817	0.961504	ENSMUSG00000006179.9	Prss16	protein_coding	static	1.90254	0.0816192				FALSE	FALSE	FALSE
chr13	29191746	29855674	663929	-	97.0947	0.544438	0.271927	-2.00215	0.0452687	0.122599	ENSMUSG00000006191.17	Cdkal1	protein_coding	static	1.99165	0.0423029			Zygote	FALSE	FALSE	FALSE
chrX	37826910	37829857	2948	+	11.2827	0.65723	0.592625	-1.10902	0.267424	0.45838	ENSMUSG00000006200.3	Rhox6	protein_coding	static	1.08929	0.035681				FALSE	FALSE	FALSE										TRUE	TRUE	TRUE	TRUE
chr7	131174402	131306451	132050	+	0.313573	0.259331	3.86579	-0.0670837	0.946515		ENSMUSG00000006204.7	Cdcp3	protein_coding	naPadj	0.118454	0.101108				FALSE	FALSE	FALSE
chr7	130936111	130985660	49550	+	103.353	-1.10384	0.294249	3.75139	0.000175857	0.00106737	ENSMUSG00000006205.13	Htra1	protein_coding	DMSO_mESC.higher.yesFC	2.01851	0.0258614	C2	mESC / 2CLC dTAG Up (C2-C3)	Zygote	FALSE	FALSE	FALSE										FALSE	FALSE	FALSE	TRUE
chr4	141444654	141467930	23277	+	101.966	-0.0316656	0.256143	0.123625	0.901612	0.952547	ENSMUSG00000006215.12	Zbtb17	protein_coding	static	2.0127	0.0868445			4C	FALSE	FALSE	FALSE
chr4	141404353	141416014	11662	-	2.72428	-0.992544	1.53784	0.645412	0.51866	0.704307	ENSMUSG00000006216.10	Clcnkb	protein_coding	static	0.571042	0.0336517				FALSE	FALSE	FALSE
chr4	141368220	141384175	15956	+	55.9978	-0.819681	0.386828	2.11898	0.0340922	0.0975271	ENSMUSG00000006218.4	Fam131c	protein_coding	static	1.75586	0.0376651				FALSE	FALSE	FALSE
chr4	141576062	141606096	30035	-	2326.2	-1.76618	0.193103	9.14631	5.89096e-20	2.36799e-18	ENSMUSG00000006219.12	Fblim1	protein_coding	DMSO_mESC.higher.yesFC	3.36683	0.000330377	C1	mESC dTAG Down (C1)	ESC	FALSE	FALSE	FALSE
chr4	141420779	141425311	4533	+	0.728896	0.259326	2.91519	-0.0889566	0.929116		ENSMUSG00000006221.7	Hspb7	protein_coding	naPadj	0.237769	0.0932642				FALSE	FALSE	FALSE
chr9	21958897	21963506	4610	-	11.9965	-1.72968	0.612142	2.82561	0.00471904	0.0190877	ENSMUSG00000006235.6	Epor	protein_coding	DMSO_mESC.higher.yesFC	1.11383	0.010218	C1	mESC dTAG Down (C1)		FALSE	FALSE	FALSE
chr9	21927471	21935872	8402	+	6.78209	1.38068	0.833135	-1.65721	0.0974779	0.21998	ENSMUSG00000006241.16	Ccdc159	protein_coding	static	0.891096	0.024544				FALSE	FALSE	FALSE
chr5	88720855	88764220	43366	+	386.464	0.443945	0.242684	-1.82931	0.067353	0.166066	ENSMUSG00000006262.15	Mob1b	protein_coding	static	2.58823	0.0654187			Other	FALSE	FALSE	FALSE
chr6	83742990	83758855	15866	+	0.300076	-1.28427	4.32554	0.296904	0.76654		ENSMUSG00000006269.7	Atp6v1b1	protein_coding	naPadj	0.113969	0.06859				FALSE	FALSE	FALSE
chr19	59166187	59170056	3870	-	0.734358	0.351078	2.44297	-0.14371	0.88573		ENSMUSG00000006270.7	Vax1	protein_coding	naPadj	0.239139	0.156484				FALSE	FALSE	FALSE
chr8	69088646	69113711	25066	+	1483.53	0.592107	0.207939	-2.8475	0.0044064	0.0179849	ENSMUSG00000006273.14	Atp6v1b2	protein_coding	DMSO_2CLC.higher.noFC	3.17159	0.0144482			Oocyte	FALSE	FALSE	FALSE
chr8	72340999	72421460	80462	-	576.21	0.633591	0.181593	-3.48907	0.000484699	0.00263775	ENSMUSG00000006276.10	Eps15l1	protein_coding	DMSO_2CLC.higher.noFC	2.76133	0.0290661			Zygote	FALSE	FALSE	FALSE
chr14	50824059	50870560	46502	-	40.3456	-0.403675	0.430664	0.937331	0.348588	0.54678	ENSMUSG00000006281.8	Tep1	protein_coding	static	1.61643	0.0517275				FALSE	FALSE	FALSE
chr14	50765415	50785519	20105	-	231.762	0.0144373	0.208888	-0.069115	0.944898	0.975366	ENSMUSG00000006288.8	Ttc5	protein_coding	static	2.36691	0.106227			ESC	FALSE	FALSE	FALSE
chr14	50906478	50924893	18416	-	55.9547	0.277866	0.352821	-0.787556	0.430956	0.627857	ENSMUSG00000006289.14	Osgep	protein_coding	static	1.75553	0.0536857			8C	FALSE	FALSE	FALSE
chr1	74279840	74284738	4899	-	620.958	-0.302086	0.316525	0.954381	0.339891	0.537833	ENSMUSG00000006299.13	Aamp	protein_coding	static	2.79376	0.0791683			8C	FALSE	FALSE	FALSE
chr1	74288247	74305622	17376	-	226.837	-0.457798	0.209018	2.19023	0.0285075	0.0845033	ENSMUSG00000006301.17	Tmbim1	protein_coding	static	2.35762	0.0752608			Oocyte	FALSE	FALSE	FALSE
chr1	74236084	74268209	32126	+	443.789	-0.47992	0.212107	2.26263	0.0236587	0.0726264	ENSMUSG00000006304.14	Arpc2	protein_coding	static	2.64815	0.0702484			Oocyte	FALSE	FALSE	FALSE
chr7	30568858	30588726	19869	-	1064.91	-0.379228	0.1957	1.93781	0.052647	0.138003	ENSMUSG00000006307.16	Kmt2b	protein_coding	static	3.02772	0.04613				FALSE	FALSE	FALSE
chr7	30589681	30598909	9229	-	144.543	-0.450909	0.336182	1.34126	0.179835	0.345752	ENSMUSG00000006310.10	Zbtb32	protein_coding	static	2.16299	0.0704475			Zygote	FALSE	FALSE	FALSE
chr7	30633616	30635852	2237	-	1.6905	1.26861	2.30443	-0.550509	0.58197	0.753191	ENSMUSG00000006311.8	Etv2	protein_coding	static	0.429833	0.0819382				FALSE	FALSE	FALSE
chr7	30603092	30612847	9756	-	9.90929	-0.745865	0.883096	0.844603	0.398332	0.596903	ENSMUSG00000006313.5	Upk1a	protein_coding	static	1.0378	0.0312238				FALSE	FALSE	FALSE
chr7	30727701	30729540	1840	-	32.0267	-0.705478	0.484227	1.45692	0.145139	0.295608	ENSMUSG00000006315.9	Tmem147	protein_coding	static	1.51887	0.0426477			ESC	FALSE	FALSE	FALSE
chr7	3703993	3706897	2905	+	820.232	0.197988	0.385101	-0.514118	0.607169	0.771861	ENSMUSG00000006333.14	Rps9	protein_coding	static	2.91447	0.0639621			8C	FALSE	FALSE	FALSE
chr7	3620324	3629929	9606	-	80.6738	0.977955	0.259723	-3.76537	0.000166301	0.00101541	ENSMUSG00000006335.16	Tfpt	protein_coding	DMSO_2CLC.higher.noFC	1.91208	0.0264281			4C	FALSE	FALSE	FALSE
chr10	75636706	75644008	7303	-	112.626	0.0310902	0.361065	-0.086107	0.931381	0.968533	ENSMUSG00000006342.15	Susd2	protein_coding	static	2.05548	0.0872322				FALSE	FALSE	FALSE										FALSE	FALSE	TRUE	TRUE
chr10	75589340	75617200	27861	+	4.71229	-0.705054	1.1824	0.596289	0.550982	0.73106	ENSMUSG00000006344.17	Ggt5	protein_coding	static	0.756811	0.0391108				FALSE	FALSE	FALSE										TRUE	FALSE	FALSE	FALSE
chr10	75561604	75586200	24597	+	12.2423	-0.36137	0.633202	0.570704	0.568201	0.742593	ENSMUSG00000006345.10	Ggt1	protein_coding	static	1.12196	0.0443109			8C	FALSE	FALSE	FALSE
chr12	113140236	113145506	5271	+	233.094	-1.59729	0.286669	5.57191	2.51958e-08	3.25119e-07	ENSMUSG00000006356.10	Crip2	protein_coding	DMSO_mESC.higher.yesFC	2.36939	0.00486283	C1	mESC dTAG Down (C1)	8C	FALSE	FALSE	FALSE
chr12	113146316	113153879	7564	+	2.05552	-3.29035	1.93276	1.70241	0.0886788	0.204917	ENSMUSG00000006360.11	Crip1	protein_coding	static	0.485085	0.00596982			ESC	FALSE	FALSE	FALSE
chr8	122625141	122699109	73969	-	7.7891	-1.17635	0.689807	1.70533	0.0881332	0.203921	ENSMUSG00000006362.16	Cbfa2t3	protein_coding	static	0.943944	0.0203353				FALSE	FALSE	FALSE
chr15	85205949	85286535	80587	+	201.329	1.0507	0.286511	-3.66721	0.000245211	0.00143862	ENSMUSG00000006369.14	Fbln1	protein_coding	Non-ECORD_DMSO_2CLC.higher.yesFC	2.30606	0.0176988	C7	2CLC dTAG Up (C4-C7)		FALSE	FALSE	FALSE
chrX	36598206	36606079	7874	+	751.539	-0.92032	0.195581	4.70557	2.53152e-06	2.30107e-05	ENSMUSG00000006373.10	Pgrmc1	protein_coding	DMSO_mESC.higher.noFC	2.87653	0.0201484			8C	FALSE	FALSE	FALSE
chr15	79030874	79038353	7480	+	99.9477	-0.468469	0.342573	1.3675	0.171467	0.334143	ENSMUSG00000006378.15	Gcat	protein_coding	static	2.0041	0.0664509			ESC	FALSE	FALSE	FALSE
chr4	94739289	94874976	135688	+	71.5897	0.222712	0.368489	-0.604391	0.545583	0.726185	ENSMUSG00000006386.15	Tek	protein_coding	static	1.86087	0.0660388	C2	mESC / 2CLC dTAG Up (C2-C3)		FALSE	FALSE	FALSE										TRUE	TRUE	TRUE	TRUE
chr4	118442415	118457513	15099	-	0.330756	-0.368183	4.30964	0.0854324	0.931918		ENSMUSG00000006389.13	Mpl	protein_coding	naPadj	0.124098	0.0347738				FALSE	FALSE	FALSE
chr4	118428093	118432953	4861	+	100.518	-0.530456	0.270249	1.96284	0.0496644	0.131979	ENSMUSG00000006390.15	Elovl1	protein_coding	static	2.00654	0.0562224			Zygote	FALSE	FALSE	FALSE										FALSE	FALSE	FALSE	TRUE
chr4	118409337	118415782	6446	+	141.919	0.339545	0.243425	-1.39486	0.163057	0.321747	ENSMUSG00000006392.16	Med8	protein_coding	static	2.15509	0.0719215			Other	FALSE	FALSE	FALSE
chr4	118359990	118362744	2755	+	11.2663	0.605088	0.594165	-1.01838	0.308496	0.503797	ENSMUSG00000006395.16	Hyi	polymorphic_pseudogene	static	1.08871	0.039835				FALSE	FALSE	FALSE
chr4	118432901	118437352	4452	-	1773.12	0.213088	0.282503	-0.754287	0.450677	0.645702	ENSMUSG00000006398.15	Cdc20	protein_coding	static	3.24898	0.0273704			4C	FALSE	FALSE	FALSE
chr1	171250421	171260637	10217	+	85.4955	0.215789	0.313892	-0.687462	0.491791	0.681033	ENSMUSG00000006403.13	Adamts4	protein_coding	static	1.93699	0.0693452				FALSE	FALSE	FALSE
chr1	171370099	171388598	18500	+	18.9351	-0.363104	0.408174	0.88958	0.373691	0.572239	ENSMUSG00000006411.12	Nectin4	protein_coding	static	1.29962	0.048156				FALSE	FALSE	FALSE
chr1	171345670	171359254	13585	+	205.574	0.518438	0.241058	-2.15068	0.0315017	0.0913876	ENSMUSG00000006412.10	Pfdn2	protein_coding	static	2.31508	0.0533301			8C	FALSE	FALSE	FALSE
chr2	167492645	167516173	23529	+	904.663	0.32139	0.179531	-1.79017	0.0734266	0.17743	ENSMUSG00000006418.17	Rnf114	protein_coding	static	2.95697	0.0455046			Oocyte	FALSE	FALSE	FALSE
chrX	36823737	36874111	50375	-	276.431	0.429683	0.164539	-2.61143	0.00901633	0.0330391	ENSMUSG00000006423.15	C330007P06Rik	protein_coding	DMSO_2CLC.higher.noFC	2.44315	0.0644547			Other	FALSE	FALSE	FALSE
chr19	47178820	47259441	80622	+	222.116	-0.607344	0.192829	3.14965	0.00163466	0.00765398	ENSMUSG00000006435.16	Neurl1a	protein_coding	DMSO_mESC.higher.noFC	2.34853	0.0626717				FALSE	FALSE	FALSE										FALSE	TRUE	FALSE	FALSE
chr4	148591503	148594993	3491	+	610.242	-0.656802	0.26375	2.49025	0.0127654	0.0439257	ENSMUSG00000006442.10	Srm	protein_coding	DMSO_mESC.higher.noFC	2.78621	0.0387884			Other	FALSE	FALSE	FALSE
chr4	141301240	141329384	28145	+	744.793	-1.49272	0.199009	7.50075	6.34516e-14	1.58809e-12	ENSMUSG00000006445.3	Epha2	protein_coding	DMSO_mESC.higher.yesFC	2.87262	0.00385215	C1	mESC dTAG Down (C1)		FALSE	FALSE	FALSE
chr19	4800569	4811634	11066	-	2060.67	-0.501178	0.141389	3.54468	0.000393096	0.00218771	ENSMUSG00000006456.10	Rbm14	protein_coding	DMSO_mESC.higher.noFC	3.31422	0.0163109			Oocyte	FALSE	FALSE	FALSE
chr19	4861216	4877909	16694	-	20.0102	-0.234927	0.475709	0.493847	0.621415	0.781329	ENSMUSG00000006457.4	Actn3	protein_coding	static	1.32243	0.0529908				FALSE	FALSE	FALSE
chr2	167691177	167729172	37996	+	0.0890695	-0.702434	4.40736	0.159378	0.873371		ENSMUSG00000006462.6	A530013C23Rik	lincRNA	naPadj	0.0370556	0.135613				FALSE	FALSE	FALSE
chr19	4878668	4885397	6730	+	210.318	0.218946	0.191009	-1.14626	0.251689	0.439934	ENSMUSG00000006463.13	Zdhhc24	protein_coding	static	2.32494	0.0890638			Oocyte	FALSE	FALSE	FALSE
chr19	4886878	4906628	19751	-	54.7273	-0.771317	0.334681	2.30464	0.021187	0.0665985	ENSMUSG00000006464.9	Bbs1	protein_coding	static	1.74607	0.0459904				FALSE	FALSE	FALSE
chr2	25228898	25234364	5467	-	22.1201	-1.20356	0.396534	3.03519	0.00240381	0.010693	ENSMUSG00000006469.13	Slc34a3	protein_coding	DMSO_mESC.higher.yesFC	1.36399	0.0227079	C1	mESC dTAG Down (C1)		FALSE	FALSE	FALSE										TRUE	FALSE	FALSE	FALSE
chr2	25244821	25256022	11202	-	279.247	-0.05963	0.18001	0.33126	0.740448	0.860112	ENSMUSG00000006471.18	Ndor1	protein_coding	static	2.44754	0.114091			4C	FALSE	FALSE	FALSE
chr2	25054355	25062881	8527	+	55.0556	-0.604234	0.287262	2.10343	0.0354284	0.100666	ENSMUSG00000006476.19	Nsmf	protein_coding	static	1.74862	0.0509639				FALSE	FALSE	FALSE										TRUE	TRUE	FALSE	FALSE
chr13	27633366	27642493	9128	-	0	0					ENSMUSG00000006488.17	Prl7a1	protein_coding	naPadj	0	3.16983				FALSE	FALSE	FALSE
chr13	27557995	27564606	6612	-	0.276762	0	4.40736	0	1		ENSMUSG00000006490.3	Prl8a9	protein_coding	naPadj	0.10611	2.52919				FALSE	FALSE	FALSE
chr2	71873224	71903858	30635	+	1728.32	-1.16048	0.243954	4.75694	1.96549e-06	1.82642e-05	ENSMUSG00000006494.11	Pdk1	protein_coding	DMSO_mESC.higher.yesFC	3.23788	0.00269145	C1	mESC dTAG Down (C1)	ESC	FALSE	FALSE	FALSE
chr10	79854427	79864771	10345	+	4891.37	-0.0512443	0.180108	0.28452	0.776012	0.883077	ENSMUSG00000006498.16	Ptbp1	protein_coding	static	3.68952	0.0132904			Oocyte	FALSE	FALSE	FALSE
chr8	122433601	122443422	9822	-	352.439	0.14398	0.276283	-0.521133	0.602274	0.767824	ENSMUSG00000006517.5	Mvd	protein_coding	static	2.54831	0.106967			ESC	FALSE	FALSE	FALSE
chr8	122424776	122432930	8155	-	24.1874	-1.40908	0.519642	2.71165	0.00669501	0.0257269	ENSMUSG00000006519.11	Cyba	protein_coding	DMSO_mESC.higher.yesFC	1.40118	0.0139153	C1	mESC dTAG Down (C1)	8C	FALSE	FALSE	FALSE
chr14	30908572	30923760	15189	-	1.01449	-1.65233	3.04828	0.542053	0.587782		ENSMUSG00000006522.17	Itih3	protein_coding	naPadj	0.304164	0.0476624				FALSE	FALSE	FALSE
chr14	30825590	30877210	51621	+	200.264	0.596242	0.170586	-3.49525	0.000473618	0.00258328	ENSMUSG00000006526.13	Stimate	protein_coding	DMSO_2CLC.higher.noFC	2.30377	0.0473412				FALSE	FALSE	FALSE
chr14	30714849	30822721	107873	+	155.189	0.236706	0.228233	-1.03712	0.299679	0.494371	ENSMUSG00000006527.16	Sfmbt1	protein_coding	static	2.19365	0.0843209			Oocyte	FALSE	FALSE	FALSE
chr14	30929180	30943289	14110	-	0.156122	0	4.40736	0	1		ENSMUSG00000006529.16	Itih1	protein_coding	naPadj	0.0630037	2.89134				FALSE	FALSE	FALSE
chr1	74945315	74951672	6358	-	4.24195	-5.0895	1.57996	3.22128	0.00127619	0.00618962	ENSMUSG00000006538.12	Ihh	protein_coding	DMSO_mESC.higher.yesFC	0.719493	0.000513922	C1	mESC dTAG Down (C1)		FALSE	FALSE	FALSE										FALSE	FALSE	TRUE	TRUE
chr1	74738922	74749221	10300	-	0.455313	-1.63181	3.37072	0.484112	0.628306		ENSMUSG00000006542.13	Prkag3	protein_coding	naPadj	0.162956	0.0578929				FALSE	FALSE	FALSE
chr1	74889934	74893143	3210	-	0	0					ENSMUSG00000006546.3	Cryba2	protein_coding	naPadj	0	3.16983				FALSE	FALSE	FALSE
chr8	21992785	22060305	67521	-	72.8228	-0.642072	0.254682	2.52107	0.0116998	0.0408525	ENSMUSG00000006567.11	Atp7b	protein_coding	DMSO_mESC.higher.noFC	1.86819	0.0481005				FALSE	FALSE	FALSE
chr8	21839926	21843482	3557	+	0	0					ENSMUSG00000006570.3	Defb2	protein_coding	naPadj	0	3.16983				FALSE	FALSE	FALSE
chr11	102348824	102366203	17380	-	10.4392	0.970169	0.778204	-1.24668	0.212516	0.389288	ENSMUSG00000006574.15	Slc4a1	protein_coding	static	1.0584	0.0380274				FALSE	FALSE	FALSE
chr11	102393403	102402555	9153	+	133.857	-1.18663	0.404836	2.93114	0.00337725	0.0143587	ENSMUSG00000006575.14	Rundc3a	protein_coding	DMSO_mESC.higher.yesFC	2.12987	0.0171323	C1	mESC dTAG Down (C1)		FALSE	FALSE	FALSE
chr1	75546266	75562172	15907	+	44.0059	-0.56983	0.413472	1.37816	0.168154	0.32928	ENSMUSG00000006576.16	Slc4a3	protein_coding	static	1.65327	0.0475872				FALSE	FALSE	FALSE
chr8	122568015	122573554	5540	+	1182.22	-0.43355	0.228008	1.90147	0.0572405	0.147008	ENSMUSG00000006585.3	Cdt1	protein_coding	static	3.07307	0.0337863			Other	FALSE	FALSE	FALSE
chr4	13743436	13893649	150214	+	28.9974	2.98829	0.530668	-5.63118	1.78985e-08	2.36713e-07	ENSMUSG00000006586.15	Runx1t1	protein_coding	Non-ECORD_DMSO_2CLC.higher.yesFC	1.47708	0.00547644	C9	2CLC dTAG Down (C9-C10)	Zygote	FALSE	FALSE	FALSE
chr8	122454208	122460733	6526	-	286.863	3.32265	0.239429	-13.8774	8.6834e-44	9.55895e-42	ENSMUSG00000006587.6	Snai3	protein_coding	Non-ECORD_DMSO_2CLC.higher.yesFC	2.45919	0.00273103	C10	2CLC dTAG Down (C9-C10)	Zygote	FALSE	FALSE	FALSE										TRUE	TRUE	FALSE	FALSE
chr8	122574635	122576909	2275	-	589.524	-0.830768	0.272155	3.05256	0.002269	0.0101752	ENSMUSG00000006589.8	Aprt	protein_coding	DMSO_mESC.higher.noFC	2.77124	0.0293851			4C	FALSE	FALSE	FALSE
chr7	46796103	46823800	27698	+	505.381	-0.104803	0.190235	0.550913	0.581694	0.753091	ENSMUSG00000006599.13	Gtf2h1	protein_coding	static	2.70448	0.102821			Other	FALSE	FALSE	FALSE
chr13	23702034	23710854	8821	-	9.46347	-0.611516	0.694012	0.88113	0.378247	0.57695	ENSMUSG00000006611.15	Hfe	protein_coding	static	1.01968	0.0354205				FALSE	FALSE	FALSE										FALSE	TRUE	FALSE	FALSE
chr5	30950066	30955091	5026	+	54.0311	0.225624	0.304167	-0.741776	0.458223	0.652706	ENSMUSG00000006638.15	Abhd1	polymorphic_pseudogene	static	1.74061	0.062778				FALSE	FALSE	FALSE
chr5	31036036	31048924	12889	-	97.0355	0.186475	0.226086	-0.824795	0.409488	0.607056	ENSMUSG00000006641.12	Slc5a6	protein_coding	static	1.99138	0.081376			4C	FALSE	FALSE	FALSE
chr5	30968662	30977018	8357	+	3.29061	-1.10348	1.0864	1.01572	0.309765	0.505074	ENSMUSG00000006642.3	Tcf23	protein_coding	static	0.632519	0.0301781				FALSE	FALSE	FALSE										FALSE	FALSE	TRUE	TRUE
chr7	30458315	30487223	28909	+	737.77	0.0720697	0.177656	-0.405671	0.684985	0.824455	ENSMUSG00000006649.17	Nphs1	protein_coding	static	2.86851	0.0880286				FALSE	FALSE	FALSE										FALSE	FALSE	TRUE	TRUE
chr7	30434982	30445535	10554	-	167.252	-1.34514	0.34155	3.93834	8.20487e-05	0.000540539	ENSMUSG00000006651.8	Aplp1	protein_coding	DMSO_mESC.higher.yesFC	2.22596	0.0147133	C1	mESC dTAG Down (C1)	ESC	FALSE	FALSE	FALSE
chr9	108516806	108560163	43358	+	1389.24	0.412403	0.151625	-2.71989	0.00653032	0.0251999	ENSMUSG00000006673.14	Qrich1	protein_coding	DMSO_2CLC.higher.noFC	3.14309	0.0277381			Other	FALSE	FALSE	FALSE
chr9	108578862	108597667	18806	-	45.7658	-0.473096	0.325649	1.45278	0.146285	0.29723	ENSMUSG00000006675.10	P4htm	protein_coding	static	1.66993	0.0516113			4C	FALSE	FALSE	FALSE
chr9	108490602	108502337	11736	+	440.65	0.0516523	0.193471	-0.266977	0.789487	0.891095	ENSMUSG00000006676.16	Usp19	protein_coding	static	2.64508	0.106603			Oocyte	FALSE	FALSE	FALSE
chrX	93304767	93632155	327389	-	308.086	-0.415619	0.219575	1.89284	0.0583795	0.149254	ENSMUSG00000006678.6	Pola1	protein_coding	static	2.49008	0.089712			Other	FALSE	FALSE	FALSE
chr4	137319696	137357720	38025	-	2846.78	-0.466405	0.203132	2.29607	0.0216717	0.0677927	ENSMUSG00000006699.17	Cdc42	protein_coding	static	3.45451	0.0105517			Other	FALSE	FALSE	FALSE
chr17	31564734	31607693	42960	+	304.065	-1.04342	0.180807	5.77092	7.88395e-09	1.09623e-07	ENSMUSG00000006705.13	Pknox1	protein_coding	DMSO_mESC.higher.yesFC	2.48439	0.0228575	C1	mESC dTAG Down (C1)	8C	FALSE	FALSE	FALSE
chr13	24845135	24901270	56136	+	0.655798	-0.333284	2.65508	0.125527	0.900106		ENSMUSG00000006711.15	D130043K22Rik	protein_coding	naPadj	0.219007	0.0471643				FALSE	FALSE	FALSE
chr13	24751845	24761923	10079	-	219.61	-0.873583	0.237555	3.6774	0.000235626	0.00138732	ENSMUSG00000006715.11	Gmnn	protein_coding	DMSO_mESC.higher.noFC	2.34362	0.0362732			Other	FALSE	FALSE	FALSE
chr13	24817948	24831540	13593	-	42.9027	-0.0665233	0.406849	0.163509	0.870118	0.935569	ENSMUSG00000006717.7	Acot13	protein_coding	static	1.64249	0.0627603			Other	FALSE	FALSE	FALSE
chr13	21945094	21960779	15686	+	290.557	0.979328	0.166748	-5.87311	4.27694e-09	6.1734e-08	ENSMUSG00000006720.16	Zfp184	protein_coding	DMSO_2CLC.higher.noFC	2.46472	0.0260249	C8	2CLC dTAG Static (C8)		FALSE	FALSE	FALSE
chr10	127048250	127053006	4757	+	10.3981	-0.372367	0.64651	0.575965	0.564639	0.740561	ENSMUSG00000006724.12	Cyp27b1	protein_coding	static	1.05683	0.0447249				FALSE	FALSE	FALSE
chr10	127063534	127067920	4387	+	1194.1	-0.280015	0.252315	1.10979	0.267091	0.458072	ENSMUSG00000006728.12	Cdk4	protein_coding	static	3.07741	0.0552768			8C	FALSE	FALSE	FALSE
chr10	127165225	127172330	7106	+	55.0179	-1.25865	0.325452	3.86739	0.000110005	0.000701716	ENSMUSG00000006731.10	B4galnt1	protein_coding	DMSO_mESC.higher.yesFC	1.74833	0.0155373	C1	mESC dTAG Down (C1)	8C	FALSE	FALSE	FALSE
chr10	127041414	127046365	4952	+	156.352	-0.332565	0.195157	1.70409	0.0883648	0.204316	ENSMUSG00000006732.14	Mettl1	protein_coding	static	2.19687	0.0843314			Other	FALSE	FALSE	FALSE
chr10	127067280	127070264	2985	-	413.89	0.524386	0.18603	-2.81882	0.00482004	0.0194399	ENSMUSG00000006736.9	Tspan31	protein_coding	DMSO_2CLC.higher.noFC	2.61793	0.0516606			Other	FALSE	FALSE	FALSE
chr18	6201002	6242174	41173	-	1497.44	-0.248623	0.152543	1.62985	0.103132	0.229963	ENSMUSG00000006740.14	Kif5b	protein_coding	static	3.17564	0.0488365			8C	FALSE	FALSE	FALSE
chr7	46686108	46710680	24573	-	89.9942	-0.598325	0.231615	2.58327	0.00978675	0.0352775	ENSMUSG00000006763.14	Saal1	protein_coding	DMSO_mESC.higher.noFC	1.95901	0.0555267	C2	mESC / 2CLC dTAG Up (C2-C3)		FALSE	FALSE	FALSE
chr10	115078641	115185022	106382	-	11.0855	2.71074	1.3915	-1.94807	0.0514071	0.13557	ENSMUSG00000006764.8	Tph2	protein_coding	static	1.08227	0.00714665	C2	mESC / 2CLC dTAG Up (C2-C3)	Zygote	FALSE	FALSE	FALSE
chr11	99477974	99493137	15164	-	2.28988	4.60581	1.86559	-2.46882	0.0135558	0.0462256	ENSMUSG00000006777.7	Krt23	protein_coding	ECORD	0.51718	0.0186772	C8	2CLC dTAG Static (C8)		TRUE	FALSE	FALSE	2233			6			chr11:99385254-99815666
chr11	100574904	100591729	16826	+	259.49	0.228667	0.177169	-1.29067	0.196817	0.36891	ENSMUSG00000006782.16	Cnp	protein_coding	static	2.41579	0.0921182			4C	FALSE	FALSE	FALSE
chr11	100545607	100572568	26962	+	12.8592	-0.133058	0.60002	0.221755	0.824504	0.909866	ENSMUSG00000006784.14	Ttc25	protein_coding	static	1.14174	0.0472624				FALSE	FALSE	FALSE
chr2	166073089	166155663	82575	-	741.655	-0.92599	0.246794	3.75208	0.000175377	0.00106519	ENSMUSG00000006800.14	Sulf2	protein_coding	DMSO_mESC.higher.noFC	2.87079	0.0201484			Zygote	FALSE	FALSE	FALSE
chr17	13006846	13040063	33218	+	758.948	-0.994236	0.157086	6.32924	2.46366e-10	4.21141e-09	ENSMUSG00000006818.5	Sod2	protein_coding	DMSO_mESC.higher.noFC	2.88078	0.0152944			Other	FALSE	FALSE	FALSE
chr18	36735039	36742397	7359	+	45.6783	-1.05791	0.388806	2.72093	0.00650984	0.0251319	ENSMUSG00000006850.8	Tmco6	protein_coding	DMSO_mESC.higher.yesFC	1.66911	0.022309	C1	mESC dTAG Down (C1)	Oocyte	FALSE	FALSE	FALSE
chr6	83543211	83572729	29519	-	35.2021	-0.190904	0.3435	0.555762	0.578374	0.750697	ENSMUSG00000006906.10	Stambp	protein_coding	static	1.55873	0.0513479			Zygote	FALSE	FALSE	FALSE
chr11	101191115	101226463	35349	-	234.844	-0.365037	0.297517	1.22694	0.219844	0.399296	ENSMUSG00000006920.14	Ezh1	protein_coding	static	2.37263	0.0877006			Oocyte	FALSE	FALSE	FALSE
chr11	100347327	100356128	8802	-	542.111	-1.90015	0.140974	13.4788	2.08543e-41	2.16119e-39	ENSMUSG00000006930.15	Hap1	protein_coding	DMSO_mESC.higher.yesFC	2.73489	0.00263611	C1	mESC dTAG Down (C1)		FALSE	FALSE	FALSE
chr11	100408456	100414836	6381	-	76.4717	-1.52224	0.364998	4.17054	3.03883e-05	0.000219026	ENSMUSG00000006931.15	P3h4	protein_coding	DMSO_mESC.higher.yesFC	1.88914	0.0115741	C1	mESC dTAG Down (C1)	8C	FALSE	FALSE	FALSE										FALSE	FALSE	TRUE	TRUE
chr9	120929216	120960507	31292	+	4545.45	0.127113	0.112129	-1.13363	0.256949	0.4461	ENSMUSG00000006932.17	Ctnnb1	protein_coding	static	3.65767	0.0149503			Oocyte	FALSE	FALSE	FALSE
chr9	120492232	120495330	3099	+	154.935	-0.14918	0.27683	0.538887	0.589965	0.759131	ENSMUSG00000006941.5	Eif1b	protein_coding	static	2.19294	0.109714			Zygote	FALSE	FALSE	FALSE
chr7	43881160	43885804	4645	+	0.078061	0	4.40736	0	1		ENSMUSG00000006948.7	Klk4	protein_coding	naPadj	0.0326433	3.11829				FALSE	FALSE	FALSE
chr16	20733127	20742384	9258	+	17.4158	-1.96209	0.569686	3.44416	0.000572845	0.00306217	ENSMUSG00000006958.14	Chrd	protein_coding	DMSO_mESC.higher.yesFC	1.26519	0.00693176	C1	mESC dTAG Down (C1)		FALSE	FALSE	FALSE
chr16	20651652	20663414	11763	+	762.098	0.0698577	0.288789	-0.241898	0.808859	0.902246	ENSMUSG00000006998.16	Psmd2	protein_coding	static	2.88258	0.0856708			Zygote	FALSE	FALSE	FALSE
chr17	24685092	24689955	4864	-	78.426	-0.55847	0.344716	1.62009	0.105213	0.233543	ENSMUSG00000007021.5	Syngr3	protein_coding	static	1.89996	0.055003			Other	FALSE	FALSE	FALSE
chr17	35000987	35016322	15336	+	488.755	-0.631142	0.168877	3.73728	0.000186024	0.00112011	ENSMUSG00000007029.16	Vars	protein_coding	DMSO_mESC.higher.noFC	2.68998	0.0425888			ESC	FALSE	FALSE	FALSE
chr17	35016579	35026741	10163	+	9.55204	-0.235913	0.763411	0.309025	0.757303	0.870874	ENSMUSG00000007030.8	Vwa7	protein_coding	static	1.02334	0.0475929				FALSE	FALSE	FALSE										FALSE	FALSE	TRUE	TRUE
chr17	34972703	34979285	6583	+	32.5568	0.865686	0.338283	-2.55906	0.0104955	0.0373905	ENSMUSG00000007033.4	Hspa1l	protein_coding	DMSO_2CLC.higher.noFC	1.52578	0.0297414				FALSE	FALSE	FALSE
chr17	34914466	34930436	15971	+	4.86575	-0.642149	0.913168	0.70321	0.481925	0.672459	ENSMUSG00000007034.15	Slc44a4	protein_coding	static	0.768324	0.0392973				FALSE	FALSE	FALSE
chr17	35028605	35046745	18141	-	18.4328	0.0600509	0.60945	-0.0985329	0.921509	0.963034	ENSMUSG00000007035.15	Msh5	protein_coding	static	1.28854	0.0483408				FALSE	FALSE	FALSE
chr17	35089263	35102987	13725	+	29.1509	-1.65396	0.436907	3.78561	0.000153332	0.000946905	ENSMUSG00000007036.15	Abhd16a	protein_coding	DMSO_mESC.higher.yesFC	1.4793	0.00788173	C1	mESC dTAG Down (C1)	Oocyte	FALSE	FALSE	FALSE
chr17	34931253	34935953	4701	+	174.676	-0.00979979	0.262602	0.037318	0.970231	0.986632	ENSMUSG00000007038.5	Neu1	protein_coding	static	2.24471	0.104515			4C	FALSE	FALSE	FALSE										FALSE	FALSE	FALSE	TRUE
chr17	35059035	35062095	3061	+	246.94	-0.804738	0.26362	3.05264	0.00226836	0.010174	ENSMUSG00000007039.12	Ddah2	protein_coding	DMSO_mESC.higher.noFC	2.39435	0.0352966			8C	FALSE	FALSE	FALSE
chr17	35049966	35058749	8784	+	187.956	-1.32547	0.34437	3.84898	0.00011861	0.000750291	ENSMUSG00000007041.9	Clic1	protein_coding	DMSO_mESC.higher.yesFC	2.27636	0.0141967	C1	mESC dTAG Down (C1)	ESC	FALSE	FALSE	FALSE
chr17	34981862	34985891	4030	+	259.988	-0.625262	0.302641	2.06602	0.0388269	0.108418	ENSMUSG00000007050.17	Lsm2	protein_coding	static	2.41662	0.0473371			4C	FALSE	FALSE	FALSE
chr5	110286306	110337474	51169	+	174.157	-0.367239	0.233101	1.57545	0.115152	0.249692	ENSMUSG00000007080.14	Pole	protein_coding	static	2.24343	0.0822501				FALSE	FALSE	FALSE
chr1	172271709	172298064	26356	-	20.6387	-1.4605	0.719611	2.02956	0.042401	0.116453	ENSMUSG00000007097.14	Atp1a2	protein_coding	static	1.33523	0.0136026				FALSE	FALSE	FALSE
chr1	172223513	172258414	34902	-	3.28331	-1.74395	1.45961	1.19481	0.232162	0.414663	ENSMUSG00000007107.6	Atp1a4	protein_coding	static	0.63178	0.013055				FALSE	FALSE	FALSE										FALSE	FALSE	TRUE	TRUE
chr1	172209894	172219868	9975	-	26.0511	-1.52701	0.422961	3.6103	0.000305846	0.00174986	ENSMUSG00000007122.11	Casq1	protein_coding	DMSO_mESC.higher.yesFC	1.43219	0.0116899	C2	mESC / 2CLC dTAG Up (C2-C3)		FALSE	FALSE	FALSE										FALSE	TRUE	FALSE	FALSE
chr5	135023482	135051100	27619	+	117.083	0.151879	0.297001	-0.511377	0.609087	0.773198	ENSMUSG00000007207.10	Stx1a	protein_coding	static	2.07219	0.0853551				FALSE	FALSE	FALSE
chr7	16721929	16726132	4204	+	0.982177	-3.13135	2.91433	1.07447	0.282614		ENSMUSG00000007209.4	Ceacam9	protein_coding	naPadj	0.297142	0.0110815				FALSE	FALSE	FALSE
chr6	48602063	48623227	21165	+	139.123	-0.81331	0.224657	3.62023	0.000294343	0.00168987	ENSMUSG00000007216.6	Zfp775	protein_coding	DMSO_mESC.higher.noFC	2.14651	0.0362874			Major ZGA	FALSE	FALSE	FALSE										TRUE	TRUE	FALSE	FALSE
chr7	109798676	109865679	67004	-	4.10643	-2.35649	1.08507	2.17175	0.0298745	0.0876325	ENSMUSG00000007279.14	Scube2	protein_coding	static	0.708117	0.00594299				FALSE	FALSE	FALSE
chr19	6053622	6057785	4164	-	507.525	-0.331288	0.218446	1.51656	0.129377	0.272152	ENSMUSG00000007338.10	Mrpl49	protein_coding	static	2.70631	0.0895338			8C	FALSE	FALSE	FALSE
chr3	103102604	103169769	67166	+	570.811	-0.278301	0.196614	1.41547	0.156931	0.312635	ENSMUSG00000007379.15	Dennd2c	protein_coding	static	2.75725	0.0827344				FALSE	FALSE	FALSE
chr12	111574523	111656221	81699	+	725.179	-0.15614	0.141587	1.10279	0.27012	0.461507	ENSMUSG00000007411.16	Mark3	protein_coding	static	2.86104	0.0884235			8C	FALSE	FALSE	FALSE
chr5	3632932	3657185	24254	-	549.679	-0.831765	0.148519	5.6004	2.13864e-08	2.79085e-07	ENSMUSG00000007415.15	Gatad1	protein_coding	DMSO_mESC.higher.noFC	2.7409	0.0294877			ESC	FALSE	FALSE	FALSE
chr18	37005203	37187657	182455	+	0.997381	1.25855	1.7759	-0.708684	0.47852		ENSMUSG00000007440.10	Pcdha11	protein_coding	naPadj	0.300461	0.242957				FALSE	FALSE	FALSE
chr5	87969459	87972870	3412	+	4.1392	-1.01187	1.3544	0.747098	0.455005	0.649517	ENSMUSG00000007457.3	2310003L06Rik	protein_coding	static	0.710896	0.0265665				FALSE	FALSE	FALSE
chr6	122308720	122317680	8961	+	1244.98	0.265167	0.167545	-1.58266	0.113499	0.247011	ENSMUSG00000007458.14	M6pr	protein_coding	static	3.09551	0.0426357			8C	FALSE	FALSE	FALSE
chr2	30237715	30263790	26076	+	240.083	0.715203	0.148509	-4.81589	1.46547e-06	1.39101e-05	ENSMUSG00000007476.18	Lrrc8a	protein_coding	DMSO_2CLC.higher.noFC	2.38217	0.0401124			Other	FALSE	FALSE	FALSE
chr18	68337596	68342446	4851	+	9.82578	0.0757642	0.624927	-0.121237	0.903504	0.953139	ENSMUSG00000007480.5	Mc5r	protein_coding	static	1.03446	0.0519485				FALSE	FALSE	FALSE
chr17	20945311	20965916	20606	+	795.046	-0.120121	0.309535	0.38807	0.697964	0.83286	ENSMUSG00000007564.15	Ppp2r1a	protein_coding	static	2.90094	0.0851162			Oocyte	FALSE	FALSE	FALSE
chr17	28313519	28326572	13054	+	185.637	-0.609988	0.183539	3.32348	0.000889016	0.00450365	ENSMUSG00000007570.16	Fance	protein_coding	DMSO_mESC.higher.noFC	2.271	0.0609182				FALSE	FALSE	FALSE
chr14	55674689	55681820	7132	-	671.521	0.476294	0.169253	-2.81409	0.0048915	0.0196892	ENSMUSG00000007589.9	Tinf2	protein_coding	DMSO_2CLC.higher.noFC	2.82771	0.0383382			Oocyte	FALSE	FALSE	FALSE
chr14	55650184	55652539	2356	+	2.20756	1.72125	1.42052	-1.2117	0.225626	0.406814	ENSMUSG00000007591.15	Tssk4	protein_coding	static	0.506175	0.0279665				FALSE	FALSE	FALSE
chr8	70083457	70090862	7406	+	41.7374	-1.11924	0.332446	3.36668	0.000760784	0.00392143	ENSMUSG00000007594.10	Hapln4	protein_coding	DMSO_mESC.higher.yesFC	1.63081	0.0223274	C1	mESC dTAG Down (C1)		FALSE	FALSE	FALSE										TRUE	TRUE	FALSE	FALSE
chr17	56764757	56770093	5337	+	236.195	-0.196208	0.206067	0.952161	0.341015	0.539194	ENSMUSG00000007603.9	Dus3l	protein_coding	static	2.37511	0.111855			4C	FALSE	FALSE	FALSE
chr8	71488103	71499583	11481	+	343.633	0.150951	0.220023	-0.686069	0.492669	0.681537	ENSMUSG00000007610.15	Gtpbp3	protein_coding	static	2.53736	0.107758			Major ZGA	FALSE	FALSE	FALSE
chr4	47353222	47414931	61710	+	620.954	0.810454	0.217504	-3.72615	0.000194427	0.00116674	ENSMUSG00000007613.15	Tgfbr1	protein_coding	DMSO_2CLC.higher.noFC	2.79376	0.0247871				FALSE	FALSE	FALSE
chr13	93299635	93405129	105495	+	412.447	0.104543	0.205575	-0.50854	0.611074	0.774758	ENSMUSG00000007617.18	Homer1	protein_coding	static	2.61642	0.10354				FALSE	FALSE	FALSE
chr11	87376645	87404954	28310	-	230.933	-0.353035	0.273815	1.28932	0.197287	0.369503	ENSMUSG00000007646.13	Rad51c	protein_coding	static	2.36536	0.0877006			Zygote	FALSE	FALSE	FALSE
chr11	42419757	42629028	209272	+	1.1985	-2.19086	2.19596	0.997675	0.318437	0.514565	ENSMUSG00000007653.12	Gabrb2	protein_coding	static	0.342126	0.0258798				FALSE	FALSE	FALSE
chr6	17306335	17341452	35118	+	69.9056	1.03849	0.493708	-2.10345	0.0354268	0.100666	ENSMUSG00000007655.16	Cav1	protein_coding	static	1.85068	0.0231615	C4	2CLC dTAG Up (C4-C7)		FALSE	FALSE	FALSE
chr9	75037614	75060313	22700	+	636.393	-0.461741	0.13862	3.33099	0.000865384	0.00439652	ENSMUSG00000007656.13	Arpp19	protein_coding	DMSO_mESC.higher.noFC	2.80441	0.0593127			Zygote	FALSE	FALSE	FALSE
chr2	152780668	152831728	51061	-	427.784	-0.174039	0.179957	0.967111	0.333489	0.531074	ENSMUSG00000007659.18	Bcl2l1	protein_coding	static	2.63224	0.104299			Zygote	FALSE	FALSE	FALSE
chr17	57021051	57031522	10472	-	2585.97	0.0230746	0.142138	-0.162339	0.871039	0.936191	ENSMUSG00000007670.10	Khsrp	protein_coding	static	3.41279	0.0284307			Other	FALSE	FALSE	FALSE
chr12	90724552	90738438	13887	-	0.29473	0	4.40736	0	1		ENSMUSG00000007682.6	Dio2	protein_coding	naPadj	0.112179	2.52919				FALSE	FALSE	FALSE
chr8	70868227	70873935	5709	-	371.782	-0.0710476	0.212697	0.334033	0.738355	0.85864	ENSMUSG00000007721.6	Ccdc124	protein_coding	static	2.57146	0.113935			8C	FALSE	FALSE	FALSE
chr11	22990519	23003780	13262	+	479.153	-0.256944	0.344812	0.745171	0.456168	0.650723	ENSMUSG00000007739.10	Cct4	protein_coding	static	2.68138	0.0925235			8C	FALSE	FALSE	FALSE
chr11	51685386	51688874	3489	-	185.935	-0.442145	0.235704	1.87585	0.0606759	0.153615	ENSMUSG00000007777.9	0610009B22Rik	protein_coding	static	2.27169	0.0739693			ESC	FALSE	FALSE	FALSE
chr7	44959372	44974851	15480	-	139.773	-0.403428	0.256465	1.57303	0.115711	0.250454	ENSMUSG00000007783.10	Cpt1c	protein_coding	static	2.14852	0.0770284				FALSE	FALSE	FALSE
chr1	91801461	91848028	46568	+	10.9524	0.252337	0.660743	-0.381899	0.702536	0.83554	ENSMUSG00000007805.4	Twist2	protein_coding	static	1.07746	0.0453248	C4	2CLC dTAG Up (C4-C7)		FALSE	FALSE	FALSE
chr5	145231715	145247302	15588	+	725.928	-0.189139	0.148509	1.27359	0.202808	0.376707	ENSMUSG00000007812.16	Zfp655	protein_coding	static	2.86149	0.0850967			Zygote	FALSE	FALSE	FALSE
chr9	108306129	108337934	31806	+	2263.12	-0.130669	0.162087	0.806166	0.420147	0.617562	ENSMUSG00000007815.13	Rhoa	protein_coding	static	3.3549	0.0279938			8C	FALSE	FALSE	FALSE
chr14	25459185	25666743	207559	+	1020.54	1.59216	0.222102	-7.16859	7.57726e-13	1.70216e-11	ENSMUSG00000007817.15	Zmiz1	protein_coding	ECORD	3.00926	0.00653373	C9	2CLC dTAG Down (C9-C10)	4C	TRUE	FALSE	FALSE	2604			8			chr14:25459185-26324954
chr6	118501308	118562226	60919	-	201.81	-0.307603	0.180126	1.70771	0.0876907	0.2032	ENSMUSG00000007827.10	Ankrd26	protein_coding	static	2.30709	0.0958212			Oocyte	FALSE	FALSE	FALSE
chr7	45140684	45154584	13901	-	54.9044	-0.543218	0.335624	1.61853	0.105548	0.23407	ENSMUSG00000007833.15	Aldh16a1	protein_coding	static	1.74745	0.0509639	C1	mESC dTAG Down (C1)		FALSE	FALSE	FALSE
chr13	58125879	58128556	2678	-	12209.9	-0.295924	0.165302	1.7902	0.073421	0.17743	ENSMUSG00000007836.6	Hnrnpa0	protein_coding	static	4.08675	0.00248081			ESC	FALSE	FALSE	FALSE
chr7	45053584	45062677	9094	-	43.2048	0.458416	0.314681	-1.45676	0.145182	0.295668	ENSMUSG00000007837.11	Prrg2	protein_coding	static	1.64547	0.0371311			8C	FALSE	FALSE	FALSE
chr11	50376990	50386528	9539	+	3475.54	0.383001	0.20172	-1.89868	0.0576066	0.147733	ENSMUSG00000007850.16	Hnrnph1	protein_coding	static	3.54115	0.00998925			Other	FALSE	FALSE	FALSE
chr12	86082541	86162459	79919	+	13.3749	-1.7188	0.576189	2.98305	0.00285388	0.012412	ENSMUSG00000007867.9	Ift43	protein_coding	DMSO_mESC.higher.yesFC	1.15761	0.0103402	C1	mESC dTAG Down (C1)	Oocyte	FALSE	FALSE	FALSE
chr4	136143497	136145755	2259	+	373.441	2.88035	0.298798	-9.63976	5.43138e-22	2.42583e-20	ENSMUSG00000007872.3	Id3	protein_coding	Non-ECORD_DMSO_2CLC.higher.yesFC	2.57338	0.00284577	C7	2CLC dTAG Up (C4-C7)	8C	FALSE	FALSE	FALSE										FALSE	FALSE	TRUE	FALSE
chr11	98383811	98384953	1143	+	0.796763	-2.44711	2.28567	1.07063	0.284334		ENSMUSG00000007877.2	Tcap	protein_coding	naPadj	0.254491	0.0267753				FALSE	FALSE	FALSE
chr4	133679008	133756769	77762	-	4613.68	0.301881	0.203665	-1.48224	0.138276	0.285331	ENSMUSG00000007880.16	Arid1a	protein_coding	static	3.66414	0.00837417			Other	FALSE	FALSE	FALSE
chr8	70493158	70504081	10924	+	4.69936	-0.0552303	1.04231	0.0529883	0.957741	0.980754	ENSMUSG00000007888.15	Crlf1	protein_coding	static	0.755826	0.0558084				FALSE	FALSE	FALSE										TRUE	TRUE	TRUE	TRUE
chr7	142375911	142388038	12128	-	1173.63	-0.418398	0.224715	1.8619	0.0626168	0.157156	ENSMUSG00000007891.16	Ctsd	protein_coding	static	3.0699	0.0403432			8C	FALSE	FALSE	FALSE
chr9	61913284	61914542	1259	-	1683.27	0.0688293	0.707666	-0.0972624	0.922518	0.963635	ENSMUSG00000007892.8	Rplp1	protein_coding	static	3.22641	0.0438739			Other	FALSE	FALSE	FALSE
chr5	87979439	87981544	2106	+	1.48262	-0.618976	2.02489	0.305684	0.759845	0.872535	ENSMUSG00000007907.4	Cabs1	protein_coding	static	0.394911	0.0989211				FALSE	FALSE	FALSE
chr9	76014855	76136350	121496	+	15.4263	0.440211	0.476827	-0.923209	0.355898	0.553847	ENSMUSG00000007908.14	Hmgcll1	protein_coding	static	1.21554	0.0448793			Zygote	FALSE	FALSE	FALSE										TRUE	TRUE	FALSE	FALSE
chr7	27653915	27657346	3432	+	13.2682	-0.0685559	0.562077	0.121969	0.902924	0.952974	ENSMUSG00000007944.8	Ttc9b	protein_coding	static	1.15437	0.0458252				FALSE	FALSE	FALSE
chr7	101818313	101822726	4414	+	70.8648	0.475315	0.362717	-1.31043	0.19005	0.359568	ENSMUSG00000007946.11	Phox2a	protein_coding	static	1.85652	0.0397912				FALSE	FALSE	FALSE										FALSE	TRUE	FALSE	FALSE
chr8	71456705	71463655	6951	-	319.904	-0.614505	0.149762	4.10321	4.07456e-05	0.000285823	ENSMUSG00000007950.9	Abhd8	protein_coding	DMSO_mESC.higher.noFC	2.50638	0.047519				FALSE	FALSE	FALSE
chr5	136908150	136915404	7255	+	39.9744	-0.269257	0.379788	0.708967	0.478345	0.669789	ENSMUSG00000007987.12	Ift22	protein_coding	static	1.61251	0.0519261			Zygote	FALSE	FALSE	FALSE
chr14	65192449	65262463	70015	-	222.919	0.143697	0.186828	-0.76914	0.44181	0.637751	ENSMUSG00000007989.7	Fzd3	protein_coding	static	2.35009	0.10043				FALSE	FALSE	FALSE
chr7	44360043	44385820	25778	-	29.4343	0.306964	0.424422	-0.723253	0.469525	0.662487	ENSMUSG00000008028.15	1700008O03Rik	protein_coding	static	1.48336	0.0494127				FALSE	FALSE	FALSE
chrX	10715013	10719690	4678	+	623.624	-0.0101737	0.183828	0.0553436	0.955865	0.97991	ENSMUSG00000008035.12	Mid1ip1	protein_coding	static	2.79562	0.0965713			ESC	FALSE	FALSE	FALSE
chr7	16738410	16749294	10885	+	263.744	-0.261988	0.277384	0.944494	0.344917	0.543051	ENSMUSG00000008036.11	Ap2s1	protein_coding	static	2.42283	0.101711			Other	FALSE	FALSE	FALSE
chr5	108692382	108706924	14543	+	127.507	0.269477	0.235884	-1.14241	0.253283	0.441904	ENSMUSG00000008090.14	Fgfrl1	protein_coding	static	2.10893	0.0792668				FALSE	FALSE	FALSE										FALSE	TRUE	TRUE	TRUE
chr8	84148025	84172590	24566	+	156.583	1.9517	0.252192	-7.73894	1.00251e-14	2.71948e-13	ENSMUSG00000008129.14	4930432K21Rik	protein_coding	Non-ECORD_DMSO_2CLC.higher.yesFC	2.19751	0.00829296	C6	2CLC dTAG Up (C4-C7)	Other	FALSE	FALSE	FALSE
chr1	43123074	43196984	73911	-	18.7776	0.23674	0.570497	-0.414972	0.678163	0.819554	ENSMUSG00000008136.14	Fhl2	protein_coding	static	1.29617	0.0458866				FALSE	FALSE	FALSE										FALSE	FALSE	TRUE	TRUE
chr7	44489937	44496529	6593	-	525.179	-1.09373	0.243777	4.48658	7.23743e-06	6.01909e-05	ENSMUSG00000008140.18	Emc10	protein_coding	DMSO_mESC.higher.yesFC	2.72113	0.0129698	C2	mESC / 2CLC dTAG Up (C2-C3)	8C	FALSE	FALSE	FALSE
chr6	124430581	124464794	34214	-	149.293	-0.264313	0.255181	1.03579	0.300302	0.495122	ENSMUSG00000008153.12	Clstn3	protein_coding	static	2.17694	0.0843314				FALSE	FALSE	FALSE
chr8	85060055	85067124	7070	+	160.446	-0.323076	0.216319	1.49352	0.135301	0.281158	ENSMUSG00000008167.14	Fbxw9	protein_coding	static	2.20803	0.0874017			4C	FALSE	FALSE	FALSE
chr7	44525993	44532071	6079	-	5.90388	-2.29447	0.813898	2.81911	0.00481571	0.0194254	ENSMUSG00000008193.13	Spib	protein_coding	DMSO_mESC.higher.yesFC	0.839093	0.00657017	C1	mESC dTAG Down (C1)		FALSE	FALSE	FALSE
chr2	90745370	90781021	35652	+	830.855	-0.1777	0.190724	0.931713	0.351485	0.549525	ENSMUSG00000008200.15	Fnbp4	protein_coding	static	2.92005	0.0796974			Oocyte	FALSE	FALSE	FALSE
chr8	4493026	4531680	38655	+	265.737	0.153041	0.160606	-0.952896	0.340643	0.538765	ENSMUSG00000008206.16	Cers4	protein_coding	static	2.42608	0.105933				FALSE	FALSE	FALSE
chr2	73312601	73337818	25218	+	167.812	-0.0919095	0.230733	0.398337	0.690382	0.827984	ENSMUSG00000008226.14	Scrn3	protein_coding	static	2.2274	0.112501				FALSE	FALSE	FALSE
chr18	56562443	56587712	25270	+	366.834	0.0468565	0.188122	-0.249075	0.803303	0.89887	ENSMUSG00000008301.11	Phax	protein_coding	static	2.56565	0.114629			8C	FALSE	FALSE	FALSE
chr4	72117142	72200919	83778	-	442.003	0.37978	0.206392	-1.84009	0.0657548	0.16305	ENSMUSG00000008305.18	Tle1	protein_coding	static	2.64641	0.0632336				FALSE	FALSE	FALSE
chr5	3571566	3584356	12791	+	63.2281	0.973345	0.395917	-2.45846	0.0139534	0.0473259	ENSMUSG00000008307.11	1700109H08Rik	protein_coding	DMSO_2CLC.higher.noFC	1.80773	0.0273439				FALSE	FALSE	FALSE
chr7	100845847	100863446	17600	-	81.7126	0.728219	0.273488	-2.6627	0.00775154	0.0291204	ENSMUSG00000008318.10	Relt	protein_coding	DMSO_2CLC.higher.noFC	1.91757	0.0333955				FALSE	FALSE	FALSE
chr2	143063039	143072853	9815	+	236.397	0.235341	0.310558	-0.7578	0.44857	0.643761	ENSMUSG00000008333.12	Snrpb2	protein_coding	static	2.37548	0.0911893			Oocyte	FALSE	FALSE	FALSE
chr5	125385965	125390202	4238	-	12114.4	0.45429	0.133564	-3.4013	0.000670653	0.00351629	ENSMUSG00000008348.9	Ubc	protein_coding	DMSO_2CLC.higher.noFC	4.08334	0.00281476			4C	FALSE	FALSE	FALSE
chr7	3629985	3642486	12502	+	453.208	0.894558	0.250327	-3.57356	0.000352162	0.00198615	ENSMUSG00000008373.16	Prpf31	protein_coding	DMSO_2CLC.higher.noFC	2.65726	0.0269543			8C	FALSE	FALSE	FALSE
chr7	27486910	27490316	3407	+	199.736	0.833347	0.162674	-5.12281	3.01023e-07	3.22934e-06	ENSMUSG00000008384.8	Sertad1	protein_coding	DMSO_2CLC.higher.noFC	2.30263	0.0267106			4C	FALSE	FALSE	FALSE
chr16	8658580	8672155	13576	-	797.241	-1.20256	0.197372	6.09286	1.10909e-09	1.73186e-08	ENSMUSG00000008393.9	Carhsp1	protein_coding	DMSO_mESC.higher.yesFC	2.90213	0.0111037	C1	mESC dTAG Down (C1)	Other	FALSE	FALSE	FALSE
chr10	93247414	93311135	63722	-	100.784	-1.68656	0.284035	5.93786	2.88761e-09	4.27024e-08	ENSMUSG00000008398.16	Elk3	protein_coding	DMSO_mESC.higher.yesFC	2.00768	0.00865824	C2	mESC / 2CLC dTAG Up (C2-C3)		FALSE	FALSE	FALSE
chr9	25108132	25151820	43689	-	470.485	0.61686	0.179388	-3.4387	0.000584518	0.00311704	ENSMUSG00000008429.8	Herpud2	protein_coding	DMSO_2CLC.higher.noFC	2.67347	0.0441976			Oocyte	FALSE	FALSE	FALSE
chr7	4424770	4445649	20880	-	264.804	-0.424247	0.218234	1.944	0.0518956	0.1366	ENSMUSG00000008435.15	Rdh13	protein_coding	static	2.42456	0.0892038			8C	FALSE	FALSE	FALSE
chr12	81558584	81568474	9891	-	1.50935	1.57287	1.89533	-0.829867	0.406614	0.604103	ENSMUSG00000008438.3	Adam21	protein_coding	static	0.399561	0.0397573				FALSE	FALSE	FALSE
chr8	105860580	105879330	18751	+	1147.97	0.26949	0.227517	-1.18448	0.236222	0.419897	ENSMUSG00000008450.8	Nutf2	protein_coding	static	3.06031	0.0492128			ESC	FALSE	FALSE	FALSE
chr7	45617289	45621059	3771	+	2.08654	-0.386064	1.34391	0.28727	0.773906	0.882061	ENSMUSG00000008461.6	Fut1	protein_coding	static	0.489473	0.0487511				FALSE	FALSE	FALSE										FALSE	FALSE	TRUE	FALSE
chr1	152766542	152775597	9056	+	917.621	-0.29417	0.149498	1.96772	0.0490998	0.130667	ENSMUSG00000008475.13	Arpc5	protein_coding	static	2.96314	0.0643521			8C	FALSE	FALSE	FALSE
chr17	24715839	24718063	2225	-	2.28004	0.538993	1.32701	-0.406173	0.684616	0.824235	ENSMUSG00000008482.9	Rnf151	protein_coding	static	0.515879	0.0493077				FALSE	FALSE	FALSE
chr4	91250763	91400785	150023	-	434.632	-0.193947	0.138663	1.39869	0.161905	0.319998	ENSMUSG00000008489.18	Elavl2	protein_coding	static	2.63912	0.101807			Zygote	FALSE	FALSE	FALSE
chr7	25087344	25179726	92383	-	61.6376	-1.2651	0.313012	4.04169	5.30665e-05	0.000364446	ENSMUSG00000008496.19	Pou2f2	protein_coding	DMSO_mESC.higher.yesFC	1.79684	0.0157377	C1	mESC dTAG Down (C1)	Oocyte	FALSE	FALSE	FALSE
chr6	138140316	138156755	16440	+	13.268	-0.554179	0.580029	0.955433	0.339359	0.537416	ENSMUSG00000008540.11	Mgst1	protein_coding	static	1.15436	0.0411253				FALSE	FALSE	FALSE
chr4	82290173	82705750	415578	-	156.566	-0.484331	0.275386	1.75873	0.0786228	0.187055	ENSMUSG00000008575.17	Nfib	protein_coding	static	2.19746	0.0712974				FALSE	FALSE	FALSE
chr9	48935008	48964990	29983	-	0	0					ENSMUSG00000008590.4	Htr3b	protein_coding	naPadj	0	3.16983				FALSE	FALSE	FALSE
chr3	88542029	88548300	6272	-	5.00696	0.426139	0.945767	-0.450575	0.652296	0.802402	ENSMUSG00000008601.12	Rab25	protein_coding	static	0.778655	0.0447305				FALSE	FALSE	FALSE										FALSE	FALSE	TRUE	TRUE
chr3	88553758	88569725	15968	+	1651.16	-0.535739	0.200423	2.67304	0.00751662	0.0283624	ENSMUSG00000008604.11	Ubqln4	protein_coding	DMSO_mESC.higher.noFC	3.21805	0.0224744			ESC	FALSE	FALSE	FALSE
chr16	5885355	7411526	1526172	+	0.468887	1.91017	3.46753	-0.550873	0.581721		ENSMUSG00000008658.16	Rbfox1	protein_coding	naPadj	0.166988	0.13822				FALSE	FALSE	FALSE
chr17	33951999	33956001	4003	-	573.442	0.0646966	0.393952	-0.164224	0.869554	0.935566	ENSMUSG00000008668.15	Rps18	protein_coding	static	2.75925	0.0943835			Other	FALSE	FALSE	FALSE
chrX	74270812	74273135	2324	+	398.94	-0.320158	0.189872	1.68618	0.0917608	0.210081	ENSMUSG00000008682.13	Rpl10	protein_coding	static	2.602	0.0990962			8C	FALSE	FALSE	FALSE
chr7	118104372	118116188	11817	-	232.512	0.319928	0.257616	-1.24188	0.214281	0.391736	ENSMUSG00000008683.16	Rps15a	protein_coding	static	2.36831	0.0778013			Other	FALSE	FALSE	FALSE
chr15	89355719	89372826	17108	+	352.662	-0.0244344	0.192554	0.126897	0.899022	0.951797	ENSMUSG00000008690.15	Ncaph2	protein_coding	static	2.54859	0.113935			4C	FALSE	FALSE	FALSE
chr3	103739815	103791563	51749	-	714.668	-0.0944548	0.172906	0.546278	0.584875	0.755219	ENSMUSG00000008730.17	Hipk1	protein_coding	static	2.85471	0.0884235			Major ZGA	FALSE	FALSE	FALSE
chr7	118972047	118995211	23165	-	169.672	-0.70067	0.270221	2.59295	0.00951556	0.034511	ENSMUSG00000008734.9	Gprc5b	protein_coding	DMSO_mESC.higher.noFC	2.23216	0.0404678	C1	mESC dTAG Down (C1)		FALSE	FALSE	FALSE
chr3	100562208	100685503	123296	-	847.783	0.530228	0.156824	-3.38105	0.000722096	0.00375337	ENSMUSG00000008763.16	Man1a2	protein_coding	DMSO_2CLC.higher.noFC	2.9288	0.0326253				FALSE	FALSE	FALSE
chr7	17713238	17761132	47895	+	0.34039	0	4.40736	0	1		ENSMUSG00000008789.10	Ceacam5	protein_coding	naPadj	0.127231	2.08996				FALSE	FALSE	FALSE
chr14	51918425	51920700	2276	+	0	0					ENSMUSG00000008813.13	Tppp2	protein_coding	naPadj	0	3.16983				FALSE	FALSE	FALSE
chr12	85272398	85288438	16041	-	102.346	0.744124	0.238902	-3.11477	0.00184091	0.00848053	ENSMUSG00000008822.15	Acyp1	protein_coding	DMSO_2CLC.higher.noFC	2.01429	0.035756			Other	FALSE	FALSE	FALSE
chr5	134914249	134915526	1278	-	0.0890695	-0.702434	4.40736	0.159378	0.873371		ENSMUSG00000008843.4	Cldn13	protein_coding	naPadj	0.0370556	0.135613				FALSE	FALSE	FALSE
chr6	124304656	124330527	25872	+	188.672	7.40445	1.04749	-7.06875	1.56332e-12	3.41077e-11	ENSMUSG00000008845.9	Cd163	protein_coding	Non-ECORD_DMSO_2CLC.higher.yesFC	2.278	0.00214552	C6	2CLC dTAG Up (C4-C7)		FALSE	FALSE	FALSE
chr11	102194432	102230166	35735	-	70.8693	-0.543021	0.3802	1.42825	0.153219	0.307411	ENSMUSG00000008855.17	Hdac5	protein_coding	static	1.85654	0.0536025				FALSE	FALSE	FALSE
chr13	17880571	17944239	63669	-	195.488	0.41825	0.198053	-2.11181	0.0347026	0.098956	ENSMUSG00000008859.8	Rala	protein_coding	static	2.29334	0.0622079			Other	FALSE	FALSE	FALSE
chr8	114418086	114425846	7761	+	0	0					ENSMUSG00000008874.3	Clec3a	protein_coding	naPadj	0	3.16983				FALSE	FALSE	FALSE
chr8	22577075	22593813	16739	-	865.804	-0.237928	0.211683	1.12398	0.26102	0.450877	ENSMUSG00000008892.12	Vdac3	protein_coding	static	2.93792	0.0796974			Zygote	FALSE	FALSE	FALSE
chr4	107968332	108013532	45201	+	4.80989	1.64962	0.957084	-1.72359	0.0847819	0.197755	ENSMUSG00000008932.10	Slc1a7	protein_coding	static	0.764168	0.0283282				FALSE	FALSE	FALSE
chr3	95111022	95123051	12030	+	242.991	-1.38853	0.295635	4.69677	2.64309e-06	2.39404e-05	ENSMUSG00000008958.14	Vps72	protein_coding	DMSO_mESC.higher.yesFC	2.38737	0.0133096	C1	mESC dTAG Down (C1)	Oocyte	FALSE	FALSE	FALSE
chr16	84834925	84863779	28855	+	1395.33	-0.43297	0.159329	2.71746	0.00657856	0.0253529	ENSMUSG00000008976.16	Gabpa	protein_coding	DMSO_mESC.higher.noFC	3.14499	0.0290559			8C	FALSE	FALSE	FALSE
chr2	172868012	172940321	72310	-	110.47	-1.99321	0.301081	6.62017	3.58775e-11	6.83295e-10	ENSMUSG00000008999.7	Bmp7	protein_coding	DMSO_mESC.higher.yesFC	2.04716	0.00426266	C1	mESC dTAG Down (C1)		FALSE	FALSE	FALSE
chr5	115297110	115300999	3890	-	1576.39	0.414764	0.2666	-1.55575	0.119766	0.256677	ENSMUSG00000009013.5	Dynll1	protein_coding	static	3.19794	0.0242585			Other	FALSE	FALSE	FALSE
chr2	37350074	37359332	9259	-	1389.55	1.56466	0.151416	-10.3335	4.96995e-25	2.55528e-23	ENSMUSG00000009030.14	Pdcl	protein_coding	Non-ECORD_DMSO_2CLC.higher.yesFC	3.14319	0.00584637	C8	2CLC dTAG Static (C8)	8C	FALSE	FALSE	FALSE
chr15	79360684	79403569	42886	-	663.15	-0.96732	0.150382	6.4324	1.25603e-10	2.23491e-09	ENSMUSG00000009035.15	Tmem184b	protein_coding	DMSO_mESC.higher.noFC	2.82227	0.0155969			Minor ZGA	FALSE	FALSE	FALSE
chr16	88777896	88778728	833	+	0	0					ENSMUSG00000009047.4	Gm5965	protein_coding	naPadj	0	3.16983				FALSE	FALSE	FALSE
chr10	74957477	75032586	75110	-	0.47837	1.53966	3.43464	-0.448275	0.653954		ENSMUSG00000009070.14	Rsph14	protein_coding	naPadj	0.169783	0.0304272				FALSE	FALSE	FALSE
chr11	4765845	4849536	83692	-	858.284	-1.13453	0.14776	7.6782	1.61343e-14	4.26763e-13	ENSMUSG00000009073.16	Nf2	protein_coding	DMSO_mESC.higher.yesFC	2.93414	0.0125185	C1	mESC dTAG Down (C1)	4C	FALSE	FALSE	FALSE
chr11	4736892	4746778	9887	-	93.2234	1.09724	0.232049	-4.72849	2.26199e-06	2.07218e-05	ENSMUSG00000009075.2	Cabp7	protein_coding	Non-ECORD_DMSO_2CLC.higher.yesFC	1.97416	0.0198369	C9	2CLC dTAG Down (C9-C10)		FALSE	FALSE	FALSE										TRUE	TRUE	FALSE	FALSE
chr11	4704678	4737669	32992	+	28.0091	0.756325	0.410213	-1.84374	0.0652211	0.162075	ENSMUSG00000009076.10	Zmat5	protein_coding	static	1.46253	0.0333347			4C	FALSE	FALSE	FALSE
chr11	5069689	5099266	29578	-	966.648	-0.140581	0.176221	0.797755	0.425013	0.622376	ENSMUSG00000009079.16	Ewsr1	protein_coding	static	2.98572	0.0743641			Other	FALSE	FALSE	FALSE
chr11	4986824	5042791	55968	+	321.976	0.07703	0.237992	-0.323667	0.74619	0.864088	ENSMUSG00000009090.17	Ap1b1	protein_coding	static	2.50917	0.115418			Oocyte	FALSE	FALSE	FALSE
chr10	75893413	75895941	2529	+	65.7246	-0.0317362	0.374851	0.0846633	0.932529	0.968828	ENSMUSG00000009092.5	Derl3	protein_coding	static	1.82429	0.0735118			Zygote	FALSE	FALSE	FALSE
chr10	75814943	75822543	7601	-	0.20838	1.22108	4.40736	-0.277054	0.781738		ENSMUSG00000009093.7	Gstt4	protein_coding	naPadj	0.0822036	0.415285				FALSE	FALSE	FALSE
chr16	18580979	18590671	9693	-	15.2695	2.2444	0.569882	-3.93837	8.20384e-05	0.000540539	ENSMUSG00000009097.10	Tbx1	protein_coding	Non-ECORD_DMSO_2CLC.higher.yesFC	1.21137	0.0109565	C10	2CLC dTAG Down (C9-C10)		FALSE	FALSE	FALSE
chr3	108092789	108101432	8644	+	24.9537	0.708926	0.385838	-1.83737	0.0661556	0.16383	ENSMUSG00000009108.15	Gnat2	protein_coding	static	1.4142	0.0327747			Zygote	FALSE	FALSE	FALSE
chr6	120836212	120892842	56631	+	938.657	-0.317531	0.156846	2.02448	0.0429209	0.1175	ENSMUSG00000009112.4	Bcl2l13	protein_coding	static	2.97297	0.0621277			Other	FALSE	FALSE	FALSE
chr10	76449081	76461110	12030	+	9.89299	-0.48813	0.716326	0.681435	0.495596	0.684009	ENSMUSG00000009114.17	2610028H24Rik	protein_coding	static	1.03715	0.0413078				FALSE	FALSE	FALSE
chr10	76562272	76570201	7930	+	0.249447	0	4.40736	0	1		ENSMUSG00000009115.5	Spatc1l	protein_coding	naPadj	0.0967179	2.52919				FALSE	FALSE	FALSE
chr6	83057844	83067318	9475	+	18.3971	1.12162	0.60301	-1.86004	0.0628798	0.157614	ENSMUSG00000009145.6	Dqx1	protein_coding	static	1.28774	0.0227582			ESC	FALSE	FALSE	FALSE
chr11	82115185	82116799	1615	+	0	0					ENSMUSG00000009185.2	Ccl8	protein_coding	naPadj	0	3.16983				FALSE	FALSE	FALSE
chr2	74520291	74579435	59145	-	324.699	0.797068	0.193268	-4.12416	3.72096e-05	0.000263386	ENSMUSG00000009207.15	Lnpk	protein_coding	DMSO_2CLC.higher.noFC	2.51282	0.0344679				FALSE	FALSE	FALSE
chr11	106365472	106377558	12087	+	0.101298	0	4.40736	0	1		ENSMUSG00000009210.10	Prr29	protein_coding	naPadj	0.0419048	3.11829				FALSE	FALSE	FALSE
chr2	27061636	27072179	10544	-	0	0					ENSMUSG00000009214.9	Mymk	protein_coding	naPadj	0	3.16983				FALSE	FALSE	FALSE
chr2	27110380	27142491	32112	-	27.3379	-1.56508	0.408675	3.82964	0.00012833	0.000805249	ENSMUSG00000009216.7	Fam163b	protein_coding	DMSO_mESC.higher.yesFC	1.45237	0.0115817	C1	mESC dTAG Down (C1)		FALSE	FALSE	FALSE
chr7	143069153	143094642	25490	-	18.5256	-0.732931	0.475515	1.54134	0.123234	0.262412	ENSMUSG00000009246.14	Trpm5	protein_coding	static	1.2906	0.0318146				FALSE	FALSE	FALSE
chr7	142966829	142969264	2436	-	47.1452	1.06171	0.464444	-2.28598	0.0222553	0.0692508	ENSMUSG00000009248.6	Ascl2	protein_coding	static	1.68255	0.0232046	C9	2CLC dTAG Down (C9-C10)		FALSE	FALSE	FALSE										FALSE	TRUE	FALSE	FALSE
chr6	48569696	48572789	3094	-	38.0762	-0.874148	0.366955	2.38217	0.017211	0.0562049	ENSMUSG00000009281.6	Rarres2	protein_coding	static	1.59191	0.0347361	C1	mESC dTAG Down (C1)		FALSE	FALSE	FALSE
chr10	77581720	77598732	17013	+	911.973	0.0502325	0.243258	-0.206498	0.836402	0.917234	ENSMUSG00000009291.13	Pttg1ip	protein_coding	static	2.96046	0.0797209			8C	FALSE	FALSE	FALSE
chr10	77907722	77970563	62842	-	2.95598	1.64578	1.16952	-1.40723	0.15936	0.31636	ENSMUSG00000009292.18	Trpm2	protein_coding	static	0.597254	0.0308878				FALSE	FALSE	FALSE
chr10	77622275	77645993	23719	+	560.685	-0.207158	0.178253	1.16216	0.245171	0.431639	ENSMUSG00000009293.17	Ube2g2	protein_coding	static	2.74949	0.0943348			Oocyte	FALSE	FALSE	FALSE
chr11	87793581	87804413	10833	+	0.513654	3.63342	4.29114	-0.846726	0.397148		ENSMUSG00000009350.13	Mpo	protein_coding	naPadj	0.180027	0.0288029				FALSE	FALSE	FALSE
chr11	87806428	87828289	21862	-	0	0					ENSMUSG00000009356.12	Lpo	protein_coding	naPadj	0	3.16983				FALSE	FALSE	FALSE
chr6	17463800	17573980	110181	+	60.5268	1.27472	0.342541	-3.72135	0.000198163	0.00118647	ENSMUSG00000009376.15	Met	protein_coding	Non-ECORD_DMSO_2CLC.higher.yesFC	1.78906	0.0153351	C9	2CLC dTAG Down (C9-C10)		FALSE	FALSE	FALSE
chr19	34668403	34747289	78887	-	0.680718	0	3.74793	0	1		ENSMUSG00000009378.4	Slc16a12	protein_coding	naPadj	0.225495	0.859565				FALSE	FALSE	FALSE
chr6	115134902	115282006	147105	+	1.14201	1.71809	1.9757	-0.869611	0.384513	0.583253	ENSMUSG00000009394.13	Syn2	protein_coding	static	0.330822	0.0326937				FALSE	FALSE	FALSE
chrX	20933395	20950608	17214	-	255.687	0.136584	0.170635	-0.800449	0.423451	0.620774	ENSMUSG00000009406.13	Elk1	protein_coding	static	2.4094	0.104261				FALSE	FALSE	FALSE
chr1	135434580	135688105	253526	-	358.343	-1.06456	0.183143	5.81273	6.14633e-09	8.66891e-08	ENSMUSG00000009418.16	Nav1	protein_coding	DMSO_mESC.higher.yesFC	2.55551	0.0132859	C1	mESC dTAG Down (C1)		FALSE	FALSE	FALSE
chr13	98839019	98926384	87366	-	3381.85	-0.565577	0.149101	3.79325	0.000148688	0.000920155	ENSMUSG00000009470.17	Tnpo1	protein_coding	DMSO_mESC.higher.noFC	3.52928	0.00758166			Oocyte	FALSE	FALSE	FALSE
chr7	46376474	46379099	2626	+	0.335425	-0.912269	4.3483	0.209799	0.833825		ENSMUSG00000009471.4	Myod1	protein_coding	naPadj	0.125619	0.0214515				FALSE	FALSE	FALSE
chr7	46240987	46311434	70448	+	1.36274	0.825696	1.81349	-0.455308	0.648888	0.800102	ENSMUSG00000009487.10	Otog	protein_coding	static	0.373415	0.0453156				FALSE	FALSE	FALSE
chr18	68300355	68324852	24498	+	848.849	0.0592582	0.142701	-0.415261	0.677951	0.819335	ENSMUSG00000009535.13	Rnmt	protein_coding	static	2.92934	0.0829189			Oocyte	FALSE	FALSE	FALSE
chr7	143106362	143427042	320681	+	2.63152	-0.865005	1.21069	0.714471	0.474936	0.666861	ENSMUSG00000009545.14	Kcnq1	protein_coding	static	0.560089	0.0370489			Oocyte	FALSE	FALSE	FALSE
chr2	118475850	118479711	3862	-	395.91	-0.0716214	0.231417	0.309491	0.756948	0.870819	ENSMUSG00000009549.14	Srp14	protein_coding	static	2.59869	0.112757			Other	FALSE	FALSE	FALSE
chr2	32732620	32741016	8397	-	0.86705	0.397819	2.64535	-0.150384	0.880461		ENSMUSG00000009551.2	6330409D20Rik	protein_coding	naPadj	0.271156	0.0582707				FALSE	FALSE	FALSE
chr2	32705784	32713076	7293	-	1237.47	0.613871	0.195211	-3.14465	0.00166285	0.00775668	ENSMUSG00000009555.16	Cdk9	protein_coding	DMSO_2CLC.higher.noFC	3.09288	0.0196193			4C	FALSE	FALSE	FALSE
chr2	32757234	32762244	5011	+	237.138	-0.323197	0.248195	1.30219	0.192852	0.363403	ENSMUSG00000009563.16	Tor2a	protein_coding	static	2.37683	0.0996867			4C	FALSE	FALSE	FALSE
chr2	32682609	32704145	21537	-	434.734	-0.245002	0.239559	1.02272	0.30644	0.502122	ENSMUSG00000009566.12	Fpgs	protein_coding	static	2.63922	0.101807			Oocyte	FALSE	FALSE	FALSE
chr16	13256481	13417529	161049	+	262.34	0.339478	0.208627	-1.6272	0.103695	0.231023	ENSMUSG00000009569.14	Mrtfb	protein_coding	static	2.42052	0.0797126			Oocyte	FALSE	FALSE	FALSE
chr15	103191544	103239816	48273	-	4231.34	-0.763221	0.170459	4.47744	7.5543e-06	6.26673e-05	ENSMUSG00000009575.14	Cbx5	protein_coding	DMSO_mESC.higher.noFC	3.62658	0.00365726			Other	FALSE	FALSE	FALSE
chr5	87885029	87894174	9146	+	0	0					ENSMUSG00000009580.15	Odam	protein_coding	naPadj	0	3.16983				FALSE	FALSE	FALSE
chr15	79891659	79915906	24248	+	328.206	-1.07142	0.318837	3.36041	0.000778276	0.00399993	ENSMUSG00000009585.18	Apobec3	protein_coding	DMSO_mESC.higher.yesFC	2.51747	0.0136323	C1	mESC dTAG Down (C1)	8C	FALSE	FALSE	FALSE
chr11	116765025	116775507	10483	-	0	0					ENSMUSG00000009588.9	St6galnac1	protein_coding	naPadj	0	3.16983				FALSE	FALSE	FALSE
chrX	134460118	134476490	16373	-	23.4728	2.65315	0.488714	-5.42885	5.67184e-08	6.86468e-07	ENSMUSG00000009596.9	Taf7l	protein_coding	Non-ECORD_DMSO_2CLC.higher.yesFC	1.38868	0.005364	C10	2CLC dTAG Down (C9-C10)		FALSE	FALSE	FALSE										TRUE	TRUE	FALSE	FALSE
chr2	27188393	27248337	59945	-	2.06788	2.1083	1.76521	-1.19436	0.232336	0.414936	ENSMUSG00000009614.16	Sardh	protein_coding	static	0.486838	0.0335386			4C	FALSE	FALSE	FALSE
chr2	27262104	27427033	164930	-	275.308	-0.770436	0.206323	3.73412	0.00018837	0.00113346	ENSMUSG00000009621.18	Vav2	protein_coding	DMSO_mESC.higher.noFC	2.44139	0.0432545				FALSE	FALSE	FALSE
chr8	33516738	33585582	68845	+	424.96	0.901768	0.213694	-4.21989	2.44418e-05	0.000180122	ENSMUSG00000009628.14	Tex15	protein_coding	DMSO_2CLC.higher.noFC	2.62937	0.0264662			Oocyte	FALSE	FALSE	FALSE
chr8	33599625	33619441	19817	+	443.756	0.11966	0.400842	-0.298522	0.765305	0.876513	ENSMUSG00000009630.10	Ppp2cb	protein_coding	static	2.64812	0.101193			Other	FALSE	FALSE	FALSE
chr1	193272161	193273217	1057	-	8.3548	-0.930165	0.737649	1.26099	0.207314	0.382611	ENSMUSG00000009633.3	G0s2	protein_coding	static	0.971035	0.0320188				FALSE	FALSE	FALSE
chr4	117674681	117682273	7593	-	68.7233	-0.0279556	0.317338	0.0880942	0.929802	0.967776	ENSMUSG00000009640.11	Dmap1	protein_coding	static	1.84338	0.0760609			8C	FALSE	FALSE	FALSE
chr10	59403660	59421976	18317	+	1.70965	-0.184539	1.64672	0.112065	0.910772	0.956954	ENSMUSG00000009646.13	Pla2g12b	protein_coding	static	0.432912	0.0478541			Oocyte	FALSE	FALSE	FALSE										FALSE	FALSE	TRUE	TRUE
chr10	59446984	59616692	169709	-	182.923	-0.060873	0.271962	0.223829	0.82289	0.909379	ENSMUSG00000009647.13	Mcu	protein_coding	static	2.26464	0.104515			Zygote	FALSE	FALSE	FALSE
chr10	59422958	59441778	18821	-	0	0					ENSMUSG00000009654.4	Oit3	protein_coding	naPadj	0	3.16983				FALSE	FALSE	FALSE										FALSE	FALSE	TRUE	TRUE
chrX	100838648	101059667	221020	-	25.9388	0.0597915	0.37882	-0.157836	0.874586	0.937978	ENSMUSG00000009670.11	Tex11	protein_coding	static	1.43038	0.0528656			Oocyte	FALSE	FALSE	FALSE										TRUE	TRUE	FALSE	FALSE
chr10	75060592	75184921	124330	+	286.378	-0.515768	0.227916	2.26298	0.023637	0.0725799	ENSMUSG00000009681.10	Bcr	protein_coding	static	2.45845	0.0754853				FALSE	FALSE	FALSE
chr7	31032722	31042481	9760	-	5.95878	0.437146	0.841325	-0.519592	0.603348	0.768635	ENSMUSG00000009687.14	Fxyd5	protein_coding	static	0.842533	0.0450964				FALSE	FALSE	FALSE										FALSE	TRUE	FALSE	FALSE
chrX	7822289	7838280	15992	+	86.4773	-1.27065	0.274035	4.63681	3.5382e-06	3.12136e-05	ENSMUSG00000009731.4	Kcnd1	protein_coding	DMSO_mESC.higher.yesFC	1.9419	0.016124	C1	mESC dTAG Down (C1)		FALSE	FALSE	FALSE
chr15	100498012	100552008	53997	-	462.794	1.60085	0.212462	-7.53477	4.89191e-14	1.23602e-12	ENSMUSG00000009733.9	Tfcp2	protein_coding	Non-ECORD_DMSO_2CLC.higher.yesFC	2.66633	0.0089394	C6	2CLC dTAG Up (C4-C7)	4C	FALSE	FALSE	FALSE
chr13	18121098	18397686	276589	-	54.2288	7.09711	1.06744	-6.64871	2.95681e-11	5.68436e-10	ENSMUSG00000009734.18	Pou6f2	protein_coding	Non-ECORD_DMSO_2CLC.higher.yesFC	1.74217	0.0023052	C6	2CLC dTAG Up (C4-C7)		FALSE	FALSE	FALSE
chr15	100575318	100599984	24667	-	82.1638	0.0928442	0.275334	-0.337205	0.735962	0.857394	ENSMUSG00000009739.17	Pou6f1	protein_coding	static	1.91993	0.0816192			8C	FALSE	FALSE	FALSE										FALSE	TRUE	FALSE	FALSE
chr9	113930934	113977202	46269	+	993.084	-0.151243	0.153749	0.983702	0.325262	0.522222	ENSMUSG00000009741.15	Ubp1	protein_coding	static	2.99742	0.0743641			Other	FALSE	FALSE	FALSE
chr1	132316126	132333488	17363	+	258.048	-0.325213	0.216505	1.50211	0.13307	0.277761	ENSMUSG00000009772.15	Nuak2	protein_coding	static	2.41338	0.100933				FALSE	FALSE	FALSE
chr9	78109192	78172107	62916	+	69.5061	-0.831211	0.286906	2.89716	0.0037656	0.015735	ENSMUSG00000009828.15	Cilk1	protein_coding	DMSO_mESC.higher.noFC	1.84823	0.0409168	C1	mESC dTAG Down (C1)		FALSE	FALSE	FALSE
chr4	140961203	140979193	17991	+	35.1852	-0.722775	0.470764	1.53532	0.124705	0.264716	ENSMUSG00000009863.14	Sdhb	protein_coding	static	1.55853	0.0442587	C1	mESC dTAG Down (C1)	Other	FALSE	FALSE	FALSE
chr2	152754173	152765037	10865	+	4.13491	0.577489	0.993101	-0.581501	0.560903	0.738023	ENSMUSG00000009876.13	Cox4i2	protein_coding	static	0.710533	0.0452642			Major ZGA	FALSE	FALSE	FALSE
chr11	59407134	59451186	44053	-	888.866	0.0592077	0.15239	-0.388528	0.697626	0.832606	ENSMUSG00000009894.15	Snap47	protein_coding	static	2.94932	0.0797209			Other	FALSE	FALSE	FALSE
chr11	59248033	59290752	42720	-	1.39641	-0.281162	1.83565	0.153167	0.878266	0.939805	ENSMUSG00000009900.7	Wnt3a	protein_coding	static	0.379561	0.0558225				FALSE	FALSE	FALSE
chr1	106720459	106759727	39269	-	418.887	-0.228215	0.181035	1.26061	0.207448	0.382779	ENSMUSG00000009905.5	Kdsr	protein_coding	static	2.62313	0.104299			Other	FALSE	FALSE	FALSE
chr1	106764071	106796728	32658	-	1006.32	-0.0998634	0.194465	0.513528	0.607582	0.77214	ENSMUSG00000009907.17	Vps4b	protein_coding	static	3.00317	0.0704192			Other	FALSE	FALSE	FALSE
chr9	44407139	44410427	3289	+	291.44	-0.246722	0.473539	0.521017	0.602355	0.767824	ENSMUSG00000009927.9	Rps25	protein_coding	static	2.46604	0.112551			Other	FALSE	FALSE	FALSE
chrX	134944526	134964754	20229	-	1.91416	3.75114	1.92977	-1.94382	0.0519166	0.136615	ENSMUSG00000009941.10	Nxf2	protein_coding	static	0.464513	0.0243334			8C	FALSE	FALSE	FALSE
chrX	74281912	74290151	8240	+	151.23	-0.370406	0.21839	1.69608	0.0898713	0.206951	ENSMUSG00000009995.17	Taz	protein_coding	static	2.1825	0.0787894			Oocyte	FALSE	FALSE	FALSE
chr11	114765388	114790739	25352	+	5.15848	-2.01755	1.00116	2.0152	0.0438833	0.119592	ENSMUSG00000010021.13	Kif19a	protein_coding	static	0.789473	0.0103161	C1	mESC dTAG Down (C1)		FALSE	FALSE	FALSE
chr11	61223417	61267464	44048	-	411.109	0.650205	0.158542	-4.10116	4.11088e-05	0.000287957	ENSMUSG00000010025.19	Aldh3a2	protein_coding	DMSO_2CLC.higher.noFC	2.61501	0.037587			Zygote	FALSE	FALSE	FALSE
chr9	107547298	107551319	4022	+	1.25413	-1.58362	2.41981	0.654438	0.51283	0.69935	ENSMUSG00000010044.12	Zmynd10	protein_coding	static	0.352978	0.0419553				FALSE	FALSE	FALSE										FALSE	FALSE	FALSE	TRUE
chr9	107533945	107538673	4729	+	286.232	0.206943	0.149432	-1.38486	0.166095	0.326455	ENSMUSG00000010045.2	Tmem115	protein_coding	static	2.45823	0.0932752			4C	FALSE	FALSE	FALSE
chr9	107567945	107572779	4835	+	367.586	-0.531898	0.195752	2.7172	0.0065836	0.0253612	ENSMUSG00000010047.12	Hyal2	protein_coding	DMSO_mESC.higher.noFC	2.56654	0.0616215				FALSE	FALSE	FALSE
chr9	107587642	107593385	5744	+	138.012	-0.52068	0.210524	2.47326	0.0133887	0.0457972	ENSMUSG00000010048.10	Ifrd2	protein_coding	DMSO_mESC.higher.noFC	2.14305	0.069665			4C	FALSE	FALSE	FALSE
chr9	107576927	107581710	4784	+	52.04	-0.84501	0.399894	2.11308	0.0345936	0.098674	ENSMUSG00000010051.15	Hyal1	protein_coding	static	1.7246	0.036706	C1	mESC dTAG Down (C1)		FALSE	FALSE	FALSE
chr9	107563255	107566112	2858	+	255.951	-0.156913	0.222429	0.705453	0.480528	0.671098	ENSMUSG00000010054.4	Tusc2	protein_coding	static	2.40985	0.115927			Other	FALSE	FALSE	FALSE
chr9	107542226	107545706	3481	+	16.2167	0.0372029	0.552824	-0.0672961	0.946346	0.975931	ENSMUSG00000010057.8	Nprl2	protein_coding	static	1.23595	0.0467851			Zygote	FALSE	FALSE	FALSE
chr9	107650634	107669530	18897	-	22.7828	0.155205	0.57578	-0.269556	0.787502	0.890107	ENSMUSG00000010064.15	Slc38a3	protein_coding	static	1.37626	0.045895				FALSE	FALSE	FALSE
chr9	107399612	107529343	129732	+	64.3519	-0.599395	0.259882	2.30641	0.0210878	0.0663495	ENSMUSG00000010066.15	Cacna2d2	protein_coding	static	1.81526	0.0527632				FALSE	FALSE	FALSE
chr9	107551555	107562267	10713	+	91.4101	-0.511279	0.279209	1.83117	0.0670747	0.165534	ENSMUSG00000010067.13	Rassf1	protein_coding	static	1.96572	0.0653734			Zygote	FALSE	FALSE	FALSE
chr11	94489599	94499974	10376	-	3.02438	1.81419	1.09679	-1.65408	0.0981109	0.22118	ENSMUSG00000010080.15	Epn3	protein_coding	static	0.604699	0.0228649				FALSE	FALSE	FALSE
chr11	61448442	61454131	5690	-	2.48249	-4.10095	1.60351	2.55749	0.010543	0.0375419	ENSMUSG00000010086.17	Rnf112	protein_coding	DMSO_mESC.higher.yesFC	0.54189	0.00282385	C2	mESC / 2CLC dTAG Up (C2-C3)		FALSE	FALSE	FALSE
chr19	8706882	8723369	16488	-	2018.91	-0.312652	0.112843	2.77068	0.00559397	0.0220944	ENSMUSG00000010095.13	Slc3a2	protein_coding	DMSO_mESC.higher.noFC	3.30533	0.0334522			Oocyte	FALSE	FALSE	FALSE
chr19	8757073	8770922	13850	+	401.628	0.386957	0.199884	-1.93591	0.0528792	0.138501	ENSMUSG00000010097.15	Nxf1	protein_coding	static	2.6049	0.064577			8C	FALSE	FALSE	FALSE
chr19	8741413	8756069	14657	+	330.599	0.858901	0.165529	-5.18884	2.11606e-07	2.33039e-06	ENSMUSG00000010110.17	Stx5a	protein_coding	DMSO_2CLC.higher.noFC	2.52061	0.0286796			Zygote	FALSE	FALSE	FALSE
chr11	61343401	61378345	34945	-	63.5631	-0.26612	0.283286	0.939405	0.347523	0.545812	ENSMUSG00000010122.14	Slc47a1	protein_coding	static	1.80998	0.0647461				FALSE	FALSE	FALSE
chr3	105996957	106014646	17690	-	0.0685369	1.22109	4.40736	-0.277058	0.781735		ENSMUSG00000010136.14	Pifo	protein_coding	naPadj	0.0287895	0.358097				FALSE	FALSE	FALSE
chr11	61126755	61149372	22618	+	18.3259	1.39573	0.522052	-2.67355	0.00750531	0.0283318	ENSMUSG00000010142.12	Tnfrsf13b	protein_coding	Non-ECORD_DMSO_2CLC.higher.yesFC	1.28614	0.0171565	C9	2CLC dTAG Down (C9-C10)		FALSE	FALSE	FALSE
chr8	123332713	123369515	36803	+	43.906	-2.55269	0.405003	6.30289	2.92152e-10	4.96209e-09	ENSMUSG00000010154.7	Spire2	protein_coding	DMSO_mESC.higher.yesFC	1.6523	0.00329192	C1	mESC dTAG Down (C1)		FALSE	FALSE	FALSE
chr1	190118035	190170714	52680	-	29.1684	-0.0848389	0.533198	0.159113	0.87358	0.937392	ENSMUSG00000010175.13	Prox1	protein_coding	static	1.47955	0.0572398				FALSE	FALSE	FALSE
chr9	21074158	21092008	17851	-	728.288	-0.157637	0.221435	0.71189	0.476533	0.668098	ENSMUSG00000010205.11	Raver1	protein_coding	static	2.8629	0.0884235			Oocyte	FALSE	FALSE	FALSE
chr11	78261752	78290623	28872	+	1269.1	-0.630783	0.107921	5.84483	5.07075e-09	7.22098e-08	ENSMUSG00000010277.7	2610507B11Rik	protein_coding	DMSO_mESC.higher.noFC	3.10384	0.0229244			Other	FALSE	FALSE	FALSE
chr1	43098710	43115947	17238	+	799.72	0.350701	0.134102	-2.61519	0.00891774	0.0327548	ENSMUSG00000010290.7	AI597479	protein_coding	DMSO_2CLC.higher.noFC	2.90348	0.0525421			Other	FALSE	FALSE	FALSE
chr7	47050601	47054777	4177	+	90.5954	1.40805	0.233406	-6.03262	1.61319e-09	2.46958e-08	ENSMUSG00000010307.7	Tmem86a	protein_coding	Non-ECORD_DMSO_2CLC.higher.yesFC	1.96187	0.0159045	C9	2CLC dTAG Down (C9-C10)		FALSE	FALSE	FALSE
chr1	133897199	133907999	10801	-	0.350517	-1.75438	4.35692	0.402664	0.687195		ENSMUSG00000010311.15	Optc	protein_coding	naPadj	0.1305	0.0477462				FALSE	FALSE	FALSE
chr11	87405065	87555823	150759	+	130.7	-0.587363	0.277634	2.1156	0.0343786	0.098177	ENSMUSG00000010342.16	Tex14	protein_coding	static	2.11959	0.0571759			Zygote	FALSE	FALSE	FALSE
chr11	101448407	101458698	10292	+	6.08259	-0.210327	0.890862	0.236094	0.81336	0.904849	ENSMUSG00000010358.13	Ifi35	protein_coding	static	0.850192	0.0412868			8C	FALSE	FALSE	FALSE
chr11	101627195	101636100	8906	+	386.342	1.7305	0.220124	-7.86146	3.7968e-15	1.07732e-13	ENSMUSG00000010362.9	Rdm1	protein_coding	Non-ECORD_DMSO_2CLC.higher.yesFC	2.58809	0.00586614	C7	2CLC dTAG Up (C4-C7)	Other	FALSE	FALSE	FALSE
chr14	55662263	55672124	9862	-	498.976	-0.191998	0.26091	0.735878	0.461805	0.655837	ENSMUSG00000010376.15	Nedd8	protein_coding	static	2.69895	0.0967513			Other	FALSE	FALSE	FALSE
chr11	76726602	76763579	36978	-	313.854	0.184767	0.17333	-1.06598	0.286431	0.480002	ENSMUSG00000010392.8	Gosr1	protein_coding	static	2.49811	0.107822			8C	FALSE	FALSE	FALSE
chr14	54426909	54429756	2848	+	24.7591	-0.858213	0.504512	1.70108	0.0889286	0.205392	ENSMUSG00000010406.12	Mrpl52	protein_coding	static	1.41093	0.0334729			ESC	FALSE	FALSE	FALSE
chr8	12573029	12600744	27716	+	0	0					ENSMUSG00000010435.7	Spaca7	protein_coding	naPadj	0	3.16983				FALSE	FALSE	FALSE
chr1	36335730	36369181	33452	-	840.82	-0.227546	0.122995	1.85005	0.0643069	0.160389	ENSMUSG00000010453.12	Kansl3	protein_coding	static	2.92522	0.0796974			4C	FALSE	FALSE	FALSE
chr10	23102963	23350786	247824	-	6.74937	1.12361	1.29791	-0.865708	0.38665	0.585526	ENSMUSG00000010461.15	Eya4	protein_coding	static	0.889267	0.0293699				FALSE	FALSE	FALSE
chr7	137193673	137314445	120773	-	7.17459	3.21526	0.989117	-3.25063	0.00115148	0.00567189	ENSMUSG00000010476.14	Ebf3	protein_coding	Non-ECORD_DMSO_2CLC.higher.yesFC	0.912466	0.00678891	C9	2CLC dTAG Down (C9-C10)		FALSE	FALSE	FALSE
chr2	181578480	181585170	6691	+	51.8852	0.93819	0.462669	-2.02778	0.0425832	0.116877	ENSMUSG00000010492.10	Uckl1os	antisense	static	1.72333	0.0267769				FALSE	FALSE	FALSE
chr2	181763332	181827797	64466	+	1.26473	3.35919	1.9294	-1.74105	0.0816747	0.19259	ENSMUSG00000010505.16	Myt1	protein_coding	static	0.355017	0.0325157			Oocyte	FALSE	FALSE	FALSE
chr4	109676588	109963960	287373	+	288.664	-0.252543	0.312809	0.80734	0.419471	0.617087	ENSMUSG00000010517.7	Faf1	protein_coding	static	2.46189	0.112551			ESC	FALSE	FALSE	FALSE
chr12	111484609	111485823	1215	-	4.31062	-1.19641	0.978126	1.22316	0.221268	0.401183	ENSMUSG00000010529.6	Gm266	protein_coding	static	0.725146	0.0249982	C1	mESC dTAG Down (C1)		FALSE	FALSE	FALSE
chr3	88282757	88296999	14243	-	10.5273	0.0281714	0.63447	-0.0444015	0.964584	0.983958	ENSMUSG00000010538.14	Tsacc	protein_coding	static	1.06173	0.050813			ESC	FALSE	FALSE	FALSE
chr11	74770830	74828525	57696	+	779.874	-0.595226	0.155074	3.83833	0.000123876	0.000780068	ENSMUSG00000010554.14	Mettl16	protein_coding	DMSO_mESC.higher.noFC	2.89258	0.0422557			8C	FALSE	FALSE	FALSE
chr17	50279395	50293636	14242	-	519.285	2.8643	0.183956	-15.5705	1.15433e-54	1.82288e-52	ENSMUSG00000010592.9	Dazl	protein_coding	Non-ECORD_DMSO_2CLC.higher.yesFC	2.71624	0.00205245	C9	2CLC dTAG Down (C9-C10)	Oocyte	FALSE	FALSE	FALSE										TRUE	TRUE	FALSE	FALSE
chr15	77388219	77399110	10892	-	0.851133	-1.00919	2.48416	0.406248	0.68456		ENSMUSG00000010601.14	Apol7a	protein_coding	naPadj	0.267438	0.0305441				FALSE	FALSE	FALSE
chr9	22156846	22158358	1513	+	271.824	0.282169	0.221407	-1.27443	0.20251	0.376416	ENSMUSG00000010607.8	Pigyl	protein_coding	static	2.43588	0.0797126			8C	FALSE	FALSE	FALSE
chr12	83631236	83683123	51888	+	3905.24	1.7241	0.287044	-6.00638	1.89709e-09	2.86943e-08	ENSMUSG00000010608.15	Rbm25	protein_coding	Non-ECORD_DMSO_2CLC.higher.yesFC	3.59176	0.00102732	C8	2CLC dTAG Static (C8)	Other	FALSE	FALSE	FALSE
chr1	180227004	180263438	36435	-	41.5453	-1.56088	0.430769	3.62348	0.000290664	0.00167165	ENSMUSG00000010609.15	Psen2	protein_coding	DMSO_mESC.higher.yesFC	1.62885	0.0113642	C2	mESC / 2CLC dTAG Up (C2-C3)	Oocyte	FALSE	FALSE	FALSE
chr9	119148023	119157093	9071	-	13.2247	-0.513922	0.58636	0.876461	0.380779	0.57948	ENSMUSG00000010651.4	Acaa1b	protein_coding	static	1.15304	0.0432142				FALSE	FALSE	FALSE
chr9	119071527	119093502	21976	-	40.9392	-1.14952	0.500165	2.29827	0.0215462	0.0674796	ENSMUSG00000010660.3	Plcd1	protein_coding	static	1.62262	0.019369			8C	FALSE	FALSE	FALSE
chr19	10182888	10196877	13990	+	996.301	-0.546829	0.158981	3.43958	0.000582615	0.00310939	ENSMUSG00000010663.5	Fads1	protein_coding	DMSO_mESC.higher.noFC	2.99883	0.0363217				FALSE	FALSE	FALSE
chr5	29229802	29378390	148589	-	72.7324	-0.0235908	0.286208	0.0824254	0.934308	0.969591	ENSMUSG00000010721.15	Lmbr1	protein_coding	static	1.86766	0.0760609			Zygote	FALSE	FALSE	FALSE
chr7	143634806	143649661	14856	-	246.348	0.0585031	0.232599	-0.251519	0.801413	0.897905	ENSMUSG00000010751.15	Tnfrsf22	protein_coding	static	2.39331	0.109357				FALSE	FALSE	FALSE
chr7	143557230	143600090	42861	-	180.352	0.118113	0.209009	-0.565109	0.572	0.745634	ENSMUSG00000010755.17	Cars	protein_coding	static	2.25852	0.0953715			Other	FALSE	FALSE	FALSE
chr7	143501545	143503150	1606	-	462.807	-0.233773	0.162341	1.44001	0.149864	0.302373	ENSMUSG00000010760.5	Phlda2	protein_coding	static	2.66634	0.0992608			Other	FALSE	FALSE	FALSE
chr6	18050964	18109061	58098	-	5.75691	3.22222	1.36249	-2.36495	0.0180325	0.0583561	ENSMUSG00000010796.11	Asz1	protein_coding	static	0.829748	0.00700842			Zygote	FALSE	FALSE	FALSE
chr6	17988940	18030585	41646	-	0.458253	-1.65936	4.36428	0.380215	0.703786		ENSMUSG00000010797.6	Wnt2	protein_coding	naPadj	0.163833	0.0578929				FALSE	FALSE	FALSE
chr11	42130939	42182930	51992	-	228.226	10.7316	1.23082	-8.71911	2.804e-18	1.00799e-16	ENSMUSG00000010803.13	Gabra1	protein_coding	Non-ECORD_DMSO_2CLC.higher.yesFC	2.36026	0.000489398	C5	2CLC dTAG Up (C4-C7)		FALSE	FALSE	FALSE										TRUE	TRUE	FALSE	FALSE
chr5	143357338	143392152	34815	+	2.63413	1.35251	1.53867	-0.879009	0.379396	0.577981	ENSMUSG00000010825.17	Grid2ip	protein_coding	static	0.560401	0.0385658				FALSE	FALSE	FALSE
chr15	79516411	79527739	11329	+	233.988	-2.15389	0.254367	8.46765	2.50395e-17	8.3982e-16	ENSMUSG00000010830.8	Kdelr3	protein_coding	DMSO_mESC.higher.yesFC	2.37105	0.00238107	C1	mESC dTAG Down (C1)	ESC	FALSE	FALSE	FALSE
chr11	101984279	101992264	7986	+	0.101298	0	4.40736	0	1		ENSMUSG00000010841.13	Cfap97d1	protein_coding	naPadj	0.0419048	3.11829				FALSE	FALSE	FALSE
chr2	103073675	103092644	18970	+	9.6361	0.622106	0.817737	-0.760765	0.446798	0.64219	ENSMUSG00000010911.12	Apip	protein_coding	static	1.02678	0.0426238			Zygote	FALSE	FALSE	FALSE
chr2	103021075	103073513	52439	-	176.793	0.673252	0.249481	-2.69861	0.00696305	0.0266296	ENSMUSG00000010914.10	Pdhx	protein_coding	DMSO_2CLC.higher.noFC	2.24991	0.0408605			Oocyte	FALSE	FALSE	FALSE
chr8	110618585	110720398	101814	+	599.019	-0.22839	0.155883	1.46513	0.142885	0.292224	ENSMUSG00000010936.11	Vac14	protein_coding	static	2.77816	0.0920178			Other	FALSE	FALSE	FALSE
chr3	146149833	146195513	45681	+	0.178139	-1.84476	4.35035	0.42405	0.671529		ENSMUSG00000011008.13	Mcoln2	protein_coding	naPadj	0.0711965	0.0600234				FALSE	FALSE	FALSE
chr5	33104219	33162870	58652	+	5.74465	0.674454	0.934951	-0.721379	0.470676	0.663312	ENSMUSG00000011034.6	Slc5a1	protein_coding	static	0.82896	0.0452239				FALSE	FALSE	FALSE										TRUE	FALSE	FALSE	FALSE
chr7	44848991	44855421	6431	+	657.277	0.24981	0.171442	-1.45711	0.145086	0.295542	ENSMUSG00000011096.17	Akt1s1	protein_coding	static	2.81841	0.0751828			Other	FALSE	FALSE	FALSE
chr9	37648763	37657312	8550	-	293	-0.0208285	0.285918	0.0728479	0.941927	0.974243	ENSMUSG00000011114.18	Tbrg1	protein_coding	static	2.46835	0.114687			8C	FALSE	FALSE	FALSE
chr9	37659902	37669235	9334	-	0	0					ENSMUSG00000011118.4	Panx3	protein_coding	naPadj	0	3.16983				FALSE	FALSE	FALSE
chr12	112620045	112641360	21316	+	10.6352	-1.22411	0.719616	1.70106	0.0889309	0.205392	ENSMUSG00000011148.14	Adssl1	protein_coding	static	1.06577	0.0188359				FALSE	FALSE	FALSE
chr7	83774101	83794880	20780	-	0.491448	2.95692	3.9067	-0.756885	0.449119		ENSMUSG00000011154.17	Cfap161	protein_coding	naPadj	0.173608	0.0338207				FALSE	FALSE	FALSE
chr12	112960085	113000704	40620	-	79.8087	-0.0888574	0.327249	0.271529	0.785985	0.88941	ENSMUSG00000011158.8	Brf1	protein_coding	static	1.90746	0.0802443				FALSE	FALSE	FALSE
chr12	116077726	116146261	68536	+	1.11313	3.22089	2.44134	-1.31931	0.187064		ENSMUSG00000011171.11	Vipr2	protein_coding	naPadj	0.324926	0.0392819				FALSE	FALSE	FALSE
chr12	17544794	17551505	6712	+	2013.74	0.458809	0.208035	-2.20545	0.0274227	0.0817996	ENSMUSG00000011179.8	Odc1	protein_coding	static	3.30422	0.0150741			8C	FALSE	FALSE	FALSE
chr11	45946843	45955494	8652	-	134.267	-0.325506	0.291549	1.11647	0.26422	0.454501	ENSMUSG00000011254.16	Thg1l	protein_coding	static	2.13119	0.0786883			8C	FALSE	FALSE	FALSE
chr11	46055992	46147343	91352	+	623	-1.69215	0.219611	7.70523	1.30605e-14	3.49996e-13	ENSMUSG00000011256.16	Adam19	protein_coding	DMSO_mESC.higher.yesFC	2.79518	0.00230349	C1	mESC dTAG Down (C1)		FALSE	FALSE	FALSE										FALSE	TRUE	FALSE	TRUE
chr4	123262351	123298925	36575	+	2047.56	0.133975	0.276216	-0.485036	0.627651	0.785882	ENSMUSG00000011257.19	Pabpc4	protein_coding	static	3.31145	0.0294652			8C	FALSE	FALSE	FALSE
chr7	19463331	19496762	33432	+	34.8756	0.189043	0.392446	-0.481704	0.630016	0.787558	ENSMUSG00000011263.16	Exoc3l2	protein_coding	static	1.5548	0.0532978				FALSE	FALSE	FALSE										TRUE	TRUE	FALSE	TRUE
chr7	19577287	19580656	3370	+	882.406	1.36169	0.224225	-6.07287	1.25646e-09	1.9448e-08	ENSMUSG00000011267.8	Zfp296	protein_coding	Non-ECORD_DMSO_2CLC.higher.yesFC	2.94616	0.00871517	C7	2CLC dTAG Up (C4-C7)	4C	FALSE	FALSE	FALSE
chr17	56111601	56117596	5996	-	6.4203	1.4135	0.832034	-1.69885	0.0893468	0.206115	ENSMUSG00000011305.11	Plin5	protein_coding	static	0.870422	0.0253119				FALSE	FALSE	FALSE
chr8	70042813	70072347	29535	+	281.007	0.414934	0.225668	-1.8387	0.0659598	0.163497	ENSMUSG00000011306.7	Sugp1	protein_coding	static	2.45026	0.0644547			4C	FALSE	FALSE	FALSE
chr7	24870057	24877651	7595	+	6.09046	0.087671	0.94259	-0.0930108	0.925895	0.965503	ENSMUSG00000011349.5	Dmrtc2	protein_coding	static	0.850675	0.0544473				FALSE	FALSE	FALSE
chr7	24818795	24840275	21481	+	1.0395	-0.687883	2.82148	0.243802	0.807384		ENSMUSG00000011350.15	Gm5893	processed_transcript	naPadj	0.309523	0.149025				FALSE	FALSE	FALSE
chr7	45470987	45488805	17819	-	162.606	-0.613249	0.330582	1.85506	0.0635878	0.158955	ENSMUSG00000011382.8	Dhdh	protein_coding	static	2.2138	0.0453535				FALSE	FALSE	FALSE
chr7	29816114	29831005	14892	+	138.496	0.2591	0.21967	-1.1795	0.238201	0.422396	ENSMUSG00000011427.16	Zfp790	protein_coding	static	2.14456	0.0828357				FALSE	FALSE	FALSE
chr3	20248264	20275733	27470	-	0	0					ENSMUSG00000011463.5	Cpb1	protein_coding	naPadj	0	3.16983			Zygote	FALSE	FALSE	FALSE
chr17	57032773	57041654	8882	-	2.31838	0.256151	1.39216	-0.183996	0.854017	0.925954	ENSMUSG00000011486.14	Slc25a41	protein_coding	static	0.520926	0.050755			4C	FALSE	FALSE	FALSE
chr17	55986509	55996881	10373	+	29.6816	-1.08507	0.477278	2.27346	0.0229987	0.0710807	ENSMUSG00000011589.9	Fsd1	protein_coding	static	1.48688	0.0242838	C1	mESC dTAG Down (C1)	Oocyte	FALSE	FALSE	FALSE
chr7	24541658	24546118	4461	-	0.261448	-0.702456	4.40736	0.159383	0.873368		ENSMUSG00000011632.7	Pinlyp	protein_coding	naPadj	0.100869	0.148998			Zygote	FALSE	FALSE	FALSE
chr7	44896079	44902631	6553	+	160.868	0.0350759	0.27334	-0.128323	0.897893	0.951246	ENSMUSG00000011658.16	Fuz	protein_coding	static	2.20916	0.0923745				FALSE	FALSE	FALSE
chr7	27356383	27447686	91304	-	189.001	-0.800809	0.209864	3.81584	0.000135718	0.000846602	ENSMUSG00000011751.16	Sptbn4	protein_coding	DMSO_mESC.higher.noFC	2.27876	0.0364547				FALSE	FALSE	FALSE
chr19	41911923	41918660	6738	+	5258.31	-0.278411	0.245124	1.1358	0.256042	0.445171	ENSMUSG00000011752.7	Pgam1	protein_coding	static	3.72093	0.0081148			8C	FALSE	FALSE	FALSE
chr5	107744795	107875107	130313	-	677.151	0.0530329	0.151812	-0.349333	0.726839	0.850985	ENSMUSG00000011831.16	Evi5	protein_coding	static	2.83133	0.09013			Major ZGA	FALSE	FALSE	FALSE
chr8	4166567	4211257	44691	+	53.4922	-0.318551	0.313617	1.01573	0.309756	0.505074	ENSMUSG00000011832.16	Evi5l	protein_coding	static	1.73633	0.0584277				FALSE	FALSE	FALSE										FALSE	FALSE	FALSE	TRUE
chr8	4253080	4256220	3141	+	324.944	0.312183	0.239065	-1.30585	0.191605	0.361696	ENSMUSG00000011837.4	Snapc2	protein_coding	static	2.51314	0.0807769			Major ZGA	FALSE	FALSE	FALSE
chr11	77493562	77507786	14225	+	940.661	-1.01517	0.218784	4.64004	3.48333e-06	3.07735e-05	ENSMUSG00000011877.13	Git1	protein_coding	DMSO_mESC.higher.yesFC	2.97389	0.0131889	C1	mESC dTAG Down (C1)		FALSE	FALSE	FALSE
chr5	114669398	114690984	21587	-	641.026	0.329075	0.196408	-1.67546	0.0938431	0.213759	ENSMUSG00000011884.13	Gltp	protein_coding	static	2.80755	0.0635453			Other	FALSE	FALSE	FALSE
chr9	69989466	70008317	18852	+	344.765	0.120486	0.184643	-0.652538	0.514054	0.700508	ENSMUSG00000011958.17	Bnip2	protein_coding	static	2.53878	0.107758			Other	FALSE	FALSE	FALSE
chr15	98538689	98570923	32235	-	1325.92	0.391819	0.214584	-1.82594	0.0678586	0.167018	ENSMUSG00000011960.12	Ccnt1	protein_coding	static	3.12284	0.0292884			Other	FALSE	FALSE	FALSE
chr16	17797282	17808293	11012	+	68.2779	0.170459	0.358847	-0.475018	0.634774	0.791302	ENSMUSG00000012017.4	Scarf2	protein_coding	static	1.84059	0.07432				FALSE	FALSE	FALSE										TRUE	FALSE	FALSE	TRUE
chr3	138164078	138239663	75586	-	14.6116	6.7313	1.33739	-5.03315	4.82478e-07	5.00006e-06	ENSMUSG00000012042.9	4930579F01Rik	protein_coding	Non-ECORD_DMSO_2CLC.higher.yesFC	1.19345	0.00583475	C5	2CLC dTAG Up (C4-C7)		FALSE	FALSE	FALSE
chr12	55836324	55869736	33413	+	237.567	-0.365866	0.204394	1.79	0.0734533	0.177457	ENSMUSG00000012076.8	Brms1l	protein_coding	static	2.37761	0.0877006			8C	FALSE	FALSE	FALSE
chr16	17651208	17732891	81684	-	412.523	0.288511	0.215086	-1.34138	0.179799	0.345706	ENSMUSG00000012114.17	Med15	protein_coding	static	2.6165	0.0785089			Oocyte	FALSE	FALSE	FALSE
chr4	133969028	134000918	31891	-	265.709	0.196364	0.205002	-0.957864	0.338131	0.536168	ENSMUSG00000012117.13	Dhdds	protein_coding	static	2.42604	0.0928443			Other	FALSE	FALSE	FALSE
chr4	134060815	134092504	31690	+	44.6213	-1.92237	0.415737	4.62401	3.76384e-06	3.30098e-05	ENSMUSG00000012123.17	Crybg2	protein_coding	DMSO_mESC.higher.yesFC	1.65917	0.00443048	C1	mESC dTAG Down (C1)		FALSE	FALSE	FALSE
chr4	134102570	134127593	25024	+	182.111	-0.551935	0.280592	1.96704	0.0491786	0.13085	ENSMUSG00000012126.16	Ubxn11	protein_coding	static	2.26272	0.0599697				FALSE	FALSE	FALSE
chr1	78510991	78538173	27183	+	0	0					ENSMUSG00000012187.13	Mogat1	protein_coding	naPadj	0	3.16983				FALSE	FALSE	FALSE
chr12	113074502	113088917	14416	+	0.624284	-1.34442	3.809	0.352958	0.72412		ENSMUSG00000012211.13	Tex22	protein_coding	naPadj	0.210662	0.0442105				FALSE	FALSE	FALSE
chr18	34542313	34548273	5961	+	8.06819	0.975498	1.05227	-0.92704	0.353906	0.551848	ENSMUSG00000012282.2	Wnt8a	protein_coding	static	0.957521	0.0406185				FALSE	FALSE	FALSE										TRUE	TRUE	FALSE	FALSE
chr17	46257851	46283026	25176	-	1009.94	0.248887	0.217498	-1.14432	0.252492	0.440871	ENSMUSG00000012296.16	Tjap1	protein_coding	static	3.00472	0.0526665			Oocyte	FALSE	FALSE	FALSE
chr2	103263433	103303278	39846	-	4.63624	0.161904	1.317	-0.122934	0.902159	0.952704	ENSMUSG00000012350.15	Ehf	protein_coding	static	0.75099	0.0486777	C2	mESC / 2CLC dTAG Up (C2-C3)	Zygote	FALSE	FALSE	FALSE
chr6	122707489	122714633	7145	+	8310.45	0.490966	0.166909	-2.94152	0.00326611	0.0139555	ENSMUSG00000012396.12	Nanog	protein_coding	DMSO_2CLC.higher.noFC	3.91968	0.00329209			ESC	FALSE	FALSE	FALSE
chr14	18267823	18271391	3569	-	2924.17	0.23595	0.160175	-1.47307	0.140731	0.289022	ENSMUSG00000012405.16	Rpl15	protein_coding	static	3.46615	0.0125638			Other	FALSE	FALSE	FALSE
chr13	90089123	90143907	54785	+	568.299	-0.234582	0.14566	1.61047	0.107295	0.236835	ENSMUSG00000012422.14	Tmem167	protein_coding	static	2.75534	0.0943348			Other	FALSE	FALSE	FALSE
chr5	7960457	7982213	21757	+	10.7983	2.33234	0.828948	-2.81362	0.00489872	0.0197123	ENSMUSG00000012428.9	Steap4	protein_coding	Non-ECORD_DMSO_2CLC.higher.yesFC	1.07182	0.0132373	C4	2CLC dTAG Up (C4-C7)	Oocyte	FALSE	FALSE	FALSE										TRUE	TRUE	FALSE	FALSE
chr13	17695192	17699748	4557	+	289.948	-0.0506628	0.16514	0.306787	0.759005	0.872048	ENSMUSG00000012429.9	Mplkip	protein_coding	static	2.46382	0.114687			Other	FALSE	FALSE	FALSE
chr19	37376403	37421859	45457	+	910.363	-0.358077	0.201868	1.77382	0.0760934	0.18239	ENSMUSG00000012443.4	Kif11	protein_coding	static	2.95969	0.0524068			8C	FALSE	FALSE	FALSE
chr6	8255936	8259173	3238	-	60.9421	0.15309	0.392402	-0.390135	0.696437	0.832012	ENSMUSG00000012483.4	Rpa3	protein_coding	static	1.79199	0.0718894			Oocyte	FALSE	FALSE	FALSE
chr8	111311797	111338177	26381	-	2.18095	-0.682459	1.48319	0.46013	0.645423	0.797938	ENSMUSG00000012519.14	Mlkl	protein_coding	static	0.502556	0.0576071				FALSE	FALSE	FALSE
chr5	67094399	67099301	4903	-	3.32875	5.30542	1.66482	-3.18679	0.00143863	0.00686947	ENSMUSG00000012520.10	Phox2b	protein_coding	Non-ECORD_DMSO_2CLC.higher.yesFC	0.636363	0.00998118	C8	2CLC dTAG Static (C8)		FALSE	FALSE	FALSE
chr6	29540827	29609887	69061	-	564.964	-0.089318	0.163025	0.547878	0.583776	0.754534	ENSMUSG00000012535.14	Tnpo3	protein_coding	static	2.75279	0.10038			8C	FALSE	FALSE	FALSE
chr12	85824659	86061893	237235	+	80.8833	0.0748816	0.26474	-0.28285	0.777292	0.883832	ENSMUSG00000012609.19	Ttll5	protein_coding	static	1.9132	0.0816192			Oocyte	FALSE	FALSE	FALSE
chr7	43296197	43313294	17098	-	243.61	-0.0349744	0.176878	0.197732	0.843255	0.92084	ENSMUSG00000012640.16	Zfp715	protein_coding	static	2.38847	0.111929				FALSE	FALSE	FALSE
chr8	3655770	3660110	4341	+	1.71823	2.91961	1.71269	-1.7047	0.088251	0.204124	ENSMUSG00000012705.16	Retn	protein_coding	static	0.434285	0.031831				FALSE	FALSE	FALSE
chr7	44252148	44257378	5231	-	101.673	0.542228	0.357756	-1.51564	0.129612	0.272535	ENSMUSG00000012777.14	Acp4	protein_coding	static	2.01146	0.0435046				FALSE	FALSE	FALSE
chr10	60302748	60696490	393743	-	9.51847	0.0163159	0.652895	-0.0249901	0.980063	0.99131	ENSMUSG00000012819.15	Cdh23	protein_coding	static	1.02195	0.0519485				FALSE	FALSE	FALSE
chr7	12922290	12926686	4397	+	482.863	0.398315	0.739928	-0.538317	0.590358	0.75938	ENSMUSG00000012848.15	Rps5	protein_coding	static	2.68472	0.0613941			8C	FALSE	FALSE	FALSE
chr8	84125989	84132527	6539	+	4.52834	-0.817721	0.983014	0.831851	0.405493	0.603248	ENSMUSG00000012889.8	Podnl1	protein_coding	static	0.742594	0.034956				FALSE	FALSE	FALSE
chr8	83900105	83941954	41850	+	1352.11	-1.11616	0.144004	7.75094	9.12158e-15	2.48455e-13	ENSMUSG00000013033.16	Adgrl1	protein_coding	DMSO_mESC.higher.yesFC	3.13133	0.00568045	C1	mESC dTAG Down (C1)		FALSE	FALSE	FALSE
chr9	14541966	14645056	103091	-	398.602	-1.16454	0.20586	5.65692	1.5411e-08	2.05558e-07	ENSMUSG00000013076.17	Amotl1	protein_coding	DMSO_mESC.higher.yesFC	2.60163	0.0117836	C1	mESC dTAG Down (C1)		FALSE	FALSE	FALSE
chr7	30698926	30700536	1611	+	0.233224	1.06398	4.37131	-0.2434	0.807695		ENSMUSG00000013083.8	2200002J24Rik	protein_coding	naPadj	0.0910421	0.0372228				FALSE	FALSE	FALSE
chr16	22381309	22439719	58411	-	2753.19	-0.823731	0.153584	5.3634	8.16678e-08	9.60393e-07	ENSMUSG00000013089.15	Etv5	protein_coding	DMSO_mESC.higher.noFC	3.43999	0.00383999			ESC	FALSE	FALSE	FALSE
chr7	4782937	4784341	1405	+	1.29316	-0.201896	1.72408	0.117104	0.906778	0.954751	ENSMUSG00000013091.5	Tmem190	protein_coding	static	0.360434	0.0444768				FALSE	FALSE	FALSE
chr8	105713854	105758664	44811	-	174.46	-1.04251	0.209113	4.98538	6.18407e-07	6.28836e-06	ENSMUSG00000013150.15	Gfod2	protein_coding	DMSO_mESC.higher.yesFC	2.24418	0.0267516	C1	mESC dTAG Down (C1)	4C	FALSE	FALSE	FALSE
chr8	105703651	105708210	4560	-	111.242	-0.66344	0.290978	2.28003	0.0226058	0.07012	ENSMUSG00000013155.10	Enkd1	protein_coding	static	2.05015	0.0464786				FALSE	FALSE	FALSE
chr8	105707655	105710246	2592	+	19.2029	-1.15514	0.507391	2.27663	0.0228082	0.0706318	ENSMUSG00000013158.6	4933405L10Rik	protein_coding	static	1.30541	0.0217441				FALSE	FALSE	FALSE
chr8	105524465	105566047	41583	-	557.854	0.181163	0.266306	-0.680283	0.496325	0.684631	ENSMUSG00000013160.7	Atp6v0d1	protein_coding	static	2.7473	0.0932895			8C	FALSE	FALSE	FALSE
chr17	56412426	56476483	64058	-	550.778	-0.412108	0.187209	2.20133	0.027713	0.0825354	ENSMUSG00000013236.17	Ptprs	protein_coding	static	2.74176	0.0804475				FALSE	FALSE	FALSE
chr1	131827493	131848865	21373	+	1134.16	0.174516	0.141454	-1.23373	0.217303	0.395869	ENSMUSG00000013275.9	Slc41a1	protein_coding	static	3.05506	0.0626896			Oocyte	FALSE	FALSE	FALSE
chr2	156019139	156052947	33809	-	0.748014	-1.92722	2.37162	0.812615	0.416439		ENSMUSG00000013338.16	Fer1l4	protein_coding	naPadj	0.242545	0.0304986				FALSE	FALSE	FALSE
chr7	43492044	43505940	13897	-	0.428983	-0.702463	3.59878	0.195195	0.84524		ENSMUSG00000013353.10	4931406B18Rik	protein_coding	naPadj	0.155027	0.139588				FALSE	FALSE	FALSE
chr7	43472904	43490075	17172	-	30.1103	-1.13004	0.377037	2.99717	0.00272496	0.0119237	ENSMUSG00000013367.5	Iglon5	protein_coding	DMSO_mESC.higher.yesFC	1.4929	0.0242838	C1	mESC dTAG Down (C1)		FALSE	FALSE	FALSE
chr11	95957163	96005940	48778	-	5252.85	0.0505312	0.148133	-0.34112	0.733013	0.855558	ENSMUSG00000013415.9	Igf2bp1	protein_coding	static	3.72048	0.017115			ESC	FALSE	FALSE	FALSE
chr11	95865943	95914891	48949	-	26.7427	-1.78841	0.398724	4.48533	7.28e-06	6.0507e-05	ENSMUSG00000013418.8	B4galnt2	protein_coding	DMSO_mESC.higher.yesFC	1.44315	0.0075654	C1	mESC dTAG Down (C1)	Major ZGA	FALSE	FALSE	FALSE										FALSE	FALSE	FALSE	TRUE
chr9	121759330	121771742	12413	+	101.454	-1.10972	0.250286	4.43381	9.25819e-06	7.53435e-05	ENSMUSG00000013419.7	Zfp651	protein_coding	DMSO_mESC.higher.yesFC	2.01053	0.0258614	C2	mESC / 2CLC dTAG Up (C2-C3)		FALSE	FALSE	FALSE
chr2	25199712	25211489	11778	-	472.826	-0.0501838	0.203697	0.246365	0.805399	0.900242	ENSMUSG00000013465.19	Nelfb	protein_coding	static	2.67562	0.107069			4C	FALSE	FALSE	FALSE
chr11	119307768	119345375	37608	+	11.3974	-1.01607	0.584681	1.73783	0.0822414	0.193513	ENSMUSG00000013483.14	Card14	protein_coding	static	1.09333	0.0236961				FALSE	FALSE	FALSE
chr5	108629770	108648782	19013	+	145.902	0.589544	0.227005	-2.59705	0.00940276	0.0342024	ENSMUSG00000013495.15	Tmem175	protein_coding	DMSO_2CLC.higher.noFC	2.16703	0.0457373			Zygote	FALSE	FALSE	FALSE
chr2	170346991	170427845	80855	-	29.0541	-0.0704401	0.37466	0.188011	0.850868	0.924167	ENSMUSG00000013523.13	Bcas1	protein_coding	static	1.4779	0.0582173			Zygote	FALSE	FALSE	FALSE
chr16	18300825	18348103	47279	-	76.987	-0.215043	0.316786	0.678829	0.497246	0.685332	ENSMUSG00000013539.14	Tango2	protein_coding	static	1.89202	0.0738422			4C	FALSE	FALSE	FALSE
chr17	31557126	31559113	1988	+	28.1453	-0.355956	0.628634	0.566237	0.571233	0.745014	ENSMUSG00000013562.12	4833413E03Rik	lincRNA	static	1.46457	0.0514381				FALSE	FALSE	FALSE
chr9	71215789	71296243	80455	+	25.5223	3.22301	0.549978	-5.86026	4.62149e-09	6.63105e-08	ENSMUSG00000013584.5	Aldh1a2	protein_coding	Non-ECORD_DMSO_2CLC.higher.yesFC	1.42361	0.00399924	C8	2CLC dTAG Static (C8)	Oocyte	FALSE	FALSE	FALSE										TRUE	TRUE	FALSE	FALSE
chr1	171234853	171251388	16536	-	164.351	-0.0338137	0.428275	0.0789532	0.93707	0.971377	ENSMUSG00000013593.12	Ndufs2	protein_coding	static	2.21841	0.10218			ESC	FALSE	FALSE	FALSE
chr15	36504062	36555573	51512	-	5.19683	-0.572352	0.923071	0.620052	0.535224	0.718234	ENSMUSG00000013611.14	Snx31	protein_coding	static	0.79217	0.0391519				FALSE	FALSE	FALSE
chr5	31048312	31054623	6312	+	59.7242	-0.534547	0.283657	1.88449	0.0594991	0.151372	ENSMUSG00000013622.15	Atraid	protein_coding	static	1.78336	0.0518721			8C	FALSE	FALSE	FALSE
chr5	31054780	31078479	23700	+	769.316	-0.288936	0.199874	1.44559	0.148291	0.299951	ENSMUSG00000013629.16	Cad	protein_coding	static	2.88667	0.069419			8C	FALSE	FALSE	FALSE
chr11	58379043	58390728	11686	+	0	0					ENSMUSG00000013643.13	Lypd8	protein_coding	naPadj	0	3.16983				FALSE	FALSE	FALSE
chr11	58330724	58347728	17005	+	434.435	-0.103152	0.181211	0.569238	0.569195	0.743503	ENSMUSG00000013646.17	Sh3bp5l	protein_coding	static	2.63892	0.106646			4C	FALSE	FALSE	FALSE
chr11	58421111	58426024	4914	+	0	0					ENSMUSG00000013653.2	1810065E05Rik	protein_coding	naPadj	0	3.16983				FALSE	FALSE	FALSE
chr19	32671638	32739786	68149	-	747.507	-0.055969	0.199633	0.280359	0.779202	0.884941	ENSMUSG00000013662.6	Atad1	protein_coding	static	2.8742	0.0899075			Oocyte	FALSE	FALSE	FALSE
chr19	32757497	32826160	68664	+	1112.15	0.0424751	0.178718	-0.237665	0.812141	0.90431	ENSMUSG00000013663.7	Pten	protein_coding	static	3.04655	0.0679946			Major ZGA	FALSE	FALSE	FALSE
chr7	131137713	131146314	8602	-	0	0					ENSMUSG00000013668.9	4933402N03Rik	protein_coding	naPadj	0	3.16983				FALSE	FALSE	FALSE
chr1	172196728	172206804	10077	-	480.897	-0.690522	0.175875	3.9262	8.62982e-05	0.000565586	ENSMUSG00000013698.12	Pea15a	protein_coding	DMSO_mESC.higher.noFC	2.68295	0.0425888				FALSE	FALSE	FALSE
chr14	32180162	32201898	21737	-	366.195	0.092881	0.222376	-0.417675	0.676184	0.818375	ENSMUSG00000013701.13	Timm23	protein_coding	static	2.5649	0.114629			8C	FALSE	FALSE	FALSE
chr3	95139521	95142360	2840	-	9.72833	1.46541	0.639071	-2.29303	0.0218462	0.0682902	ENSMUSG00000013707.3	Tnfaip8l2	protein_coding	static	1.03053	0.0198639	C9	2CLC dTAG Down (C9-C10)	4C	FALSE	FALSE	FALSE
chr6	106769120	106782474	13355	+	467.398	0.500024	0.217151	-2.30265	0.0212983	0.0668612	ENSMUSG00000013736.16	Trnt1	protein_coding	static	2.67062	0.0491721			Other	FALSE	FALSE	FALSE
chr17	35076902	35078804	1903	+	159.625	-2.04385	0.410498	4.97895	6.39304e-07	6.48099e-06	ENSMUSG00000013766.11	Ly6g6e	protein_coding	DMSO_mESC.higher.yesFC	2.20581	0.00375971	C1	mESC dTAG Down (C1)	ESC	FALSE	FALSE	FALSE
chr17	34898469	34914052	15584	+	87.3497	-0.852997	0.441543	1.93185	0.0533775	0.139449	ENSMUSG00000013787.15	Ehmt2	protein_coding	static	1.94621	0.0419803			8C	FALSE	FALSE	FALSE
chr9	22112989	22117172	4184	-	398.076	-0.388145	0.154776	2.50779	0.0121488	0.0421923	ENSMUSG00000013822.7	Elof1	protein_coding	DMSO_mESC.higher.noFC	2.60106	0.0888693			Other	FALSE	FALSE	FALSE
chr10	79894708	79908923	14216	-	133.568	-0.562381	0.220986	2.54487	0.0109318	0.0386488	ENSMUSG00000013833.15	Med16	protein_coding	DMSO_mESC.higher.noFC	2.12894	0.0571759			Other	FALSE	FALSE	FALSE
chr15	67102875	67176830	73956	-	32.0982	1.12331	0.516536	-2.1747	0.0296523	0.087089	ENSMUSG00000013846.10	St3gal1	protein_coding	static	1.5198	0.0202847				FALSE	FALSE	FALSE										FALSE	FALSE	TRUE	TRUE
chr10	79974948	79984330	9383	-	542.141	-0.189311	0.217198	0.871603	0.383425	0.582208	ENSMUSG00000013858.14	Tmem259	protein_coding	static	2.73491	0.0943348				FALSE	FALSE	FALSE
chr8	26119368	26151790	32423	+	188.083	-0.431708	0.218824	1.97285	0.0485126	0.129455	ENSMUSG00000013878.18	Rnf170	protein_coding	static	2.27665	0.0838489			Oocyte	FALSE	FALSE	FALSE
chr7	30291728	30308367	16640	+	123.724	-1.21904	0.307408	3.96554	7.32285e-05	0.000488251	ENSMUSG00000013921.15	Clip3	protein_coding	DMSO_mESC.higher.yesFC	2.09595	0.017302	C2	mESC / 2CLC dTAG Up (C2-C3)		FALSE	FALSE	FALSE
chr7	30280094	30290237	10144	+	3.75294	-1.23071	1.10778	1.11097	0.266583	0.457475	ENSMUSG00000013928.13	Thap8	protein_coding	static	0.676962	0.0259502				FALSE	FALSE	FALSE
chr5	122100951	122113472	12522	+	0.937189	0.24409	2.56711	-0.0950837	0.924248		ENSMUSG00000013936.12	Myl2	protein_coding	naPadj	0.287172	0.0784177				FALSE	FALSE	FALSE
chr1	171329145	171342331	13187	+	332.1	-0.00691085	0.164589	0.0419884	0.966508	0.984733	ENSMUSG00000013973.12	Dedd	protein_coding	static	2.52258	0.114649			Zygote	FALSE	FALSE	FALSE
chr8	3665754	3669259	3506	+	1.79486	-1.53384	1.57139	0.976102	0.329014	0.526367	ENSMUSG00000013974.3	Mcemp1	protein_coding	static	0.44636	0.0314401				FALSE	FALSE	FALSE
chr1	171338008	171345646	7639	-	508.743	0.182684	0.165745	-1.1022	0.270376	0.461825	ENSMUSG00000013997.10	Nit1	protein_coding	static	2.70735	0.0959703			Other	FALSE	FALSE	FALSE
chr4	44524757	44710487	185731	-	7.76972	-0.820779	0.648892	1.26489	0.20591	0.380761	ENSMUSG00000014030.15	Pax5	protein_coding	static	0.942986	0.0336367				FALSE	FALSE	FALSE
chr16	97791467	97851850	60384	-	146.332	-0.290439	0.227989	1.27392	0.202692	0.376633	ENSMUSG00000014039.18	Prdm15	protein_coding	static	2.1683	0.0813781				FALSE	FALSE	FALSE
chr16	32277459	32301434	23976	+	705.667	-0.635816	0.153267	4.14841	3.34793e-05	0.000239473	ENSMUSG00000014074.17	Rnf168	protein_coding	DMSO_mESC.higher.noFC	2.84921	0.0346322			Zygote	FALSE	FALSE	FALSE
chr16	32419702	32429099	9398	+	45.6663	-0.554649	0.380127	1.45911	0.144534	0.294755	ENSMUSG00000014075.15	Tctex1d2	protein_coding	static	1.669	0.0483787	C1	mESC dTAG Down (C1)	ESC	FALSE	FALSE	FALSE
chr2	119547697	119587027	39331	+	540.887	0.182175	0.166046	-1.09713	0.272583	0.464111	ENSMUSG00000014077.13	Chp1	protein_coding	static	2.73391	0.0932895			Oocyte	FALSE	FALSE	FALSE
chr6	41852989	41864413	11425	+	0	0					ENSMUSG00000014104.12	Sval2	protein_coding	naPadj	0	3.16983				FALSE	FALSE	FALSE
chr5	114622152	114658421	36270	-	16.6834	-0.200441	0.551777	0.363265	0.716407	0.844236	ENSMUSG00000014158.12	Trpv4	protein_coding	static	1.24757	0.0536861	C1	mESC dTAG Down (C1)		FALSE	FALSE	FALSE
chr13	58000228	58113592	113365	-	28.3056	-0.565223	0.395818	1.42799	0.153296	0.307519	ENSMUSG00000014164.15	Klhl3	protein_coding	static	1.46695	0.0436957				FALSE	FALSE	FALSE
chr11	62879455	62916780	37326	+	199.025	-0.270535	0.260316	1.03926	0.298685	0.493346	ENSMUSG00000014177.10	Tvp23b	protein_coding	static	2.30108	0.0958212			Oocyte	FALSE	FALSE	FALSE
chr11	100582818	100620188	37371	-	203.347	0.0836751	0.219541	-0.381137	0.703102	0.836058	ENSMUSG00000014195.16	Dnajc7	protein_coding	static	2.31037	0.0998128			8C	FALSE	FALSE	FALSE
chr11	100627543	100692455	64913	-	24.594	0.129881	0.440805	-0.294646	0.768264	0.878602	ENSMUSG00000014198.15	Zfp385c	protein_coding	static	1.40814	0.0476576				FALSE	FALSE	FALSE										FALSE	TRUE	FALSE	FALSE
chr1	160202367	160212875	10509	-	3006.28	-0.0680314	0.158152	0.430165	0.667076	0.813044	ENSMUSG00000014226.10	Cacybp	protein_coding	static	3.47817	0.0267737			ESC	FALSE	FALSE	FALSE
chr16	3908801	3941147	32347	+	35.9586	0.129315	0.382143	-0.338395	0.735065	0.856898	ENSMUSG00000014232.14	Cluap1	protein_coding	static	1.56772	0.0591824			Other	FALSE	FALSE	FALSE
chr11	62267224	62281375	14152	-	57.4974	0.148083	0.29958	-0.494302	0.621093	0.781255	ENSMUSG00000014243.5	Zswim7	protein_coding	static	1.76714	0.0704493			ESC	FALSE	FALSE	FALSE
chr11	62458460	62514417	55958	+	356.235	0.827958	0.209684	-3.94861	7.86078e-05	0.000520325	ENSMUSG00000014245.8	Pigl	protein_coding	DMSO_2CLC.higher.noFC	2.55295	0.0283388			Other	FALSE	FALSE	FALSE
chr18	36742332	36744557	2226	-	31.8011	-0.168645	0.656776	0.256778	0.79735	0.895734	ENSMUSG00000014294.4	Ndufa2	protein_coding	static	1.51589	0.0510398			Other	FALSE	FALSE	FALSE
chr16	4616464	4624988	8525	-	48.2388	0.111041	0.341846	-0.324829	0.745311	0.863583	ENSMUSG00000014301.13	Pam16	protein_coding	static	1.69231	0.0670458			4C	FALSE	FALSE	FALSE
chr16	4594713	4624924	30212	+	579.38	-0.36411	0.197304	1.84543	0.0649746	0.161659	ENSMUSG00000014303.13	Glis2	protein_coding	static	2.76371	0.0769654				FALSE	FALSE	FALSE
chr15	35925886	35938246	12361	-	134.532	0.0604392	0.293295	-0.20607	0.836736	0.917412	ENSMUSG00000014313.15	Cox6c	protein_coding	static	2.13204	0.0886621			ESC	FALSE	FALSE	FALSE
chr10	70922832	71159700	236869	-	87.3413	1.61123	0.298662	-5.39481	6.85952e-08	8.17165e-07	ENSMUSG00000014329.14	Bicc1	protein_coding	Non-ECORD_DMSO_2CLC.higher.yesFC	1.94616	0.0102581	C6	2CLC dTAG Up (C4-C7)	Oocyte	FALSE	FALSE	FALSE										TRUE	TRUE	FALSE	FALSE
chr11	96047432	96065388	17957	-	2691.43	0.0583292	0.115665	-0.504292	0.614056	0.776613	ENSMUSG00000014349.7	Ube2z	protein_coding	static	3.43014	0.0284307			Other	FALSE	FALSE	FALSE
chr11	96024545	96030831	6287	+	0.594282	-2.04638	3.09738	0.660679	0.508818		ENSMUSG00000014351.12	Gip	protein_coding	naPadj	0.202565	0.0267221				FALSE	FALSE	FALSE
chr2	128818118	128854261	36144	+	293.346	-0.223048	0.211343	1.05538	0.29125	0.485422	ENSMUSG00000014353.15	Tmem87b	protein_coding	static	2.46886	0.112551			Oocyte	FALSE	FALSE	FALSE
chr2	128610104	128687391	77288	-	540.188	-0.396638	0.153826	2.57849	0.00992328	0.0356727	ENSMUSG00000014355.10	Anapc1	protein_coding	DMSO_mESC.higher.noFC	2.73335	0.0804475			Oocyte	FALSE	FALSE	FALSE
chr2	128698956	128802894	103939	+	18.9128	0.141613	0.524386	-0.270056	0.787117	0.889895	ENSMUSG00000014361.5	Mertk	protein_coding	static	1.29913	0.0429488			Oocyte	FALSE	FALSE	FALSE
chr7	46888949	46919969	31021	-	161.586	0.295106	0.244249	-1.20822	0.226962	0.408418	ENSMUSG00000014402.15	Tsg101	protein_coding	static	2.21108	0.0736161			Zygote	FALSE	FALSE	FALSE
chr7	46760466	46796064	35599	-	139.856	-0.486535	0.217818	2.23368	0.0255043	0.077091	ENSMUSG00000014418.16	Hps5	protein_coding	static	2.14878	0.0704475			Oocyte	FALSE	FALSE	FALSE
chr17	12227621	12318796	91176	-	395.134	-0.530102	0.201866	2.62601	0.00863934	0.031869	ENSMUSG00000014426.9	Map3k4	protein_coding	DMSO_mESC.higher.noFC	2.59784	0.0602751			Oocyte	FALSE	FALSE	FALSE
chr8	122481698	122551329	69632	-	362.069	-0.0844035	0.230393	0.366346	0.714107	0.842985	ENSMUSG00000014444.17	Piezo1	protein_coding	static	2.55999	0.11021				FALSE	FALSE	FALSE
chr14	63372836	63417037	44202	-	0.234183	0	4.40736	0	1		ENSMUSG00000014453.4	Blk	protein_coding	naPadj	0.0913796	2.89134				FALSE	FALSE	FALSE
chr8	122466147	122476064	9918	-	205.253	0.0232366	0.185293	-0.125405	0.900203	0.95209	ENSMUSG00000014470.4	Rnf166	protein_coding	static	2.3144	0.0998128				FALSE	FALSE	FALSE
chr14	31698768	31830651	131884	-	732.617	-0.480494	0.163054	2.94683	0.00321045	0.0137516	ENSMUSG00000014496.8	Ankrd28	protein_coding	DMSO_mESC.higher.noFC	2.86547	0.053239			Other	FALSE	FALSE	FALSE
chr10	128377115	128408704	31590	+	297.746	-1.04378	0.276757	3.77147	0.000162287	0.000993419	ENSMUSG00000014498.9	Ankrd52	protein_coding	DMSO_mESC.higher.yesFC	2.4753	0.0236565	C1	mESC dTAG Down (C1)		FALSE	FALSE	FALSE
chr18	34408489	34444116	35628	+	59.6102	-0.333014	0.340175	0.978948	0.327606	0.524715	ENSMUSG00000014503.15	Pkd2l2	protein_coding	static	1.78255	0.0627318			Oocyte	FALSE	FALSE	FALSE
chr18	34330847	34336599	5753	+	328.506	-0.127641	0.198126	0.64424	0.51942	0.70469	ENSMUSG00000014504.16	Srp19	protein_coding	static	2.51786	0.111223			ESC	FALSE	FALSE	FALSE
chr5	3651181	3680325	29145	+	0.260716	0	4.40736	0	1		ENSMUSG00000014529.9	Tmbim7	protein_coding	naPadj	0.100617	2.52919				FALSE	FALSE	FALSE
chr6	83644542	83656187	11646	-	0	0					ENSMUSG00000014542.3	Clec4f	protein_coding	naPadj	0	3.16983				FALSE	FALSE	FALSE
chr6	129831154	129876672	45519	-	0	0					ENSMUSG00000014543.14	Klra17	protein_coding	naPadj	0	3.16983				FALSE	FALSE	FALSE
chr14	62837678	62961509	123832	+	214.932	-0.27	0.245902	1.098	0.272205	0.463964	ENSMUSG00000014547.10	Wdfy2	protein_coding	static	2.33432	0.0979747				FALSE	FALSE	FALSE
chr6	92186712	92214925	28214	-	591.199	0.264981	0.157513	-1.68228	0.0925147	0.211532	ENSMUSG00000014550.14	Rbsn	protein_coding	static	2.77247	0.0810844			8C	FALSE	FALSE	FALSE
chr6	92169525	92184033	14509	-	451.728	-0.0239885	0.150099	0.159818	0.873025	0.937327	ENSMUSG00000014551.8	Mrps25	protein_coding	static	2.65584	0.109243			Zygote	FALSE	FALSE	FALSE
chr6	83480217	83506969	26753	-	48.4072	-0.291303	0.392798	0.74161	0.458324	0.652792	ENSMUSG00000014554.13	Dguok	protein_coding	static	1.69379	0.0563842	C1	mESC dTAG Down (C1)	Oocyte	FALSE	FALSE	FALSE
chr4	150917322	151861876	944555	-	191.505	-0.995088	0.232196	4.28555	1.82284e-05	0.000138647	ENSMUSG00000014592.21	Camta1	protein_coding	DMSO_mESC.higher.noFC	2.28444	0.0264963			Oocyte	FALSE	FALSE	FALSE
chr3	107741048	107760469	19422	-	200.48	0.46883	0.391391	-1.19785	0.230974	0.413282	ENSMUSG00000014599.10	Csf1	protein_coding	static	2.30423	0.0533301	C4	2CLC dTAG Up (C4-C7)	Oocyte	FALSE	FALSE	FALSE										FALSE	FALSE	TRUE	TRUE
chr3	107612532	107631694	19163	-	332.68	0.448977	0.204445	-2.19607	0.0280867	0.0834329	ENSMUSG00000014601.13	Strip1	protein_coding	static	2.52333	0.0657921			Oocyte	FALSE	FALSE	FALSE
chr1	93015464	93101951	86488	-	65.0233	0.517124	0.277653	-1.86248	0.0625349	0.157003	ENSMUSG00000014602.15	Kif1a	protein_coding	static	1.8197	0.0392972				FALSE	FALSE	FALSE										TRUE	TRUE	FALSE	FALSE
chr3	107595031	107605776	10746	+	0.949629	1.21828	2.45826	-0.495589	0.620185		ENSMUSG00000014603.3	Alx3	protein_coding	naPadj	0.289952	0.180968				FALSE	FALSE	FALSE
chr11	70644196	70647479	3284	-	384.986	0.228613	0.239077	-0.956232	0.338955	0.537058	ENSMUSG00000014606.14	Slc25a11	protein_coding	static	2.58657	0.0913493			Other	FALSE	FALSE	FALSE
chr11	70614883	70619216	4334	-	1.19811	2.85799	2.2387	-1.27663	0.201733	0.37548	ENSMUSG00000014609.16	Chrne	protein_coding	static	0.342049	0.0412609				FALSE	FALSE	FALSE
chr8	116888685	116921455	32771	-	162.946	-0.147494	0.239247	0.616493	0.537569	0.720034	ENSMUSG00000014633.15	Cmc2	protein_coding	static	2.2147	0.112501			ESC	FALSE	FALSE	FALSE
chr5	110135842	110171972	36131	+	409.922	0.548347	0.224353	-2.44413	0.0145203	0.0488988	ENSMUSG00000014668.15	Chfr	protein_coding	DMSO_2CLC.higher.noFC	2.61376	0.0458505			Oocyte	FALSE	FALSE	FALSE
chr7	19852097	19861299	9203	-	6.49579	-1.47568	0.797452	1.85049	0.0642425	0.160274	ENSMUSG00000014686.8	Ceacam16	protein_coding	static	0.874817	0.01772				FALSE	FALSE	FALSE
chr6	52162417	52164831	2415	-	7.69427	-0.411888	0.793855	0.518846	0.603868	0.769039	ENSMUSG00000014704.10	Hoxa2	protein_coding	static	0.939233	0.0446263				FALSE	FALSE	FALSE
chr14	68606027	68655842	49816	-	0	0					ENSMUSG00000014725.16	Adam28	protein_coding	naPadj	0	3.16983				FALSE	FALSE	FALSE
chr6	83762644	83768326	5683	+	9.85188	0.484427	0.803925	-0.602577	0.54679	0.7275	ENSMUSG00000014747.6	Ankrd53	protein_coding	static	1.03551	0.0435096				FALSE	FALSE	FALSE
chr6	83768885	83775813	6929	-	442.712	-0.0398162	0.211399	0.188346	0.850605	0.924101	ENSMUSG00000014748.13	Tex261	protein_coding	static	2.6471	0.109243			4C	FALSE	FALSE	FALSE
chr17	15396202	15433583	37382	+	251.535	0.541984	0.163919	-3.30642	0.000944958	0.00475346	ENSMUSG00000014763.8	Fam120b	protein_coding	DMSO_2CLC.higher.noFC	2.40232	0.053412			Oocyte	FALSE	FALSE	FALSE
chr17	15499888	15528379	28492	+	467.764	0.470445	0.149093	-3.15537	0.00160295	0.0075289	ENSMUSG00000014767.17	Tbp	protein_coding	DMSO_2CLC.higher.noFC	2.67095	0.0491721			Other	FALSE	FALSE	FALSE
chr17	15475021	15499751	24731	-	241.332	0.0979041	0.316453	-0.30938	0.757033	0.870819	ENSMUSG00000014769.10	Psmb1	protein_coding	static	2.38441	0.106227			8C	FALSE	FALSE	FALSE
chr17	15519208	15527301	8094	-	67.6805	0.699294	0.331136	-2.1118	0.0347036	0.098956	ENSMUSG00000014771.13	Pdcd2	protein_coding	static	1.83683	0.032832			Other	FALSE	FALSE	FALSE
chr17	15367354	15376872	9519	-	139.514	2.72658	0.321446	-8.48224	2.20908e-17	7.48491e-16	ENSMUSG00000014773.13	Dll1	protein_coding	ECORD	2.14772	0.00241822	C9	2CLC dTAG Down (C9-C10)		TRUE	FALSE	FALSE	2961			8			chr17:14818519-15577151			TRUE	TRUE	FALSE	TRUE
chr8	105276140	105281939	5800	+	85.8209	-0.255838	0.298735	0.856403	0.391775	0.590288	ENSMUSG00000014776.7	Nol3	protein_coding	static	1.93862	0.0701497				FALSE	FALSE	FALSE
chr8	105329163	105347953	18791	-	85.7374	-0.124753	0.269543	0.462831	0.643486	0.796557	ENSMUSG00000014778.10	Fhod1	protein_coding	static	1.93821	0.0831016				FALSE	FALSE	FALSE
chr8	105373274	105382862	9589	+	33.0248	0.0554035	0.455688	-0.121582	0.90323	0.953117	ENSMUSG00000014782.16	Plekhg4	protein_coding	static	1.5318	0.0574888				FALSE	FALSE	FALSE
chr8	105348843	105369881	21039	+	197.711	-1.31374	0.201188	6.52992	6.58029e-11	1.2157e-09	ENSMUSG00000014786.8	Slc9a5	protein_coding	DMSO_mESC.higher.yesFC	2.29822	0.0178184	C1	mESC dTAG Down (C1)		FALSE	FALSE	FALSE
chr8	105305601	105310760	5160	+	20.6122	0.666652	0.520526	-1.28073	0.20029	0.373651	ENSMUSG00000014791.10	Elmo3	protein_coding	static	1.3347	0.0326286				FALSE	FALSE	FALSE										FALSE	FALSE	FALSE	TRUE
chr14	69029238	69041804	12567	+	7.02091	-1.11835	0.977988	1.14352	0.252822	0.441314	ENSMUSG00000014813.9	Stc1	protein_coding	static	0.904224	0.0213074				FALSE	FALSE	FALSE
chr8	105280409	105289864	9456	-	124.566	-0.886906	0.24391	3.6362	0.000276687	0.00159994	ENSMUSG00000014837.15	4931428F04Rik	protein_coding	DMSO_mESC.higher.noFC	2.09887	0.0352866				FALSE	FALSE	FALSE
chr8	105467493	105471526	4034	-	87.066	0.0611317	0.250165	-0.244366	0.806948	0.901129	ENSMUSG00000014846.12	Tppp3	protein_coding	static	1.94481	0.0831892				FALSE	FALSE	FALSE
chr13	92211872	92355003	143132	-	128.687	0.311325	0.241204	-1.29071	0.196803	0.36891	ENSMUSG00000014850.15	Msh3	protein_coding	static	2.1129	0.0691952			Zygote	FALSE	FALSE	FALSE
chr2	26973416	27009628	36213	+	1.43553	0.521928	1.59558	-0.327109	0.743585	0.862359	ENSMUSG00000014852.16	Adamts13	protein_coding	static	0.386594	0.0484565				FALSE	FALSE	FALSE
chr8	105326354	105335219	8866	+	50.7501	-0.392672	0.369485	1.06275	0.287894	0.481517	ENSMUSG00000014856.12	Tmem208	protein_coding	static	1.71391	0.054803			8C	FALSE	FALSE	FALSE
chr8	105297663	105305370	7708	+	793.563	-0.515554	0.258784	1.99222	0.0463475	0.124921	ENSMUSG00000014859.9	E2f4	protein_coding	static	2.90013	0.0501024			Other	FALSE	FALSE	FALSE
chr2	26920040	26933928	13889	-	1640.3	-0.25247	0.152934	1.65085	0.0987702	0.222292	ENSMUSG00000014867.9	Surf4	protein_coding	static	3.21519	0.0446621			Oocyte	FALSE	FALSE	FALSE
chr2	26916367	26920183	3817	+	191.126	-0.491919	0.233784	2.10417	0.035364	0.100533	ENSMUSG00000014873.15	Surf2	protein_coding	static	2.28359	0.0739693			8C	FALSE	FALSE	FALSE
chr12	44205559	44210326	4768	-	761.629	2.5379	0.203345	-12.4808	9.50519e-36	7.8804e-34	ENSMUSG00000014905.4	Dnajb9	protein_coding	Non-ECORD_DMSO_2CLC.higher.yesFC	2.88231	0.00289402	C6	2CLC dTAG Up (C4-C7)	Major ZGA	FALSE	FALSE	FALSE
chr8	66860217	66890564	30348	+	967.801	-0.41534	0.142142	2.922	0.00347791	0.0147206	ENSMUSG00000014907.10	Naf1	protein_coding	DMSO_mESC.higher.noFC	2.98623	0.0491477			ESC	FALSE	FALSE	FALSE
chr5	32611171	32687057	75887	+	743.55	-0.649913	0.134126	4.84552	1.2628e-06	1.21428e-05	ENSMUSG00000014932.15	Yes1	protein_coding	DMSO_mESC.higher.noFC	2.87189	0.0346322			Oocyte	FALSE	FALSE	FALSE
chr5	32458843	32517433	58591	+	2811.86	-0.332111	0.162211	2.0474	0.0406189	0.11258	ENSMUSG00000014956.15	Ppp1cb	protein_coding	static	3.44915	0.0197445			ESC	FALSE	FALSE	FALSE
chr2	70661576	70712636	51061	+	674.602	0.0892396	0.226942	-0.393226	0.694153	0.830928	ENSMUSG00000014959.12	Gorasp2	protein_coding	static	2.82969	0.09013			Oocyte	FALSE	FALSE	FALSE
chr1	152370735	152386688	15954	-	198.902	-0.205117	0.201003	1.02046	0.307508	0.502723	ENSMUSG00000014980.14	Tsen15	protein_coding	static	2.30082	0.108377			Other	FALSE	FALSE	FALSE
chr15	65876053	65912397	36345	-	1.31219	1.22111	2.31057	-0.52849	0.597159	0.764237	ENSMUSG00000015001.17	Oc90	protein_coding	static	0.364024	0.120281				FALSE	FALSE	FALSE										FALSE	FALSE	TRUE	FALSE
chr15	65787034	65873816	86783	+	536.254	-0.0159433	0.187449	0.0850543	0.932218	0.968733	ENSMUSG00000015002.18	Efr3a	protein_coding	static	2.73018	0.102185			Oocyte	FALSE	FALSE	FALSE
chr8	122611640	122616660	5021	+	14.7076	-1.88193	0.672073	2.80018	0.00510735	0.020434	ENSMUSG00000015013.9	Trappc2l	protein_coding	DMSO_mESC.higher.yesFC	1.19611	0.00889676	C1	mESC dTAG Down (C1)	8C	FALSE	FALSE	FALSE
chr8	122775486	122817880	42395	+	135.943	-0.184544	0.238238	0.77462	0.438564	0.634481	ENSMUSG00000015016.8	Acsf3	protein_coding	static	2.13654	0.0891884				FALSE	FALSE	FALSE
chr8	110974996	110997800	22805	-	823.065	-0.353655	0.196741	1.79757	0.0722458	0.175039	ENSMUSG00000015023.7	Ddx19a	protein_coding	static	2.91596	0.0560036			Zygote	FALSE	FALSE	FALSE
chr8	122578242	122611463	33222	-	45.7429	0.00977034	0.312611	-0.0312539	0.975067	0.989009	ENSMUSG00000015027.11	Galns	protein_coding	static	1.66972	0.0638543	C4	2CLC dTAG Up (C4-C7)		FALSE	FALSE	FALSE
chr6	88193891	88207032	13142	+	60.7463	-0.579005	0.330008	1.75452	0.0793415	0.188243	ENSMUSG00000015053.14	Gata2	protein_coding	static	1.79061	0.0518721				FALSE	FALSE	FALSE
chr2	25498651	25501719	3069	-	32.6724	-0.660116	0.35314	1.86927	0.0615847	0.155234	ENSMUSG00000015083.11	C8g	protein_coding	static	1.52727	0.0441842	C1	mESC dTAG Down (C1)		FALSE	FALSE	FALSE										FALSE	FALSE	FALSE	TRUE
chr2	25395874	25401321	5448	+	4.22071	-0.140226	0.980931	0.142952	0.886328	0.944691	ENSMUSG00000015085.8	Entpd2	protein_coding	static	0.71773	0.0497795			8C	FALSE	FALSE	FALSE
chr2	25583018	25608521	25504	-	657.817	-0.442801	0.159461	2.77686	0.0054887	0.0217466	ENSMUSG00000015087.14	Rabl6	protein_coding	DMSO_mESC.higher.noFC	2.81877	0.0563425			Oocyte	FALSE	FALSE	FALSE
chr2	25466709	25470046	3338	-	0.650891	-3.4216	2.6477	1.29229	0.196257		ENSMUSG00000015090.13	Ptgds	protein_coding	naPadj	0.217718	0.00601456				FALSE	FALSE	FALSE
chr2	25557847	25562082	4236	+	94.6711	0.186319	0.578993	-0.321799	0.747605	0.865092	ENSMUSG00000015092.9	Edf1	protein_coding	static	1.98078	0.0795838			4C	FALSE	FALSE	FALSE
chr2	25456838	25458776	1939	+	1.54908	-0.735829	2.60242	0.282748	0.77737	0.883845	ENSMUSG00000015093.15	Clic3	protein_coding	static	0.406383	0.0637918				FALSE	FALSE	FALSE
chr2	25399351	25409494	10144	+	67.3925	-1.36991	0.315998	4.3352	1.45625e-05	0.000113065	ENSMUSG00000015094.16	Npdc1	protein_coding	DMSO_mESC.higher.yesFC	1.83501	0.0127301	C1	mESC dTAG Down (C1)	4C	FALSE	FALSE	FALSE
chr2	25500750	25505471	4722	+	206.822	-0.426855	0.178864	2.38648	0.0170106	0.055653	ENSMUSG00000015095.12	Fbxw5	protein_coding	static	2.31769	0.0853092			Zygote	FALSE	FALSE	FALSE
chr6	6041218	6217173	175956	-	547.87	-1.34392	0.211117	6.36573	1.94365e-10	3.36586e-09	ENSMUSG00000015112.15	Slc25a13	protein_coding	DMSO_mESC.higher.yesFC	2.73947	0.00768493	C1	mESC dTAG Down (C1)	Zygote	FALSE	FALSE	FALSE
chr17	25261916	25274622	12707	-	1801.66	-0.157997	0.144246	1.09533	0.273371	0.464817	ENSMUSG00000015120.15	Ube2i	protein_coding	static	3.25591	0.0362504			Zygote	FALSE	FALSE	FALSE
chr17	25240170	25242798	2629	+	83.1604	0.208445	0.254268	-0.819784	0.412339	0.610296	ENSMUSG00000015126.9	Tsr3	protein_coding	static	1.92511	0.0679518			4C	FALSE	FALSE	FALSE
chr17	25188397	25234443	46047	+	82.0177	-0.730903	0.259031	2.82168	0.00477729	0.019288	ENSMUSG00000015127.14	Unkl	protein_coding	DMSO_mESC.higher.noFC	1.91917	0.0449276			4C	FALSE	FALSE	FALSE
chr7	66226912	66388350	161439	-	19.1522	-1.16302	0.541902	2.14619	0.0318579	0.0921992	ENSMUSG00000015133.17	Lrrk1	protein_coding	static	1.30432	0.0217441				FALSE	FALSE	FALSE										FALSE	TRUE	FALSE	FALSE
chr7	66390890	66427517	36628	-	10.6089	2.21858	0.6981	-3.17802	0.00148284	0.00704759	ENSMUSG00000015134.15	Aldh1a3	protein_coding	Non-ECORD_DMSO_2CLC.higher.yesFC	1.06479	0.01331	C9	2CLC dTAG Down (C9-C10)		FALSE	FALSE	FALSE										FALSE	FALSE	TRUE	FALSE
chr12	80167547	80260371	92825	-	914.079	-0.306529	0.22855	1.34119	0.17986	0.345774	ENSMUSG00000015143.15	Actn1	protein_coding	static	2.96146	0.0643521			ESC	FALSE	FALSE	FALSE
chr7	28766735	28788661	21927	+	93.3911	-0.0761353	0.261525	0.29112	0.770959	0.880329	ENSMUSG00000015149.14	Sirt2	protein_coding	static	1.97493	0.0849979				FALSE	FALSE	FALSE
chr7	28808541	28822266	13726	+	1273.34	-0.371274	0.271412	1.36794	0.171332	0.333929	ENSMUSG00000015165.16	Hnrnpl	protein_coding	static	3.10529	0.0374102			ESC	FALSE	FALSE	FALSE
chr19	46075863	46085530	9668	+	2209.23	0.189476	0.188399	-1.00572	0.314552	0.510326	ENSMUSG00000015176.11	Nolc1	protein_coding	static	3.34444	0.0198784			4C	FALSE	FALSE	FALSE
chr6	4600839	4643355	42517	+	100.643	0.107531	0.238198	-0.451435	0.651676	0.802049	ENSMUSG00000015189.12	Casd1	protein_coding	static	2.00708	0.081376				FALSE	FALSE	FALSE
chr10	7119063	7212237	93175	-	264.278	1.01732	0.153735	-6.61739	3.65588e-11	6.95272e-10	ENSMUSG00000015202.13	Cnksr3	protein_coding	Non-ECORD_DMSO_2CLC.higher.yesFC	2.4237	0.0182367	C9	2CLC dTAG Down (C9-C10)	Oocyte	FALSE	FALSE	FALSE
chrX	71364760	71419196	54437	+	74.1825	0.316165	0.304712	-1.03759	0.299462	0.494122	ENSMUSG00000015214.14	Mtmr1	protein_coding	static	1.87612	0.05628				FALSE	FALSE	FALSE
chrX	71555918	71560676	4759	+	352.269	0.422024	0.1859	-2.27017	0.0231975	0.0715957	ENSMUSG00000015217.11	Hmgb3	protein_coding	static	2.54811	0.0657987			8C	FALSE	FALSE	FALSE
chr1	66175273	66442583	267311	+	82.4604	0.338276	0.339578	-0.996168	0.319169	0.51534	ENSMUSG00000015222.18	Map2	protein_coding	static	1.92148	0.0575729				FALSE	FALSE	FALSE										TRUE	TRUE	FALSE	FALSE
chr4	96568429	96591578	23150	-	3.56254	1.1782	1.12477	-1.04749	0.294872	0.489332	ENSMUSG00000015224.10	Cyp2j9	protein_coding	static	0.659207	0.0394356				FALSE	FALSE	FALSE
chr4	52989272	53001162	11891	+	0	0					ENSMUSG00000015242.14	Nipsnap3a	protein_coding	naPadj	0	3.16983				FALSE	FALSE	FALSE
chr4	53030787	53159895	129109	-	70.6406	-0.597128	0.234955	2.54146	0.0110392	0.0389662	ENSMUSG00000015243.4	Abca1	protein_coding	DMSO_mESC.higher.noFC	1.85516	0.0536025				FALSE	FALSE	FALSE
chr4	53011880	53022060	10181	+	229.532	0.118703	0.217627	-0.545444	0.585448	0.755702	ENSMUSG00000015247.10	Nipsnap3b	protein_coding	static	2.36273	0.102365			8C	FALSE	FALSE	FALSE
chrX	74351276	74353618	2343	-	157.133	-0.44872	0.314527	1.42665	0.15368	0.308011	ENSMUSG00000015289.4	Lage3	protein_coding	static	2.19902	0.0712974			Other	FALSE	FALSE	FALSE
chrX	74365718	74373218	7501	-	213.003	-0.848717	0.20176	4.20658	2.59268e-05	0.000190063	ENSMUSG00000015290.15	Ubl4a	protein_coding	DMSO_mESC.higher.noFC	2.33042	0.0362732			8C	FALSE	FALSE	FALSE
chrX	74304998	74311862	6865	+	658.704	-0.0658235	0.210438	0.312793	0.754438	0.86917	ENSMUSG00000015291.10	Gdi1	protein_coding	static	2.81935	0.0933886			Zygote	FALSE	FALSE	FALSE
chr10	8722219	8886070	163852	-	555.406	1.05309	0.221621	-4.75177	2.01646e-06	1.86921e-05	ENSMUSG00000015305.6	Sash1	protein_coding	Non-ECORD_DMSO_2CLC.higher.yesFC	2.74539	0.0155581	C8	2CLC dTAG Static (C8)	Oocyte	FALSE	FALSE	FALSE										FALSE	FALSE	TRUE	FALSE
chr10	80930073	80932204	2132	+	161.08	-0.632477	0.358624	1.76362	0.0777961	0.185522	ENSMUSG00000015312.9	Gadd45b	protein_coding	static	2.20973	0.0453535			4C	FALSE	FALSE	FALSE
chr1	171917515	171953170	35656	+	2.95575	1.5021	1.22431	-1.2269	0.219861	0.399296	ENSMUSG00000015314.10	Slamf6	protein_coding	static	0.597228	0.0355343				FALSE	FALSE	FALSE
chr1	171767127	171801184	34058	+	8.97543	4.91638	1.46154	-3.36384	0.000768665	0.00395667	ENSMUSG00000015316.11	Slamf1	protein_coding	Non-ECORD_DMSO_2CLC.higher.yesFC	0.998932	0.00391434	C5	2CLC dTAG Up (C4-C7)	Zygote	FALSE	FALSE	FALSE
chr2	30090944	30093648	2705	-	218.019	-0.000330431	0.293398	0.00112622	0.999101	1	ENSMUSG00000015335.16	Zdhhc12	protein_coding	static	2.34048	0.110432			4C	FALSE	FALSE	FALSE
chr2	30171493	30174069	2577	+	344.038	0.221974	0.147692	-1.50296	0.13285	0.277434	ENSMUSG00000015337.5	Endog	protein_coding	static	2.53787	0.0930224				FALSE	FALSE	FALSE
chrX	9435252	9487771	52520	-	17.6293	2.12284	0.536874	-3.95408	7.68289e-05	0.000509186	ENSMUSG00000015340.10	Cybb	protein_coding	ECORD	1.2702	0.0134325	C7	2CLC dTAG Up (C4-C7)		TRUE	FALSE	FALSE	3333			9			chrX:8962134-9487771
chr8	23241346	23257074	15729	-	1233.89	-0.64283	0.199969	3.21465	0.00130603	0.00631636	ENSMUSG00000015341.17	Golga7	protein_coding	DMSO_mESC.higher.noFC	3.09163	0.0243136			Zygote	FALSE	FALSE	FALSE
chrX	9272756	9313250	40495	+	51.1905	-0.563838	0.289403	1.94828	0.0513818	0.13553	ENSMUSG00000015342.6	Xk	protein_coding	static	1.71759	0.0500683				FALSE	FALSE	FALSE										FALSE	TRUE	FALSE	FALSE
chr9	95637601	95698096	60496	+	93.6021	-0.485389	0.280898	1.72799	0.0839898	0.196351	ENSMUSG00000015354.8	Pcolce2	protein_coding	static	1.9759	0.0653734			ESC	FALSE	FALSE	FALSE
chr1	171682009	171705258	23250	+	0.361733	2.3727	4.35151	-0.545259	0.585575		ENSMUSG00000015355.13	Cd48	protein_coding	naPadj	0.134092	0.0899588				FALSE	FALSE	FALSE
chr9	65294260	65330658	36399	+	119.226	-0.0266801	0.291248	0.0916061	0.927011	0.966141	ENSMUSG00000015357.10	Clpx	protein_coding	static	2.08	0.090627			8C	FALSE	FALSE	FALSE
chr15	89075124	89087077	11954	+	239.778	-0.67962	0.214013	3.1756	0.00149526	0.00710157	ENSMUSG00000015363.13	Trabd	protein_coding	DMSO_mESC.higher.noFC	2.38162	0.0470043				FALSE	FALSE	FALSE
chr15	88982909	89055152	72244	+	47.487	0.743875	0.357972	-2.07803	0.0377069	0.105847	ENSMUSG00000015365.15	Mov10l1	protein_coding	static	1.68562	0.0303162				FALSE	FALSE	FALSE										TRUE	TRUE	FALSE	FALSE
chr15	89182213	89196496	14284	-	74.9924	-0.518147	0.30871	1.67843	0.0932635	0.21286	ENSMUSG00000015377.10	Dennd6b	protein_coding	static	1.88077	0.0612927				FALSE	FALSE	FALSE
chr13	43784775	43803132	18358	+	0.77089	2.58295	3.03393	-0.851353	0.394573		ENSMUSG00000015396.4	Cd83	protein_coding	naPadj	0.248192	0.0620099				FALSE	FALSE	FALSE										TRUE	TRUE	FALSE	FALSE
chrX	164088830	164118860	30031	+	0.065179	0	4.40736	0	1		ENSMUSG00000015401.12	Cltrn	protein_coding	naPadj	0.0274226	3.16983				FALSE	FALSE	FALSE
chrX	164139332	164188420	49089	+	0.0780224	1.22109	4.40736	-0.277058	0.781735		ENSMUSG00000015405.15	Ace2	protein_coding	naPadj	0.0326278	0.395842				FALSE	FALSE	FALSE
chr14	56258838	56262260	3423	-	0	0					ENSMUSG00000015437.5	Gzmb	protein_coding	naPadj	0	3.16983				FALSE	FALSE	FALSE
chr14	56205263	56211417	6155	-	0	0					ENSMUSG00000015441.4	Gzmf	protein_coding	naPadj	0	3.16983				FALSE	FALSE	FALSE
chr14	56165797	56174599	8803	-	0.244499	1.22108	4.40736	-0.277054	0.781739		ENSMUSG00000015443.9	Gzmn	protein_coding	naPadj	0.0949946	0.414401				FALSE	FALSE	FALSE
chr17	34809092	34823464	14373	-	4.69382	-1.3846	1.06245	1.30322	0.192501	0.363026	ENSMUSG00000015451.16	C4a	processed_transcript	static	0.755404	0.0212857				FALSE	FALSE	FALSE
chr17	34597862	34600936	3075	+	3.00786	-0.416454	1.17515	0.354383	0.723052	0.848936	ENSMUSG00000015452.14	Ager	protein_coding	static	0.602913	0.0460273				FALSE	FALSE	FALSE
chr17	34647146	34655074	7929	+	153.193	-0.329634	0.239409	1.37687	0.168553	0.329821	ENSMUSG00000015461.15	Atf6b	protein_coding	static	2.18807	0.0843314			Other	FALSE	FALSE	FALSE
chr17	34613349	34615971	2623	-	12.5637	-0.768612	0.565965	1.35806	0.174446	0.338481	ENSMUSG00000015467.14	Egfl8	protein_coding	static	1.13238	0.0308281				FALSE	FALSE	FALSE
chr17	34564268	34588503	24236	+	149.432	-1.83997	0.250285	7.35151	1.95978e-13	4.6381e-12	ENSMUSG00000015468.14	Notch4	protein_coding	DMSO_mESC.higher.yesFC	2.17734	0.00663543	C1	mESC dTAG Down (C1)		FALSE	FALSE	FALSE
chr17	34616662	34628510	11849	-	75.5966	-0.85631	0.312807	2.7375	0.00619075	0.0240751	ENSMUSG00000015474.16	Ppt2	protein_coding	DMSO_mESC.higher.noFC	1.88421	0.041681			8C	FALSE	FALSE	FALSE
chr17	34629533	34633126	3594	+	2.37369	-0.129878	1.49483	0.0868848	0.930763	0.968276	ENSMUSG00000015476.6	Prrt1	protein_coding	static	0.528106	0.0497301				FALSE	FALSE	FALSE
chr17	34601091	34603690	2600	-	102.062	-1.69594	0.320201	5.29651	1.18039e-07	1.36096e-06	ENSMUSG00000015478.13	Rnf5	protein_coding	DMSO_mESC.higher.yesFC	2.0131	0.00865824	C1	mESC dTAG Down (C1)	Zygote	FALSE	FALSE	FALSE
chr1	156075966	156205026	129061	-	11.5488	4.84724	0.929522	-5.21477	1.84049e-07	2.0473e-06	ENSMUSG00000015484.3	Fam163a	protein_coding	Non-ECORD_DMSO_2CLC.higher.yesFC	1.0986	0.00180567	C10	2CLC dTAG Down (C9-C10)		FALSE	FALSE	FALSE										FALSE	FALSE	FALSE	TRUE
chr2	27009926	27021089	11164	+	163.735	-0.17251	0.232184	0.742985	0.457491	0.651908	ENSMUSG00000015488.14	Cacfd1	protein_coding	static	2.21679	0.0992982				FALSE	FALSE	FALSE
chr10	13966075	14151374	185300	+	50.9002	0.692895	0.570527	-1.21448	0.224563	0.405394	ENSMUSG00000015501.10	Hivep2	protein_coding	static	1.71517	0.0316935				FALSE	FALSE	FALSE
chr10	28972288	28986303	14016	-	0	0					ENSMUSG00000015519.12	2310057J18Rik	protein_coding	naPadj	0	3.16983				FALSE	FALSE	FALSE
chr3	95434388	95497240	62853	+	739.791	0.767582	0.151077	-5.08073	3.75989e-07	3.96305e-06	ENSMUSG00000015522.18	Arnt	protein_coding	DMSO_2CLC.higher.noFC	2.8697	0.0211847			Other	FALSE	FALSE	FALSE
chr13	114833081	114932100	99020	-	0.635027	-3.09192	3.21126	0.962837	0.335629		ENSMUSG00000015533.9	Itga2	protein_coding	naPadj	0.213525	0.00940927				FALSE	FALSE	FALSE
chr13	114818236	114832275	14040	+	77.0876	-0.0318796	0.325299	0.098001	0.921932	0.963212	ENSMUSG00000015536.14	Mocs2	protein_coding	static	1.89258	0.0785619			ESC	FALSE	FALSE	FALSE
chr11	115182832	115187859	5028	-	47.7255	-0.725441	0.346819	2.0917	0.0364655	0.103028	ENSMUSG00000015542.17	Nat9	protein_coding	static	1.68776	0.0465358			8C	FALSE	FALSE	FALSE
chr8	68880491	68907448	26958	+	69.6614	-0.275921	0.295075	0.93509	0.349742	0.548124	ENSMUSG00000015568.16	Lpl	protein_coding	static	1.84918	0.0665243			Oocyte	FALSE	FALSE	FALSE
chr17	26663231	26699647	36417	+	155.262	0.190703	0.300896	-0.633782	0.526223	0.710793	ENSMUSG00000015575.15	Atp6v0e	protein_coding	static	2.19385	0.0843209			8C	FALSE	FALSE	FALSE
chr17	26838664	26845009	6346	-	42.3187	1.73691	0.336362	-5.16381	2.41969e-07	2.63523e-06	ENSMUSG00000015579.5	Nkx2-5	protein_coding	Non-ECORD_DMSO_2CLC.higher.yesFC	1.63668	0.00885612	C10	2CLC dTAG Down (C9-C10)		FALSE	FALSE	FALSE										TRUE	TRUE	FALSE	FALSE
chr17	46383731	46420920	37190	+	603.615	-0.0455056	0.197935	0.229902	0.818168	0.907636	ENSMUSG00000015597.17	Zfp318	protein_coding	static	2.78148	0.0994872				FALSE	FALSE	FALSE
chr17	46442448	46487675	45228	-	19.127	-1.56586	0.469602	3.33445	0.000854677	0.00434729	ENSMUSG00000015599.9	Ttbk1	protein_coding	DMSO_mESC.higher.yesFC	1.30378	0.0117559	C1	mESC dTAG Down (C1)		FALSE	FALSE	FALSE										TRUE	TRUE	TRUE	TRUE
chr17	46548329	46556175	7847	-	623.843	-0.353359	0.150487	2.3481	0.0188696	0.0605406	ENSMUSG00000015605.6	Srf	protein_coding	static	2.79577	0.0729615				FALSE	FALSE	FALSE
chr2	9857078	9890034	32957	-	17.2862	4.98143	0.858353	-5.80347	6.49557e-09	9.13235e-08	ENSMUSG00000015619.10	Gata3	protein_coding	Non-ECORD_DMSO_2CLC.higher.yesFC	1.26212	0.00222248	C9	2CLC dTAG Down (C9-C10)	Oocyte	FALSE	FALSE	FALSE										FALSE	TRUE	TRUE	TRUE
chr2	180325133	180334699	9567	-	1.61014	4.18276	2.42075	-1.72788	0.0840098	0.196351	ENSMUSG00000015627.5	Gata5	protein_coding	static	0.416664	0.023361				FALSE	FALSE	FALSE
chr2	180176373	180225859	49487	-	171.063	-0.280396	0.260209	1.07758	0.281221	0.474199	ENSMUSG00000015647.9	Lama5	protein_coding	static	2.23569	0.0874017				FALSE	FALSE	FALSE										FALSE	FALSE	TRUE	TRUE
chr5	5736317	5749326	13010	-	91.2902	-0.0436157	0.279656	0.155962	0.876063	0.938765	ENSMUSG00000015652.9	Steap1	protein_coding	static	1.96516	0.0849979			ESC	FALSE	FALSE	FALSE
chr5	5664829	5694578	29750	-	510.739	-0.688332	0.194879	3.5321	0.000412275	0.00228439	ENSMUSG00000015653.13	Steap2	protein_coding	DMSO_mESC.higher.noFC	2.70905	0.0413669			Oocyte	FALSE	FALSE	FALSE										FALSE	FALSE	FALSE	TRUE
chr9	40800984	40810087	9104	+	15036.2	0.507615	0.152981	-3.31815	0.000906149	0.00457907	ENSMUSG00000015656.17	Hspa8	protein_coding	DMSO_2CLC.higher.noFC	4.17717	0.00413505			8C	FALSE	FALSE	FALSE
chr17	6042196	6079741	37546	-	114.112	-0.32354	0.329296	0.98252	0.325844	0.522876	ENSMUSG00000015659.12	Serac1	protein_coding	static	2.06112	0.0744903				FALSE	FALSE	FALSE
chrX	100572251	100578205	5955	+	0	0					ENSMUSG00000015665.8	Awat1	protein_coding	naPadj	0	3.16983				FALSE	FALSE	FALSE
chrX	100622883	100626568	3686	-	181.543	0.138059	0.221147	-0.624288	0.532438	0.715872	ENSMUSG00000015668.13	Pdzd11	protein_coding	static	2.26137	0.0953715			Other	FALSE	FALSE	FALSE
chr13	14613240	14674236	60997	+	101.276	0.259075	0.332854	-0.778344	0.436367	0.63237	ENSMUSG00000015671.11	Psma2	protein_coding	static	2.00977	0.0730006			Oocyte	FALSE	FALSE	FALSE
chr13	14608184	14613165	4982	-	203.594	0.865237	0.226413	-3.8215	0.000132645	0.000829774	ENSMUSG00000015672.4	Mrpl32	protein_coding	DMSO_2CLC.higher.noFC	2.31089	0.0267106			ESC	FALSE	FALSE	FALSE
chr3	95323525	95357202	33678	-	945.517	0.371203	0.123317	-3.01015	0.00261116	0.0114926	ENSMUSG00000015697.14	Setdb1	protein_coding	DMSO_2CLC.higher.noFC	2.97613	0.0357007			Oocyte	FALSE	FALSE	FALSE
chr3	95296096	95307176	11081	-	20.4629	-0.731505	0.569169	1.28522	0.198717	0.371448	ENSMUSG00000015702.13	Anxa9	protein_coding	static	1.33169	0.0326258				FALSE	FALSE	FALSE
chr7	84246278	84410176	163899	-	55.8908	-0.817969	0.44315	1.84581	0.0649203	0.161585	ENSMUSG00000015709.9	Arnt2	protein_coding	static	1.75504	0.0376651				FALSE	FALSE	FALSE
chr3	95253674	95282076	28403	-	465.385	-1.0491	0.205112	5.1148	3.14081e-07	3.3572e-06	ENSMUSG00000015711.8	Prune1	protein_coding	DMSO_mESC.higher.yesFC	2.66874	0.0168699	C1	mESC dTAG Down (C1)	Zygote	FALSE	FALSE	FALSE
chr3	95314791	95323599	8809	+	294.225	-0.539982	0.256131	2.10822	0.0350118	0.0996954	ENSMUSG00000015714.11	Cers2	protein_coding	static	2.47015	0.0639235			8C	FALSE	FALSE	FALSE
chr7	23385889	23441922	56034	+	0.138381	0	4.40736	0	1		ENSMUSG00000015721.18	Nlrp5	protein_coding	naPadj	0.0562877	3.11829			Zygote	FALSE	FALSE	FALSE
chr6	17636234	17666972	30739	+	1125.76	0.0844319	0.203826	-0.414235	0.678702	0.819832	ENSMUSG00000015733.13	Capza2	protein_coding	static	3.05183	0.0679946			Other	FALSE	FALSE	FALSE
chr3	95988429	95996001	7573	-	58.3633	-0.776974	0.333253	2.33149	0.0197277	0.0627775	ENSMUSG00000015745.9	Plekho1	protein_coding	static	1.77352	0.0459904				FALSE	FALSE	FALSE
chr3	95999832	96058466	58635	-	18.6121	0.285688	0.549763	-0.519657	0.603303	0.768614	ENSMUSG00000015747.5	Vps45	protein_coding	static	1.29252	0.0500389				FALSE	FALSE	FALSE
chr3	95830124	95855885	25762	-	197.144	-0.26874	0.270092	0.994992	0.31974	0.516068	ENSMUSG00000015748.13	Prpf3	protein_coding	static	2.29698	0.0932786			Other	FALSE	FALSE	FALSE
chr3	95929246	95947390	18145	+	2260.54	-0.933457	0.176818	5.27919	1.29754e-07	1.48378e-06	ENSMUSG00000015749.12	Anp32e	protein_coding	DMSO_mESC.higher.noFC	3.3544	0.00403588			Other	FALSE	FALSE	FALSE
chr3	95893969	95898288	4320	+	481.031	-0.558174	0.237961	2.34565	0.018994	0.0608367	ENSMUSG00000015750.15	Aph1a	protein_coding	static	2.68308	0.0554598			Oocyte	FALSE	FALSE	FALSE
chr10	7905653	7956230	50578	-	1274.6	0.539433	0.149551	-3.60702	0.00030973	0.00176979	ENSMUSG00000015755.16	Tab2	protein_coding	DMSO_2CLC.higher.noFC	3.10571	0.0245012			Major ZGA	FALSE	FALSE	FALSE
chr10	7792891	7823135	30245	+	517.269	0.34662	0.18143	-1.91048	0.0560711	0.14462	ENSMUSG00000015757.10	Ppil4	protein_coding	static	2.71456	0.0727196			Other	FALSE	FALSE	FALSE
chr14	46775567	46788411	12845	-	572.514	-0.1195	0.246797	0.484201	0.628243	0.786193	ENSMUSG00000015759.11	Cnih1	protein_coding	static	2.75854	0.0976543			Zygote	FALSE	FALSE	FALSE
chr6	137477245	137654876	177632	-	60.035	-1.05025	0.341005	3.07986	0.00207097	0.00940961	ENSMUSG00000015766.14	Eps8	protein_coding	DMSO_mESC.higher.yesFC	1.78558	0.0292364	C2	mESC / 2CLC dTAG Up (C2-C3)	Oocyte	FALSE	FALSE	FALSE
chr2	26905262	26910677	5416	-	350.384	-0.322968	0.174989	1.84564	0.064944	0.161614	ENSMUSG00000015776.12	Med22	protein_coding	static	2.54578	0.100447			Oocyte	FALSE	FALSE	FALSE
chr2	26842503	26864979	22477	-	5.93489	2.80144	0.946726	-2.95909	0.00308553	0.0132845	ENSMUSG00000015787.15	Abo	protein_coding	Non-ECORD_DMSO_2CLC.higher.yesFC	0.84104	0.0101342	C8	2CLC dTAG Static (C8)		FALSE	FALSE	FALSE										TRUE	TRUE	FALSE	FALSE
chr2	26913381	26916530	3150	-	24.7293	-0.355617	0.43152	0.824103	0.409881	0.607562	ENSMUSG00000015790.16	Surf1	protein_coding	static	1.41043	0.0512709			8C	FALSE	FALSE	FALSE
chr5	45520229	45529276	9048	+	352.426	-0.0169236	0.223319	0.0757821	0.939592	0.972928	ENSMUSG00000015804.14	Med28	protein_coding	static	2.5483	0.113935			Other	FALSE	FALSE	FALSE
chr5	45434021	45450236	16216	-	448.769	-0.401918	0.253658	1.58449	0.113082	0.246433	ENSMUSG00000015806.12	Qdpr	protein_coding	static	2.65299	0.0870392			ESC	FALSE	FALSE	FALSE
chr14	67745181	67749439	4259	+	3.58561	0.393713	1.08867	-0.361645	0.717617	0.844905	ENSMUSG00000015812.8	Gnrh1	protein_coding	static	0.661397	0.0456914			Oocyte	FALSE	FALSE	FALSE
chr1	159523769	159931729	407961	+	0.454142	1.22109	3.45367	-0.353565	0.723665		ENSMUSG00000015829.13	Tnr	protein_coding	naPadj	0.162607	0.35946				FALSE	FALSE	FALSE
chr11	50199366	50210827	11462	-	1288.3	0.189455	0.218264	-0.868009	0.385389	0.58425	ENSMUSG00000015837.15	Sqstm1	protein_coding	static	3.11035	0.0426357			8C	FALSE	FALSE	FALSE
chr2	75675513	75704641	29129	-	1091.57	0.321138	0.16765	-1.91553	0.0554254	0.143471	ENSMUSG00000015839.6	Nfe2l2	protein_coding	static	3.03845	0.036631			ESC	FALSE	FALSE	FALSE
chr1	167598384	167639623	41240	+	16.9611	3.54867	0.687612	-5.16085	2.4583e-07	2.67509e-06	ENSMUSG00000015843.10	Rxrg	protein_coding	Non-ECORD_DMSO_2CLC.higher.yesFC	1.25433	0.0031262	C10	2CLC dTAG Down (C9-C10)		FALSE	FALSE	FALSE										FALSE	FALSE	FALSE	TRUE
chr2	27676440	27762957	86518	+	1884.93	2.99031	0.2276	-13.1384	1.98246e-39	1.87838e-37	ENSMUSG00000015846.15	Rxra	protein_coding	Non-ECORD_DMSO_2CLC.higher.yesFC	3.27553	0.00109328	C6	2CLC dTAG Up (C4-C7)		FALSE	FALSE	FALSE
chr3	95676201	95687917	11717	-	36.1683	-0.130267	0.412048	0.316146	0.751892	0.867995	ENSMUSG00000015850.11	Adamtsl4	protein_coding	static	1.57017	0.0592649				FALSE	FALSE	FALSE										TRUE	TRUE	FALSE	FALSE
chr3	87250758	87263738	12981	-	0.282662	0.259335	4.40736	-0.0588413	0.953078		ENSMUSG00000015852.13	Fcrls	protein_coding	naPadj	0.108112	0.101108				FALSE	FALSE	FALSE
chr3	87357881	87371073	13193	+	0.492052	2.84105	3.34362	-0.849691	0.395497		ENSMUSG00000015854.7	Cd5l	protein_coding	naPadj	0.173784	0.0707429				FALSE	FALSE	FALSE
chr11	116470845	116494202	23358	-	759.577	0.47241	0.25811	-1.83027	0.0672102	0.165791	ENSMUSG00000015869.16	Prpsap1	protein_coding	static	2.88114	0.0343198			8C	FALSE	FALSE	FALSE
chr5	45529705	45639614	109910	-	13.2132	-0.741134	0.709949	1.04393	0.29652	0.491083	ENSMUSG00000015879.8	Fam184b	protein_coding	static	1.15269	0.0307428				FALSE	FALSE	FALSE
chr5	45669919	45700546	30628	+	248.44	0.778168	0.299373	-2.59933	0.00934066	0.0340069	ENSMUSG00000015880.13	Ncapg	protein_coding	DMSO_2CLC.higher.noFC	2.39697	0.033692			Zygote	FALSE	FALSE	FALSE
chr5	45697181	45857615	160435	-	242.328	-0.196976	0.233792	0.842526	0.399493	0.597952	ENSMUSG00000015882.18	Lcorl	protein_coding	static	2.38619	0.111855				FALSE	FALSE	FALSE										FALSE	FALSE	FALSE	TRUE
chr10	93453411	93484875	31465	+	91.2643	0.239567	0.394777	-0.606842	0.543956	0.724991	ENSMUSG00000015889.8	Lta4h	protein_coding	static	1.96503	0.0710485			ESC	FALSE	FALSE	FALSE
chr10	93523338	93540033	16696	-	4.14079	-1.54667	0.924019	1.67385	0.0941607	0.214317	ENSMUSG00000015890.2	Amdhd1	protein_coding	static	0.71103	0.0179077				FALSE	FALSE	FALSE
chr2	143915320	143943324	28005	+	2468.06	-0.362817	0.124662	2.91041	0.00360952	0.0151736	ENSMUSG00000015932.8	Dstn	protein_coding	DMSO_mESC.higher.noFC	3.39253	0.0164921			Other	FALSE	FALSE	FALSE
chr13	56073619	56136361	62743	-	1007.41	-1.25542	0.285173	4.40229	1.07113e-05	8.57748e-05	ENSMUSG00000015937.15	Macroh2a1	protein_coding	DMSO_mESC.higher.yesFC	3.00364	0.00487823	C1	mESC dTAG Down (C1)	ESC	FALSE	FALSE	FALSE
chr5	134184019	134224355	40337	+	42.9394	0.0716041	0.327567	-0.218594	0.826966	0.911233	ENSMUSG00000015942.9	Gtf2ird2	protein_coding	static	1.64285	0.0622799				FALSE	FALSE	FALSE
chr3	96196588	96219709	23122	-	2979.1	3.86884	0.217269	-17.8067	6.27254e-71	1.80881e-68	ENSMUSG00000015943.11	Bola1	protein_coding	ECORD	3.47423	0.00098232	C7	2CLC dTAG Up (C4-C7)	8C	TRUE	FALSE	FALSE	596			20			chr3:96167464-96279001
chr5	134099711	134144343	44633	+	163.443	0.271359	0.210989	-1.28613	0.198399	0.370983	ENSMUSG00000015944.9	Castor2	protein_coding	static	2.21602	0.0856369				FALSE	FALSE	FALSE
chr3	96282909	96293969	11061	-	1.74004	4.59297	2.01801	-2.27599	0.0228467	0.0707291	ENSMUSG00000015947.10	Fcgr1	protein_coding	static	0.437757	0.0163839				FALSE	FALSE	FALSE
chr5	134220053	134229625	9573	-	1.4246	-0.820715	1.96506	0.417654	0.6762	0.818375	ENSMUSG00000015950.13	Ncf1	protein_coding	static	0.384639	0.0445168				FALSE	FALSE	FALSE
chr7	98835112	98855195	20084	+	13.86	-0.594827	0.805502	0.738455	0.460238	0.654312	ENSMUSG00000015957.12	Wnt11	protein_coding	static	1.17202	0.0418033				FALSE	FALSE	FALSE
chr1	177762962	177796511	33550	-	1427.12	-0.170055	0.186293	0.912838	0.361328	0.559344	ENSMUSG00000015961.8	Adss	protein_coding	static	3.15476	0.0530802			Zygote	FALSE	FALSE	FALSE
chr1	177729814	177753324	23511	+	0.934391	0.104363	2.19448	-0.0475572	0.962069		ENSMUSG00000015962.5	1700016C15Rik	protein_coding	naPadj	0.286544	0.224881				FALSE	FALSE	FALSE
chr14	29996135	30008896	12762	-	3.25558	0.351399	1.55952	-0.225325	0.821727	0.908683	ENSMUSG00000015966.17	Il17rb	protein_coding	static	0.628959	0.048749				FALSE	FALSE	FALSE
chr14	30039939	30491455	451517	-	3.37452	-1.23193	1.11037	1.10948	0.267222	0.458227	ENSMUSG00000015968.18	Cacna1d	protein_coding	static	0.64093	0.0233187				FALSE	FALSE	FALSE
chr14	30009023	30040527	31505	+	0.457191	0.000356848	2.95103	-0.000120923	0.999904		ENSMUSG00000015970.19	Chdh	protein_coding	naPadj	0.163517	1.63464			Zygote	FALSE	FALSE	FALSE
chr14	29978337	30006354	28018	+	59.7632	-0.808558	0.299134	2.703	0.00687171	0.0263183	ENSMUSG00000015971.5	Actr8	protein_coding	DMSO_mESC.higher.noFC	1.78364	0.0387635			Zygote	FALSE	FALSE	FALSE
chr7	139212988	139242979	29992	+	14.0517	-0.751243	0.532089	1.41187	0.157987	0.314309	ENSMUSG00000015980.14	Lrrc27	protein_coding	static	1.17759	0.0307086				FALSE	FALSE	FALSE
chr7	139103638	139213307	109670	-	627.103	7.25561	0.482593	-15.0346	4.35421e-51	6.34709e-49	ENSMUSG00000015981.12	Stk32c	protein_coding	Non-ECORD_DMSO_2CLC.higher.yesFC	2.79803	0.00171019	C5	2CLC dTAG Up (C4-C7)		FALSE	FALSE	FALSE										FALSE	FALSE	FALSE	TRUE
chr8	25998722	26015650	16929	-	725.268	-0.073164	0.209129	0.349851	0.72645	0.850787	ENSMUSG00000015994.10	Fnta	protein_coding	static	2.8611	0.0899075			Oocyte	FALSE	FALSE	FALSE
chr13	112867418	112927398	59981	-	131.906	0.644354	0.242887	-2.6529	0.00798037	0.0298322	ENSMUSG00000016018.4	Mtrex	protein_coding	DMSO_2CLC.higher.noFC	2.12354	0.0406827			8C	FALSE	FALSE	FALSE
chr2	158306493	158332852	26360	+	29.0817	3.77192	0.597617	-6.31161	2.76149e-10	4.6933e-09	ENSMUSG00000016024.9	Lbp	protein_coding	Non-ECORD_DMSO_2CLC.higher.yesFC	1.4783	0.00251621	C8	2CLC dTAG Static (C8)		FALSE	FALSE	FALSE
chr15	85898929	86034203	135275	-	218.65	-0.959208	0.230415	4.16296	3.14152e-05	0.000225682	ENSMUSG00000016028.11	Celsr1	protein_coding	DMSO_mESC.higher.noFC	2.34173	0.0348762				FALSE	FALSE	FALSE
chr9	32422204	32542861	120658	-	1.18764	-2.28986	2.50203	0.915201	0.360086	0.558268	ENSMUSG00000016087.13	Fli1	protein_coding	static	0.339976	0.0276251				FALSE	FALSE	FALSE
chr5	151037510	151233836	196327	-	21.7658	1.36453	0.536946	-2.54128	0.0110447	0.0389761	ENSMUSG00000016128.14	Stard13	protein_coding	Non-ECORD_DMSO_2CLC.higher.yesFC	1.35728	0.0168173	C10	2CLC dTAG Down (C9-C10)	Oocyte	FALSE	FALSE	FALSE										TRUE	TRUE	FALSE	FALSE
chrX	42527866	43429126	901261	-	0.290671	-2.13091	4.33198	0.491902	0.622788		ENSMUSG00000016150.15	Tenm1	protein_coding	naPadj	0.110816	0.0292448				FALSE	FALSE	FALSE
chr1	193346346	193370298	23953	-	0.285727	1.22107	4.40736	-0.277054	0.781739		ENSMUSG00000016179.11	Camk1g	protein_coding	naPadj	0.109149	0.414401				FALSE	FALSE	FALSE
chr1	193091104	193130272	39169	-	374.853	0.00730389	0.153541	-0.0475696	0.962059	0.982767	ENSMUSG00000016181.9	Utp25	protein_coding	static	2.57502	0.112757				FALSE	FALSE	FALSE
chr1	193221634	193264075	42442	-	0	0					ENSMUSG00000016194.14	Hsd11b1	protein_coding	naPadj	0	3.16983				FALSE	FALSE	FALSE
chr1	192891233	193035775	144543	-	287.539	-0.0783141	0.248773	0.314802	0.752912	0.868392	ENSMUSG00000016200.14	Syt14	protein_coding	static	2.4602	0.113517				FALSE	FALSE	FALSE
chr17	37270220	37274484	4265	+	8.70729	1.9301	0.722202	-2.67252	0.00752836	0.0283946	ENSMUSG00000016206.6	H2-M3	protein_coding	Non-ECORD_DMSO_2CLC.higher.yesFC	0.987098	0.0166139	C10	2CLC dTAG Down (C9-C10)		FALSE	FALSE	FALSE										TRUE	TRUE	FALSE	FALSE
chrX	36328353	36362341	33989	+	351.26	4.16139	0.64131	-6.48889	8.64727e-11	1.56595e-09	ENSMUSG00000016239.11	Lonrf3	protein_coding	Non-ECORD_DMSO_2CLC.higher.yesFC	2.54686	0.000758039	C9	2CLC dTAG Down (C9-C10)	Zygote	FALSE	FALSE	FALSE										TRUE	TRUE	FALSE	FALSE
chr2	174461072	174464105	3034	-	30.827	-0.768147	0.676341	1.13574	0.256065	0.445171	ENSMUSG00000016252.7	Atp5e	protein_coding	static	1.5028	0.0426477	C2	mESC / 2CLC dTAG Up (C2-C3)	Other	FALSE	FALSE	FALSE
chr2	174415804	174427502	11699	+	259.774	-0.165058	0.282983	0.583279	0.559706	0.737179	ENSMUSG00000016253.12	Nelfcd	protein_coding	static	2.41627	0.115927			8C	FALSE	FALSE	FALSE
chr2	174450695	174457882	7188	+	0.4343	-1.89576	4.29862	0.441015	0.659202		ENSMUSG00000016255.5	Tubb1	protein_coding	naPadj	0.15664	0.0318412				FALSE	FALSE	FALSE
chr2	174427493	174439039	11547	-	379.506	0.163055	0.22224	-0.73369	0.463138	0.657005	ENSMUSG00000016256.10	Ctsz	protein_coding	static	2.58036	0.105518			8C	FALSE	FALSE	FALSE
chr2	174465067	174473081	8015	-	456.201	-0.549556	0.208078	2.6411	0.00826368	0.0307053	ENSMUSG00000016257.15	Prelid3b	protein_coding	DMSO_mESC.higher.noFC	2.66011	0.0571264			Zygote	FALSE	FALSE	FALSE
chr1	192844488	192855756	11269	-	35.5825	-0.656942	0.375681	1.74867	0.0803481	0.19029	ENSMUSG00000016262.14	Sertad4	protein_coding	static	1.56327	0.0459484				FALSE	FALSE	FALSE
chr17	37480851	37483552	2702	-	0	0					ENSMUSG00000016283.13	H2-M2	protein_coding	naPadj	0	3.16983				FALSE	FALSE	FALSE
chrX	36873900	36884222	10323	+	139.916	0.411036	0.200598	-2.04906	0.0404565	0.112189	ENSMUSG00000016308.12	Ube2a	protein_coding	static	2.14896	0.0589454			Zygote	FALSE	FALSE	FALSE
chrX	36795651	36798807	3157	+	3949.29	-0.218337	0.157917	1.3826	0.166786	0.327474	ENSMUSG00000016319.3	Slc25a5	protein_coding	static	3.59663	0.0117769			Other	FALSE	FALSE	FALSE
chrX	38316184	38336769	20586	+	0	0					ENSMUSG00000016327.9	Atp1b4	protein_coding	naPadj	0	3.16983				FALSE	FALSE	FALSE
chr2	181187247	181188771	1525	+	228.312	-0.285751	0.289544	0.986901	0.323691	0.520645	ENSMUSG00000016344.14	Ppdpf	protein_coding	static	2.36043	0.0996867			ESC	FALSE	FALSE	FALSE
chr2	181075579	181135300	59722	-	61.1373	-0.200694	0.304228	0.659684	0.509457	0.696516	ENSMUSG00000016346.17	Kcnq2	protein_coding	static	1.79335	0.0658849				FALSE	FALSE	FALSE
chr2	181147653	181157014	9362	-	3.45837	0.810963	1.29227	-0.627548	0.5303	0.713856	ENSMUSG00000016349.10	Eef1a2	protein_coding	static	0.649176	0.0440185				FALSE	FALSE	FALSE
chr2	180986535	181018363	31829	+	21.6429	2.85372	0.610016	-4.67812	2.89522e-06	2.60462e-05	ENSMUSG00000016356.18	Col20a1	protein_coding	Non-ECORD_DMSO_2CLC.higher.yesFC	1.35493	0.00804428	C10	2CLC dTAG Down (C9-C10)		FALSE	FALSE	FALSE
chrX	75785654	75875182	89529	-	366.636	1.16726	0.20604	-5.66522	1.46833e-08	1.96614e-07	ENSMUSG00000016382.15	Pls3	protein_coding	Non-ECORD_DMSO_2CLC.higher.yesFC	2.56542	0.0117194	C7	2CLC dTAG Up (C4-C7)	8C	FALSE	FALSE	FALSE
chr2	106693269	106868356	175088	+	24.7453	-0.495444	0.518336	0.955835	0.339156	0.537214	ENSMUSG00000016386.15	Mpped2	protein_coding	static	1.4107	0.0486626				FALSE	FALSE	FALSE
chrX	37126795	37150746	23952	+	320.857	-0.345658	0.153917	2.24574	0.0247207	0.075168	ENSMUSG00000016409.4	Nkap	protein_coding	static	2.50766	0.089712			8C	FALSE	FALSE	FALSE
chrX	37187588	37191163	3576	-	17.7609	-0.57236	0.927672	0.616985	0.537245	0.719927	ENSMUSG00000016427.7	Ndufa1	protein_coding	static	1.27325	0.0429939			ESC	FALSE	FALSE	FALSE
chr2	105126529	105173616	47088	+	47.2828	2.04865	0.482676	-4.24436	2.19222e-05	0.000163692	ENSMUSG00000016458.15	Wt1	protein_coding	Non-ECORD_DMSO_2CLC.higher.yesFC	1.68379	0.0093507	C6	2CLC dTAG Up (C4-C7)		FALSE	FALSE	FALSE										FALSE	TRUE	TRUE	TRUE
chr13	29906575	29986063	79489	-	671.957	-0.223513	0.163644	1.36585	0.171985	0.33498	ENSMUSG00000016477.18	E2f3	protein_coding	static	2.82799	0.0874813				FALSE	FALSE	FALSE
chr1	195097382	195131586	34205	-	117.278	0.0274438	0.24284	-0.113012	0.910021	0.95654	ENSMUSG00000016481.15	Cr1l	protein_coding	static	2.0729	0.0872322			Zygote	FALSE	FALSE	FALSE
chr6	146888487	147032025	143539	+	196.409	-0.900229	0.229166	3.92829	8.55535e-05	0.000561121	ENSMUSG00000016487.15	Ppfibp1	protein_coding	DMSO_mESC.higher.noFC	2.29537	0.0360535			Oocyte	FALSE	FALSE	FALSE
chr1	195036826	195092249	55424	-	2.59806	1.78373	1.24218	-1.43596	0.151014	0.304045	ENSMUSG00000016493.13	Cd46	protein_coding	static	0.556068	0.0261669				FALSE	FALSE	FALSE
chr1	194938819	194961279	22461	+	29.5687	2.23278	0.436136	-5.11946	3.06418e-07	3.27925e-06	ENSMUSG00000016494.9	Cd34	protein_coding	Non-ECORD_DMSO_2CLC.higher.yesFC	1.48528	0.00592956	C3	mESC / 2CLC dTAG Up (C2-C3)		FALSE	FALSE	FALSE
chr19	29348599	29367390	18792	-	16.736	0.0287364	0.581002	-0.0494601	0.960553	0.98209	ENSMUSG00000016495.12	Plgrkt	protein_coding	static	1.24885	0.0467851			ESC	FALSE	FALSE	FALSE
chr19	29367455	29388095	20641	+	12.389	1.68051	0.687757	-2.44347	0.014547	0.048976	ENSMUSG00000016496.7	Cd274	protein_coding	ECORD	1.12675	0.0156824	C8	2CLC dTAG Static (C8)		TRUE	FALSE	FALSE	3276			6			chr19:29331170-30006018
chr19	29410919	29471161	60243	+	0.303894	0	4.40736	0	1		ENSMUSG00000016498.10	Pdcd1lg2	protein_coding	naPadj	0.115242	2.52919				FALSE	FALSE	FALSE
chr5	146948657	146955614	6958	+	179.272	-0.237424	0.248856	0.954065	0.340051	0.538022	ENSMUSG00000016503.18	Gtf3a	protein_coding	static	2.25593	0.102686			Other	FALSE	FALSE	FALSE
chr5	146951573	146963800	12228	-	207.699	-0.130938	0.22722	0.576261	0.564439	0.740488	ENSMUSG00000016510.11	Mtif3	protein_coding	static	2.31952	0.117124			Zygote	FALSE	FALSE	FALSE
chr5	147016655	147076586	59932	-	157.835	0.322128	0.196364	-1.64046	0.100909	0.226165	ENSMUSG00000016520.7	Lnx2	protein_coding	static	2.20095	0.0728593			Zygote	FALSE	FALSE	FALSE
chr1	130932656	130940115	7460	-	0.287671	0	4.40736	0	1		ENSMUSG00000016524.12	Il19	protein_coding	naPadj	0.109805	2.52919				FALSE	FALSE	FALSE
chr1	131127455	131138340	10886	-	1469.76	0.205509	0.171286	-1.1998	0.230216	0.412231	ENSMUSG00000016526.8	Dyrk3	protein_coding	static	3.16754	0.0362794			Other	FALSE	FALSE	FALSE
chr1	131053700	131097826	44127	-	546.572	-0.381233	0.18599	2.04975	0.0403891	0.112014	ENSMUSG00000016528.10	Mapkapk2	protein_coding	static	2.73844	0.0804475				FALSE	FALSE	FALSE
chr1	131019845	131024974	5130	+	0.48951	-2.69399	3.31128	0.813578	0.415887		ENSMUSG00000016529.5	Il10	protein_coding	naPadj	0.173043	0.0203434				FALSE	FALSE	FALSE
chrX	38401357	38456454	55098	-	973.748	-0.414806	0.183077	2.26574	0.0234671	0.0721499	ENSMUSG00000016534.15	Lamp2	protein_coding	static	2.98889	0.0491477			4C	FALSE	FALSE	FALSE
chr15	85336245	85463212	126968	+	273.28	-0.043397	0.287796	0.150791	0.880141	0.940703	ENSMUSG00000016541.10	Atxn10	protein_coding	static	2.43819	0.114091			ESC	FALSE	FALSE	FALSE
chr15	77940522	77956722	16201	-	253.404	-0.45942	0.175558	2.61691	0.00887299	0.0326175	ENSMUSG00000016552.13	Foxred2	protein_coding	DMSO_mESC.higher.noFC	2.40552	0.0757667			Oocyte	FALSE	FALSE	FALSE
chr15	77958998	77970813	11816	-	375.493	-0.0249393	0.362971	0.0687088	0.945221	0.975378	ENSMUSG00000016554.9	Eif3d	protein_coding	static	2.57576	0.112757			8C	FALSE	FALSE	FALSE
chr11	116021912	116027962	6051	-	5181.45	0.418432	0.172719	-2.42262	0.0154091	0.0513571	ENSMUSG00000016559.14	H3f3b	protein_coding	static	3.71454	0.00528842			Other	FALSE	FALSE	FALSE
chr15	84923411	84942963	19553	+	1427.47	-0.0544391	0.137927	0.394695	0.693068	0.82993	ENSMUSG00000016619.10	Nup50	protein_coding	static	3.15487	0.0533224			Other	FALSE	FALSE	FALSE
chr15	84785381	84856049	70669	-	111.379	-0.0433009	0.249299	0.17369	0.862109	0.930995	ENSMUSG00000016624.15	Phf21b	protein_coding	static	2.05069	0.0886895				FALSE	FALSE	FALSE
chr7	107166990	107198102	31113	+	33.0067	0.478631	0.455946	-1.04975	0.293831	0.488215	ENSMUSG00000016626.10	Nlrp14	protein_coding	static	1.53156	0.039312	C3	mESC / 2CLC dTAG Up (C2-C3)	Oocyte	FALSE	FALSE	FALSE										TRUE	TRUE	FALSE	TRUE
chr15	78159463	78174107	14645	-	35.1803	-1.10616	0.421585	2.62382	0.00869487	0.0320471	ENSMUSG00000016637.7	Ift27	protein_coding	DMSO_mESC.higher.yesFC	1.55847	0.0234084	C1	mESC dTAG Down (C1)		FALSE	FALSE	FALSE
chr15	83375607	83464606	89000	-	765.58	0.163992	0.150745	-1.08788	0.276647	0.468825	ENSMUSG00000016664.16	Pacsin2	protein_coding	static	2.88456	0.0794676			Oocyte	FALSE	FALSE	FALSE
chr13	24327404	24477377	149974	+	1.57472	2.40794	1.5625	-1.54108	0.123296	0.262487	ENSMUSG00000016756.17	Cmah	protein_coding	static	0.41073	0.0329239				FALSE	FALSE	FALSE
chr15	83575090	83595157	20068	-	491.437	-0.0281192	0.264395	0.106353	0.915302	0.959422	ENSMUSG00000016757.11	Ttll12	protein_coding	static	2.69235	0.107069			4C	FALSE	FALSE	FALSE
chr15	83526862	83544634	17773	+	3.75685	0.143869	1.05332	-0.136586	0.891358	0.947463	ENSMUSG00000016758.4	Bik	protein_coding	static	0.67732	0.0502138			Zygote	FALSE	FALSE	FALSE
chr15	83604999	83725021	120023	-	9.63126	0.728826	0.71691	-1.01662	0.309333	0.504608	ENSMUSG00000016763.15	Scube1	protein_coding	static	1.02658	0.0347561				FALSE	FALSE	FALSE
chr14	52279146	52296401	17256	+	987.492	0.496992	0.117006	-4.24757	2.16099e-05	0.000161541	ENSMUSG00000016831.12	Tox4	protein_coding	DMSO_2CLC.higher.noFC	2.99497	0.0297618			4C	FALSE	FALSE	FALSE
chr5	100798627	100804471	5845	+	7.83633	-0.048851	0.852125	0.0573284	0.954284	0.979311	ENSMUSG00000016833.14	Mrps18c	protein_coding	static	0.946272	0.0501281			ESC	FALSE	FALSE	FALSE
chr1	12692277	12861192	168916	+	434.217	-1.06696	0.208823	5.10937	3.23232e-07	3.44668e-06	ENSMUSG00000016918.15	Sulf1	protein_coding	DMSO_mESC.higher.yesFC	2.63871	0.0128334	C2	mESC / 2CLC dTAG Up (C2-C3)		FALSE	FALSE	FALSE
chr2	162931528	162937121	5594	+	3897.27	0.50271	0.170714	-2.94475	0.00323213	0.0138251	ENSMUSG00000016921.14	Srsf6	protein_coding	DMSO_2CLC.higher.noFC	3.59087	0.00673266			8C	FALSE	FALSE	FALSE
chr2	160731300	160775760	44461	+	373.116	-0.482728	0.138542	3.48435	0.000493328	0.00268087	ENSMUSG00000016933.17	Plcg1	protein_coding	DMSO_mESC.higher.noFC	2.57301	0.0737367				FALSE	FALSE	FALSE
chr11	115420128	115431274	11147	+	304.558	-0.664949	0.184578	3.60253	0.000315135	0.00179603	ENSMUSG00000016940.18	Kctd2	protein_coding	DMSO_mESC.higher.noFC	2.48509	0.047519				FALSE	FALSE	FALSE
chr15	78439667	78468634	28968	-	4.32459	-2.5321	1.24412	2.03525	0.0418261	0.115144	ENSMUSG00000016942.6	Tmprss6	protein_coding	static	0.726286	0.00562914				FALSE	FALSE	FALSE
chr17	24047734	24073485	25752	-	1258.13	0.206457	0.163064	-1.26611	0.205474	0.380247	ENSMUSG00000016946.6	Kctd5	protein_coding	static	3.10007	0.0426357			Oocyte	FALSE	FALSE	FALSE
chr13	21981194	21988734	7541	+	6.42094	-2.2441	0.819385	2.73876	0.00616713	0.0240009	ENSMUSG00000016982.6	Pom121l2	protein_coding	DMSO_mESC.higher.yesFC	0.870459	0.00645678	C1	mESC dTAG Down (C1)		FALSE	FALSE	FALSE
chr11	17938756	17953875	15120	-	747.107	0.319718	0.173014	-1.84794	0.0646115	0.161024	ENSMUSG00000016984.7	Etaa1	protein_coding	static	2.87396	0.0562489			Other	FALSE	FALSE	FALSE
chr2	164389393	164405160	15768	-	3.52959	-1.65407	1.18623	1.39439	0.163199	0.32198	ENSMUSG00000016995.17	Matn4	protein_coding	static	0.656059	0.0155892				FALSE	FALSE	FALSE
chr2	164275952	164278459	2508	-	0	0					ENSMUSG00000016998.2	Svs4	protein_coding	naPadj	0	3.16983				FALSE	FALSE	FALSE
chr2	164316751	164318453	1703	+	0	0					ENSMUSG00000017000.2	Svs6	protein_coding	naPadj	0	3.16983				FALSE	FALSE	FALSE
chr2	164354070	164389095	35026	-	0.0921341	0	4.40736	0	1		ENSMUSG00000017002.14	Slpi	protein_coding	naPadj	0.038276	3.11829				FALSE	FALSE	FALSE
chr2	164289268	164291500	2233	+	0	0					ENSMUSG00000017003.7	Svs3a	protein_coding	naPadj	0	3.16983				FALSE	FALSE	FALSE
chr2	164332740	164334396	1657	+	0	0					ENSMUSG00000017004.7	Svs5	protein_coding	naPadj	0	3.16983				FALSE	FALSE	FALSE
chr2	164403141	164415448	12308	+	0.61644	1.5031	2.37368	-0.633236	0.526579		ENSMUSG00000017007.9	Rbpjl	protein_coding	naPadj	0.20856	0.0342155				FALSE	FALSE	FALSE
chr2	164424247	164443887	19641	-	660.06	-0.447306	0.301567	1.48328	0.138001	0.285	ENSMUSG00000017009.3	Sdc4	protein_coding	static	2.82024	0.0563425			8C	FALSE	FALSE	FALSE
chr8	21969775	21974041	4267	+	1.33271	3.23583	2.52591	-1.28105	0.200175	0.373521	ENSMUSG00000017049.4	Ccdc70	protein_coding	static	0.367861	0.0350546				FALSE	FALSE	FALSE
chrX	36112110	36171259	59150	+	36.3808	0.10773	0.389711	-0.276436	0.782213	0.886956	ENSMUSG00000017057.9	Il13ra1	protein_coding	static	1.57265	0.0591824				FALSE	FALSE	FALSE										TRUE	TRUE	FALSE	FALSE
chr13	28142484	28151611	9128	+	0	0					ENSMUSG00000017064.4	Prl5a1	protein_coding	naPadj	0	3.16983				FALSE	FALSE	FALSE
chr11	101552149	101581951	29803	+	1075.81	0.30265	0.161337	-1.87588	0.0606712	0.153615	ENSMUSG00000017119.19	Nbr1	protein_coding	static	3.03214	0.0393526			Oocyte	FALSE	FALSE	FALSE
chr11	118132019	118248592	116574	-	34.864	-1.02903	0.39285	2.6194	0.00880844	0.0324161	ENSMUSG00000017132.17	Cyth1	protein_coding	DMSO_mESC.higher.yesFC	1.55466	0.027144	C1	mESC dTAG Down (C1)		FALSE	FALSE	FALSE
chr2	51130438	51149111	18674	-	373.834	0.917912	0.225346	-4.07334	4.63434e-05	0.000321772	ENSMUSG00000017144.8	Rnd3	protein_coding	DMSO_2CLC.higher.noFC	2.57384	0.0268135				FALSE	FALSE	FALSE
chr11	101488764	101551955	63192	-	1309.15	-0.660599	0.166895	3.95817	7.55275e-05	0.00050194	ENSMUSG00000017146.12	Brca1	protein_coding	DMSO_mESC.higher.noFC	3.11732	0.0229244			Oocyte	FALSE	FALSE	FALSE
chr11	100334407	100336996	2590	+	0.243429	-2.3125	4.32205	0.535047	0.592617		ENSMUSG00000017165.1	Gast	protein_coding	naPadj	0.0946209	0.0219462				FALSE	FALSE	FALSE
chr11	101170523	101190724	20202	+	8.6304	0.17074	0.750351	-0.227547	0.819999	0.908122	ENSMUSG00000017167.6	Cntnap1	protein_coding	static	0.983644	0.0471962			Oocyte	FALSE	FALSE	FALSE
chr11	100422321	100441808	19488	-	158.7	-0.186909	0.217314	0.860085	0.389742	0.588461	ENSMUSG00000017176.17	Nt5c3b	protein_coding	static	2.2033	0.0957877			8C	FALSE	FALSE	FALSE
chr11	101277968	101279114	1147	-	287.663	-0.159982	0.181234	0.882741	0.377376	0.576052	ENSMUSG00000017188.3	Coa3	protein_coding	static	2.46039	0.113517			ESC	FALSE	FALSE	FALSE
chr11	98551097	98558665	7569	+	1.07285	1.98103	2.36794	-0.836604	0.402815		ENSMUSG00000017195.15	Zpbp2	protein_coding	naPadj	0.316567	0.0918232				FALSE	FALSE	FALSE
chr11	98664351	98677708	13358	+	3.03811	-1.6534	1.61385	1.0245	0.305598	0.501144	ENSMUSG00000017204.4	Gsdma	protein_coding	static	0.606178	0.0167771				FALSE	FALSE	FALSE
chr11	98704591	98729435	24845	-	181.911	-0.401297	0.257952	1.5557	0.119779	0.256684	ENSMUSG00000017210.14	Med24	protein_coding	static	2.26224	0.0822501			8C	FALSE	FALSE	FALSE
chr11	98646759	98657964	11206	+	0.156122	0	4.40736	0	1		ENSMUSG00000017211.14	Gsdma2	protein_coding	naPadj	0.0630037	2.89134				FALSE	FALSE	FALSE
chr11	98682554	98695979	13426	+	1774.44	-0.126243	0.13902	0.908096	0.363827	0.561672	ENSMUSG00000017221.14	Psmd3	protein_coding	static	3.24931	0.0362504			8C	FALSE	FALSE	FALSE
chr4	148558429	148582401	23973	+	84.2661	0.274253	0.302091	-0.90785	0.363958	0.561808	ENSMUSG00000017264.16	Exosc10	protein_coding	static	1.93078	0.0693452			Other	FALSE	FALSE	FALSE
chr11	76120987	76243725	122739	-	571.64	-0.246135	0.145824	1.68789	0.091432	0.209581	ENSMUSG00000017286.15	Glod4	protein_coding	static	2.75788	0.0920178			ESC	FALSE	FALSE	FALSE
chr11	76046226	76179647	133422	-	32.4709	0.202973	0.47223	-0.429818	0.667328	0.81313	ENSMUSG00000017288.15	Vps53	protein_coding	static	1.52467	0.0519736			8C	FALSE	FALSE	FALSE
chr11	77529162	77607815	78654	-	1020.97	-0.190846	0.188399	1.01299	0.311066	0.506542	ENSMUSG00000017291.13	Taok1	protein_coding	static	3.00944	0.069518			Other	FALSE	FALSE	FALSE
chr2	164745983	164768607	22625	+	81.6231	0.52528	0.337586	-1.55599	0.119711	0.256604	ENSMUSG00000017299.13	Dnttip1	protein_coding	static	1.9171	0.0409243			4C	FALSE	FALSE	FALSE
chr2	164777161	164779967	2807	-	6.84625	-0.0140777	0.684143	0.0205771	0.983583	0.992902	ENSMUSG00000017300.9	Tnnc2	protein_coding	static	0.894662	0.0508079				FALSE	FALSE	FALSE
chr2	164792765	164804882	12118	-	56.936	0.0818355	0.294405	-0.27797	0.781036	0.886216	ENSMUSG00000017307.16	Acot8	protein_coding	static	1.76295	0.0709101			4C	FALSE	FALSE	FALSE
chr11	102041509	102055620	14112	+	2.27068	1.27891	1.45027	-0.881843	0.377862	0.576582	ENSMUSG00000017309.11	Cd300lg	protein_coding	static	0.514638	0.0601869				FALSE	FALSE	FALSE
chr2	164698501	164702453	3953	+	0	0					ENSMUSG00000017310.7	Spint4	protein_coding	naPadj	0	3.16983				FALSE	FALSE	FALSE
chr11	102106676	102107832	1157	-	0.0921341	0	4.40736	0	1		ENSMUSG00000017311.15	Pyy	protein_coding	naPadj	0.038276	3.11829				FALSE	FALSE	FALSE										FALSE	FALSE	TRUE	TRUE
chr11	102057015	102088515	31501	-	37.0975	-0.645082	0.408806	1.57797	0.114574	0.248723	ENSMUSG00000017314.12	Mpp2	protein_coding	static	1.5809	0.0459484				FALSE	FALSE	FALSE
chr11	102099930	102101319	1390	-	0	0					ENSMUSG00000017316.13	Ppy	protein_coding	naPadj	0	3.16983				FALSE	FALSE	FALSE
chr11	78499091	78502324	3234	+	1.148	2.66951	1.93353	-1.38064	0.16739	0.328368	ENSMUSG00000017344.4	Vtn	protein_coding	static	0.332035	0.0629128				FALSE	FALSE	FALSE
chr11	78567168	78697373	130206	-	485.556	0.0312729	0.174237	-0.179485	0.857557	0.928084	ENSMUSG00000017376.15	Nlk	protein_coding	static	2.68713	0.103168			Other	FALSE	FALSE	FALSE
chr11	78158499	78165589	7091	-	828.502	-0.794511	0.20293	3.91521	9.03263e-05	0.000588207	ENSMUSG00000017386.10	Traf4	protein_coding	DMSO_mESC.higher.noFC	2.91882	0.0261588				FALSE	FALSE	FALSE
chr11	78322968	78327781	4814	+	122.825	0.0568154	0.440341	-0.129026	0.897337	0.951031	ENSMUSG00000017390.15	Aldoc	protein_coding	static	2.09281	0.0879231	C10	2CLC dTAG Down (C9-C10)		FALSE	FALSE	FALSE
chr11	98036623	98053462	16840	-	138.762	-1.03687	0.306796	3.37969	0.000725676	0.00376829	ENSMUSG00000017400.10	Stac2	protein_coding	DMSO_mESC.higher.yesFC	2.14539	0.0273624	C1	mESC dTAG Down (C1)	4C	FALSE	FALSE	FALSE
chr11	98026710	98030492	3783	+	218.312	0.0997937	0.513393	-0.194381	0.845878	0.921841	ENSMUSG00000017404.12	Rpl19	protein_coding	static	2.34106	0.10043			8C	FALSE	FALSE	FALSE
chr11	78166106	78176675	10570	-	96.1852	-0.673839	0.28665	2.35074	0.0187362	0.0601853	ENSMUSG00000017405.14	Nek8	protein_coding	static	1.9876	0.0473942				FALSE	FALSE	FALSE
chr2	52428320	52676831	248512	-	4.95273	2.23792	0.951429	-2.35217	0.0186641	0.0600047	ENSMUSG00000017412.15	Cacnb4	protein_coding	static	0.774716	0.016585				FALSE	FALSE	FALSE
chr11	97923238	97986444	63207	-	76.5908	-1.27384	0.313528	4.06292	4.84624e-05	0.000335431	ENSMUSG00000017417.14	Plxdc1	protein_coding	DMSO_mESC.higher.yesFC	1.88981	0.016159	C1	mESC dTAG Down (C1)		FALSE	FALSE	FALSE
chr2	15049395	15082456	33062	+	623.319	-0.426062	0.197949	2.15239	0.0313668	0.0910958	ENSMUSG00000017418.14	Arl5b	protein_coding	static	2.79541	0.0729615				FALSE	FALSE	FALSE
chr11	80383279	80405733	22455	+	1947.27	0.263754	0.210046	-1.2557	0.209226	0.385208	ENSMUSG00000017421.18	Zfp207	protein_coding	static	3.28965	0.0246965			8C	FALSE	FALSE	FALSE
chr11	80428615	80473248	44634	+	996.105	0.00401712	0.190766	-0.0210578	0.9832	0.992902	ENSMUSG00000017428.16	Psmd11	protein_coding	static	2.99874	0.0736121			8C	FALSE	FALSE	FALSE
chr11	118428203	118449963	21761	+	8.79002	-1.7358	0.860586	2.017	0.0436959	0.119199	ENSMUSG00000017446.14	C1qtnf1	protein_coding	static	0.990784	0.00995008				FALSE	FALSE	FALSE										FALSE	FALSE	TRUE	FALSE
chr11	77880615	77894096	13482	-	218.654	-0.607263	0.273252	2.22235	0.0262594	0.0789609	ENSMUSG00000017453.4	Pipox	protein_coding	static	2.34174	0.0626717			ESC	FALSE	FALSE	FALSE
chr11	118301069	118355740	54672	-	498.746	0.188688	0.333218	-0.56626	0.571217	0.745014	ENSMUSG00000017466.9	Timp2	protein_coding	static	2.69875	0.0854304	C4	2CLC dTAG Up (C4-C7)		FALSE	FALSE	FALSE										FALSE	FALSE	TRUE	TRUE
chr8	122376609	122417360	40752	+	1109.03	0.209186	0.144481	-1.44784	0.147662	0.299134	ENSMUSG00000017478.15	Zc3h18	protein_coding	static	3.04534	0.0492128			Other	FALSE	FALSE	FALSE
chr14	16365179	16435462	70284	+	156.628	-0.75582	0.259719	2.91015	0.00361258	0.0151802	ENSMUSG00000017485.11	Top2b	protein_coding	DMSO_mESC.higher.noFC	2.19763	0.0397868				FALSE	FALSE	FALSE
chr14	16430839	16819156	388318	-	8.47052	1.67278	0.925031	-1.80835	0.0705524	0.171941	ENSMUSG00000017491.9	Rarb	protein_coding	static	0.976374	0.0203388				FALSE	FALSE	FALSE
chr11	99041244	99054392	13149	+	154.083	-1.9791	0.315176	6.27937	3.39949e-10	5.71174e-09	ENSMUSG00000017493.12	Igfbp4	protein_coding	DMSO_mESC.higher.yesFC	2.19056	0.00454481	C1	mESC dTAG Down (C1)		FALSE	FALSE	FALSE
chr11	98907801	98923940	16140	+	314.534	-0.563372	0.177747	3.16952	0.0015269	0.00722594	ENSMUSG00000017499.15	Cdc6	protein_coding	DMSO_mESC.higher.noFC	2.49905	0.0634887			4C	FALSE	FALSE	FALSE
chr11	79993106	80034123	41018	+	2144.28	-0.186821	0.131344	1.42238	0.154915	0.309806	ENSMUSG00000017548.15	Suz12	protein_coding	static	3.33148	0.0296745			Major ZGA	FALSE	FALSE	FALSE
chr11	80089400	80135794	46395	+	529.413	-0.486422	0.178162	2.73023	0.00632911	0.0245305	ENSMUSG00000017550.14	Atad5	protein_coding	DMSO_mESC.higher.noFC	2.72461	0.0667283			Other	FALSE	FALSE	FALSE
chr11	80046493	80080991	34499	-	720.067	0.0203109	0.188634	-0.107673	0.914255	0.958816	ENSMUSG00000017561.16	Crlf3	protein_coding	static	2.85798	0.0880286			Other	FALSE	FALSE	FALSE
chr11	99345565	99351104	5540	-	0.149207	0	4.40736	0	1		ENSMUSG00000017588.2	Krt27	protein_coding	naPadj	0.0603983	3.11829				FALSE	FALSE	FALSE
chr11	99065678	99089306	23629	-	1.29025	1.48355	1.78651	-0.83042	0.406301	0.603842	ENSMUSG00000017607.9	Tns4	protein_coding	static	0.359883	0.0393488				FALSE	FALSE	FALSE										FALSE	TRUE	TRUE	TRUE
chr11	78522850	78536332	13483	-	627.668	-0.29844	0.160213	1.86277	0.0624944	0.156961	ENSMUSG00000017615.12	Tnfaip1	protein_coding	static	2.79842	0.0791683			Oocyte	FALSE	FALSE	FALSE
chr11	76416734	76623558	206825	-	642.081	-1.14384	0.125676	9.1015	8.90934e-20	3.5437e-18	ENSMUSG00000017631.19	Abr	protein_coding	DMSO_mESC.higher.yesFC	2.80827	0.0121025	C1	mESC dTAG Down (C1)	Zygote	FALSE	FALSE	FALSE
chr11	79591212	79698023	106812	+	606.587	-1.38722	0.184205	7.53085	5.04116e-14	1.27011e-12	ENSMUSG00000017639.13	Rab11fip4	protein_coding	DMSO_mESC.higher.yesFC	2.78361	0.00715302	C1	mESC dTAG Down (C1)		FALSE	FALSE	FALSE
chr2	165055627	165072948	17322	+	6.51039	0.257552	0.794316	-0.324244	0.745753	0.863788	ENSMUSG00000017652.16	Cd40	protein_coding	static	0.875662	0.0475461				FALSE	FALSE	FALSE
chr2	165276554	165287869	11316	-	184.863	-0.159242	0.222624	0.715296	0.474426	0.666412	ENSMUSG00000017664.16	Slc35c2	protein_coding	static	2.26919	0.116279			Other	FALSE	FALSE	FALSE
chr2	165374264	165388259	13996	-	345.661	0.178506	0.151827	-1.17572	0.239706	0.424271	ENSMUSG00000017667.9	Zfp334	protein_coding	static	2.5399	0.107758			Oocyte	FALSE	FALSE	FALSE
chr2	165288031	165326479	38449	-	357.844	-0.398038	0.245806	1.61932	0.105379	0.233803	ENSMUSG00000017670.16	Elmo2	protein_coding	static	2.55491	0.0893506				FALSE	FALSE	FALSE
chr11	79239372	79254671	15300	-	1027.35	0.127199	0.177699	-0.715815	0.474106	0.666138	ENSMUSG00000017677.11	Wsb1	protein_coding	static	3.01214	0.0663299			8C	FALSE	FALSE	FALSE
chr2	163602314	163619013	16700	+	204.362	0.574184	0.218181	-2.63169	0.00849605	0.0314322	ENSMUSG00000017679.16	Ttpal	protein_coding	DMSO_2CLC.higher.noFC	2.31252	0.0473412			Oocyte	FALSE	FALSE	FALSE
chr11	80209019	80267907	58889	+	515.342	-0.213868	0.247467	0.864227	0.387463	0.586088	ENSMUSG00000017686.17	Rhot1	protein_coding	static	2.71294	0.0967513			Oocyte	FALSE	FALSE	FALSE
chr3	3508030	3658052	150023	+	0.166477	0	4.40736	0	1		ENSMUSG00000017688.14	Hnf4g	protein_coding	naPadj	0.0668761	2.89134				FALSE	FALSE	FALSE
chr11	80300912	80355955	55044	+	36.711	1.20627	0.418884	-2.87972	0.0039803	0.0164893	ENSMUSG00000017692.8	Rhbdl3	protein_coding	Non-ECORD_DMSO_2CLC.higher.yesFC	1.57647	0.0202862	C7	2CLC dTAG Up (C4-C7)		FALSE	FALSE	FALSE										TRUE	FALSE	FALSE	FALSE
chr2	163726584	163750239	23656	-	5.35243	0.575913	1.00253	-0.574459	0.565657	0.74094	ENSMUSG00000017697.3	Ada	protein_coding	static	0.80294	0.0441107			Zygote	FALSE	FALSE	FALSE
chr2	163623272	163645131	21860	-	483.057	1.21557	0.234783	-5.17743	2.24968e-07	2.4612e-06	ENSMUSG00000017707.9	Serinc3	protein_coding	Non-ECORD_DMSO_2CLC.higher.yesFC	2.6849	0.0106606	C9	2CLC dTAG Down (C9-C10)	8C	FALSE	FALSE	FALSE
chr11	117867952	117873481	5530	-	33.0941	-0.845971	0.446066	1.89652	0.0578919	0.148269	ENSMUSG00000017713.9	Tha1	protein_coding	static	1.53268	0.0346234				FALSE	FALSE	FALSE
chr11	117986292	118024011	37720	+	584.386	-0.378123	0.133889	2.82414	0.00474071	0.0191637	ENSMUSG00000017715.11	Pgs1	protein_coding	DMSO_mESC.higher.noFC	2.76744	0.0769654			Other	FALSE	FALSE	FALSE
chr11	117849251	117855743	6493	+	763.602	0.115125	0.225689	-0.510103	0.609979	0.774025	ENSMUSG00000017716.15	Birc5	protein_coding	static	2.88344	0.0794676			Zygote	FALSE	FALSE	FALSE
chr11	117825924	117839908	13985	+	25.8964	-0.493215	0.433138	1.1387	0.254828	0.443812	ENSMUSG00000017718.15	Afmid	protein_coding	static	1.42969	0.0486626			4C	FALSE	FALSE	FALSE
chr2	164470301	164473724	3424	-	2.85942	1.03823	1.45107	-0.715493	0.474305	0.666306	ENSMUSG00000017720.2	Trp53tg5	protein_coding	static	0.586522	0.0349666				FALSE	FALSE	FALSE
chr2	164497520	164508301	10782	+	327.25	0.0137859	0.310306	-0.0444267	0.964564	0.983958	ENSMUSG00000017721.15	Pigt	protein_coding	static	2.5162	0.115577			8C	FALSE	FALSE	FALSE
chr2	164562413	164568510	6098	+	42.5902	-1.23014	0.461341	2.66643	0.0076661	0.0288239	ENSMUSG00000017723.11	Wfdc2	protein_coding	DMSO_mESC.higher.yesFC	1.63939	0.0189234	C1	mESC dTAG Down (C1)	ESC	FALSE	FALSE	FALSE
chr11	101769742	101785371	15630	-	709.791	-1.26045	0.218316	5.77349	7.76462e-09	1.08134e-07	ENSMUSG00000017724.14	Etv4	protein_coding	DMSO_mESC.higher.yesFC	2.85174	0.00820312	C2	mESC / 2CLC dTAG Up (C2-C3)	ESC	FALSE	FALSE	FALSE
chr2	164588343	164593594	5252	-	0.327441	0.936631	4.37797	-0.213942	0.830593		ENSMUSG00000017733.4	Eppin	protein_coding	naPadj	0.123015	0.041246				FALSE	FALSE	FALSE
chr2	164486106	164493319	7214	+	11.6227	0.184495	0.530006	-0.3481	0.727765	0.851493	ENSMUSG00000017734.15	Dbndd2	protein_coding	static	1.10115	0.0444299				FALSE	FALSE	FALSE
chr2	164940780	164955850	15071	+	9.143	0.6104	0.617841	-0.987956	0.323174	0.520098	ENSMUSG00000017737.2	Mmp9	protein_coding	static	1.00617	0.043564				FALSE	FALSE	FALSE										TRUE	TRUE	FALSE	FALSE
chr2	164960802	164999731	38930	+	25.9576	-0.414688	0.465854	0.890166	0.373377	0.571922	ENSMUSG00000017740.17	Slc12a5	protein_coding	static	1.43068	0.0512709				FALSE	FALSE	FALSE
chr11	100766032	100770957	4926	-	84.4027	-0.585542	0.250602	2.33654	0.0194632	0.062025	ENSMUSG00000017747.13	Ghdc	protein_coding	static	1.93147	0.0555267			Oocyte	FALSE	FALSE	FALSE
chr2	164839518	164857711	18194	-	66.2826	-0.723576	0.319485	2.26482	0.0235238	0.0722843	ENSMUSG00000017754.13	Pltp	protein_coding	static	1.8279	0.0456065				FALSE	FALSE	FALSE
chr13	73733094	73816754	83661	+	806.047	-0.903401	0.223352	4.04474	5.23821e-05	0.000360212	ENSMUSG00000017756.9	Slc12a7	protein_coding	DMSO_mESC.higher.noFC	2.9069	0.0196074			8C	FALSE	FALSE	FALSE
chr2	164832873	164841032	8160	+	222.066	-0.544818	0.234137	2.32691	0.0199699	0.0633927	ENSMUSG00000017760.16	Ctsa	protein_coding	static	2.34843	0.0626717			8C	FALSE	FALSE	FALSE
chr2	164822686	164826871	4186	+	567.468	-0.126441	0.21983	0.575176	0.565172	0.740724	ENSMUSG00000017764.2	Zswim1	protein_coding	static	2.75471	0.10038			Other	FALSE	FALSE	FALSE
chr8	105943590	105966097	22508	-	172.853	-0.671123	0.214386	3.13044	0.00174544	0.0080913	ENSMUSG00000017765.17	Slc12a4	protein_coding	DMSO_mESC.higher.noFC	2.24018	0.0455939				FALSE	FALSE	FALSE										FALSE	FALSE	TRUE	TRUE
chr2	164826389	164828537	2149	-	76.9537	0.151749	0.406439	-0.373362	0.708879	0.839466	ENSMUSG00000017767.3	Spata25	protein_coding	static	1.89184	0.0754485				FALSE	FALSE	FALSE
chr11	75650504	75673910	23407	+	308.527	-1.01399	0.248649	4.07799	4.5427e-05	0.000315988	ENSMUSG00000017774.19	Myo1c	protein_coding	DMSO_mESC.higher.yesFC	2.4907	0.0228575	C1	mESC dTAG Down (C1)	Oocyte	FALSE	FALSE	FALSE
chr11	75679259	75706908	27650	+	1808.74	-0.294871	0.149454	1.973	0.0484961	0.129437	ENSMUSG00000017776.15	Crk	protein_coding	static	3.25762	0.0367399			Other	FALSE	FALSE	FALSE
chr13	86044816	86046904	2089	-	128.087	-0.136602	0.343627	0.39753	0.690977	0.828585	ENSMUSG00000017778.14	Cox7c	protein_coding	static	2.11088	0.0994039			ESC	FALSE	FALSE	FALSE
chr11	75588097	75628804	40708	+	341.124	-0.293251	0.222827	1.31605	0.188159	0.356793	ENSMUSG00000017781.17	Pitpna	protein_coding	static	2.53418	0.101389			8C	FALSE	FALSE	FALSE
chr11	101087277	101092207	4931	+	217.954	0.0102034	0.207672	-0.0491324	0.960814	0.982213	ENSMUSG00000017801.15	Mlx	protein_coding	static	2.34035	0.110432			Oocyte	FALSE	FALSE	FALSE
chr11	101096322	101119893	23572	-	756.588	0.493218	0.119335	-4.13304	3.57998e-05	0.000254153	ENSMUSG00000017802.14	Retreg3	protein_coding	DMSO_2CLC.higher.noFC	2.87943	0.0343198			4C	FALSE	FALSE	FALSE
chr2	163336242	163397993	61752	-	30.1949	-0.597929	0.539327	1.10866	0.267578	0.458523	ENSMUSG00000017817.11	Jph2	protein_coding	static	1.49408	0.0441469				FALSE	FALSE	FALSE
chr11	100694884	100704271	9388	-	8.67887	-0.011479	0.724223	0.0158501	0.987354	0.99474	ENSMUSG00000017830.15	Dhx58	protein_coding	static	0.985825	0.0488348				FALSE	FALSE	FALSE
chr17	53479234	53507680	28447	+	893.86	0.734602	0.12245	-5.99918	1.98317e-09	2.9911e-08	ENSMUSG00000017831.8	Rab5a	protein_coding	DMSO_2CLC.higher.noFC	2.95175	0.018729			8C	FALSE	FALSE	FALSE
chr11	100713850	100714575	726	+	9.08901	0.870211	0.742603	-1.17184	0.241262	0.426485	ENSMUSG00000017832.2	Hspb9	protein_coding	static	1.00385	0.0387999				FALSE	FALSE	FALSE
chr11	100619244	100627607	8364	+	546.223	0.335842	0.195301	-1.71961	0.0855037	0.199158	ENSMUSG00000017837.12	Nkiras2	protein_coding	static	2.73816	0.0700008			4C	FALSE	FALSE	FALSE
chr12	110447120	110583062	135943	+	900.379	-1.09052	0.210333	5.18472	2.16337e-07	2.37558e-06	ENSMUSG00000017843.14	Ppp2r5c	protein_coding	DMSO_mESC.higher.yesFC	2.95491	0.0117796	C1	mESC dTAG Down (C1)	Other	FALSE	FALSE	FALSE
chr2	163017354	163046141	28788	+	209.657	-0.0672487	0.23237	0.289404	0.772272	0.881	ENSMUSG00000017858.12	Ift52	protein_coding	static	2.32358	0.108683			Major ZGA	FALSE	FALSE	FALSE
chr2	163054687	163084688	30002	+	1831.68	-0.775774	0.12572	6.17065	6.80117e-10	1.09554e-08	ENSMUSG00000017861.11	Mybl2	protein_coding	DMSO_mESC.higher.noFC	3.26309	0.0110667			Oocyte	FALSE	FALSE	FALSE
chr2	162987330	163014127	26798	+	5.08147	-1.94875	0.972735	2.00337	0.0451371	0.122342	ENSMUSG00000017868.16	Sgk2	protein_coding	static	0.784009	0.0103161	C2	mESC / 2CLC dTAG Up (C2-C3)		FALSE	FALSE	FALSE
chr2	165595032	165771727	176696	+	1.92211	-1.11305	1.49589	0.744069	0.456835	0.651288	ENSMUSG00000017897.18	Eya2	protein_coding	static	0.465697	0.0391431				FALSE	FALSE	FALSE
chr13	27196659	27203749	7091	+	0	0					ENSMUSG00000017922.14	Prl3c1	protein_coding	naPadj	0	3.16983				FALSE	FALSE	FALSE
chr2	167298444	167349183	50740	-	566.486	-0.674782	0.13686	4.93046	8.20353e-07	8.17579e-06	ENSMUSG00000017929.13	B4galt5	protein_coding	DMSO_mESC.higher.noFC	2.75396	0.0400975				FALSE	FALSE	FALSE
chr2	163438476	163455324	16849	+	11.7504	-1.49792	0.699409	2.1417	0.0322178	0.0930002	ENSMUSG00000017943.15	Gdap1l1	protein_coding	static	1.10552	0.0160301				FALSE	FALSE	FALSE										FALSE	TRUE	FALSE	FALSE
chr2	163506808	163572910	66103	+	36.4315	-0.621479	0.332148	1.87109	0.0613326	0.154805	ENSMUSG00000017950.16	Hnf4a	protein_coding	static	1.57324	0.0459484	C1	mESC dTAG Down (C1)		FALSE	FALSE	FALSE
chr2	167191805	167240604	48800	-	13.5833	-0.324979	0.579348	0.56094	0.574838	0.748048	ENSMUSG00000017969.13	Ptgis	protein_coding	static	1.16385	0.0508537			8C	FALSE	FALSE	FALSE
chr6	23262773	23839421	576649	-	6.00903	1.88384	0.898952	-2.0956	0.0361179	0.102296	ENSMUSG00000017978.18	Cadps2	protein_coding	static	0.845658	0.0169894				FALSE	FALSE	FALSE										TRUE	FALSE	FALSE	FALSE
chr2	167015193	167034947	19755	+	266.125	0.601507	0.16919	-3.55522	0.000377656	0.0021102	ENSMUSG00000017999.16	Ddx27	protein_coding	DMSO_2CLC.higher.noFC	2.42672	0.0462104			Other	FALSE	FALSE	FALSE
chr5	143622447	143710250	87804	+	230.748	0.306064	0.193482	-1.58187	0.113679	0.247246	ENSMUSG00000018001.18	Cyth3	protein_coding	static	2.36502	0.0778013			Zygote	FALSE	FALSE	FALSE										FALSE	TRUE	FALSE	FALSE
chr15	78597047	78622019	24973	+	18.0364	-0.745033	0.515837	1.44432	0.148649	0.300505	ENSMUSG00000018008.8	Cyth4	protein_coding	static	1.27958	0.0312656				FALSE	FALSE	FALSE
chr11	120721470	120723969	2500	+	18.0463	-0.92855	0.474788	1.95572	0.0504985	0.133661	ENSMUSG00000018012.11	Rac3	protein_coding	static	1.27981	0.0283863				FALSE	FALSE	FALSE
chr15	83113433	83122801	9369	-	485.91	-0.108551	0.219315	0.494955	0.620632	0.781089	ENSMUSG00000018040.9	Rrp7a	protein_coding	static	2.68745	0.104916			4C	FALSE	FALSE	FALSE
chr15	83153494	83172592	19099	-	1031.71	-0.429556	0.220982	1.94385	0.0519135	0.136615	ENSMUSG00000018042.18	Cyb5r3	protein_coding	static	3.01398	0.04613			Zygote	FALSE	FALSE	FALSE
chr11	86210681	86257575	46895	-	380.253	-0.0996388	0.155809	0.639494	0.522502	0.707604	ENSMUSG00000018068.13	Ints2	protein_coding	static	2.58121	0.10919			8C	FALSE	FALSE	FALSE
chr5	118560679	118765438	204760	+	770.687	-0.181327	0.161899	1.12	0.262714	0.452702	ENSMUSG00000018076.12	Med13l	protein_coding	static	2.88744	0.0825224			Other	FALSE	FALSE	FALSE
chr13	23684199	23692908	8710	+	325.106	2.8195	0.187829	-15.011	6.22039e-51	8.96885e-49	ENSMUSG00000018102.5	H2bc4	protein_coding	ECORD	2.51336	0.00223409	C9	2CLC dTAG Down (C9-C10)	ESC	TRUE	FALSE	FALSE	2466			41			chr13:22040636-23757620
chr15	79258195	79285537	27343	-	6.40151	0.174271	0.865374	-0.201382	0.8404	0.91935	ENSMUSG00000018126.15	Baiap2l2	protein_coding	static	0.86932	0.04773				FALSE	FALSE	FALSE
chr5	139791513	139802653	11141	+	228.847	0.837705	0.220065	-3.80662	0.000140876	0.000875897	ENSMUSG00000018143.10	Mafk	protein_coding	DMSO_2CLC.higher.noFC	2.36144	0.02773			4C	FALSE	FALSE	FALSE										FALSE	TRUE	FALSE	FALSE
chr11	98152154	98193293	41140	-	631.996	0.0226812	0.165739	-0.136849	0.891151	0.947376	ENSMUSG00000018160.15	Med1	protein_coding	static	2.8014	0.0921758			Zygote	FALSE	FALSE	FALSE
chr10	128567523	128589652	22130	-	257.292	0.629089	0.23923	-2.62964	0.00854746	0.0315828	ENSMUSG00000018166.8	Erbb3	protein_coding	DMSO_2CLC.higher.noFC	2.41211	0.0464899	C7	2CLC dTAG Up (C4-C7)		FALSE	FALSE	FALSE
chr11	98358368	98381112	22745	+	72.9423	0.142397	0.269054	-0.52925	0.596632	0.763748	ENSMUSG00000018167.10	Stard3	protein_coding	static	1.86889	0.0754485			4C	FALSE	FALSE	FALSE
chr11	98464902	98546031	81130	-	10.0457	1.3637	0.566282	-2.40817	0.0160326	0.0530952	ENSMUSG00000018168.8	Ikzf3	protein_coding	static	1.04319	0.0207668	C10	2CLC dTAG Down (C9-C10)		FALSE	FALSE	FALSE										FALSE	TRUE	FALSE	FALSE
chr15	78755882	78773475	17594	-	89.1487	-1.17127	0.248766	4.7083	2.49794e-06	2.27365e-05	ENSMUSG00000018169.12	Mfng	protein_coding	DMSO_mESC.higher.yesFC	1.95496	0.0196869	C1	mESC dTAG Down (C1)	Zygote	FALSE	FALSE	FALSE										TRUE	TRUE	FALSE	FALSE
chr11	86583865	86683836	99972	-	318.144	0.282383	0.213929	-1.31999	0.18684	0.354999	ENSMUSG00000018171.9	Vmp1	protein_coding	static	2.50399	0.080763			8C	FALSE	FALSE	FALSE
chr1	143777272	143807466	30195	+	139.962	0.804396	0.214577	-3.74875	0.000177722	0.0010777	ENSMUSG00000018189.12	Uchl5	protein_coding	DMSO_2CLC.higher.noFC	2.1491	0.0332132			Other	FALSE	FALSE	FALSE
chr1	143716338	143749676	33339	+	1279.61	3.74693	0.293592	-12.7624	2.65906e-37	2.32821e-35	ENSMUSG00000018196.18	Glrx2	protein_coding	Non-ECORD_DMSO_2CLC.higher.yesFC	3.10742	0.000812544	C5	2CLC dTAG Up (C4-C7)	Other	FALSE	FALSE	FALSE										TRUE	TRUE	FALSE	FALSE
chr1	143750790	143777068	26279	-	591.378	0.0977935	0.200961	-0.486629	0.626521	0.785001	ENSMUSG00000018199.9	Ro60	protein_coding	static	2.7726	0.0943835				FALSE	FALSE	FALSE
chr2	164070322	164155524	85203	+	878.881	-0.117868	0.162086	0.727197	0.467106	0.66036	ENSMUSG00000018209.15	Stk4	protein_coding	static	2.94442	0.078114			8C	FALSE	FALSE	FALSE
chr2	164214454	164221660	7207	-	0	0					ENSMUSG00000018211.13	Wfdc15b	protein_coding	naPadj	0	3.16983				FALSE	FALSE	FALSE
chr11	63128982	63159547	30566	+	43.059	-0.352651	0.487845	0.722874	0.469757	0.66259	ENSMUSG00000018217.12	Pmp22	protein_coding	static	1.64403	0.0524431				FALSE	FALSE	FALSE										FALSE	FALSE	TRUE	TRUE
chr11	53431023	53437904	6882	+	8.70087	1.82813	0.70748	-2.584	0.00976606	0.0352317	ENSMUSG00000018238.6	Gdf9	protein_coding	Non-ECORD_DMSO_2CLC.higher.yesFC	0.986811	0.0170556	C9	2CLC dTAG Down (C9-C10)	Oocyte	FALSE	FALSE	FALSE
chr11	53324679	53333301	8623	+	312.451	0.71092	0.232692	-3.0552	0.00224909	0.0100962	ENSMUSG00000018239.9	Zcchc10	protein_coding	DMSO_2CLC.higher.noFC	2.49617	0.0398001			Zygote	FALSE	FALSE	FALSE
chr13	27345673	27354216	8544	+	0	0					ENSMUSG00000018259.13	Prl8a2	protein_coding	naPadj	0	3.16983			Oocyte	FALSE	FALSE	FALSE
chr5	119832668	119885219	52552	+	0.812326	-1.66305	2.36087	0.704425	0.481168		ENSMUSG00000018263.11	Tbx5	protein_coding	naPadj	0.258236	0.0517613				FALSE	FALSE	FALSE
chr11	70525367	70527858	2492	+	168.533	0.055278	0.331509	-0.166747	0.867569	0.934533	ENSMUSG00000018286.6	Psmb6	protein_coding	static	2.22925	0.0923745			Other	FALSE	FALSE	FALSE
chr11	70663771	70669416	5646	-	131.861	-0.48888	0.31145	1.56969	0.116487	0.251437	ENSMUSG00000018287.12	Spag7	protein_coding	static	2.1234	0.069665			Zygote	FALSE	FALSE	FALSE
chr11	70651850	70654644	2795	-	1882.99	-0.336523	0.274143	1.22755	0.219617	0.399043	ENSMUSG00000018293.4	Pfn1	protein_coding	static	3.27508	0.0367399			8C	FALSE	FALSE	FALSE
chr2	164053540	164071169	17630	-	611.634	-0.126432	0.29766	0.424753	0.671016	0.815113	ENSMUSG00000018322.10	Tomm34	protein_coding	static	2.7872	0.0976543			Oocyte	FALSE	FALSE	FALSE
chr2	163994960	164018588	23629	+	1817.76	-0.285716	0.148288	1.92677	0.0540088	0.140669	ENSMUSG00000018326.9	Ywhab	protein_coding	static	3.25978	0.0367399			Oocyte	FALSE	FALSE	FALSE
chr11	79013440	79146407	132968	-	238.471	0.437326	0.213048	-2.05272	0.0401002	0.111341	ENSMUSG00000018334.18	Ksr1	protein_coding	static	2.37925	0.0633991				FALSE	FALSE	FALSE
chr11	54902453	54910377	7925	+	178.85	-0.110819	0.231178	0.479366	0.631678	0.789053	ENSMUSG00000018339.11	Gpx3	protein_coding	static	2.25491	0.114722			Oocyte	FALSE	FALSE	FALSE										FALSE	TRUE	TRUE	TRUE
chr11	54979108	55033445	54338	-	205.115	-0.33436	0.292277	1.14399	0.252629	0.441083	ENSMUSG00000018340.13	Anxa6	protein_coding	static	2.31411	0.0958212			Oocyte	FALSE	FALSE	FALSE
chr6	67291318	67376188	84871	-	21.2284	0.41693	0.40956	-1.018	0.30868	0.504018	ENSMUSG00000018341.12	Il12rb2	protein_coding	static	1.34691	0.0492468				FALSE	FALSE	FALSE
chr11	65807175	65829239	22065	+	106.402	0.675762	0.22766	-2.96829	0.00299461	0.0129561	ENSMUSG00000018347.16	Zkscan6	protein_coding	DMSO_2CLC.higher.noFC	2.03101	0.0388189			Zygote	FALSE	FALSE	FALSE
chr11	106988629	106999541	10913	-	712.206	1.19543	0.205195	-5.82584	5.68251e-09	8.04466e-08	ENSMUSG00000018362.14	Kpna2	protein_coding	Non-ECORD_DMSO_2CLC.higher.yesFC	2.85321	0.00915949	C9	2CLC dTAG Down (C9-C10)	Other	FALSE	FALSE	FALSE
chr11	106820066	106920715	100650	-	575.53	0.178451	0.166619	-1.07101	0.284164	0.477506	ENSMUSG00000018363.16	Smurf2	protein_coding	static	2.76082	0.0906143			Oocyte	FALSE	FALSE	FALSE
chr11	106789252	106819930	30679	+	51.0361	-0.241315	0.287711	0.83874	0.401615	0.5998	ENSMUSG00000018372.13	Cep95	protein_coding	static	1.7163	0.0604051			Oocyte	FALSE	FALSE	FALSE
chr11	88068279	88084729	16451	+	362.794	-0.569741	0.178041	3.20005	0.00137402	0.00660256	ENSMUSG00000018377.10	Vezf1	protein_coding	DMSO_mESC.higher.noFC	2.56086	0.0616215			Minor ZGA	FALSE	FALSE	FALSE
chr11	88098058	88194140	96083	+	64.9214	-0.919886	0.331769	2.77267	0.00555977	0.0219888	ENSMUSG00000018378.13	Cuedc1	protein_coding	DMSO_mESC.higher.noFC	1.81903	0.0321124				FALSE	FALSE	FALSE
chr11	88047373	88053755	6383	+	6856.66	-0.0383868	0.163146	0.235291	0.813983	0.905336	ENSMUSG00000018379.17	Srsf1	protein_coding	static	3.83618	0.0081355			4C	FALSE	FALSE	FALSE
chr11	95830074	95842476	12403	-	80.5192	-0.329066	0.273505	1.20314	0.22892	0.410799	ENSMUSG00000018381.15	Abi3	protein_coding	static	1.91126	0.0691922				FALSE	FALSE	FALSE
chr11	53457205	53467766	10562	+	17.6724	2.84825	0.51055	-5.57879	2.42196e-08	3.13437e-07	ENSMUSG00000018387.12	Shroom1	protein_coding	Non-ECORD_DMSO_2CLC.higher.yesFC	1.2712	0.0070296	C10	2CLC dTAG Down (C9-C10)		FALSE	FALSE	FALSE
chr11	53567379	53601967	34589	+	52.755	-0.479543	0.300838	1.59402	0.110931	0.242963	ENSMUSG00000018395.19	Kif3a	protein_coding	static	1.73042	0.0538347			Oocyte	FALSE	FALSE	FALSE
chr11	53519257	53549565	30309	+	282.116	-1.09065	0.211583	5.1547	2.54036e-07	2.76099e-06	ENSMUSG00000018398.18	Septin8	protein_coding	DMSO_mESC.higher.yesFC	2.45196	0.0145638	C1	mESC dTAG Down (C1)		FALSE	FALSE	FALSE
chr11	87592162	87616302	24141	+	503.543	-0.453804	0.157387	2.88336	0.00393462	0.0163485	ENSMUSG00000018401.17	Mtmr4	protein_coding	DMSO_mESC.higher.noFC	2.7029	0.0667283			Oocyte	FALSE	FALSE	FALSE
chr11	84813061	84819515	6455	-	257.566	0.221538	0.20382	-1.08693	0.277068	0.469238	ENSMUSG00000018405.7	Mrm1	protein_coding	static	2.41257	0.0921182			4C	FALSE	FALSE	FALSE
chr11	104231390	104332090	100701	+	290.715	-0.934995	0.185878	5.03016	4.90076e-07	5.07483e-06	ENSMUSG00000018411.17	Mapt	protein_coding	DMSO_mESC.higher.noFC	2.46496	0.0315898	C1	mESC dTAG Down (C1)		FALSE	FALSE	FALSE
chr11	104333229	104468861	135633	-	1024.2	0.259548	0.175282	-1.48074	0.138675	0.285951	ENSMUSG00000018412.16	Kansl1	protein_coding	static	3.01081	0.0526665			Oocyte	FALSE	FALSE	FALSE
chr11	60417145	60450927	33783	+	675.343	-1.57157	0.172479	9.11165	8.11388e-20	3.23215e-18	ENSMUSG00000018415.14	Gid4	protein_coding	DMSO_mESC.higher.yesFC	2.83017	0.00404731	C1	mESC dTAG Down (C1)	Other	FALSE	FALSE	FALSE
chr1	51749765	51916071	166307	-	340.061	0.144619	0.258635	-0.559162	0.576051	0.749053	ENSMUSG00000018417.14	Myo1b	protein_coding	static	2.53283	0.107758			8C	FALSE	FALSE	FALSE
chr11	86768846	86807746	38901	-	240.779	-0.522573	0.272248	1.91947	0.0549245	0.142397	ENSMUSG00000018425.18	Dhx40	protein_coding	static	2.38342	0.063348			8C	FALSE	FALSE	FALSE
chr11	86936425	86993707	57283	-	236.326	0.228406	0.248651	-0.918584	0.358313	0.556397	ENSMUSG00000018427.8	Ypel2	protein_coding	static	2.37535	0.0911893			8C	FALSE	FALSE	FALSE
chr11	88830792	88864586	33795	-	1836.82	0.140819	0.183898	-0.765741	0.443831	0.63935	ENSMUSG00000018428.15	Akap1	protein_coding	static	3.2643	0.0357423			Other	FALSE	FALSE	FALSE
chr11	107166663	107189381	22719	-	435.715	0.0884006	0.236363	-0.374003	0.708402	0.839314	ENSMUSG00000018433.14	Nol11	protein_coding	static	2.6402	0.106603			8C	FALSE	FALSE	FALSE
chr11	71007164	71019841	12678	-	418.725	0.635142	0.176868	-3.59106	0.000329339	0.00186685	ENSMUSG00000018442.13	Derl2	protein_coding	DMSO_2CLC.higher.noFC	2.62297	0.037587			Other	FALSE	FALSE	FALSE
chr11	70977836	70983026	5191	-	1065.8	-0.235525	0.257896	0.913255	0.361109	0.559167	ENSMUSG00000018446.8	C1qbp	protein_coding	static	3.02808	0.069518			8C	FALSE	FALSE	FALSE
chr11	70970213	70977833	7621	+	58.0675	-0.369852	0.379873	0.97362	0.330245	0.527542	ENSMUSG00000018449.12	Rpain	protein_coding	static	1.77135	0.0579234			8C	FALSE	FALSE	FALSE
chr11	71031941	71033513	1573	-	37.5979	1.38926	0.389752	-3.56448	0.000364575	0.00204832	ENSMUSG00000018451.7	6330403K07Rik	protein_coding	Non-ECORD_DMSO_2CLC.higher.yesFC	1.58656	0.0146181	C9	2CLC dTAG Down (C9-C10)		FALSE	FALSE	FALSE
chr2	165405028	165473230	68203	-	5.08448	1.60104	0.966086	-1.65724	0.0974706	0.21998	ENSMUSG00000018459.15	Slc13a3	protein_coding	static	0.784223	0.0280886				FALSE	FALSE	FALSE
chr11	69326258	69333042	6785	+	41.381	-1.6886	0.386064	4.37389	1.22054e-05	9.64295e-05	ENSMUSG00000018470.8	Kcnab3	protein_coding	DMSO_mESC.higher.yesFC	1.62717	0.00704595	C1	mESC dTAG Down (C1)		FALSE	FALSE	FALSE
chr11	69343273	69369406	26134	-	122.092	-0.926974	0.263334	3.52015	0.000431309	0.00237596	ENSMUSG00000018474.18	Chd3	protein_coding	DMSO_mESC.higher.noFC	2.09023	0.0352866				FALSE	FALSE	FALSE
chr11	69398508	69413675	15168	-	630.666	-0.954749	0.154371	6.18477	6.21949e-10	1.00612e-08	ENSMUSG00000018476.7	Kdm6b	protein_coding	DMSO_mESC.higher.noFC	2.80049	0.0208152			Oocyte	FALSE	FALSE	FALSE
chr11	85170404	85181145	10742	+	0.331974	1.22108	4.40736	-0.277054	0.781739		ENSMUSG00000018479.12	1700125H20Rik	protein_coding	naPadj	0.124496	0.394441				FALSE	FALSE	FALSE
chr11	85187262	85235130	47869	-	1235.2	-0.327987	0.144693	2.26678	0.0234036	0.0720521	ENSMUSG00000018481.9	Appbp2	protein_coding	static	3.09209	0.0552768			Other	FALSE	FALSE	FALSE
chr11	103727364	103749821	22458	-	1.19073	4.20978	2.13456	-1.9722	0.0485863	0.129599	ENSMUSG00000018486.2	Wnt9b	protein_coding	static	0.340588	0.0201863				FALSE	FALSE	FALSE
chr11	62248984	62266453	17470	+	48.5937	2.33197	0.312931	-7.45203	9.19152e-14	2.2454e-12	ENSMUSG00000018500.2	Adora2b	protein_coding	Non-ECORD_DMSO_2CLC.higher.yesFC	1.69543	0.00473334	C9	2CLC dTAG Down (C9-C10)		FALSE	FALSE	FALSE										TRUE	TRUE	FALSE	FALSE
chr11	62316426	62458541	142116	-	771.391	-0.177677	0.144321	1.23112	0.218277	0.397261	ENSMUSG00000018501.17	Ncor1	protein_coding	static	2.88784	0.0825224			ESC	FALSE	FALSE	FALSE
chr11	62574486	62600515	26030	+	5.28819	0.262373	1.16178	-0.225837	0.821328	0.908667	ENSMUSG00000018507.16	Trpv2	protein_coding	static	0.798525	0.0485581				FALSE	FALSE	FALSE
chr11	62524946	62539261	14316	-	275.13	-0.741758	0.205465	3.61014	0.000306029	0.00175053	ENSMUSG00000018509.8	Cenpv	protein_coding	DMSO_mESC.higher.noFC	2.44111	0.0432545			Oocyte	FALSE	FALSE	FALSE
chr11	97688823	97700497	11675	-	427.28	-0.79726	0.247273	3.22421	0.00126321	0.00613901	ENSMUSG00000018537.16	Pcgf2	protein_coding	DMSO_mESC.higher.noFC	2.63173	0.0301596				FALSE	FALSE	FALSE
chr11	97745481	97766556	21076	-	433.799	1.34196	0.203841	-6.58335	4.59967e-11	8.66684e-10	ENSMUSG00000018541.10	Cwc25	protein_coding	Non-ECORD_DMSO_2CLC.higher.yesFC	2.63829	0.0124793	C9	2CLC dTAG Down (C9-C10)	4C	FALSE	FALSE	FALSE
chr11	97771481	97775918	4438	-	7.97715	2.22773	0.810706	-2.74789	0.00599801	0.0234321	ENSMUSG00000018543.8	1700001P01Rik	protein_coding	Non-ECORD_DMSO_2CLC.higher.yesFC	0.953139	0.0143186	C7	2CLC dTAG Up (C4-C7)		FALSE	FALSE	FALSE
chr11	97715157	97744704	29548	-	705.969	-1.28012	0.169569	7.54923	4.37835e-14	1.11156e-12	ENSMUSG00000018547.8	Pip4k2b	protein_coding	DMSO_mESC.higher.yesFC	2.8494	0.00820312	C1	mESC dTAG Down (C1)		FALSE	FALSE	FALSE
chr11	87127077	87220683	93607	+	485.088	-1.23175	0.207053	5.94894	2.6988e-09	4.00891e-08	ENSMUSG00000018548.15	Trim37	protein_coding	DMSO_mESC.higher.yesFC	2.68671	0.0115485	C1	mESC dTAG Down (C1)	Zygote	FALSE	FALSE	FALSE
chr11	69935796	69941605	5810	+	92.5544	-0.968095	0.342444	2.82701	0.00469844	0.0190246	ENSMUSG00000018554.13	Ybx2	protein_coding	DMSO_mESC.higher.noFC	1.97106	0.0285247	C1	mESC dTAG Down (C1)	Zygote	FALSE	FALSE	FALSE
chr11	69981156	69990601	9446	+	201.831	-0.0751992	0.233926	0.321466	0.747858	0.865346	ENSMUSG00000018559.16	Ctdnep1	protein_coding	static	2.30713	0.108683				FALSE	FALSE	FALSE
chr11	69968222	69982517	14296	-	146.653	-0.0168324	0.26886	0.0626066	0.95008	0.977964	ENSMUSG00000018565.17	Elp5	protein_coding	static	2.16924	0.0973267			8C	FALSE	FALSE	FALSE
chr11	69942539	69948188	5650	-	12.8739	-0.900368	0.581306	1.54887	0.121413	0.259451	ENSMUSG00000018566.14	Slc2a4	protein_coding	static	1.1422	0.0300095				FALSE	FALSE	FALSE
chr11	69991143	69994951	3809	+	428.012	-0.0342608	0.291861	0.117387	0.906553	0.954626	ENSMUSG00000018567.14	Gabarap	protein_coding	static	2.63247	0.111167			8C	FALSE	FALSE	FALSE
chr11	69964779	69967885	3107	+	31.3154	-1.71409	0.616212	2.78166	0.00540813	0.0214691	ENSMUSG00000018569.12	Cldn7	protein_coding	DMSO_mESC.higher.yesFC	1.50941	0.00874901	C1	mESC dTAG Down (C1)	8C	FALSE	FALSE	FALSE										FALSE	FALSE	TRUE	FALSE
chr11	69897352	69900987	3636	-	32.657	-0.780218	0.345705	2.25689	0.024015	0.0735277	ENSMUSG00000018570.17	2810408A11Rik	protein_coding	static	1.52707	0.0426477				FALSE	FALSE	FALSE
chr11	69995777	70000009	4233	+	1129.53	0.222892	0.161457	-1.38051	0.16743	0.328399	ENSMUSG00000018572.10	Phf23	protein_coding	static	3.05328	0.0492128			Major ZGA	FALSE	FALSE	FALSE
chr11	70010183	70015411	5229	-	23.6727	0.105024	0.457008	-0.229808	0.818241	0.907636	ENSMUSG00000018574.14	Acadvl	protein_coding	static	1.39222	0.0476576				FALSE	FALSE	FALSE
chr12	117877982	118199043	321062	-	124.399	-0.534635	0.30979	1.7258	0.084384	0.196983	ENSMUSG00000018581.15	Dnah11	protein_coding	static	2.09829	0.0568555				FALSE	FALSE	FALSE										TRUE	TRUE	FALSE	FALSE
chr11	55469685	55504838	35154	+	5674.48	-0.0436813	0.16144	0.270573	0.78672	0.889847	ENSMUSG00000018583.5	G3bp1	protein_coding	static	3.754	0.0107314			8C	FALSE	FALSE	FALSE
chr11	55446641	55461239	14599	-	11.0098	-0.533274	0.889944	0.599221	0.549025	0.729595	ENSMUSG00000018585.9	Atox1	protein_coding	static	1.07953	0.0395491			ESC	FALSE	FALSE	FALSE
chrX	165129017	165327393	198377	-	2.54327	3.76274	1.8443	-2.0402	0.0413308	0.114065	ENSMUSG00000018589.8	Glra2	protein_coding	static	0.549405	0.0202891	C4	2CLC dTAG Up (C4-C7)		FALSE	FALSE	FALSE
chr11	55394500	55423183	28684	-	2174.88	-0.416159	0.188871	2.20341	0.0275658	0.0821617	ENSMUSG00000018593.13	Sparc	protein_coding	static	3.33763	0.0194779			ESC	FALSE	FALSE	FALSE										FALSE	FALSE	TRUE	TRUE
chrX	136757674	136780141	22468	-	2.49492	-1.03276	1.20722	0.855485	0.392283	0.590818	ENSMUSG00000018595.6	Glra4	protein_coding	static	0.543437	0.0350058				FALSE	FALSE	FALSE
chr11	60728398	60732951	4554	+	216.837	-0.554404	0.208034	2.66496	0.00769966	0.0289378	ENSMUSG00000018599.5	Mief2	protein_coding	DMSO_mESC.higher.noFC	2.33813	0.0626717				FALSE	FALSE	FALSE
chr5	119670669	119684724	14056	+	1583.51	0.298775	0.169959	-1.75792	0.0787604	0.187273	ENSMUSG00000018604.18	Tbx3	protein_coding	static	3.19989	0.025206			8C	FALSE	FALSE	FALSE
chr9	7628231	7674979	46749	+	1.04479	-0.702465	2.64396	0.265687	0.790481		ENSMUSG00000018620.3	Mmp20	protein_coding	naPadj	0.310649	0.0839105				FALSE	FALSE	FALSE
chr9	7692090	7699585	7496	+	0	0					ENSMUSG00000018623.9	Mmp7	protein_coding	naPadj	0	3.16983				FALSE	FALSE	FALSE
chr11	104132855	104175523	42669	+	1.09104	2.5922	2.29868	-1.12769	0.259449		ENSMUSG00000018634.10	Crhr1	protein_coding	naPadj	0.320362	0.0629128				FALSE	FALSE	FALSE
chr11	84048041	84069261	21221	-	110.626	-0.141605	0.248209	0.570505	0.568335	0.742682	ENSMUSG00000018648.15	Dusp14	protein_coding	static	2.04776	0.0923826			Oocyte	FALSE	FALSE	FALSE
chr11	84078920	84129600	50681	-	353.464	0.158375	0.212629	-0.744841	0.456368	0.650934	ENSMUSG00000018651.14	Tada2a	protein_coding	static	2.54957	0.106967			Other	FALSE	FALSE	FALSE
chr11	11685003	11772926	87924	+	11.912	2.33393	0.657228	-3.55117	0.000383522	0.00213937	ENSMUSG00000018654.17	Ikzf1	protein_coding	Non-ECORD_DMSO_2CLC.higher.yesFC	1.111	0.0135651	C9	2CLC dTAG Down (C9-C10)		FALSE	FALSE	FALSE
chr6	42584866	42597692	12827	-	0	0					ENSMUSG00000018656.5	Tcaf3	protein_coding	naPadj	0	3.16983				FALSE	FALSE	FALSE
chr11	96937825	96943986	6162	-	424.884	-0.205263	0.243189	0.844046	0.398644	0.597102	ENSMUSG00000018659.12	Pnpo	protein_coding	static	2.62929	0.104299			Other	FALSE	FALSE	FALSE
chr11	113649169	113667054	17886	+	161.941	-0.626315	0.191265	3.27459	0.00105815	0.00526595	ENSMUSG00000018661.17	Cog1	protein_coding	DMSO_mESC.higher.noFC	2.21203	0.0453535				FALSE	FALSE	FALSE
chr11	96789127	96808640	19514	+	1024.17	-0.188	0.14114	1.33201	0.182858	0.34958	ENSMUSG00000018666.13	Cbx1	protein_coding	static	3.0108	0.069518			Oocyte	FALSE	FALSE	FALSE
chr11	96907426	96916496	9071	-	213.114	-0.444975	0.268178	1.65925	0.0970657	0.219311	ENSMUSG00000018669.14	Cdk5rap3	protein_coding	static	2.33065	0.0752608			4C	FALSE	FALSE	FALSE
chr11	96849870	96861203	11334	+	12.1049	-0.653472	0.682531	0.957424	0.338353	0.536455	ENSMUSG00000018672.15	Copz2	protein_coding	static	1.11743	0.036669	C4	2CLC dTAG Up (C4-C7)	Minor ZGA	FALSE	FALSE	FALSE
chr11	102402985	102407946	4962	-	633.241	-1.02009	0.329379	3.097	0.00195489	0.00894039	ENSMUSG00000018677.9	Slc25a39	protein_coding	DMSO_mESC.higher.yesFC	2.80225	0.0156094	C1	mESC dTAG Down (C1)	ESC	FALSE	FALSE	FALSE
chr11	96953341	96982959	29619	-	552.324	0.0763478	0.156165	-0.488893	0.624917	0.783991	ENSMUSG00000018678.13	Sp2	protein_coding	static	2.74298	0.0969261			Other	FALSE	FALSE	FALSE
chr11	84422855	84513522	90668	-	50.5152	1.03559	0.458872	-2.25681	0.0240197	0.0735336	ENSMUSG00000018697.14	Aatf	protein_coding	static	1.71194	0.0235924			8C	FALSE	FALSE	FALSE
chr11	84518284	84525535	7252	-	5.02056	5.61951	1.46702	-3.83056	0.00012785	0.000802806	ENSMUSG00000018698.15	Lhx1	protein_coding	Non-ECORD_DMSO_2CLC.higher.yesFC	0.779637	0.00670063	C8	2CLC dTAG Static (C8)		FALSE	FALSE	FALSE
chr12	110601452	110666945	65494	+	691.334	-0.629662	0.346862	1.81531	0.0694766	0.169999	ENSMUSG00000018707.13	Dync1h1	protein_coding	static	2.84032	0.0360574				FALSE	FALSE	FALSE
chr11	113698172	113710017	11846	-	94.6242	-0.489613	0.302424	1.61896	0.105455	0.233923	ENSMUSG00000018727.19	Cpsf4l	protein_coding	static	1.98057	0.0653734			Oocyte	FALSE	FALSE	FALSE
chr11	83294642	83302586	7945	-	187.833	1.15137	0.183097	-6.28832	3.20912e-10	5.41935e-09	ENSMUSG00000018733.10	Pex12	protein_coding	Non-ECORD_DMSO_2CLC.higher.yesFC	2.27608	0.0153392	C9	2CLC dTAG Down (C9-C10)	Other	FALSE	FALSE	FALSE
chr11	68821434	68871858	50425	-	402.665	0.880707	0.200265	-4.39771	1.09401e-05	8.74223e-05	ENSMUSG00000018736.14	Ndel1	protein_coding	DMSO_2CLC.higher.noFC	2.60602	0.0274159			Oocyte	FALSE	FALSE	FALSE
chr11	68968131	68974365	6235	+	51.4738	-0.730618	0.298847	2.44479	0.0144937	0.0488152	ENSMUSG00000018740.14	Slc25a35	protein_coding	DMSO_mESC.higher.noFC	1.71994	0.0462647			Zygote	FALSE	FALSE	FALSE
chr11	69765912	69784023	18112	+	55.837	0.33184	0.416002	-0.797689	0.425051	0.622398	ENSMUSG00000018750.14	Zbtb4	protein_coding	static	1.75463	0.0536857				FALSE	FALSE	FALSE
chr11	69682577	69696098	13522	-	21.8951	-1.71664	0.457591	3.75146	0.000175806	0.00106731	ENSMUSG00000018752.19	Tnfsfm13	protein_coding	DMSO_mESC.higher.yesFC	1.35974	0.010334	C1	mESC dTAG Down (C1)		FALSE	FALSE	FALSE
chr11	69656697	69662642	5946	-	351.416	-0.241515	0.220562	1.095	0.273516	0.465003	ENSMUSG00000018761.14	Mpdu1	protein_coding	static	2.54706	0.10869			4C	FALSE	FALSE	FALSE
chr11	69632990	69653297	20308	+	1207.71	-0.22037	0.122337	1.80133	0.0716513	0.17406	ENSMUSG00000018765.5	Fxr2	protein_coding	static	3.08232	0.0615332			8C	FALSE	FALSE	FALSE
chr2	73908447	73911326	2880	-	377.073	0.212245	0.386709	-0.54885	0.583108	0.753928	ENSMUSG00000018770.9	Atp5g3	protein_coding	static	2.57758	0.0913493			ESC	FALSE	FALSE	FALSE
chr11	69664213	69666153	1941	-	56.5514	-0.188285	0.329036	0.572231	0.567165	0.741798	ENSMUSG00000018774.13	Cd68	protein_coding	static	1.76006	0.0630655			Other	FALSE	FALSE	FALSE
chr11	69759890	69761968	2079	-	7.46969	1.89944	0.771142	-2.46315	0.0137723	0.0468015	ENSMUSG00000018776.10	Slc35g3	protein_coding	Non-ECORD_DMSO_2CLC.higher.yesFC	0.927867	0.0170197	C10	2CLC dTAG Down (C9-C10)		FALSE	FALSE	FALSE
chr8	46471037	46536051	65015	+	382.199	0.377092	0.250314	-1.50648	0.131945	0.276217	ENSMUSG00000018796.13	Acsl1	protein_coding	static	2.58342	0.0654187			Zygote	FALSE	FALSE	FALSE
chr11	110269369	110337716	68348	-	18.1539	0.484306	0.497547	-0.973387	0.330361	0.52766	ENSMUSG00000018800.14	Abca5	protein_coding	static	1.28226	0.0419195				FALSE	FALSE	FALSE
chr11	75348433	75405705	57273	+	196.977	0.0713767	0.161979	-0.440655	0.659463	0.807362	ENSMUSG00000018809.2	Smyd4	protein_coding	static	2.29662	0.0969233			Oocyte	FALSE	FALSE	FALSE
chr7	142460809	142494867	34059	+	2.14237	0.103931	1.61462	-0.0643684	0.948677	0.977148	ENSMUSG00000018819.10	Lsp1	protein_coding	static	0.497257	0.0531351			Zygote	FALSE	FALSE	FALSE
[truncated: 54,565 more rows]

## Sheet: dTAG_24hr.v.DMSO_24hr
seqnames	start	end	width	strand	baseMean	log2FoldChange	lfcSE	stat	pvalue	padj	ensembl	gene.id	gene_type	behavior	baseMean.log	densVals	kmed.id	in_vivo_category	ecord: 2CLC_v_mESC	ecord: 24hr_dTAG_v_DMSO	ecord: 7d_dTAG_v_DMSO	ecord_id: 2CLC_v_mESC	ecord_id: 24hr_dTAG_v_DMSO	ecord_id: 7d_dTAG_v_DMSO	n_genes_ecord: 2CLC_v_mESC	n_genes_ecord: 24hr_dTAG_v_DMSO	n_genes_ecord: 7d_dTAG_v_DMSO	full_ecord_range: 2CLC_v_mESC	full_ecord_range: 24hr_dTAG_v_DMSO	full_ecord_range: 7d_dTAG_v_DMSO
chr3	108107280	108146146	38867	-	2335.64	0.171	0.0823782	-2.07579	0.0379138	0.227418	ENSMUSG00000000001.4	Gnai3	protein_coding	static	3.36859	0.1229		Oocyte	FALSE	FALSE	FALSE
chrX	77837901	77853623	15723	-	0	0					ENSMUSG00000000003.15	Pbsn	protein_coding	naPadj	0	7.7921			FALSE	FALSE	FALSE
chr16	18780447	18811987	31541	-	173.975	-0.16945	0.191564	0.884563	0.376392	0.701408	ENSMUSG00000000028.15	Cdc45	protein_coding	static	2.24298	0.150068		Other	FALSE	FALSE	FALSE
chr7	142575529	142578143	2615	-	270.915	-1.63745	0.517885	3.1618	0.00156796	0.033176	ENSMUSG00000000031.16	H19	lincRNA	DMSO_24hr.higher.yesFC	2.43443	0.00164201			FALSE	FALSE	FALSE
chrX	161082525	161258213	175689	+	28.0105	1.22616	0.370844	-3.30639	0.000945055	0.0239908	ENSMUSG00000000037.17	Scml2	protein_coding	dTAG_24hr.higher.yesFC	1.46256	0.00951783	C4	Zygote	FALSE	FALSE	FALSE
chr11	108343354	108414396	71043	+	0	0					ENSMUSG00000000049.11	Apoh	protein_coding	naPadj	0	7.7921			FALSE	FALSE	FALSE
chr11	121237253	121255856	18604	+	445.836	0.527864	0.174907	-3.01796	0.00254479	0.0451839	ENSMUSG00000000056.7	Narf	protein_coding	dTAG_24hr.higher.noFC	2.65015	0.0383459		Zygote	FALSE	FALSE	FALSE
chr6	17281185	17289115	7931	+	31.978	1.34988	0.396213	-3.40695	0.000656936	0.0184796	ENSMUSG00000000058.6	Cav2	protein_coding	dTAG_24hr.higher.yesFC	1.51822	0.00519135	C5		FALSE	FALSE	FALSE
chr13	5861482	5870394	8913	+	4558.22	0.718133	0.176548	-4.06762	4.7495e-05	0.00274629	ENSMUSG00000000078.7	Klf6	protein_coding	dTAG_24hr.higher.noFC	3.65889	0.00352744			FALSE	FALSE	FALSE
chr4	120405281	120530186	124906	+	180.789	0.488089	0.19972	-2.44387	0.0145308	0.132333	ENSMUSG00000000085.16	Scmh1	protein_coding	static	2.25957	0.0481659		Zygote	FALSE	FALSE	FALSE
chr9	57521274	57532426	11153	+	196.298	-0.332359	0.18713	1.77609	0.0757178	0.325195	ENSMUSG00000000088.7	Cox5a	protein_coding	static	2.29512	0.112768		ESC	FALSE	FALSE	FALSE
chr11	85832551	85841948	9398	+	2.9158	-1.74815	1.06361	1.6436	0.100259		ENSMUSG00000000093.6	Tbx2	protein_coding	naPadj	0.592821	0.011557			FALSE	FALSE	FALSE
chr11	85886422	85916097	29676	+	30.5981	-0.174942	0.334606	0.522831	0.601092	0.841536	ENSMUSG00000000094.12	Tbx4	protein_coding	static	1.49966	0.0927423		Zygote	FALSE	FALSE	FALSE
chrY	2106015	2170409	64395	-	0.090197	0.886475	4.40736	-0.201135	0.840593		ENSMUSG00000000103.12	Zfy2	protein_coding	naPadj	0.037505	0.0731487			FALSE	FALSE	FALSE
chr11	95568818	95587735	18918	-	179.107	-0.603108	0.274449	2.19753	0.027983	0.191927	ENSMUSG00000000120.6	Ngfr	protein_coding	static	2.25553	0.03685			FALSE	FALSE	FALSE
chr11	103774150	103817957	43808	+	8.40079	-0.960847	0.675261	1.42293	0.154757	0.466813	ENSMUSG00000000125.5	Wnt3	protein_coding	static	0.973165	0.0300352			FALSE	FALSE	FALSE
chr11	59306928	59333552	26625	+	64.195	0.248067	0.273138	-0.908209	0.363768	0.690847	ENSMUSG00000000126.11	Wnt9a	protein_coding	static	1.81421	0.0880199			FALSE	FALSE	FALSE
chr17	63863062	64139496	276435	+	100.882	0.178726	0.216575	-0.82524	0.409235	0.726912	ENSMUSG00000000127.15	Fer	protein_coding	static	2.0081	0.135151		Oocyte	FALSE	FALSE	FALSE
chr7	126101715	126200501	98787	-	1065.08	-0.0669957	0.100223	0.668468	0.503835	0.786273	ENSMUSG00000000131.15	Xpo6	protein_coding	static	3.02779	0.216884		Other	FALSE	FALSE	FALSE
chrX	7762560	7775202	12643	+	1678.4	-0.0124967	0.147264	0.0848589	0.932374	0.979797	ENSMUSG00000000134.17	Tfe3	protein_coding	static	3.22515	0.1778		Oocyte	FALSE	FALSE	FALSE
chr11	108920349	108950783	30435	+	148.815	0.739339	0.172536	-4.28513	1.82634e-05	0.00132321	ENSMUSG00000000142.15	Axin2	protein_coding	dTAG_24hr.higher.noFC	2.17555	0.0170561		Oocyte	FALSE	FALSE	FALSE
chr5	140705011	140719379	14369	+	247.802	-0.213621	0.172261	1.24011	0.214937	0.543295	ENSMUSG00000000148.17	Brat1	protein_coding	static	2.39585	0.161663		4C	FALSE	FALSE	FALSE
chr5	140758408	140830431	72024	-	1215.49	0.12244	0.178538	-0.68579	0.492845	0.77965	ENSMUSG00000000149.10	Gna12	protein_coding	static	3.08511	0.213213		Oocyte	FALSE	FALSE	FALSE
chr7	143473736	143499334	25599	+	25.2681	-0.926646	0.334147	2.77317	0.00555138	0.0738354	ENSMUSG00000000154.16	Slc22a18	protein_coding	static	1.41943	0.0163485			FALSE	FALSE	FALSE
chr16	96422288	96443619	21332	-	0	0					ENSMUSG00000000157.16	Itgb2l	protein_coding	naPadj	0	7.7921			FALSE	FALSE	FALSE
chr16	96361668	96422121	60454	+	6.05009	0.205104	0.654662	-0.313298	0.754054	0.913551	ENSMUSG00000000159.16	Igsf5	protein_coding	static	0.848194	0.0538306			FALSE	FALSE	FALSE
chr9	50617321	50625000	7680	+	8.96028	-0.0198006	0.70713	0.0280013	0.977661	0.994305	ENSMUSG00000000167.14	Pih1d2	protein_coding	static	0.998272	0.0655572			FALSE	FALSE	FALSE
chr9	50634633	50659780	25148	-	526.751	-0.046167	0.151404	0.304926	0.760422	0.915212	ENSMUSG00000000168.9	Dlat	protein_coding	static	2.72243	0.272179		Zygote	FALSE	FALSE	FALSE
chr9	50596357	50603812	7456	-	2393.86	0.30404	0.164151	-1.8522	0.063997	0.298757	ENSMUSG00000000171.5	Sdhd	protein_coding	static	3.37928	0.075918		ESC	FALSE	FALSE	FALSE
chr6	127072902	127081408	8507	+	2.72679	0.421067	1.06682	-0.394694	0.693069		ENSMUSG00000000182.9	Fgf23	protein_coding	naPadj	0.571335	0.0565101			FALSE	FALSE	FALSE
chr6	127015586	127028187	12602	+	0.574772	-0.0222562	2.33191	0.00954421	0.992385		ENSMUSG00000000183.6	Fgf6	protein_coding	naPadj	0.197218	2.98934			FALSE	FALSE	FALSE
chr6	127125162	127152193	27032	-	632.365	0.681686	0.290354	-2.34777	0.0188861	0.154478	ENSMUSG00000000184.12	Ccnd2	protein_coding	static	2.80165	0.0174969	C2		FALSE	FALSE	FALSE
chr2	31152316	31218775	66460	+	493.949	-0.62591	0.137964	4.53676	5.71261e-06	0.000507563	ENSMUSG00000000194.13	Gpr107	protein_coding	DMSO_24hr.higher.noFC	2.69456	0.0181674		4C	FALSE	FALSE	FALSE
chr14	123276634	123627144	350511	-	3.89808	0.63014	0.832829	-0.756626	0.449274	0.755679	ENSMUSG00000000197.8	Nalcn	protein_coding	static	0.690025	0.0489336			FALSE	FALSE	FALSE
chr11	114791217	114795945	4729	-	3.52133	-0.332387	0.926213	0.358867	0.719694	0.899581	ENSMUSG00000000202.9	Btbd17	protein_coding	static	0.655266	0.06658			FALSE	FALSE	FALSE
chr11	83175186	83190216	15031	+	4.64316	1.7389	1.34947	-1.28858	0.197544	0.521709	ENSMUSG00000000204.16	Slfn4	protein_coding	static	0.751522	0.0189215	C1		FALSE	FALSE	TRUE			1347			5			chr11:83065752-83260960
chr7	142892752	142931128	38377	-	0.682977	-2.44106	2.25221	1.08385	0.278433		ENSMUSG00000000214.11	Th	protein_coding	naPadj	0.226078	0.0398809		Oocyte	FALSE	FALSE	FALSE
chr7	142678656	142743381	64726	-	0	0					ENSMUSG00000000215.11	Ins2	protein_coding	naPadj	0	7.7921			FALSE	FALSE	FALSE
chr7	121734479	121768475	33997	+	0.39402	-0.0752921	3.10459	0.0242519	0.980652		ENSMUSG00000000216.8	Scnn1g	protein_coding	naPadj	0.144269	0.552864			FALSE	FALSE	FALSE
chrX	134404551	134456573	52023	+	15.3498	0.0217018	0.564217	-0.0384636	0.969318	0.992016	ENSMUSG00000000223.13	Drp2	protein_coding	static	1.21351	0.0774085			FALSE	FALSE	FALSE
chr7	143005046	143019644	14599	+	7.37996	0.231821	0.638987	-0.362794	0.716759	0.898239	ENSMUSG00000000244.17	Tspan32	protein_coding	static	0.923242	0.0580022			FALSE	FALSE	FALSE
chr2	38339281	38369733	30453	+	14.6528	0.728304	0.497816	-1.463	0.143468	0.450243	ENSMUSG00000000247.11	Lhx2	protein_coding	static	1.19459	0.0310715			FALSE	FALSE	FALSE
chr6	128934381	128984707	50327	+	0.259477	1.7497	3.94303	-0.443745	0.657227		ENSMUSG00000000248.16	Clec2g	protein_coding	naPadj	0.10019	0.144089			FALSE	FALSE	FALSE
chr13	45507444	45553800	46357	+	99.4506	0.121479	0.239977	-0.506209	0.61271	0.849526	ENSMUSG00000000253.13	Gmpr	protein_coding	static	2.00195	0.135151		Zygote	FALSE	FALSE	FALSE
chr11	55514238	55608198	93961	-	0.287086	0.886468	3.88222	-0.22834	0.819382		ENSMUSG00000000263.15	Glra1	protein_coding	naPadj	0.109607	0.0804438			FALSE	FALSE	FALSE
chrX	140664599	140767715	103117	+	19.7903	0.320813	0.467206	-0.686662	0.492296	0.779605	ENSMUSG00000000266.11	Mid2	protein_coding	static	1.31786	0.0632763			FALSE	FALSE	FALSE
chr11	88999376	89020293	20918	+	2313.06	-0.26212	0.170791	1.53474	0.124848	0.419685	ENSMUSG00000000275.16	Trim25	protein_coding	static	3.36437	0.0337769		Other	FALSE	FALSE	FALSE
chr11	89035179	89066850	31672	-	485.509	-0.382509	0.162234	2.35776	0.0183853	0.152751	ENSMUSG00000000276.11	Dgke	protein_coding	static	2.68709	0.0547831		Major ZGA	FALSE	FALSE	FALSE
chr11	88924020	88955465	31446	-	1366.47	-0.0390271	0.165824	0.235353	0.813935	0.937279	ENSMUSG00000000278.10	Scpep1	protein_coding	static	3.13592	0.18593		Other	FALSE	FALSE	FALSE
chr11	74830920	74845725	14806	+	1124.29	0.294191	0.261748	-1.12395	0.261035	0.594502	ENSMUSG00000000282.12	Mnt	protein_coding	static	3.05127	0.13438			FALSE	FALSE	FALSE
chr10	77530252	77565708	35457	+	7.69192	1.01592	0.73911	-1.37452	0.169281	0.486276	ENSMUSG00000000290.13	Itgb2	protein_coding	static	0.939116	0.0230698			FALSE	FALSE	FALSE
chr10	31313383	31328204	14822	+	122.629	0.272556	0.224609	-1.21347	0.224949	0.554595	ENSMUSG00000000295.13	Hddc2	protein_coding	static	2.09212	0.112499		ESC	FALSE	FALSE	FALSE
chr10	31332376	31445958	113583	-	148.458	0.281261	0.221454	-1.27007	0.204061	0.529653	ENSMUSG00000000296.8	Tpd52l1	protein_coding	static	2.17452	0.119192		ESC	FALSE	FALSE	FALSE
chr11	59970614	60046489	75876	-	15.3174	-0.300215	0.460844	0.651446	0.514758	0.793111	ENSMUSG00000000301.16	Pemt	protein_coding	static	1.21265	0.063964		8C	FALSE	FALSE	FALSE
chr8	106603351	106670246	66896	+	9267.88	0.0573442	0.112456	-0.509926	0.610104	0.847476	ENSMUSG00000000303.12	Cdh1	protein_coding	static	3.96703	0.0216384		Oocyte	FALSE	FALSE	FALSE
chr2	179442431	179899373	456943	+	35.4823	0.872713	0.335102	-2.60432	0.00920558	0.100202	ENSMUSG00000000305.12	Cdh4	protein_coding	static	1.56208	0.020854		Oocyte	FALSE	FALSE	FALSE
chr2	121357714	121363737	6024	+	192.447	0.104341	0.187681	-0.55595	0.578245	0.828822	ENSMUSG00000000308.14	Ckmt1	protein_coding	static	2.28656	0.192346		8C	FALSE	FALSE	FALSE
chr11	70224128	70229798	5671	-	185.714	0.608239	0.291582	-2.08599	0.0369791	0.22422	ENSMUSG00000000317.11	Bcl6b	protein_coding	static	2.27118	0.0231753			FALSE	FALSE	FALSE
chr11	70156197	70170834	14638	+	2.29676	2.79024	1.52552	-1.82904	0.0673936		ENSMUSG00000000318.16	Clec10a	protein_coding	naPadj	0.518088	0.00967785	C2	Zygote	FALSE	FALSE	FALSE
chr11	70241457	70255353	13897	-	25.8736	0.312584	0.354245	-0.882393	0.377564	0.702202	ENSMUSG00000000320.10	Alox12	protein_coding	static	1.42933	0.0798535		Major ZGA	FALSE	FALSE	FALSE
chr16	18348182	18407076	58895	+	808.912	0.00646073	0.131727	-0.0490464	0.960882	0.989078	ENSMUSG00000000325.16	Arvcf	protein_coding	static	2.90844	0.262196			FALSE	FALSE	FALSE
chr16	18406886	18426852	19967	-	252.767	-0.380352	0.195383	1.9467	0.0515713	0.267234	ENSMUSG00000000326.13	Comt	protein_coding	static	2.40444	0.0833858		Other	FALSE	FALSE	FALSE
chr3	116488963	116508208	19246	-	213.189	-0.209984	0.15134	1.3875	0.16529	0.480865	ENSMUSG00000000339.14	Rtca	protein_coding	static	2.3308	0.157152		Other	FALSE	FALSE	FALSE
chr3	116513070	116549981	36912	+	456.232	0.234472	0.186671	-1.25607	0.20909	0.535578	ENSMUSG00000000340.10	Dbt	protein_coding	static	2.66014	0.214772		8C	FALSE	FALSE	FALSE
chr15	100615349	100620761	5413	+	1595.55	0.0209737	0.293632	-0.0714286	0.943057	0.983087	ENSMUSG00000000346.9	Dazap2	protein_coding	static	3.20318	0.1778		Zygote	FALSE	FALSE	FALSE
chrX	38600578	38613426	12849	+	79.3322	-0.155771	0.260434	0.59812	0.54976	0.814452	ENSMUSG00000000355.13	Mcts1	protein_coding	static	1.90489	0.103689		ESC	FALSE	FALSE	FALSE
chr2	152626951	152635198	8248	+	2.77588	-0.551195	1.04271	0.528616	0.597072		ENSMUSG00000000359.3	Rem1	protein_coding	naPadj	0.577018	0.0529725			TRUE	FALSE	FALSE	446			6			chr2:152622356-152923068
chr14	56402581	56525032	122452	+	292.67	-0.274366	0.255634	1.07328	0.283147	0.617763	ENSMUSG00000000365.9	Rnf17	protein_coding	static	2.46786	0.140649		Zygote	FALSE	FALSE	FALSE
chr10	78186725	78244641	57917	-	416.698	-0.122737	0.129513	0.947684	0.343291	0.675572	ENSMUSG00000000374.8	Trappc10	protein_coding	static	2.62086	0.202682		Other	FALSE	FALSE	FALSE
chr11	6546887	6596744	49858	+	164.961	0.182867	0.188269	-0.971307	0.331395	0.664463	ENSMUSG00000000378.15	Ccm2	protein_coding	static	2.22001	0.140811		4C	FALSE	FALSE	FALSE
chr11	6635482	6638637	3156	-	0	0					ENSMUSG00000000381.10	Wap	protein_coding	naPadj	0	7.7921			FALSE	FALSE	FALSE
chr11	6615598	6626067	10470	-	1207.51	-0.126072	0.121036	1.04161	0.297594	0.632488	ENSMUSG00000000384.15	Tbrg4	protein_coding	static	3.08225	0.137981		8C	FALSE	FALSE	FALSE
chr16	97564682	97611195	46514	-	4.36682	-0.0747606	1.12261	0.0665951	0.946904	0.984375	ENSMUSG00000000385.8	Tmprss2	protein_coding	static	0.729717	0.0866475			FALSE	FALSE	FALSE
chr16	97447035	97462907	15873	-	2.33698	0.402104	1.00159	-0.401463	0.688079		ENSMUSG00000000386.16	Mx1	polymorphic_pseudogene	naPadj	0.523354	0.0597682			FALSE	FALSE	FALSE
chr2	62500943	62574075	73133	-	0.626426	0.883756	2.53295	-0.348904	0.727161		ENSMUSG00000000392.17	Fap	protein_coding	naPadj	0.211234	0.0742449			FALSE	FALSE	FALSE
chr2	62474530	62483650	9121	-	0	0					ENSMUSG00000000394.15	Gcg	protein_coding	naPadj	0	7.7921			FALSE	FALSE	FALSE
chr6	126821721	126849136	27416	-	168.326	0.323628	0.175407	-1.84501	0.0650363	0.300885	ENSMUSG00000000399.10	Ndufa9	protein_coding	static	2.22872	0.100446		8C	FALSE	FALSE	FALSE
chrX	166523007	166585720	62714	-	20.3709	1.1539	0.508205	-2.27053	0.0231754	0.173413	ENSMUSG00000000402.2	Egfl6	protein_coding	static	1.32982	0.012266		Zygote	FALSE	FALSE	FALSE
chr4	129548344	129573641	25298	-	313.523	0.0777705	0.130994	-0.593697	0.552715	0.815409	ENSMUSG00000000409.14	Lck	protein_coding	static	2.49765	0.251182		Other	FALSE	FALSE	FALSE
chr4	129489014	129491022	2009	-	2.69841	-1.43228	1.01655	1.40896	0.158847		ENSMUSG00000000411.7	Tssk3	protein_coding	naPadj	0.568015	0.0308578			FALSE	FALSE	FALSE
chr6	18366478	18514843	148366	-	7.96062	0.563921	0.632354	-0.89178	0.372511	0.698332	ENSMUSG00000000416.16	Cttnbp2	protein_coding	static	0.952338	0.0409151			FALSE	FALSE	FALSE
chr18	24205344	24286818	81475	+	882.622	-0.15717	0.134649	1.16725	0.243108	0.575726	ENSMUSG00000000420.15	Galnt1	protein_coding	static	2.94627	0.16702		Other	FALSE	FALSE	FALSE
chr10	107482908	107486134	3227	-	0.633628	2.45291	2.70517	-0.906749	0.364539		ENSMUSG00000000435.1	Myf5	protein_coding	naPadj	0.213153	0.0247794			FALSE	FALSE	FALSE
chr6	115601902	115622624	20723	+	614.448	-0.0132427	0.127575	0.103803	0.917326	0.975077	ENSMUSG00000000439.9	Mkrn2	protein_coding	static	2.78919	0.272995		8C	FALSE	FALSE	FALSE
chr6	115360951	115490399	129449	+	1.99847	0.608164	1.36557	-0.445356	0.656062		ENSMUSG00000000440.12	Pparg	protein_coding	naPadj	0.4769	0.0562264		Zygote	FALSE	FALSE	FALSE
chr6	115618067	115676635	58569	-	1256.73	-0.0691097	0.0950145	0.727359	0.467006	0.766257	ENSMUSG00000000441.17	Raf1	protein_coding	static	3.09959	0.194154		Oocyte	FALSE	FALSE	FALSE
chr7	127214447	127233130	18684	-	590.066	-0.124974	0.226296	0.552258	0.580771	0.830265	ENSMUSG00000000486.13	Septin1	protein_coding	static	2.77164	0.193143			FALSE	FALSE	FALSE
chr15	79995874	80014977	19104	-	114.518	-0.0808157	0.265856	0.303983	0.761141	0.915212	ENSMUSG00000000489.7	Pdgfb	protein_coding	static	2.06265	0.135181		Oocyte	FALSE	FALSE	FALSE
chr15	101128522	101145336	16815	+	44.8238	-0.316368	0.305521	1.0355	0.300434	0.635312	ENSMUSG00000000530.16	Acvrl1	protein_coding	static	1.66109	0.0687673			FALSE	FALSE	FALSE
chr15	101224188	101232756	8569	+	355.612	0.199147	0.148507	-1.34099	0.179923	0.500819	ENSMUSG00000000531.5	Grasp	protein_coding	static	2.5522	0.20794			FALSE	FALSE	FALSE
chr15	101174067	101213684	39618	+	949.179	-0.0867514	0.152581	0.568561	0.569654	0.824621	ENSMUSG00000000532.11	Acvr1b	protein_coding	static	2.97781	0.230607			FALSE	FALSE	FALSE
chr11	60226714	60352905	126192	-	219.126	-0.00946973	0.177016	0.0534964	0.957336	0.987718	ENSMUSG00000000538.18	Tom1l2	protein_coding	static	2.34267	0.227152		Other	FALSE	FALSE	FALSE
chr1	166130238	166166510	36273	+	316.518	-1.7119	0.537483	3.18504	0.00144736	0.0316033	ENSMUSG00000000544.14	Gpa33	protein_coding	DMSO_24hr.higher.yesFC	2.50177	1.41671e-08			FALSE	FALSE	FALSE
chr15	103313895	103340093	26199	-	571.991	-0.224729	0.197269	1.1392	0.254619	0.587437	ENSMUSG00000000552.10	Zfp385a	protein_coding	static	2.75815	0.154749		Zygote	FALSE	FALSE	FALSE
chr15	103344286	103366763	22478	-	658.778	0.109873	0.167619	-0.655492	0.512151	0.792221	ENSMUSG00000000555.8	Itga5	protein_coding	static	2.8194	0.293536			FALSE	FALSE	FALSE
chr5	70957597	71095849	138253	-	0.259581	0	4.01179	0	1		ENSMUSG00000000560.9	Gabra2	protein_coding	naPadj	0.100226	6.59952			FALSE	FALSE	FALSE
chr3	105959369	105970037	10669	+	2916.93	-0.186202	0.137384	1.35534	0.175309	0.494162	ENSMUSG00000000561.14	Wdr77	protein_coding	static	3.46507	0.0412705		4C	FALSE	FALSE	FALSE
chr3	105870858	105908926	38069	+	0.0604092	0	4.40736	0	1		ENSMUSG00000000562.5	Adora3	protein_coding	naPadj	0.0254735	7.7921			FALSE	FALSE	FALSE
chr3	105942698	105960099	17402	-	1287.92	0.0735722	0.126613	-0.581081	0.561186	0.819745	ENSMUSG00000000563.17	Atp5pb	protein_coding	static	3.11023	0.20787		8C	FALSE	FALSE	FALSE
chr11	112782224	112787760	5537	+	15.185	0.359373	0.465309	-0.772331	0.439918	0.749326	ENSMUSG00000000567.5	Sox9	protein_coding	static	1.20911	0.0630025			FALSE	FALSE	FALSE
chr5	99955935	99978938	23004	-	1750.73	0.177883	0.156972	-1.13321	0.257124	0.590257	ENSMUSG00000000568.15	Hnrnpd	protein_coding	static	3.24347	0.168048		ESC	FALSE	FALSE	FALSE
chr17	6601671	6609774	8104	+	598.621	0.121708	0.17075	-0.712788	0.475977	0.769997	ENSMUSG00000000579.14	Dynlt1c	protein_coding	static	2.77788	0.242309		ESC	FALSE	FALSE	FALSE
chr11	17257579	17269176	11598	+	417.954	0.338023	0.184986	-1.82729	0.0676559	0.307946	ENSMUSG00000000581.8	C1d	protein_coding	static	2.62217	0.0967166		8C	FALSE	FALSE	FALSE
chr11	55098115	55113029	14915	+	854.862	-0.0181983	0.14576	0.124851	0.900641	0.970834	ENSMUSG00000000594.7	Gm2a	protein_coding	static	2.9324	0.257825		8C	FALSE	FALSE	FALSE
chr5	3803184	3845564	42381	+	432.065	-0.00803711	0.270697	0.0296904	0.976314	0.994005	ENSMUSG00000000600.15	Krit1	protein_coding	static	2.63655	0.276201			FALSE	FALSE	FALSE
chr7	7282309	7300851	18543	-	169.715	-0.104142	0.243746	0.427254	0.669195	0.877262	ENSMUSG00000000605.9	Clcn4	protein_coding	static	2.23227	0.167705			FALSE	FALSE	FALSE
chr14	51410820	51420721	9902	+	0	0					ENSMUSG00000000606.18	Vmn2r88	protein_coding	naPadj	0	7.7921			FALSE	FALSE	FALSE
chr11	50850685	50866208	15524	+	0.469535	-0.0752933	3.01878	0.0249417	0.980102		ENSMUSG00000000617.14	Grm6	protein_coding	naPadj	0.16718	0.542149			FALSE	FALSE	FALSE
chr6	82911885	82939769	27885	-	75.3793	-0.372795	0.213135	1.7491	0.0802741	0.334763	ENSMUSG00000000627.15	Sema4f	protein_coding	static	1.88298	0.0519852			FALSE	FALSE	FALSE
chr6	82725025	82774454	49430	-	5176.67	0.421224	0.141438	-2.97816	0.00289981	0.0489052	ENSMUSG00000000628.10	Hk2	protein_coding	dTAG_24hr.higher.noFC	3.71413	0.0152831		ESC	FALSE	FALSE	FALSE
chr11	77763246	77865980	102735	+	977.987	-0.405086	0.178167	2.27363	0.0229882	0.172664	ENSMUSG00000000631.20	Myo18a	protein_coding	static	2.99078	0.0225728			FALSE	FALSE	FALSE
chr11	77930800	77979048	48249	+	16.4055	0.228294	0.478697	-0.476908	0.633428	0.860567	ENSMUSG00000000632.13	Sez6	protein_coding	static	1.24069	0.0706158			FALSE	FALSE	FALSE
chr17	83831156	83847963	16808	-	7.06356	0.45717	0.651395	-0.701832	0.482784	0.774318	ENSMUSG00000000673.9	Haao	protein_coding	static	0.906527	0.0494559			FALSE	FALSE	FALSE
chr4	134082448	134095082	12635	-	2.58287	2.45939	1.21035	-2.03197	0.0421572		ENSMUSG00000000682.7	Cd52	protein_coding	naPadj	0.554231	0.0145654			FALSE	FALSE	FALSE
chr11	77515121	77538607	23487	+	4.65271	-0.138341	0.775906	0.178296	0.858491	0.957408	ENSMUSG00000000686.11	Abhd15	protein_coding	static	0.752257	0.0557936			FALSE	FALSE	FALSE
chr11	96292476	96301569	9094	+	9.56698	1.32325	0.748109	-1.76879	0.0769286	0.327756	ENSMUSG00000000690.5	Hoxb6	protein_coding	static	1.02395	0.0148248			FALSE	FALSE	FALSE
chr6	83034173	83052562	18390	+	216.319	0.0324293	0.305413	-0.106182	0.915438	0.974283	ENSMUSG00000000693.10	Loxl3	protein_coding	static	2.3371	0.227152			FALSE	FALSE	FALSE
chr12	105176344	105181145	4802	+	0	0					ENSMUSG00000000701.8	Tcl1b5	protein_coding	naPadj	0	7.7921		Oocyte	FALSE	FALSE	FALSE
chr13	23456992	23465901	8910	-	5.39453	-0.5674	0.741879	0.764815	0.444382	0.752381	ENSMUSG00000000706.16	Btn1a1	protein_coding	static	0.805809	0.0483157			FALSE	FALSE	FALSE
chr17	53566861	53672720	105860	+	542.798	0.226258	0.226298	-0.999822	0.317397	0.650294	ENSMUSG00000000708.14	Kat2b	protein_coding	static	2.73544	0.215852		Other	FALSE	FALSE	FALSE
chr10	128677175	128696264	19090	-	1081.01	-0.120678	0.12275	0.983118	0.325549	0.659029	ENSMUSG00000000711.3	Rab5b	protein_coding	static	3.03423	0.150184		8C	FALSE	FALSE	FALSE
chr11	77718615	77725283	6669	-	1.11273	1.31015	1.61731	-0.81008	0.417894		ENSMUSG00000000724.10	Cryba1	protein_coding	naPadj	0.324843	0.0362402			FALSE	FALSE	FALSE
chr10	78041947	78063622	21676	+	838.317	0.0404413	0.199625	-0.202587	0.839458	0.949	ENSMUSG00000000730.13	Dnmt3l	protein_coding	static	2.92393	0.262196		Zygote	FALSE	FALSE	FALSE
chr10	78030022	78043610	13589	-	470.354	-0.715184	0.147964	4.8335	1.34153e-06	0.000151927	ENSMUSG00000000731.15	Aire	protein_coding	DMSO_24hr.higher.noFC	2.67335	0.0122405			FALSE	FALSE	FALSE
chr10	78069302	78083913	14612	+	323.519	-0.20453	0.124792	1.63896	0.101221	0.379301	ENSMUSG00000000732.9	Icosl	protein_coding	static	2.51124	0.170826		Zygote	FALSE	FALSE	FALSE
chr8	123062942	123097760	34819	+	277.895	-0.105611	0.147275	0.717101	0.473312	0.768708	ENSMUSG00000000738.18	Spg7	protein_coding	static	2.44544	0.204625		Other	FALSE	FALSE	FALSE
chr8	123140192	123158315	18124	-	43.2809	-1.32439	0.297765	4.44776	8.67713e-06	0.000699837	ENSMUSG00000000739.14	Sult5a1	protein_coding	DMSO_24hr.higher.yesFC	1.64622	0.00247856			FALSE	FALSE	FALSE
chr8	123102350	123105244	2895	+	2786.73	-0.278724	0.108073	2.57903	0.00990777	0.104971	ENSMUSG00000000740.12	Rpl13	protein_coding	static	3.44525	0.0270003		Other	FALSE	FALSE	FALSE
chr8	123204264	123212763	8500	-	1463.7	0.0227885	0.0912874	-0.249635	0.80287	0.932232	ENSMUSG00000000743.9	Chmp1a	protein_coding	static	3.16575	0.196708		Other	FALSE	FALSE	FALSE
[truncated: 56,435 more rows]

## Sheet: dTAG_7d.v.DMSO_7d
seqnames	start	end	width	strand	baseMean	log2FoldChange	lfcSE	stat	pvalue	padj	ensembl	gene.id	gene_type	behavior	baseMean.log	densVals	kmed.id	in_vivo_category	ecord: 2CLC_v_mESC	ecord: 24hr_dTAG_v_DMSO	ecord: 7d_dTAG_v_DMSO	ecord_id: 2CLC_v_mESC	ecord_id: 24hr_dTAG_v_DMSO	ecord_id: 7d_dTAG_v_DMSO	n_genes_ecord: 2CLC_v_mESC	n_genes_ecord: 24hr_dTAG_v_DMSO	n_genes_ecord: 7d_dTAG_v_DMSO	full_ecord_range: 2CLC_v_mESC	full_ecord_range: 24hr_dTAG_v_DMSO	full_ecord_range: 7d_dTAG_v_DMSO
[truncated: 56,564 more rows]
