# Supplementary material for: Coordinated repression of totipotency-associated gene loci by histone methyltransferase EHMT2 via LINE1 regulatory elements
Source: EMBO Rep. 2025 Dec 9;27(3):654–76. doi: 10.1038/s44319-025-00657-5 (PMC12894760; doi:10.1038/s44319-025-00657-5)
Supplement: Supplementary file 4 — Data Set EV2 [file 44319_2025_657_MOESM4_ESM.xlsx]

## Sheet: Dataset EV2
Dataset EV2
List of ECORDs

## Sheet: DMSO_2CLC.v.DMSO_mESC
seqnames	start	end	ecord_id	behavior	nDEG	nStatic	nTotal	propStatic	ensembl	gene.id
chr1	30997842	33066350	22	DMSO_2CLC.higher.yesFC	5	1	6	0.166667	ENSMUSG00000026058.11/ENSMUSG00000086727.8/ENSMUSG00000094215.2/ENSMUSG00000102917.1/ENSMUSG00000104498.1	4931428L18Rik/Gm37110/Gm37724/Gm6489/Khdrbs2
chr1	33836124	34475733	24	DMSO_2CLC.higher.yesFC	9	2	11	0.181818	ENSMUSG00000026126.15/ENSMUSG00000026131.20/ENSMUSG00000081402.4/ENSMUSG00000096992.3/ENSMUSG00000100280.2/ENSMUSG00000101462.2/ENSMUSG00000102336.1/ENSMUSG00000104397.1/ENSMUSG00000105982.1	Dst/Gm15455/Gm26788/Gm28417/Gm3052/Gm37233/Gm37958/Mir6896/Ptpn18
chr1	84990638	85851576	99	DMSO_2CLC.higher.yesFC	22	2	24	0.0833333	ENSMUSG00000036707.16/ENSMUSG00000052477.15/ENSMUSG00000070031.11/ENSMUSG00000070034.13/ENSMUSG00000072109.11/ENSMUSG00000073628.5/ENSMUSG00000073631.2/ENSMUSG00000079455.9/ENSMUSG00000089652.1/ENSMUSG00000089714.1/ENSMUSG00000089716.7/ENSMUSG00000089844.7/ENSMUSG00000089937.1/ENSMUSG00000090103.1/ENSMUSG00000090128.1/ENSMUSG00000090246.1/ENSMUSG00000090252.1/ENSMUSG00000094127.1/ENSMUSG000000996…	A530032D15Rik/A530040E14Rik/AC147806.2/C130026I21Rik/Cab39/G530012D18Rik/Gm10552/Gm10553/Gm16025/Gm16026/Gm16028/Gm16038/Gm16092/Gm16094/Gm17017/Gm18342/Gm2427/Gm29284/Gm6264/Gm7281/Sp110/Sp140
chr1	93861306	94052553	115	DMSO_2CLC.higher.yesFC	5	1	6	0.166667	ENSMUSG00000026285.7/ENSMUSG00000073608.4/ENSMUSG00000093805.7/ENSMUSG00000094651.2/ENSMUSG00000099624.1	Gal3st2/Gal3st2b/Gal3st2c/Gm7889/Pdcd1
chr1	151182537	151211072	168	DMSO_2CLC.higher.yesFC	5	0	5	0	ENSMUSG00000114212.1/ENSMUSG00000114582.1/ENSMUSG00000114591.1/ENSMUSG00000114694.1/ENSMUSG00000114943.1	3110040M04Rik/Gm47985/Gm47995/Gm47996/Gm8947
chr1	189728268	191108945	229	DMSO_mESC.higher.yesFC	6	3	9	0.333333	ENSMUSG00000026603.13/ENSMUSG00000026604.17/ENSMUSG00000026630.9/ENSMUSG00000026632.17/ENSMUSG00000037568.12/ENSMUSG00000104435.1	Batf3/Gm37422/Ptpn14/Smyd2/Tatdn3/Vash2
chr2	30794769	31460738	281	DMSO_mESC.higher.yesFC	7	5	12	0.416667	ENSMUSG00000026857.9/ENSMUSG00000039476.13/ENSMUSG00000044320.14/ENSMUSG00000050737.13/ENSMUSG00000055632.18/ENSMUSG00000062661.6/ENSMUSG00000075415.13	1700001O22Rik/Fnbp1/Hmcn2/Ncs1/Ntmt1/Prrx2/Ptges
chr2	69135800	69789575	327	DMSO_2CLC.higher.yesFC	5	4	9	0.444444	ENSMUSG00000034738.8/ENSMUSG00000042133.16/ENSMUSG00000070883.3/ENSMUSG00000075307.3/ENSMUSG00000082345.1	Ccdc173/Gm13622/Klhl41/Nostrin/Ppig
chr2	74679557	74765142	336	DMSO_2CLC.higher.yesFC	7	0	7	0	ENSMUSG00000027102.4/ENSMUSG00000042448.5/ENSMUSG00000042499.13/ENSMUSG00000043342.9/ENSMUSG00000050368.4/ENSMUSG00000075277.5/ENSMUSG00000099521.1	Gm28309/Haglr/Hoxd1/Hoxd10/Hoxd11/Hoxd8/Hoxd9
chr2	83812636	83975615	345	DMSO_2CLC.higher.yesFC	6	0	6	0	ENSMUSG00000034552.8/ENSMUSG00000048388.3/ENSMUSG00000094125.1/ENSMUSG00000094336.1/ENSMUSG00000096484.1/ENSMUSG00000096729.1	Fam171b/Gm13693/Gm13695/Gm13696/Gm13698/Zswim2
chr2	122234749	122467526	393	DMSO_2CLC.higher.yesFC	5	1	6	0.166667	ENSMUSG00000027225.7/ENSMUSG00000027227.7/ENSMUSG00000033268.8/ENSMUSG00000068452.8/ENSMUSG00000081219.1	Bambi-ps1/Duox1/Duox2/Duoxa2/Sord
chr2	152622356	152923068	446	DMSO_2CLC.higher.yesFC	6	3	9	0.333333	ENSMUSG00000000359.3/ENSMUSG00000027470.9/ENSMUSG00000042745.9/ENSMUSG00000042814.8/ENSMUSG00000074678.1/ENSMUSG00000087148.1	1700030C14Rik/Defb25/Id1/Mcts2/Mylk2/Rem1
chr3	68733137	69122724	560	DMSO_2CLC.higher.yesFC	5	4	9	0.444444	ENSMUSG00000046999.2/ENSMUSG00000058360.5/ENSMUSG00000091272.2/ENSMUSG00000103007.1/ENSMUSG00000103094.1	1110032F04Rik/Gm10040/Gm17641/Gm20690/Gm37558
chr3	93442330	94443915	588	DMSO_2CLC.higher.yesFC	30	4	34	0.117647	ENSMUSG00000028141.12/ENSMUSG00000028145.9/ENSMUSG00000041912.12/ENSMUSG00000052415.5/ENSMUSG00000058005.3/ENSMUSG00000060256.1/ENSMUSG00000068879.4/ENSMUSG00000074424.3/ENSMUSG00000089689.1/ENSMUSG00000089696.3/ENSMUSG00000089893.1/ENSMUSG00000090268.1/ENSMUSG00000094084.2/ENSMUSG00000094163.1/ENSMUSG00000094328.2/ENSMUSG00000095251.1/ENSMUSG00000095822.2/ENSMUSG00000102169.1/ENSMUSG00000102311.…	Gm42463/Gm43743/Gm4982/Gm5541/Gm5542/Gm5543/Gm5773/Gm5852/Gm9113/Gm9116/Gm9117/Gm9121/Gm9124/Gm9131/Gm9141/Oaz3/Spopfm1/Spopfm2/Spopfm3/Tchh/Tdpoz1/Tdpoz2/Tdpoz3/Tdpoz4/Tdpoz5/Tdpoz6/Tdpoz7/Tdpoz9/Tdrkh/Them4
chr3	96167464	96279001	596	DMSO_2CLC.higher.yesFC	20	3	23	0.130435	ENSMUSG00000015943.11/ENSMUSG00000050936.5/ENSMUSG00000063954.7/ENSMUSG00000064220.6/ENSMUSG00000068854.7/ENSMUSG00000068855.3/ENSMUSG00000070392.5/ENSMUSG00000074403.2/ENSMUSG00000081058.5/ENSMUSG00000091405.2/ENSMUSG00000093507.1/ENSMUSG00000093553.1/ENSMUSG00000093577.1/ENSMUSG00000093656.1/ENSMUSG00000093769.4/ENSMUSG00000097204.2/ENSMUSG00000105610.1/ENSMUSG00000105827.1/ENSMUSG00000106431.1…	Bola1/Gm17690/Gm20627/Gm20628/Gm20632/Gm20633/Gm20634/Gm42743/Gm44492/Gm47311/Gm47313/H2ac18/H2ac19/H2ac20/H2bc18/H2bc21/H3c13/H3c14/H3c15/H4c14
chr3	96345287	96470656	597	DMSO_2CLC.higher.yesFC	9	0	9	0	ENSMUSG00000046317.14/ENSMUSG00000064796.1/ENSMUSG00000065773.1/ENSMUSG00000095836.3/ENSMUSG00000096838.1/ENSMUSG00000097851.5/ENSMUSG00000106429.1/ENSMUSG00000106641.1/ENSMUSG00000118406.1	BC107364/Gm10685/Gm21960/Gm26232/Gm43534/Platr30/Rnu1b6/Terc/Terc
chr4	41809083	42856771	703	DMSO_2CLC.higher.yesFC	7	1	8	0.125	ENSMUSG00000054885.11/ENSMUSG00000071005.7/ENSMUSG00000078721.1/ENSMUSG00000078722.2/ENSMUSG00000082962.3/ENSMUSG00000094066.1/ENSMUSG00000094686.1	4930578G10Rik/Ccl19/Ccl21a/Fam205a1/Fam205a2/Gm10601/Gm12394
chr4	73401032	73920760	738	DMSO_2CLC.higher.yesFC	12	1	13	0.0769231	ENSMUSG00000043003.14/ENSMUSG00000066137.12/ENSMUSG00000083530.1/ENSMUSG00000093962.7/ENSMUSG00000094116.1/ENSMUSG00000095048.7/ENSMUSG00000095341.1/ENSMUSG00000095935.1/ENSMUSG00000096333.7/ENSMUSG00000096530.7/ENSMUSG00000096700.1/ENSMUSG00000096750.7	Gm11236/Gm11237/Gm11238/Gm11239/Gm11487/Gm11756/Gm11757/Gm11758/Gm13867/Gm13871/Gm428/Rasef
chr4	101717404	101990053	759	DMSO_2CLC.higher.yesFC	7	1	8	0.125	ENSMUSG00000035201.15/ENSMUSG00000037028.7/ENSMUSG00000046133.3/ENSMUSG00000057722.17/ENSMUSG00000070890.3/ENSMUSG00000078625.10/ENSMUSG00000078626.2	B020004J07Rik/C130073F10Rik/Gm12789/Gm12790/Gm12794/Gm12800/Lepr
chr4	105511232	106294393	762	DMSO_2CLC.higher.yesFC	5	0	5	0	ENSMUSG00000082958.1/ENSMUSG00000083128.1/ENSMUSG00000086249.1/ENSMUSG00000087051.1/ENSMUSG00000104192.1	Gm12723/Gm12724/Gm12730/Gm12731/Gm37253
chr4	116551633	116600266	785	DMSO_2CLC.higher.yesFC	5	0	5	0	ENSMUSG00000034035.18/ENSMUSG00000034042.16/ENSMUSG00000055900.14/ENSMUSG00000085408.1/ENSMUSG00000087299.1	C530005A16Rik/Ccdc17/Gm12953/Gpbp1l1/Tmem69
chr4	143394428	144364419	855	DMSO_2CLC.higher.yesFC	22	2	24	0.0833333	ENSMUSG00000036749.15/ENSMUSG00000041805.3/ENSMUSG00000046435.7/ENSMUSG00000046862.14/ENSMUSG00000047799.15/ENSMUSG00000066688.4/ENSMUSG00000070616.13/ENSMUSG00000070617.2/ENSMUSG00000070618.10/ENSMUSG00000070619.5/ENSMUSG00000073723.10/ENSMUSG00000078508.1/ENSMUSG00000078509.1/ENSMUSG00000078510.3/ENSMUSG00000078511.3/ENSMUSG00000078512.8/ENSMUSG00000083403.1/ENSMUSG00000083930.1/ENSMUSG00000084…	BC080695/Gm13040/Gm13041/Gm13042/Gm13043/Gm13046/Gm13057/Gm13078/Gm13083/Gm13089/Gm13101/Gm13102/Gm13106/Gm13119/Gm13128/Oog4/Pramef17/Pramef25/Pramef6/Pramef8/Pramel1/Pramel5
chr4	145410245	147738426	858	DMSO_2CLC.higher.yesFC	37	12	49	0.244898	ENSMUSG00000045699.4/ENSMUSG00000052912.7/ENSMUSG00000056300.14/ENSMUSG00000058186.13/ENSMUSG00000065999.13/ENSMUSG00000066007.15/ENSMUSG00000066009.8/ENSMUSG00000067916.9/ENSMUSG00000067919.8/ENSMUSG00000073716.6/ENSMUSG00000078496.9/ENSMUSG00000078497.9/ENSMUSG00000078498.5/ENSMUSG00000078500.3/ENSMUSG00000081179.1/ENSMUSG00000081405.1/ENSMUSG00000081460.1/ENSMUSG00000081522.1/ENSMUSG0000008188…	Gm13034/Gm13135/Gm13136/Gm13140/Gm13142/Gm13146/Gm13153/Gm13155/Gm13168/Gm13169/Gm13170/Gm13223/Gm13228/Gm13230/Gm13231/Gm13233/Gm13238/Gm13241/Gm13243/Gm13244/Gm13245/Gm21411/Gm8178/Platr16/Rex2/Smarca5-ps/Zfp600/Zfp978/Zfp980/Zfp981/Zfp982/Zfp985/Zfp986/Zfp987/Zfp988/Zfp989/Zfp991
chr5	14514918	14914899	897	DMSO_2CLC.higher.yesFC	5	0	5	0	ENSMUSG00000033219.8/ENSMUSG00000061601.15/ENSMUSG00000097976.1/ENSMUSG00000098233.1/ENSMUSG00000106491.1	Gm26918/Gm26954/Gm42446/Gm9758/Pclo
chr5	14933221	15657059	898	DMSO_2CLC.higher.yesFC	11	0	11	0	ENSMUSG00000069720.4/ENSMUSG00000070933.10/ENSMUSG00000072188.4/ENSMUSG00000091255.1/ENSMUSG00000091897.1/ENSMUSG00000094230.5/ENSMUSG00000096878.2/ENSMUSG00000099762.3/ENSMUSG00000105300.1/ENSMUSG00000106004.4/ENSMUSG00000106445.1	4930572O03Rik/Gm10354/Gm17019/Gm21083/Gm21149/Gm21190/Gm21847/Gm30613/Gm43391/Speer4d/Speer4e
chr5	25935791	26121421	913	DMSO_2CLC.higher.yesFC	10	0	10	0	ENSMUSG00000051940.2/ENSMUSG00000067698.4/ENSMUSG00000067700.5/ENSMUSG00000073117.2/ENSMUSG00000073119.3/ENSMUSG00000090671.1/ENSMUSG00000091049.8/ENSMUSG00000096045.7/ENSMUSG00000104824.1/ENSMUSG00000105422.1	5031410I06Rik/Gm10220/Gm1979/Gm21663/Gm21698/Gm5067/Gm5862/Gm6089/Gm7347/Speer4a
chr5	33658128	34174887	929	DMSO_2CLC.higher.yesFC	7	4	11	0.363636	ENSMUSG00000029111.7/ENSMUSG00000037313.16/ENSMUSG00000048142.9/ENSMUSG00000098830.1/ENSMUSG00000106688.1/ENSMUSG00000106702.1/ENSMUSG00000107043.1	Gm42846/Gm42849/Gm42851/Mir7024/Nat8l/Nelfa/Tacc3
chr5	93176970	95837450	982	DMSO_2CLC.higher.yesFC	43	2	45	0.0444444	ENSMUSG00000053208.10/ENSMUSG00000070677.8/ENSMUSG00000072813.5/ENSMUSG00000072814.10/ENSMUSG00000072821.4/ENSMUSG00000072822.2/ENSMUSG00000073497.6/ENSMUSG00000073510.2/ENSMUSG00000074011.4/ENSMUSG00000079423.6/ENSMUSG00000092166.2/ENSMUSG00000094043.2/ENSMUSG00000094195.2/ENSMUSG00000094560.1/ENSMUSG00000095074.4/ENSMUSG00000095503.4/ENSMUSG00000095718.2/ENSMUSG00000095954.4/ENSMUSG00000095996.…	A430089I19Rik/AA792892/BC061212/BC080696/D5Ertd577e/E330014E10Rik/Gm10424/Gm16427/Gm16429/Gm16513/Gm18118/Gm3089/Gm3106/Gm3139/Gm3147/Gm3176/Gm3183/Gm32072/Gm3286/Gm3302/Gm42561/Gm42661/Gm42662/Gm42714/Gm43225/Gm43682/Gm6346/Gm6348/Gm6351/Gm6468/Gm6502/Gm6509/Gm7647/Gm7663/Gm7682/Gm7792/Gm7939/Gm7942/Gm7961/Gm7971/Gm7978/Gm7982/Kat2b-ps
chr5	108065674	109097950	999	DMSO_2CLC.higher.yesFC	8	7	15	0.466667	ENSMUSG00000029267.17/ENSMUSG00000033540.18/ENSMUSG00000046959.16/ENSMUSG00000055385.12/ENSMUSG00000056531.11/ENSMUSG00000063406.11/ENSMUSG00000090688.2/ENSMUSG00000106103.1	Ccdc18/Gm43081/Idua/Mtf2/Rnf212/Slc26a1/Tmed5/Vmn2r12
chr6	42623016	43289320	1117	DMSO_2CLC.higher.yesFC	6	0	6	0	ENSMUSG00000029851.5/ENSMUSG00000033542.13/ENSMUSG00000036667.14/ENSMUSG00000049168.9/ENSMUSG00000054431.4/ENSMUSG00000108058.1	Arhgef5/Olfr449/Olfr450/Olfr451-ps1/Tcaf1/Tcaf2
chr6	68102790	71458998	1144	DMSO_2CLC.higher.yesFC	9	7	16	0.4375	ENSMUSG00000054474.15/ENSMUSG00000055874.6/ENSMUSG00000073018.6/ENSMUSG00000094315.2/ENSMUSG00000094335.2/ENSMUSG00000094420.2/ENSMUSG00000105480.1/ENSMUSG00000106331.1/ENSMUSG00000108213.1	Foxi3/Gm1070/Gm44172/Gm5309/Igkv1-117/Igkv10-96/Igkv13-78-1/Igkv4-78/Thnsl2
chr6	89858934	90236273	1169	DMSO_2CLC.higher.yesFC	8	1	9	0.111111	ENSMUSG00000057592.1/ENSMUSG00000057697.2/ENSMUSG00000060724.2/ENSMUSG00000061843.5/ENSMUSG00000062546.5/ENSMUSG00000062818.7/ENSMUSG00000068231.5/ENSMUSG00000092552.1	Gm4287/V1ra8/Vmn1r-ps32/Vmn1r43/Vmn1r47/Vmn1r48/Vmn1r51/Vmn1r53
chr7	7362898	10176573	1278	DMSO_2CLC.higher.yesFC	8	0	8	0	ENSMUSG00000066828.5/ENSMUSG00000091930.2/ENSMUSG00000092173.1/ENSMUSG00000092178.2/ENSMUSG00000092490.7/ENSMUSG00000092561.1/ENSMUSG00000092574.4/ENSMUSG00000109654.1	2810047C21Rik1/Gm20482/Gm3912/Gm4011/Gm45351/Vmn2r-ps38/Vmn2r37/Vmn2r52
chr7	10794242	11614112	1280	DMSO_2CLC.higher.yesFC	20	0	20	0	ENSMUSG00000054272.6/ENSMUSG00000070828.10/ENSMUSG00000080350.1/ENSMUSG00000090714.10/ENSMUSG00000095339.2/ENSMUSG00000095936.3/ENSMUSG00000109595.1/ENSMUSG00000109683.1/ENSMUSG00000109916.1/ENSMUSG00000109952.1/ENSMUSG00000109969.1/ENSMUSG00000110076.1/ENSMUSG00000110097.1/ENSMUSG00000110103.1/ENSMUSG00000110190.1/ENSMUSG00000110215.1/ENSMUSG00000110348.1/ENSMUSG00000110379.1/ENSMUSG00000110395.…	Gm18204/Gm26248/Gm4157/Gm45395/Gm45549/Gm45551/Gm45598/Gm4903/Gm6909/Gm7836/Gm9689/Zscan4-ps1/Zscan4-ps2/Zscan4-ps3/Zscan4a/Zscan4b/Zscan4c/Zscan4d/Zscan4e/Zscan4f
chr7	14530652	15904020	1284	DMSO_2CLC.higher.yesFC	44	1	45	0.0222222	ENSMUSG00000041578.15/ENSMUSG00000041583.8/ENSMUSG00000041596.12/ENSMUSG00000054310.16/ENSMUSG00000064977.1/ENSMUSG00000066772.12/ENSMUSG00000074365.13/ENSMUSG00000074366.9/ENSMUSG00000074369.12/ENSMUSG00000092576.3/ENSMUSG00000093397.1/ENSMUSG00000093420.1/ENSMUSG00000093421.1/ENSMUSG00000093509.1/ENSMUSG00000093513.1/ENSMUSG00000093549.2/ENSMUSG00000093554.1/ENSMUSG00000093567.1/ENSMUSG00000093…	Crx/Crxos/Gm26056/Gtpbp4-ps3/Nlrp5-ps/Obox1/Obox2/Obox3/Obox3-ps1/Obox3-ps2/Obox3-ps3/Obox3-ps4/Obox3-ps5/Obox3-ps6/Obox4-ps11/Obox4-ps12/Obox4-ps13/Obox4-ps14/Obox4-ps15/Obox4-ps16/Obox4-ps17/Obox4-ps18/Obox4-ps19/Obox4-ps20/Obox4-ps21/Obox4-ps22/Obox4-ps23/Obox4-ps26/Obox4-ps27/Obox4-ps28/Obox4-ps29/Obox4-ps30/Obox4-ps31/Obox4-ps33/Obox4-ps35/Obox4-ps36/Obox4-ps37/Obox4-ps38/Obox4-ps6/Obox4-ps8…
chr7	18718090	18761121	1291	DMSO_2CLC.higher.yesFC	5	0	5	0	ENSMUSG00000044903.15/ENSMUSG00000096479.1/ENSMUSG00000108835.1/ENSMUSG00000109023.1/ENSMUSG00000109234.1	Gm24464/Gm44561/Gm44565/Gm44566/Psg22
chr7	20260451	23358069	1303	DMSO_2CLC.higher.yesFC	17	0	17	0	ENSMUSG00000094682.2/ENSMUSG00000095190.3/ENSMUSG00000095363.2/ENSMUSG00000095683.2/ENSMUSG00000095976.2/ENSMUSG00000096283.2/ENSMUSG00000099623.2/ENSMUSG00000101076.2/ENSMUSG00000101280.1/ENSMUSG00000101436.1/ENSMUSG00000101948.1/ENSMUSG00000102023.1/ENSMUSG00000109060.1/ENSMUSG00000109166.1/ENSMUSG00000109325.1/ENSMUSG00000109396.1/ENSMUSG00000109516.1	Gm10662/Gm10668/Gm4513/Gm4526/Gm4545/Gm4557/Gm4565/Gm4567/Gm5157/Gm5890/Gm5891/Gm6176/Gm6882/Gm6902/Gm8600/Gm8708/Krt8-ps
chr7	30291728	30457690	1330	DMSO_mESC.higher.yesFC	5	2	7	0.285714	ENSMUSG00000006651.8/ENSMUSG00000013921.15/ENSMUSG00000019737.14/ENSMUSG00000036915.17/ENSMUSG00000036931.15	Aplp1/Clip3/Kirrel2/Nfkbid/Syne4
chr7	38399009	39540420	1343	DMSO_2CLC.higher.yesFC	10	1	11	0.0909091	ENSMUSG00000046372.4/ENSMUSG00000053742.8/ENSMUSG00000060565.5/ENSMUSG00000068959.6/ENSMUSG00000094920.2/ENSMUSG00000099846.1/ENSMUSG00000100490.1/ENSMUSG00000100721.1/ENSMUSG00000101703.1/ENSMUSG00000102073.1	Gm1982/Gm28455/Gm5114/Gm5590/Gm5591/Gm6605/Gm6818/Gm6819/Gm9271/Zfp619
chr7	50940546	51176537	1370	DMSO_2CLC.higher.yesFC	8	0	8	0	ENSMUSG00000108958.1/ENSMUSG00000108963.1/ENSMUSG00000109172.1/ENSMUSG00000109173.1/ENSMUSG00000109202.1/ENSMUSG00000109409.1/ENSMUSG00000109476.1/ENSMUSG00000109494.1	Gm16478/Gm21032/Gm21033/Gm21034/Gm21035/Gm21036/Gm21037/Gm9343
chr7	61704519	62578216	1375	DMSO_2CLC.higher.yesFC	6	1	7	0.142857	ENSMUSG00000033585.5/ENSMUSG00000056972.6/ENSMUSG00000070527.3/ENSMUSG00000108928.1/ENSMUSG00000109321.1/ENSMUSG00000109394.2	A230057D06Rik/A330076H08Rik/Magel2/Mkrn3/Ndn/Vmn2r-ps61
chr7	73662048	73776919	1395	DMSO_2CLC.higher.yesFC	7	0	7	0	ENSMUSG00000078670.3/ENSMUSG00000089391.1/ENSMUSG00000108337.1/ENSMUSG00000108473.1/ENSMUSG00000108485.1/ENSMUSG00000108550.1/ENSMUSG00000108687.1	Fam174b/Gm18805/Gm23020/Gm44736/Gm44739/Gm45007/Gm4971
chr7	89507783	90476001	1414	DMSO_2CLC.higher.yesFC	9	8	17	0.470588	ENSMUSG00000030614.8/ENSMUSG00000030621.17/ENSMUSG00000039405.7/ENSMUSG00000044362.8/ENSMUSG00000089938.1/ENSMUSG00000109038.1/ENSMUSG00000109150.1/ENSMUSG00000109429.1/ENSMUSG00000109498.1	Ccdc89/Gm15744/Gm45120/Gm45222/Gm45223/Gm45793/Me3/Prss23/Tmem126b
chr7	102677582	103671191	1436	DMSO_2CLC.higher.yesFC	7	0	7	0	ENSMUSG00000045780.3/ENSMUSG00000057321.2/ENSMUSG00000058976.4/ENSMUSG00000073968.4/ENSMUSG00000080367.1/ENSMUSG00000094572.1/ENSMUSG00000095000.1	Gm23550/Gm25171/Gm25774/Olfr624/Trim68/Usp17lc/Usp17ld
chr7	104222333	104590718	1437	DMSO_2CLC.higher.yesFC	8	4	12	0.333333	ENSMUSG00000057143.15/ENSMUSG00000066258.13/ENSMUSG00000073925.5/ENSMUSG00000073927.6/ENSMUSG00000073928.5/ENSMUSG00000073929.12/ENSMUSG00000083248.1/ENSMUSG00000109712.1	Gm6574/Gm8667/Olfr651/Olfr652/Olfr654/Trim12a/Trim12c/Trim30e-ps1
chr7	140949222	141117806	1504	DMSO_mESC.higher.yesFC	7	2	9	0.222222	ENSMUSG00000025491.14/ENSMUSG00000025492.6/ENSMUSG00000025494.8/ENSMUSG00000054662.8/ENSMUSG00000055629.5/ENSMUSG00000060591.9/ENSMUSG00000110104.1	Ano9/B4galnt4/Gm45717/Ifitm1/Ifitm2/Ifitm3/Sigirr
chr8	4613167	5440990	1516	DMSO_2CLC.higher.yesFC	5	1	6	0.166667	ENSMUSG00000048484.4/ENSMUSG00000058748.9/ENSMUSG00000097308.1/ENSMUSG00000109313.1/ENSMUSG00000109489.1	Gm44693/Gm6410/Gm7451/Gm7461/Zfp958
chr8	19535454	21964303	1534	DMSO_2CLC.higher.yesFC	12	7	19	0.368421	ENSMUSG00000044222.3/ENSMUSG00000060070.5/ENSMUSG00000074441.3/ENSMUSG00000079112.1/ENSMUSG00000079113.3/ENSMUSG00000081321.1/ENSMUSG00000082323.2/ENSMUSG00000082957.1/ENSMUSG00000083218.2/ENSMUSG00000095328.1/ENSMUSG00000110637.1/ENSMUSG00000110669.1	Defa-ps6/Defa26/Defa40/Defa43/Defb13/Fam90a1a/Gm10060/Gm15303/Gm15304/Gm15314/Gm16425/Gm7807
chr9	14353990	14500482	1701	DMSO_2CLC.higher.yesFC	6	0	6	0	ENSMUSG00000037419.9/ENSMUSG00000053914.9/ENSMUSG00000098832.2/ENSMUSG00000111252.1/ENSMUSG00000111451.1/ENSMUSG00000111786.1	Endod1/Gm47317/Gm47319/Gm47321/Kdm4d/Kdm4dl
chr9	18321951	20413387	1708	DMSO_2CLC.higher.yesFC	12	3	15	0.2	ENSMUSG00000043943.14/ENSMUSG00000045519.15/ENSMUSG00000066896.6/ENSMUSG00000074501.6/ENSMUSG00000074502.4/ENSMUSG00000094678.5/ENSMUSG00000110521.1/ENSMUSG00000110590.1/ENSMUSG00000110761.1/ENSMUSG00000110811.1/ENSMUSG00000110910.1/ENSMUSG00000110944.1	4921534A09Rik/Gm19174/Gm29761/Gm48729/Gm5612/Naalad2/Olfr18/Olfr848-ps1/Olfr856-ps1/Olfr857/Ubtfl1/Zfp560
chr9	72438011	72917291	1799	DMSO_mESC.higher.yesFC	8	2	10	0.2	ENSMUSG00000032216.15/ENSMUSG00000032221.14/ENSMUSG00000036030.9/ENSMUSG00000037674.15/ENSMUSG00000090626.9/ENSMUSG00000098294.1/ENSMUSG00000102411.1/ENSMUSG00000103445.1	Gm27204/Gm36936/Gm36948/Mns1/Nedd4/Prtg/Rfx7/Tex9
chr9	88548020	89177887	1822	DMSO_2CLC.higher.yesFC	5	3	8	0.375	ENSMUSG00000032425.15/ENSMUSG00000074146.9/ENSMUSG00000074149.9/ENSMUSG00000090693.4/ENSMUSG00000099930.1	4930579C12Rik/Gm10634/Gm2396/Trim43a/Zfp949
chr9	101922128	102354693	1841	DMSO_2CLC.higher.yesFC	5	0	5	0	ENSMUSG00000032537.15/ENSMUSG00000101648.1/ENSMUSG00000102702.1/ENSMUSG00000102963.1/ENSMUSG00000104041.1	Ephb1/Gm29388/Gm37260/Gm37562/Gm37945
chr9	122175874	122714333	1887	DMSO_2CLC.higher.yesFC	7	2	9	0.222222	ENSMUSG00000037949.8/ENSMUSG00000097572.2/ENSMUSG00000097736.8/ENSMUSG00000111068.1/ENSMUSG00000111268.1/ENSMUSG00000111577.1/ENSMUSG00000111837.1	9530059O14Rik/Ano10/Gm26797/Gm35501/Gm47126/Gm47135/Gm47136
chr10	47080534	50296142	1941	DMSO_2CLC.higher.yesFC	7	0	7	0	ENSMUSG00000110779.1/ENSMUSG00000111057.1/ENSMUSG00000111436.1/ENSMUSG00000111551.1/ENSMUSG00000112049.1/ENSMUSG00000112349.1/ENSMUSG00000112667.1	Gm3442/Gm47356/Gm48128/Gm48132/Gm48269/Gm48270/Gm48271
chr10	57515774	58240661	1945	DMSO_2CLC.higher.yesFC	7	0	7	0	ENSMUSG00000019876.15/ENSMUSG00000019877.10/ENSMUSG00000057216.6/ENSMUSG00000058537.4/ENSMUSG00000075045.4/ENSMUSG00000075046.7/ENSMUSG00000093601.2	AW822073/Duxf3/Gm10807/Gm19459/Gm4981/Pkib/Serinc1
chr10	81679122	82153065	1992	DMSO_2CLC.higher.yesFC	5	3	8	0.375	ENSMUSG00000078435.5/ENSMUSG00000094622.2/ENSMUSG00000096718.2/ENSMUSG00000112160.1/ENSMUSG00000112585.1	AU041133/BC024063/Gm3055/Gm47527/Zfp781
chr10	99719143	100397070	2022	DMSO_2CLC.higher.yesFC	15	1	16	0.0625	ENSMUSG00000091101.2/ENSMUSG00000091552.2/ENSMUSG00000094314.3/ENSMUSG00000095673.1/ENSMUSG00000096640.3/ENSMUSG00000096744.1/ENSMUSG00000112069.1/ENSMUSG00000112245.1/ENSMUSG00000112408.1/ENSMUSG00000112453.1/ENSMUSG00000112480.1/ENSMUSG00000112777.1/ENSMUSG00000112856.1/ENSMUSG00000112931.1/ENSMUSG00000113032.1	Gm4301/Gm4302/Gm4303/Gm4305/Gm4307/Gm4308/Gm4310/Gm4312/Gm47578/Gm4781/Gm8689/Gm8701/Gm8711/Gm8723/Gm9476
chr10	103856267	104196522	2026	DMSO_2CLC.higher.yesFC	8	0	8	0	ENSMUSG00000090854.9/ENSMUSG00000091779.8/ENSMUSG00000094144.8/ENSMUSG00000095022.8/ENSMUSG00000097427.5/ENSMUSG00000097550.7/ENSMUSG00000097878.5/ENSMUSG00000112554.1	Gm20765/Gm21293/Gm21304/Gm21312/Gm4340/Gm47224/Gm6763/Gm8764
chr10	118243800	118354105	2040	DMSO_2CLC.higher.yesFC	8	1	9	0.111111	ENSMUSG00000112027.1/ENSMUSG00000112135.1/ENSMUSG00000112419.1/ENSMUSG00000112495.1/ENSMUSG00000112614.1/ENSMUSG00000112781.1/ENSMUSG00000112814.1/ENSMUSG00000112919.1	Gm9029/Gm9030/Gm9040/Gm9044/Gm9045/Gm9046/Gm9048/Gm9049
chr11	58948920	58973098	2142	DMSO_2CLC.higher.yesFC	5	0	5	0	ENSMUSG00000036964.14/ENSMUSG00000056895.4/ENSMUSG00000078851.4/ENSMUSG00000080152.4/ENSMUSG00000106175.1	Gm44313/H2aw/H2bu2/H3f4/Trim17
chr11	60573567	60693075	2148	DMSO_2CLC.higher.yesFC	12	0	12	0	ENSMUSG00000084034.1/ENSMUSG00000084335.1/ENSMUSG00000093924.1/ENSMUSG00000093978.1/ENSMUSG00000094005.1/ENSMUSG00000094278.1/ENSMUSG00000094566.1/ENSMUSG00000095136.1/ENSMUSG00000095291.1/ENSMUSG00000095680.1/ENSMUSG00000096363.1/ENSMUSG00000096483.1	Gm12612/Gm12613/Gm12615/Gm12616/Gm12617/Gm12619/Gm12620/Gm12621/Gm12623/Gm12625/Gm12626/Gm12627
chr11	83002158	83260960	2204	DMSO_2CLC.higher.yesFC	6	1	7	0.142857	ENSMUSG00000035208.16/ENSMUSG00000072620.3/ENSMUSG00000072621.13/ENSMUSG00000083161.2/ENSMUSG00000087107.8/ENSMUSG00000111713.1	AI662270/Gm11427/Gm20234/Slfn10-ps/Slfn2/Slfn8
chr11	87422867	87462501	2212	DMSO_2CLC.higher.yesFC	8	1	9	0.111111	ENSMUSG00000095969.1/ENSMUSG00000096205.1/ENSMUSG00000098641.1/ENSMUSG00000098943.1/ENSMUSG00000099291.1/ENSMUSG00000104856.1/ENSMUSG00000104896.1/ENSMUSG00000105025.1	Gm22068/Rnu1a1/Rnu3b1/Rnu3b1/Rnu3b3/Rnu3b3/Rnu3b4/Rnu3b4
chr11	94557102	94861759	2219	DMSO_2CLC.higher.yesFC	10	2	12	0.166667	ENSMUSG00000039084.8/ENSMUSG00000043522.8/ENSMUSG00000075610.9/ENSMUSG00000075611.5/ENSMUSG00000076435.3/ENSMUSG00000081007.1/ENSMUSG00000081478.1/ENSMUSG00000081586.3/ENSMUSG00000082945.1/ENSMUSG00000083227.1	A430060F13Rik/AA623943/Acsf2/Chad/Gm11540/Gm11543/Gm11544/Gm11545/Gm11546/Tmem92
chr11	96281905	96922493	2223	DMSO_2CLC.higher.yesFC	8	7	15	0.466667	ENSMUSG00000018973.2/ENSMUSG00000038692.8/ENSMUSG00000048763.11/ENSMUSG00000056648.5/ENSMUSG00000075588.6/ENSMUSG00000081249.3/ENSMUSG00000084844.3/ENSMUSG00000085307.1	Gm11517/Gm11525/Hoxb1/Hoxb2/Hoxb3/Hoxb3os/Hoxb4/Hoxb8
chr11	99385254	99815666	2233	DMSO_2CLC.higher.yesFC	6	0	6	0	ENSMUSG00000006777.7/ENSMUSG00000019761.10/ENSMUSG00000048294.4/ENSMUSG00000078258.1/ENSMUSG00000078259.3/ENSMUSG00000078260.1	Gm11554/Gm11564/Gm11569/Krt10/Krt23/Krtap4-13
chr11	105164776	105456735	2254	DMSO_2CLC.higher.yesFC	5	1	6	0.166667	ENSMUSG00000020694.17/ENSMUSG00000078627.9/ENSMUSG00000081965.1/ENSMUSG00000086089.1/ENSMUSG00000099681.1	1700052K11Rik/Gm11620/Gm11640/Marchf10/Tlk2
chr12	65132734	68440282	2364	DMSO_2CLC.higher.yesFC	6	1	7	0.142857	ENSMUSG00000034912.18/ENSMUSG00000035560.5/ENSMUSG00000047534.17/ENSMUSG00000060499.7/ENSMUSG00000113161.1/ENSMUSG00000113531.1	Gm2915/Gm47457/Mdga2/Mis18bp1/Rpl10l/Wdr20rt
chr12	79088705	79172667	2385	DMSO_2CLC.higher.yesFC	5	1	6	0.166667	ENSMUSG00000021124.13/ENSMUSG00000021125.6/ENSMUSG00000098601.1/ENSMUSG00000112489.1/ENSMUSG00000112708.1	9230116L04Rik/Arg2/Gm27297/Gm8255/Vti1b
chr12	86082541	86726460	2400	DMSO_mESC.higher.yesFC	5	2	7	0.285714	ENSMUSG00000007867.9/ENSMUSG00000021255.17/ENSMUSG00000021256.5/ENSMUSG00000021257.14/ENSMUSG00000097543.1	Angel1/Esrrb/Gm805/Ift43/Vash1
chr12	87443896	88333125	2403	DMSO_2CLC.higher.yesFC	66	1	67	0.0149254	ENSMUSG00000021039.9/ENSMUSG00000021040.15/ENSMUSG00000066027.7/ENSMUSG00000072905.5/ENSMUSG00000079029.2/ENSMUSG00000079031.1/ENSMUSG00000079034.2/ENSMUSG00000092019.4/ENSMUSG00000093847.2/ENSMUSG00000094635.2/ENSMUSG00000095717.1/ENSMUSG00000095724.1/ENSMUSG00000095799.1/ENSMUSG00000096049.1/ENSMUSG00000096276.9/ENSMUSG00000096576.2/ENSMUSG00000096619.1/ENSMUSG00000096803.1/ENSMUSG00000106721.1…	BB287469/Gm10264/Gm10436/Gm16368/Gm16381/Gm18247/Gm18616/Gm18617/Gm18618/Gm18619/Gm18625/Gm18626/Gm18629/Gm18630/Gm18632/Gm18983/Gm1995/Gm2001/Gm2016/Gm2022/Gm2035/Gm2042/Gm2056/Gm2075/Gm2099/Gm21038/Gm21039/Gm21319/Gm21559/Gm21569/Gm21936/Gm21939/Gm3742/Gm4027/Gm46992/Gm46994/Gm46995/Gm46996/Gm46997/Gm46998/Gm48149/Gm48150/Gm48151/Gm48152/Gm48153/Gm48388/Gm48389/Gm48513/Gm48553/Gm48560/Gm48561/G…
chr13	9875486	10360847	2447	DMSO_2CLC.higher.yesFC	5	0	5	0	ENSMUSG00000046159.16/ENSMUSG00000113261.1/ENSMUSG00000113502.1/ENSMUSG00000113680.1/ENSMUSG00000113695.1	9330159N22Rik/Chrm3/Gm47404/Gm47405/Gm47411
chr13	17932386	17961416	2454	DMSO_2CLC.higher.yesFC	5	2	7	0.285714	ENSMUSG00000113100.1/ENSMUSG00000113528.1/ENSMUSG00000113688.1/ENSMUSG00000113750.1/ENSMUSG00000114077.1	A930027P06Rik/Gm32699/Gm48754/Gm48776/Gm5628
chr13	21467047	21789213	2462	DMSO_2CLC.higher.yesFC	20	4	24	0.166667	ENSMUSG00000058773.2/ENSMUSG00000059395.4/ENSMUSG00000063021.3/ENSMUSG00000064288.4/ENSMUSG00000067455.5/ENSMUSG00000069308.7/ENSMUSG00000069309.2/ENSMUSG00000071516.2/ENSMUSG00000080076.4/ENSMUSG00000082396.4/ENSMUSG00000085331.1/ENSMUSG00000094338.1/ENSMUSG00000095217.1/ENSMUSG00000101355.1/ENSMUSG00000101972.1/ENSMUSG00000105014.1/ENSMUSG00000105238.1/ENSMUSG00000105580.1/ENSMUSG00000106281.1/…	Gm11274/Gm44346/Gm44357/Gm44367/Gm44454/H1f5/H2ac13/H2ac14/H2ac15/H2bc13/H2bc14/H2bc15/H3c10/H3c11/H4c11/H4c12/Hist1h2an/Hist1h2bp/Nkapl/Zfp389
chr13	21806612	21953628	2463	DMSO_2CLC.higher.yesFC	9	0	9	0	ENSMUSG00000069303.7/ENSMUSG00000069305.3/ENSMUSG00000069306.5/ENSMUSG00000069307.7/ENSMUSG00000078917.3/ENSMUSG00000094248.1/ENSMUSG00000094777.2/ENSMUSG00000105256.1/ENSMUSG00000106440.1	Gm11281/Gm19658/Gm44466/Hist1h2ao/Hist1h2ap/Hist1h2bq/Hist1h2br/Hist1h4m/Hist1h4n
chr13	22014468	22036345	2465	DMSO_2CLC.higher.yesFC	5	0	5	0	ENSMUSG00000043145.7/ENSMUSG00000062727.4/ENSMUSG00000069302.5/ENSMUSG00000085827.8/ENSMUSG00000104608.1	Gm11290/Gm11292/Gm44390/H2ac12/H2bc12
chr13	22040636	23757620	2466	DMSO_2CLC.higher.yesFC	41	3	44	0.0681818	ENSMUSG00000018102.5/ENSMUSG00000036181.2/ENSMUSG00000047246.7/ENSMUSG00000051627.3/ENSMUSG00000052565.7/ENSMUSG00000053216.15/ENSMUSG00000058385.8/ENSMUSG00000060639.5/ENSMUSG00000060678.5/ENSMUSG00000060981.7/ENSMUSG00000061296.2/ENSMUSG00000061482.7/ENSMUSG00000061615.2/ENSMUSG00000061991.2/ENSMUSG00000069266.5/ENSMUSG00000069267.2/ENSMUSG00000069268.4/ENSMUSG00000069270.6/ENSMUSG00000069272.6…	4930558J22Rik/Btn2a2/Gm11331/Gm44297/Gm44314/Gm44350/Gm44359/Gm44394/Gm44484/Gm44486/Gm48356/H1f2/H1f3/H1f4/H2ac10/H2ac11/H2ac4/H2ac5-ps/H2ac6/H2ac7/H2ac8/H2bc11/H2bc3/H2bc4/H2bc6/H2bc7/H2bc8/H2bc9/H3c2/H3c3/H3c4/H3c6/H3c7/H3c8/H4c2/H4c3/H4c4/H4c6/H4c8/H4c9/Vmn1r210
chr13	23760692	23991214	2467	DMSO_2CLC.higher.yesFC	7	0	7	0	ENSMUSG00000021337.8/ENSMUSG00000049539.3/ENSMUSG00000050799.3/ENSMUSG00000060081.1/ENSMUSG00000060093.6/ENSMUSG00000069265.2/ENSMUSG00000105874.1	Gm44344/H1f1/H2ac1/H2bc1/H3c1/H4c1/Scgn
chr13	30946573	32898211	2474	DMSO_2CLC.higher.yesFC	5	4	9	0.444444	ENSMUSG00000038415.10/ENSMUSG00000044734.16/ENSMUSG00000050295.4/ENSMUSG00000076430.1/ENSMUSG00000079049.9	Foxc1/Foxq1/Hus1b/Serpinb1a/Serpinb1c
chr13	67949751	68491389	2524	DMSO_2CLC.higher.yesFC	5	0	5	0	ENSMUSG00000112984.1/ENSMUSG00000113050.1/ENSMUSG00000113095.1/ENSMUSG00000113273.1/ENSMUSG00000113394.1	Gm48419/Gm48423/Gm48436/Gm7969/Gm8016
chr13	119765187	120318178	2578	DMSO_2CLC.higher.yesFC	19	5	24	0.208333	ENSMUSG00000063846.8/ENSMUSG00000078537.3/ENSMUSG00000094027.2/ENSMUSG00000094237.2/ENSMUSG00000094796.2/ENSMUSG00000094870.8/ENSMUSG00000095029.1/ENSMUSG00000095071.2/ENSMUSG00000095514.2/ENSMUSG00000095653.2/ENSMUSG00000095821.2/ENSMUSG00000096175.3/ENSMUSG00000096284.2/ENSMUSG00000096323.2/ENSMUSG00000101579.1/ENSMUSG00000103877.2/ENSMUSG00000104162.1/ENSMUSG00000114398.1/ENSMUSG00000114798.1	AF067061/AF067063/B020031M17Rik/BC147527/D13Ertd608e/Gm20763/Gm20767/Gm20769/Gm21181/Gm21358/Gm21731/Gm21761/Gm21762/Gm21818/Gm36079/Gm37619/Tcstv1/Tcstv3/Zfp131
chr14	25459185	26324954	2604	DMSO_2CLC.higher.yesFC	8	6	14	0.428571	ENSMUSG00000007817.15/ENSMUSG00000021868.7/ENSMUSG00000048502.14/ENSMUSG00000055538.7/ENSMUSG00000072672.10/ENSMUSG00000072675.12/ENSMUSG00000114753.1/ENSMUSG00000114921.1	Duxbl1/Duxbl2/Duxbl3/Gm18578/Gm34059/Ppif/Zcchc24/Zmiz1
chr14	42254659	45668498	2618	DMSO_2CLC.higher.yesFC	23	10	33	0.30303	ENSMUSG00000037697.19/ENSMUSG00000049092.11/ENSMUSG00000085913.2/ENSMUSG00000086124.2/ENSMUSG00000090713.2/ENSMUSG00000091140.1/ENSMUSG00000091733.1/ENSMUSG00000092152.1/ENSMUSG00000093167.1/ENSMUSG00000093807.1/ENSMUSG00000093948.7/ENSMUSG00000094157.7/ENSMUSG00000094563.1/ENSMUSG00000095371.1/ENSMUSG00000096309.1/ENSMUSG00000096383.1/ENSMUSG00000096446.1/ENSMUSG00000096510.1/ENSMUSG00000114317.…	4930527F14Rik/A530076I17Rik/Ddhd1/Gm10378/Gm15601/Gm17026/Gm17124/Gm23620/Gm25208/Gm25228/Gm25353/Gm25892/Gm49083/Gm49141/Gm49873/Gm7995/Gm8094/Gm8104/Gm8127/Gm9611/Gm9732/Gpr137c/Mir5131
chr17	14818519	15577151	2961	DMSO_2CLC.higher.yesFC	8	7	15	0.466667	ENSMUSG00000014773.13/ENSMUSG00000046991.12/ENSMUSG00000050088.9/ENSMUSG00000051977.16/ENSMUSG00000079707.10/ENSMUSG00000079710.10/ENSMUSG00000116940.1/ENSMUSG00000116953.1	1600012H06Rik/9030025P20Rik/Dll1/Gm3448/Gm7450/Prdm9/Tcte3/Wdr27
chr17	23628311	23700113	2974	DMSO_2CLC.higher.yesFC	5	2	7	0.285714	ENSMUSG00000023903.8/ENSMUSG00000023905.15/ENSMUSG00000023906.3/ENSMUSG00000066720.7/ENSMUSG00000118572.1	AC122821.1/Cldn6/Cldn9/Mmp25/Tnfrsf12a
chr17	35377021	35474563	3024	DMSO_2CLC.higher.yesFC	6	2	8	0.25	ENSMUSG00000035929.11/ENSMUSG00000055413.12/ENSMUSG00000060550.16/ENSMUSG00000067235.14/ENSMUSG00000073409.12/ENSMUSG00000079505.2	Gm11131/H2-Q10/H2-Q4/H2-Q5/H2-Q6/H2-Q7
chr17	36452294	36981237	3032	DMSO_2CLC.higher.yesFC	6	5	11	0.454545	ENSMUSG00000044538.10/ENSMUSG00000048231.14/ENSMUSG00000050747.14/ENSMUSG00000064308.10/ENSMUSG00000092290.1/ENSMUSG00000092493.1	2410137M14Rik/Gm20451/Gm20452/H2-M10.4/Obox3-ps8/Trim15
chr17	45523434	45602102	3043	DMSO_mESC.higher.yesFC	5	3	8	0.375	ENSMUSG00000023942.15/ENSMUSG00000023949.7/ENSMUSG00000067389.3/ENSMUSG00000079471.4/ENSMUSG00000096847.2	Gm17080/Mymx/Slc29a1/Tcte1/Tmem151b
chr18	45268860	46465790	3159	DMSO_2CLC.higher.yesFC	5	2	7	0.285714	ENSMUSG00000046487.6/ENSMUSG00000054477.16/ENSMUSG00000098284.8/ENSMUSG00000118074.1/ENSMUSG00000118282.1	A330093E20Rik/Gm31907/Gm4840/Kcnn2/Mospd4
chr18	80012390	80029601	3207	DMSO_2CLC.higher.yesFC	8	0	8	0	ENSMUSG00000117759.1/ENSMUSG00000117851.1/ENSMUSG00000117857.1/ENSMUSG00000117933.1/ENSMUSG00000117949.1/ENSMUSG00000118176.1/ENSMUSG00000118304.1/ENSMUSG00000118357.1	AA684185/Gm36627/Gm36718/Gm50179/Gm50180/Gm50190/Gm50192/Gm50193
chr19	11586604	12212191	3249	DMSO_2CLC.higher.yesFC	8	4	12	0.333333	ENSMUSG00000024679.10/ENSMUSG00000044994.10/ENSMUSG00000067522.3/ENSMUSG00000067524.4/ENSMUSG00000067525.3/ENSMUSG00000067526.3/ENSMUSG00000094133.2/ENSMUSG00000108889.2	Ms4a6d/Olfr1425/Olfr1426/Olfr1427/Olfr1428/Olfr1431/Olfr1555-ps1/Olfr76
chr19	29331170	30006018	3276	DMSO_2CLC.higher.yesFC	6	4	10	0.4	ENSMUSG00000016496.7/ENSMUSG00000024815.5/ENSMUSG00000039097.5/ENSMUSG00000074909.5/ENSMUSG00000097855.8/ENSMUSG00000118251.1	A930007I19Rik/Cd274/Gm50373/Ranbp6/Rln1/Trpd52l3
chrX	8962134	9487771	3333	DMSO_2CLC.higher.yesFC	9	2	11	0.181818	ENSMUSG00000015340.10/ENSMUSG00000047344.9/ENSMUSG00000060685.4/ENSMUSG00000071815.6/ENSMUSG00000072249.3/ENSMUSG00000078206.1/ENSMUSG00000078208.1/ENSMUSG00000083123.1/ENSMUSG00000083714.3	Cybb/Fthl17-ps1/Fthl17-ps2/Fthl17b/Fthl17c/Fthl17d/Fthl17e/Fthl17f/Lancl3
chrX	23219271	36199158	3345	DMSO_2CLC.higher.yesFC	12	4	16	0.25	ENSMUSG00000036699.12/ENSMUSG00000036769.14/ENSMUSG00000036782.13/ENSMUSG00000085000.1/ENSMUSG00000085325.7/ENSMUSG00000085489.7/ENSMUSG00000085534.7/ENSMUSG00000086580.1/ENSMUSG00000087462.1/ENSMUSG00000087491.7/ENSMUSG00000093817.7/ENSMUSG00000096911.7	Gm14552/Gm14553/Gm14974/Gm15280/Gm2101/Gm2117/Gm2165/Gm2200/Gm3669/Klhl13/Wdr44/Zcchc12
chrX	134971372	135747322	3418	DMSO_2CLC.higher.yesFC	11	0	11	0	ENSMUSG00000031411.11/ENSMUSG00000052676.16/ENSMUSG00000054994.2/ENSMUSG00000058252.6/ENSMUSG00000067360.12/ENSMUSG00000072969.2/ENSMUSG00000079432.1/ENSMUSG00000094004.7/ENSMUSG00000095599.1/ENSMUSG00000096119.1/ENSMUSG00000096508.7	Armcx5/AV320801/Gm15023/Gm5128/Gm6215/Gm6228/Gm7903/Prame/Pramel3/Tcp11x2/Zmat1
chrX	147765991	149984982	3433	DMSO_2CLC.higher.yesFC	6	0	6	0	ENSMUSG00000072923.6/ENSMUSG00000072930.3/ENSMUSG00000079387.10/ENSMUSG00000094378.7/ENSMUSG00000095082.1/ENSMUSG00000095872.7	Gm10439/Gm15091/Gm15097/Gm15107/Gm15128/Luzp4
chrY	1010543	41274433	3457	DMSO_2CLC.higher.yesFC	6	1	7	0.142857	ENSMUSG00000068457.14/ENSMUSG00000069044.6/ENSMUSG00000069045.11/ENSMUSG00000069049.11/ENSMUSG00000100091.1/ENSMUSG00000100753.1	Ddx3y/Eif2s3y/Gm28597/Gm29435/Usp9y/Uty

## Sheet: dTAG_24hr.v.DMSO_24hr
seqnames	start	end	ecord_id	behavior	nDEG	nStatic	nTotal	propStatic	ensembl	gene.id
chr1	151182537	151205065	27	dTAG_24hr.higher.yesFC	4	0	4	0	ENSMUSG00000114212.1/ENSMUSG00000114582.1/ENSMUSG00000114694.1/ENSMUSG00000114943.1	3110040M04Rik/Gm47985/Gm47995/Gm8947
chr3	93796398	94266784	116	dTAG_24hr.higher.yesFC	5	0	5	0	ENSMUSG00000060256.1/ENSMUSG00000089696.3/ENSMUSG00000090268.1/ENSMUSG00000102169.1/ENSMUSG00000104460.1	Gm9113/Gm9121/Spopfm1/Spopfm3/Tdpoz4
chr4	101834969	101943183	152	dTAG_24hr.higher.yesFC	4	1	5	0.2	ENSMUSG00000035201.15/ENSMUSG00000037028.7/ENSMUSG00000046133.3/ENSMUSG00000070890.3	B020004J07Rik/C130073F10Rik/Gm12794/Gm12800
chr4	143511343	144364419	173	dTAG_24hr.higher.yesFC	11	5	16	0.3125	ENSMUSG00000046435.7/ENSMUSG00000066688.4/ENSMUSG00000070616.13/ENSMUSG00000070618.10/ENSMUSG00000070619.5/ENSMUSG00000078510.3/ENSMUSG00000078511.3/ENSMUSG00000078512.8/ENSMUSG00000084123.1/ENSMUSG00000095409.1/ENSMUSG00000096154.1	BC080695/Gm13040/Gm13043/Gm13057/Gm13078/Gm13083/Gm13101/Gm13106/Gm13119/Pramef25/Pramef6
chr5	93694994	95746617	204	dTAG_24hr.higher.yesFC	23	0	23	0	ENSMUSG00000072814.10/ENSMUSG00000072821.4/ENSMUSG00000072822.2/ENSMUSG00000073497.6/ENSMUSG00000073510.2/ENSMUSG00000074011.4/ENSMUSG00000092166.2/ENSMUSG00000094043.2/ENSMUSG00000094195.2/ENSMUSG00000094560.1/ENSMUSG00000095503.4/ENSMUSG00000095718.2/ENSMUSG00000096066.4/ENSMUSG00000096139.4/ENSMUSG00000096230.4/ENSMUSG00000106690.1/ENSMUSG00000106701.1/ENSMUSG00000106821.1/ENSMUSG00000106916.1…	A430089I19Rik/AA792892/BC061212/BC080696/Gm10424/Gm16429/Gm3089/Gm3147/Gm3176/Gm43225/Gm6346/Gm6348/Gm6351/Gm6468/Gm6502/Gm6509/Gm7647/Gm7682/Gm7942/Gm7961/Gm7971/Gm7978/Gm7982
chr7	10794242	11614112	279	dTAG_24hr.higher.yesFC	10	3	13	0.230769	ENSMUSG00000054272.6/ENSMUSG00000070828.10/ENSMUSG00000090714.10/ENSMUSG00000095339.2/ENSMUSG00000095936.3/ENSMUSG00000109916.1/ENSMUSG00000109969.1/ENSMUSG00000110097.1/ENSMUSG00000110103.1/ENSMUSG00000110190.1	Gm45551/Zscan4-ps1/Zscan4-ps2/Zscan4-ps3/Zscan4a/Zscan4b/Zscan4c/Zscan4d/Zscan4e/Zscan4f
chr7	14767725	15693360	281	dTAG_24hr.higher.yesFC	19	1	20	0.05	ENSMUSG00000093397.1/ENSMUSG00000093420.1/ENSMUSG00000093549.2/ENSMUSG00000093623.1/ENSMUSG00000093719.1/ENSMUSG00000093913.1/ENSMUSG00000093940.1/ENSMUSG00000093961.1/ENSMUSG00000094243.1/ENSMUSG00000094412.1/ENSMUSG00000094416.1/ENSMUSG00000094967.1/ENSMUSG00000095274.1/ENSMUSG00000095922.1/ENSMUSG00000095952.1/ENSMUSG00000095974.1/ENSMUSG00000096414.1/ENSMUSG00000096439.1/ENSMUSG00000096797.1	Obox4-ps11/Obox4-ps12/Obox4-ps13/Obox4-ps14/Obox4-ps15/Obox4-ps16/Obox4-ps17/Obox4-ps18/Obox4-ps19/Obox4-ps20/Obox4-ps21/Obox4-ps22/Obox4-ps23/Obox4-ps27/Obox4-ps28/Obox4-ps29/Obox4-ps30/Obox4-ps33/Obox4-ps36
chr7	50940546	51176537	295	dTAG_24hr.higher.yesFC	8	0	8	0	ENSMUSG00000108958.1/ENSMUSG00000108963.1/ENSMUSG00000109172.1/ENSMUSG00000109173.1/ENSMUSG00000109202.1/ENSMUSG00000109409.1/ENSMUSG00000109476.1/ENSMUSG00000109494.1	Gm16478/Gm21032/Gm21033/Gm21034/Gm21035/Gm21036/Gm21037/Gm9343
chr10	100330540	100382560	454	dTAG_24hr.higher.yesFC	11	0	11	0	ENSMUSG00000091101.2/ENSMUSG00000091552.2/ENSMUSG00000094314.3/ENSMUSG00000095673.1/ENSMUSG00000096640.3/ENSMUSG00000096744.1/ENSMUSG00000112408.1/ENSMUSG00000112480.1/ENSMUSG00000112777.1/ENSMUSG00000112856.1/ENSMUSG00000112931.1	Gm4301/Gm4302/Gm4303/Gm4305/Gm4307/Gm4308/Gm4310/Gm4312/Gm8701/Gm8711/Gm8723
chr10	104142987	104196522	455	dTAG_24hr.higher.yesFC	7	0	7	0	ENSMUSG00000090854.9/ENSMUSG00000091779.8/ENSMUSG00000094144.8/ENSMUSG00000095022.8/ENSMUSG00000097427.5/ENSMUSG00000097550.7/ENSMUSG00000097878.5	Gm20765/Gm21293/Gm21304/Gm21312/Gm4340/Gm6763/Gm8764
chr12	87480108	88324026	534	dTAG_24hr.higher.yesFC	24	5	29	0.172414	ENSMUSG00000072905.5/ENSMUSG00000079029.2/ENSMUSG00000079031.1/ENSMUSG00000079034.2/ENSMUSG00000092019.4/ENSMUSG00000093847.2/ENSMUSG00000094635.2/ENSMUSG00000095717.1/ENSMUSG00000095724.1/ENSMUSG00000095799.1/ENSMUSG00000096049.1/ENSMUSG00000096619.1/ENSMUSG00000096803.1/ENSMUSG00000112943.1/ENSMUSG00000112949.1/ENSMUSG00000113011.1/ENSMUSG00000113103.1/ENSMUSG00000113129.1/ENSMUSG00000113201.1/…	BB287469/Gm16368/Gm18983/Gm1995/Gm2016/Gm2022/Gm2035/Gm2056/Gm2075/Gm21319/Gm21569/Gm21936/Gm21939/Gm4027/Gm48388/Gm48389/Gm5039/Gm5662/Gm5788/Gm6803/Gm7104/Gm8300/Gm8332/Gm8607
chr13	119827961	120318178	585	dTAG_24hr.higher.yesFC	10	9	19	0.473684	ENSMUSG00000078537.3/ENSMUSG00000094027.2/ENSMUSG00000094237.2/ENSMUSG00000094796.2/ENSMUSG00000095071.2/ENSMUSG00000095514.2/ENSMUSG00000095821.2/ENSMUSG00000096175.3/ENSMUSG00000096284.2/ENSMUSG00000096323.2	AF067061/AF067063/B020031M17Rik/BC147527/D13Ertd608e/Gm20767/Gm21761/Gm21762/Tcstv1/Tcstv3
chr18	80013258	80029601	711	dTAG_24hr.higher.yesFC	7	0	7	0	ENSMUSG00000117851.1/ENSMUSG00000117857.1/ENSMUSG00000117933.1/ENSMUSG00000117949.1/ENSMUSG00000118176.1/ENSMUSG00000118304.1/ENSMUSG00000118357.1	Gm36627/Gm36718/Gm50179/Gm50180/Gm50190/Gm50192/Gm50193

## Sheet: dTAG_7d.v.DMSO_7d
seqnames	start	end	ecord_id	behavior	nDEG	nStatic	nTotal	propStatic	ensembl	gene.id
chr1	85105946	85611896	59	dTAG_7d.higher.yesFC	4	0	4	0	ENSMUSG00000070034.13/ENSMUSG00000072109.11/ENSMUSG00000073628.5/ENSMUSG00000079455.9	A530040E14Rik/Gm10552/Gm16026/Sp110
chr1	151182537	151211072	88	dTAG_7d.higher.yesFC	5	0	5	0	ENSMUSG00000114212.1/ENSMUSG00000114582.1/ENSMUSG00000114591.1/ENSMUSG00000114694.1/ENSMUSG00000114943.1	3110040M04Rik/Gm47985/Gm47995/Gm47996/Gm8947
chr1	173920407	174921819	110	dTAG_7d.higher.yesFC	4	1	5	0.2	ENSMUSG00000026532.7/ENSMUSG00000028354.13/ENSMUSG00000039997.16/ENSMUSG00000050069.3	Fmn2/Grem2/Ifi203/Spta1
chr2	83955693	83975615	197	dTAG_7d.higher.yesFC	4	0	4	0	ENSMUSG00000094125.1/ENSMUSG00000094336.1/ENSMUSG00000096484.1/ENSMUSG00000096729.1	Gm13693/Gm13695/Gm13696/Gm13698
chr3	93628640	94347352	349	dTAG_7d.higher.yesFC	23	1	24	0.0416667	ENSMUSG00000028148.11/ENSMUSG00000058005.3/ENSMUSG00000060256.1/ENSMUSG00000074424.3/ENSMUSG00000089689.1/ENSMUSG00000089696.3/ENSMUSG00000090268.1/ENSMUSG00000094084.2/ENSMUSG00000094163.1/ENSMUSG00000094328.2/ENSMUSG00000095251.1/ENSMUSG00000095822.2/ENSMUSG00000102169.1/ENSMUSG00000102311.1/ENSMUSG00000102462.1/ENSMUSG00000102933.1/ENSMUSG00000103210.1/ENSMUSG00000103350.1/ENSMUSG00000103362.1…	Gm4982/Gm5541/Gm5542/Gm5543/Gm5852/Gm9113/Gm9116/Gm9117/Gm9121/Gm9124/Gm9131/Spopfm1/Spopfm2/Spopfm3/Tdpoz1/Tdpoz2/Tdpoz3/Tdpoz4/Tdpoz5/Tdpoz6/Tdpoz7/Tdpoz9/Them5
chr4	73607881	73920760	436	dTAG_7d.higher.yesFC	7	0	7	0	ENSMUSG00000093962.7/ENSMUSG00000094116.1/ENSMUSG00000095048.7/ENSMUSG00000095341.1/ENSMUSG00000095935.1/ENSMUSG00000096333.7/ENSMUSG00000096700.1	Gm11236/Gm11237/Gm11238/Gm11239/Gm11756/Gm13871/Gm428
chr4	101834969	101981049	448	dTAG_7d.higher.yesFC	5	1	6	0.166667	ENSMUSG00000035201.15/ENSMUSG00000037028.7/ENSMUSG00000046133.3/ENSMUSG00000070890.3/ENSMUSG00000078626.2	B020004J07Rik/C130073F10Rik/Gm12790/Gm12794/Gm12800
chr4	143511343	144364419	502	dTAG_7d.higher.yesFC	13	2	15	0.133333	ENSMUSG00000046435.7/ENSMUSG00000066688.4/ENSMUSG00000070616.13/ENSMUSG00000070618.10/ENSMUSG00000070619.5/ENSMUSG00000078508.1/ENSMUSG00000078509.1/ENSMUSG00000078510.3/ENSMUSG00000078511.3/ENSMUSG00000078512.8/ENSMUSG00000084123.1/ENSMUSG00000095409.1/ENSMUSG00000096154.1	BC080695/Gm13040/Gm13043/Gm13057/Gm13078/Gm13083/Gm13101/Gm13106/Gm13119/Gm13128/Pramef17/Pramef25/Pramef6
chr4	145267137	145575161	504	dTAG_7d.higher.yesFC	5	2	7	0.285714	ENSMUSG00000028602.12/ENSMUSG00000082082.1/ENSMUSG00000082352.1/ENSMUSG00000083081.1/ENSMUSG00000085101.7	Gm13223/Gm13228/Gm13230/Platr16/Tnfrsf8
chr5	93694994	95746617	587	dTAG_7d.higher.yesFC	29	0	29	0	ENSMUSG00000072814.10/ENSMUSG00000072821.4/ENSMUSG00000072822.2/ENSMUSG00000073497.6/ENSMUSG00000073510.2/ENSMUSG00000074011.4/ENSMUSG00000092166.2/ENSMUSG00000094043.2/ENSMUSG00000094195.2/ENSMUSG00000094560.1/ENSMUSG00000095503.4/ENSMUSG00000095718.2/ENSMUSG00000095954.4/ENSMUSG00000095996.4/ENSMUSG00000096066.4/ENSMUSG00000096139.4/ENSMUSG00000096230.4/ENSMUSG00000096259.2/ENSMUSG00000106690.1…	A430089I19Rik/AA792892/BC061212/BC080696/Gm10424/Gm16429/Gm16513/Gm3089/Gm3106/Gm3147/Gm3176/Gm3183/Gm3302/Gm43225/Gm6346/Gm6348/Gm6351/Gm6468/Gm6502/Gm6509/Gm7647/Gm7663/Gm7682/Gm7939/Gm7942/Gm7961/Gm7971/Gm7978/Gm7982
chr7	10794242	11614112	790	dTAG_7d.higher.yesFC	11	1	12	0.0833333	ENSMUSG00000054272.6/ENSMUSG00000070828.10/ENSMUSG00000090714.10/ENSMUSG00000095339.2/ENSMUSG00000095936.3/ENSMUSG00000109595.1/ENSMUSG00000109916.1/ENSMUSG00000109969.1/ENSMUSG00000110097.1/ENSMUSG00000110103.1/ENSMUSG00000110190.1	Gm18204/Gm45551/Zscan4-ps1/Zscan4-ps2/Zscan4-ps3/Zscan4a/Zscan4b/Zscan4c/Zscan4d/Zscan4e/Zscan4f
chr7	14767725	15904020	795	dTAG_7d.higher.yesFC	22	2	24	0.0833333	ENSMUSG00000074365.13/ENSMUSG00000093397.1/ENSMUSG00000093420.1/ENSMUSG00000093549.2/ENSMUSG00000093567.1/ENSMUSG00000093623.1/ENSMUSG00000093719.1/ENSMUSG00000093913.1/ENSMUSG00000093940.1/ENSMUSG00000093961.1/ENSMUSG00000094243.1/ENSMUSG00000094412.1/ENSMUSG00000094416.1/ENSMUSG00000094555.1/ENSMUSG00000094967.1/ENSMUSG00000095274.1/ENSMUSG00000095922.1/ENSMUSG00000095952.1/ENSMUSG00000095974.1…	Crxos/Obox4-ps11/Obox4-ps12/Obox4-ps13/Obox4-ps14/Obox4-ps15/Obox4-ps16/Obox4-ps17/Obox4-ps18/Obox4-ps19/Obox4-ps20/Obox4-ps21/Obox4-ps22/Obox4-ps23/Obox4-ps27/Obox4-ps28/Obox4-ps29/Obox4-ps30/Obox4-ps33/Obox4-ps36/Obox4-ps6/Obox4-ps8
chr7	50940546	51176537	850	dTAG_7d.higher.yesFC	8	0	8	0	ENSMUSG00000108958.1/ENSMUSG00000108963.1/ENSMUSG00000109172.1/ENSMUSG00000109173.1/ENSMUSG00000109202.1/ENSMUSG00000109409.1/ENSMUSG00000109476.1/ENSMUSG00000109494.1	Gm16478/Gm21032/Gm21033/Gm21034/Gm21035/Gm21036/Gm21037/Gm9343
chr10	57631981	58232675	1196	dTAG_7d.higher.yesFC	4	0	4	0	ENSMUSG00000019876.15/ENSMUSG00000057216.6/ENSMUSG00000058537.4/ENSMUSG00000075046.7	AW822073/Duxf3/Gm10807/Pkib
chr10	100297941	100382560	1241	dTAG_7d.higher.yesFC	13	0	13	0	ENSMUSG00000091101.2/ENSMUSG00000091552.2/ENSMUSG00000094314.3/ENSMUSG00000095673.1/ENSMUSG00000096640.3/ENSMUSG00000096744.1/ENSMUSG00000112069.1/ENSMUSG00000112245.1/ENSMUSG00000112408.1/ENSMUSG00000112480.1/ENSMUSG00000112777.1/ENSMUSG00000112856.1/ENSMUSG00000112931.1	Gm4301/Gm4302/Gm4303/Gm4305/Gm4307/Gm4308/Gm4310/Gm4312/Gm8689/Gm8701/Gm8711/Gm8723/Gm9476
chr10	104142987	104196522	1243	dTAG_7d.higher.yesFC	7	0	7	0	ENSMUSG00000090854.9/ENSMUSG00000091779.8/ENSMUSG00000094144.8/ENSMUSG00000095022.8/ENSMUSG00000097427.5/ENSMUSG00000097550.7/ENSMUSG00000097878.5	Gm20765/Gm21293/Gm21304/Gm21312/Gm4340/Gm6763/Gm8764
chr11	73267388	73377836	1331	dTAG_7d.higher.yesFC	4	0	4	0	ENSMUSG00000020774.9/ENSMUSG00000043029.2/ENSMUSG00000063881.11/ENSMUSG00000112920.1	Aspa/Olfr376/Spata22/Trpv3
chr11	83065752	83260960	1347	dTAG_7d.higher.yesFC	5	0	5	0	ENSMUSG00000000204.16/ENSMUSG00000018986.10/ENSMUSG00000083161.2/ENSMUSG00000087107.8/ENSMUSG00000111713.1	AI662270/Gm11427/Gm20234/Slfn3/Slfn4
chr11	94777217	94846092	1361	dTAG_7d.higher.yesFC	5	0	5	0	ENSMUSG00000075610.9/ENSMUSG00000081007.1/ENSMUSG00000081478.1/ENSMUSG00000081586.3/ENSMUSG00000083227.1	AA623943/Gm11543/Gm11544/Gm11546/Tmem92
chr12	87480108	88324026	1487	dTAG_7d.higher.yesFC	26	5	31	0.16129	ENSMUSG00000072905.5/ENSMUSG00000079029.2/ENSMUSG00000079031.1/ENSMUSG00000079034.2/ENSMUSG00000092019.4/ENSMUSG00000093847.2/ENSMUSG00000094635.2/ENSMUSG00000095717.1/ENSMUSG00000095724.1/ENSMUSG00000095799.1/ENSMUSG00000096049.1/ENSMUSG00000096619.1/ENSMUSG00000096803.1/ENSMUSG00000112943.1/ENSMUSG00000112949.1/ENSMUSG00000113011.1/ENSMUSG00000113103.1/ENSMUSG00000113129.1/ENSMUSG00000113201.1/…	BB287469/Gm16368/Gm18629/Gm18983/Gm1995/Gm2016/Gm2022/Gm2035/Gm2056/Gm2075/Gm21319/Gm21569/Gm21936/Gm21939/Gm4027/Gm46996/Gm48388/Gm48389/Gm5039/Gm5662/Gm5788/Gm6803/Gm7104/Gm8300/Gm8332/Gm8607
chr13	119827961	120318178	1580	dTAG_7d.higher.yesFC	12	8	20	0.4	ENSMUSG00000063846.8/ENSMUSG00000078537.3/ENSMUSG00000094027.2/ENSMUSG00000094237.2/ENSMUSG00000094796.2/ENSMUSG00000095071.2/ENSMUSG00000095514.2/ENSMUSG00000095653.2/ENSMUSG00000095821.2/ENSMUSG00000096175.3/ENSMUSG00000096284.2/ENSMUSG00000096323.2	AF067061/AF067063/B020031M17Rik/BC147527/D13Ertd608e/Gm20767/Gm21731/Gm21761/Gm21762/Gm21818/Tcstv1/Tcstv3
chr14	41172214	44213254	1603	dTAG_7d.higher.yesFC	7	2	9	0.222222	ENSMUSG00000021795.10/ENSMUSG00000052334.11/ENSMUSG00000072595.3/ENSMUSG00000079271.4/ENSMUSG00000090440.2/ENSMUSG00000091477.1/ENSMUSG00000115483.1	1700024B05Rik/1700049E17Rik1/1700049E17Rik2/4930503E14Rik/Gm5799/Gm9732/Sftpd
chr18	80012390	80193569	1977	dTAG_7d.higher.yesFC	9	3	12	0.25	ENSMUSG00000117759.1/ENSMUSG00000117851.1/ENSMUSG00000117857.1/ENSMUSG00000117933.1/ENSMUSG00000117949.1/ENSMUSG00000118061.1/ENSMUSG00000118176.1/ENSMUSG00000118304.1/ENSMUSG00000118357.1	AA684185/Gm36627/Gm36718/Gm50179/Gm50180/Gm50190/Gm50192/Gm50193/Rbfaos
chrX	8962134	9063861	2067	dTAG_7d.higher.yesFC	6	1	7	0.142857	ENSMUSG00000060685.4/ENSMUSG00000071815.6/ENSMUSG00000072249.3/ENSMUSG00000078206.1/ENSMUSG00000078208.1/ENSMUSG00000083714.3	Fthl17-ps1/Fthl17b/Fthl17c/Fthl17d/Fthl17e/Fthl17f
chrX	53055046	53776394	2081	dTAG_7d.higher.yesFC	4	3	7	0.428571	ENSMUSG00000055555.1/ENSMUSG00000059334.6/ENSMUSG00000061082.11/ENSMUSG00000087365.7	C430049B03Rik/Ct55/Plac1/Zfp36l3
chrX	72222017	73398736	2092	dTAG_7d.higher.yesFC	14	10	24	0.416667	ENSMUSG00000031362.17/ENSMUSG00000033343.1/ENSMUSG00000043453.5/ENSMUSG00000058147.1/ENSMUSG00000058328.13/ENSMUSG00000067764.11/ENSMUSG00000067768.12/ENSMUSG00000067771.9/ENSMUSG00000071745.1/ENSMUSG00000072479.10/ENSMUSG00000079845.8/ENSMUSG00000082629.3/ENSMUSG00000096966.2/ENSMUSG00000109025.1	DXBay18/Gm14685/Gm18336/Gm5639/Gm6858/Magea10/Magea4/Xlr3c/Xlr4a/Xlr4b/Xlr4c/Xlr5a/Xlr5b/Xlr5c
chrX	135167624	135693790	2125	dTAG_7d.higher.yesFC	6	1	7	0.142857	ENSMUSG00000054994.2/ENSMUSG00000058252.6/ENSMUSG00000067360.12/ENSMUSG00000079432.1/ENSMUSG00000094004.7/ENSMUSG00000096508.7	AV320801/Gm15023/Gm5128/Gm7903/Pramel3/Tcp11x2
chrX	148290866	150226021	2134	dTAG_7d.higher.yesFC	5	2	7	0.285714	ENSMUSG00000048592.9/ENSMUSG00000072929.6/ENSMUSG00000079387.10/ENSMUSG00000094378.7/ENSMUSG00000095621.1	Gm15085/Gm15097/Gm15109/Gm5946/Luzp4
chrX	153832225	155093666	2139	dTAG_7d.higher.yesFC	4	2	6	0.333333	ENSMUSG00000046550.8/ENSMUSG00000055746.9/ENSMUSG00000079349.9/ENSMUSG00000079350.2	Magea2/Magea5/Magea8/Spin2c

## Sheet: 7dDEGs_UNC_DPPA4WTvsKO
ensembl	gene.id	gene_type	cell	Category	pvalue_WT_UNC_v_WT_DMSO	pvalue_Dppa4KO_UNC_v_DMSO	padj_WT_UNC_v_DMSO	padj_Dppa4KO_UNC_v_DMSO	log2FC_UNC:DMSO_WT	log2FC_UNC:DMSO_DPPA4KO	counts_WT_DMSO_rep1	counts_WT_DMSO_rep2	counts_WT_DMSO_rep3	counts_WT_UNC_rep1	counts_WT_UNC_rep2	counts_WT_UNC_rep3	counts_Dppa4KO_DMSO_rep1	counts_Dppa4KO_DMSO_rep2	counts_Dppa4KO_DMSO_rep3	counts_Dppa4KO_UNC_rep1	counts_Dppa4KO_UNC_rep2	counts_Dppa4KO_UNC_rep3
ENSMUSG00000016626.10	Nlrp14	protein_coding	ESC	Non-ECORD UP	6e-07	1.2e-08	0.00302856	2.11e-05	2.92008	7.38281	13.962	14.7601	6.11886	93.3324	65.4031	100.599	0	0	0	20.2349	56.9789	20.0814
ENSMUSG00000074365.13	Crxos	protein_coding	2CLC	ECORD	1.51e-09	2.72e-12	3.05e-05	2.75e-08	2.87328	3.10586	8.14449	3.69003	16.6083	88.9299	58.8628	69.4615	11.7414	21.3969	10.4467	109.453	125.784	141.443
ENSMUSG00000057000.12	Nxf3	protein_coding	ESC	Non-ECORD UP	1.39e-05	1.34e-05	0.0350047	0.00334116	3.44724	4.57439	5.81749	0	3.49649	38.7417	38.3075	26.3475	1.9569	1.0189	0	29.4326	29.027	15.7159
ENSMUSG00000115483.1	Gm9732	protein_coding	2CLC	ECORD	1.07e-06	1.34e-08	0.00433515	2.11e-05	2.88187	3.71412	2.327	15.9901	13.986	77.4835	71.0091	91.0185	3.9138	0	11.6074	52.4269	81.7055	63.7367
ENSMUSG00000025838.12	Pramel6	protein_coding	2CLC	Non-ECORD UP	5.91e-05	1.4e-08	0.0701617	2.11e-05	3.98865	8.09273	6.98099	0	0	46.6662	38.3075	21.557	0	0	0	21.1547	108.582	28.8125
ENSMUSG00000044176.12	Spink10	protein_coding	ESC	Non-ECORD UP	1.67e-05	0.000286139	0.0365633	0.0201473	3.92297	2.90774	0	2.46002	6.11886	58.1126	13.0806	65.4694	0	9.1701	24.3756	63.4641	93.5313	91.6761
ENSMUSG00000047674.2	Pdha2	protein_coding	2CLC	Non-ECORD UP	5.37e-05	1.19e-07	0.0692258	0.000120468	2.27031	3.88642	19.7795	15.9901	13.986	96.8543	43.9135	98.2042	0	6.1134	2.32149	25.7536	66.6545	32.3049
ENSMUSG00000110752.1	D730003K21Rik	lincRNA	ESC	Non-ECORD UP	3.39e-05	1.41e-05	0.0489163	0.00337996	6.16336	6.4513	0	0	0	10.5659	11.212	20.7586	0	0	0	15.6361	24.7267	10.4773
ENSMUSG00000048916.7	Gm5540	processed_pseudogene	n.a.	DMSO UP	0.367518	1.4e-06	0.822749	0.000764423	-0.271092	-1.40031	118.677	75.0307	105.769	87.1689	90.63	71.0583	262.225	374.955	232.149	144.404	91.3812	93.4223
ENSMUSG00000053024.14	Cntn2	protein_coding	n.a.	DMSO UP	0.160125	4.77e-06	0.69131	0.0016805	-0.431482	-1.44433	143.11	98.4009	92.6571	73.9615	95.3016	78.244	101.759	156.911	132.325	51.5071	36.5525	55.0057
ENSMUSG00000019888.16	Mgat4c	protein_coding	ESC	Non-ECORD UP	0.000122211	0.00104677	0.0988961	0.0457363	4.06455	2.89818	0	0	4.37062	42.2637	10.2776	29.5411	12.7198	0	4.64297	28.5129	49.4534	52.3864
ENSMUSG00000044041.4	Krt13	protein_coding	ESC	Non-ECORD UP	0.000279998	6.3e-16	0.137855	1.27e-11	1.55336	4.88905	20.943	18.4502	13.1118	58.9931	38.3075	55.0901	1.9569	4.0756	3.48223	88.2979	99.9818	91.6761
ENSMUSG00000006386.15	Tek	protein_coding	ESC	Non-ECORD UP	0.000279781	4.57e-05	0.137855	0.00643987	1.60613	1.84664	30.251	17.2202	54.1956	89.8104	105.579	118.164	30.3319	29.5481	12.7682	76.3409	122.558	64.6098
ENSMUSG00000078508.1	Gm13128	protein_coding	2CLC	ECORD	0.00195765	3.67e-05	0.313264	0.00583806	1.87273	2.39507	38.3954	9.84009	10.4895	132.955	33.6359	47.1061	28.375	74.3797	38.3045	190.392	435.405	116.996
ENSMUSG00000075122.5	Cd80	protein_coding	ESC	Non-ECORD UP	0.00029732	0.000205242	0.139575	0.0166296	1.21715	1.23311	31.4145	72.5706	78.6711	119.747	161.639	145.31	65.5561	66.2285	90.5379	161.88	217.165	143.189
ENSMUSG00000054763.9	Defb42	protein_coding	ESC	Non-ECORD UP	0.000373847	5.22e-05	0.164054	0.00693631	3.93391	5.8156	0	1.23001	2.62237	32.5783	20.5553	9.58089	0	1.0189	0	8.27793	24.7267	30.5587
ENSMUSG00000078922.9	Tgtp1	protein_coding	ESC	Non-ECORD UP	0.00106852	0.0010462	0.25344	0.0457363	2.47803	2.4707	3.49049	9.84009	2.62237	14.0879	42.9792	29.5411	2.93535	6.1134	6.96446	47.8281	18.2762	21.8276
ENSMUSG00000029656.13	C8b	protein_coding	ESC	Non-ECORD UP	0.00133599	1.02e-05	0.274792	0.00285334	2.8333	6.31745	3.49049	0	11.3636	52.8296	17.7523	39.9204	0	0	0	11.0372	20.4264	14.8428
ENSMUSG00000031925.17	Maml2	protein_coding	ESC	Non-ECORD UP	0.0016873	1.23e-05	0.298771	0.00315181	1.31571	1.94762	25.597	33.2103	62.9369	67.798	106.514	131.737	13.6983	18.3402	25.5363	64.3839	90.3061	66.356
ENSMUSG00000084919.1	Ptprtos	antisense	2CLC	Non-ECORD UP	0.000921349	2.12e-05	0.235422	0.00428682	3.50992	6.29893	0	0	6.11886	19.3709	42.0448	15.1697	0	0	0	17.4756	15.051	13.0966
ENSMUSG00000032068.14	Plet1	protein_coding	ESC	Non-ECORD UP	0.00269211	0.000714626	0.342963	0.0367888	1.35543	1.55808	36.0684	46.7404	21.8531	118.867	64.4688	82.236	23.4828	42.7938	11.6074	83.6991	60.2041	86.4375
ENSMUSG00000034690.13	Nlrp4c	protein_coding	2CLC	Non-ECORD UP	0.000516038	2.42e-05	0.188717	0.00453553	3.12791	6.17815	1.1635	13.5301	8.74123	27.2953	71.9434	105.39	0	0	0	6.43839	33.3273	2.61932
ENSMUSG00000022421.19	Nptxr	protein_coding	n.a.	DMSO UP	0.597589	2.69e-05	0.919328	0.00481651	-0.148728	-1.18169	229.209	198.032	302.447	180.501	223.305	255.491	437.367	412.655	330.812	250.178	152.66	117.869
ENSMUSG00000020774.9	Aspa	protein_coding	ESC	ECORD	0.00511801	3.06e-05	0.399874	0.00523574	3.58622	6.64946	0	4.92004	0	22.8928	3.73732	28.7427	0	0	0	12.8768	37.6276	7.85795
ENSMUSG00000016494.9	Cd34	protein_coding	2CLC	Non-ECORD UP	0.00699291	3.65e-05	0.43141	0.00583806	1.12435	1.76352	88.4259	82.4107	127.622	96.8543	226.108	328.944	45.9871	31.5859	68.4838	99.3352	174.162	220.896
ENSMUSG00000094125.1	Gm13698	protein_coding	2CLC	ECORD	0.00391956	0.30975	0.374978	0.737284	1.73965	-0.644711	11.635	23.3702	30.5943	37.8612	44.8478	137.326	27.3966	14.2646	23.2149	18.3954	17.2012	6.11174
ENSMUSG00000051860.13	Samd7	protein_coding	ESC	Non-ECORD UP	0.00337974	0.0146349	0.367717	0.1941	3.47692	3.90566	0	2.46002	2.62237	29.9368	15.8836	11.9761	0	0	0	1.83954	4.30029	2.61932
ENSMUSG00000087332.1	Gm12690	lincRNA	ESC	Non-ECORD UP	0.00494774	0.00111078	0.394105	0.0476053	5.08946	5.87705	0	0	0	8.80494	7.47464	3.99204	0	0	0	0.91977	23.6516	9.60416
ENSMUSG00000020908.14	Myh3	protein_coding	ESC	Non-ECORD UP	0.00575348	1.47e-05	0.407511	0.00337996	1.78201	3.88087	9.30799	19.6802	16.6083	78.364	28.9642	49.5013	0.97845	4.0756	0	34.9513	31.1771	10.4773
ENSMUSG00000003418.11	St8sia6	protein_coding	ESC	Non-ECORD UP	0.00784885	0.0688717	0.445525	0.412459	2.43375	1.55947	0	7.38007	4.37062	22.8928	26.1612	14.3713	10.7629	1.0189	12.7682	37.7106	9.67566	24.447
ENSMUSG00000072949.6	Acot1	protein_coding	n.a.	DMSO UP	0.0453699	6.12e-05	0.581479	0.00762033	-0.679874	-1.35332	322.289	239.852	481.642	169.055	163.508	319.363	914.85	707.117	443.404	370.667	230.066	207.799
ENSMUSG00000039209.12	Rpl39l	protein_coding	2CLC	Non-ECORD UP	0.717569	6.42e-05	0.952584	0.00795607	0.113744	1.25516	173.361	142.681	229.894	238.614	144.821	208.384	157.53	146.722	131.164	189.473	414.978	435.68
ENSMUSG00000032177.17	Pde4a	protein_coding	n.a.	DMSO UP	0.00112626	6.53e-05	0.257852	0.00803676	-0.912791	-1.10831	175.688	167.281	181.818	59.8736	117.726	101.398	257.332	248.612	189.201	129.688	91.3812	101.28
ENSMUSG00000050435.2	Ube2dnl1	protein_coding	ESC	Non-ECORD UP	0.00882738	0.000111227	0.455025	0.0114553	1.99315	4.85417	3.49049	23.3702	6.99299	44.9052	35.5045	52.6949	0	2.0378	0	6.43839	32.2522	21.8276
ENSMUSG00000091556.8	Gm14569	protein_coding	ESC	Non-ECORD UP	0.00861923	0.0136615	0.455025	0.186584	4.81806	4.5818	0	0	0.874123	10.5659	14.9493	7.18567	0	0	0	6.43839	7.52551	0
ENSMUSG00000114753.1	Gm34059	lincRNA	ESC	Non-ECORD UP	0.00873886	0.0271047	0.455025	0.262667	2.9351	2.8406	0	3.69003	2.62237	14.0879	16.8179	17.565	0	3.0567	0	4.59885	5.37536	12.2235
ENSMUSG00000069892.9	9930111J21Rik2	protein_coding	ESC	Non-ECORD UP	0.0105056	0.111265	0.467919	0.505933	3.4091	2.27423	0	2.46002	1.74825	16.7294	6.54031	21.557	0	3.0567	0	1.83954	10.7507	2.61932
ENSMUSG00000115318.1	Gm49089	TEC	2CLC	Non-ECORD UP	0.000214695	0.000139033	0.123824	0.0129932	2.71773	3.10675	13.962	12.3001	13.986	64.2761	61.6658	138.923	1.9569	4.0756	6.96446	13.7966	90.3061	6.98485
ENSMUSG00000029658.17	Wdr95	protein_coding	2CLC	Non-ECORD UP	0.0112774	0.000177671	0.469406	0.0151969	2.08199	3.40462	10.4715	6.15005	8.74123	29.9368	22.4239	55.0901	0	9.1701	0	11.0372	52.6786	34.9242
ENSMUSG00000006764.8	Tph2	protein_coding	ESC	Non-ECORD UP	0.0110502	0.00681629	0.469406	0.128884	4.83847	5.18012	0	0	0.874123	7.92444	8.40897	16.7666	0	0	0	1.83954	19.3513	0
ENSMUSG00000068252.6	Apol7b	protein_coding	2CLC	Non-ECORD UP	0.0522465	0.000213653	0.590282	0.0169129	2.07298	5.81181	3.49049	0	17.4825	12.3269	27.0956	51.0981	0	0	0	12.8768	17.2012	2.61932
ENSMUSG00000096966.2	Gm18336	protein_coding	ESC	ECORD	0.152239	0.000235974	0.683626	0.0179074	0.777627	3.17119	119.84	35.6703	83.9158	181.382	112.12	117.366	0.97845	4.0756	0	28.5129	13.9759	4.36553
ENSMUSG00000067377.12	Tspan6	protein_coding	2CLC	Non-ECORD UP	0.0218902	0.000250814	0.517872	0.0184779	1.24388	2.08866	11.635	55.3505	42.832	93.3324	94.3673	72.6551	9.7845	7.1323	29.0186	48.7478	96.7566	48.0208
ENSMUSG00000028354.13	Fmn2	protein_coding	ESC	ECORD	0.0048311	0.000256466	0.391629	0.0186234	1.13133	1.48316	58.1749	17.2202	41.9579	92.4519	85.024	80.6392	42.0733	25.4725	30.1793	91.0573	109.657	73.3409
ENSMUSG00000046774.17	8030474K03Rik	protein_coding	n.a.	DMSO UP	0.414512	0.000257077	0.846054	0.0186234	-0.356366	2.04705	102.388	124.231	90.9088	88.9299	70.0747	88.6233	14.6767	4.0756	0	24.8338	36.5525	19.2083
ENSMUSG00000060417.6	Gm8603	unprocessed_pseudogene	ESC	Non-ECORD UP	0.012569	0.181285	0.482097	0.608604	3.04211	1.58618	0	0	5.24474	15.8489	16.8179	14.3713	6.84915	1.0189	0	7.35816	10.7507	6.11174
ENSMUSG00000026976.15	Pax8	protein_coding	ESC	Non-ECORD UP	0.0128183	0.000609253	0.483815	0.0341622	1.12576	1.53825	53.5209	15.9901	51.5733	81.8859	96.236	87.8249	20.5474	56.0395	53.3942	102.094	96.7566	177.24
ENSMUSG00000055403.13	4933427D06Rik	lincRNA	2CLC	Non-ECORD UP	0.00656982	0.000348356	0.418229	0.0233108	1.92774	2.85228	9.30799	13.5301	3.49649	38.7417	29.8986	29.5411	1.9569	8.1512	0	22.0745	33.3273	19.2083
ENSMUSG00000060512.7	0610040J01Rik	protein_coding	2CLC	Non-ECORD UP	0.109274	0.000399161	0.65074	0.0254952	1.54666	5.42846	0	19.6802	38.4614	35.2198	27.0956	108.583	0	0	0	6.43839	16.1261	2.61932
ENSMUSG00000079711.4	Smok4a	transcribed_unprocessed_pseudogene	ESC	Non-ECORD UP	0.0128053	0.0881171	0.483815	0.458673	2.70523	2.21168	0	2.46002	5.24474	14.0879	20.5553	17.565	0.97845	0	2.32149	2.75931	3.22522	8.73106
ENSMUSG00000032013.6	Trim29	protein_coding	n.a.	DMSO UP	0.466593	0.00054631	0.867541	0.0319646	0.699856	5.24126	17.4525	3.69003	11.3636	26.4148	12.1463	14.3713	0	0	0	0.91977	9.67566	11.3504
ENSMUSG00000033343.1	Magea4	protein_coding	ESC	ECORD	0.00269363	0.000569539	0.342963	0.0328478	2.72321	2.98187	2.327	2.46002	2.62237	27.2953	13.0806	8.78249	5.8707	2.0378	1.16074	14.7163	32.2522	26.1932
ENSMUSG00000034127.15	Tspan8	protein_coding	ESC	Non-ECORD UP	0.0141813	0.00657462	0.496898	0.126396	4.61563	5.09695	0	0	0	6.16346	2.80299	5.58885	0	0	0	4.59885	11.8258	3.49242
ENSMUSG00000095180.8	Rhox5	protein_coding	ESC	Non-ECORD UP	0.0190382	1.53e-08	0.506393	2.11e-05	1.15665	3.57689	32.5779	59.0405	94.4053	76.603	163.508	176.448	1.9569	8.1512	3.48223	29.4326	82.7806	50.6401
ENSMUSG00000040740.7	Slc25a34	protein_coding	ESC	Non-ECORD UP	0.0173171	0.0158699	0.506393	0.201605	2.08633	2.2851	2.327	3.69003	43.7062	31.6978	62.6001	120.56	0	4.0756	10.4467	15.6361	31.1771	22.7008
ENSMUSG00000071229.3	Timm8a2	protein_coding	ESC	Non-ECORD UP	0.0191292	0.236861	0.506393	0.669637	1.32186	0.62348	36.0684	8.61008	5.24474	48.4272	47.6508	27.1459	47.944	65.2096	60.3586	90.1375	52.6786	123.981
ENSMUSG00000056220.14	Pla2g4a	protein_coding	ESC	Non-ECORD UP	0.022121	0.103933	0.517973	0.491323	1.96264	1.52866	6.98099	7.38007	6.11886	18.4904	24.2926	36.7268	3.9138	6.1134	0	2.75931	6.45044	20.0814
ENSMUSG00000036902.11	Neto2	protein_coding	2CLC	Non-ECORD UP	0.106241	0.00102438	0.645179	0.0450505	1.27256	4.73583	4.65399	24.6002	23.6013	19.3709	38.3075	70.2599	0	0	0	7.35816	6.45044	1.74621
ENSMUSG00000025810.9	Nrp1	protein_coding	ESC	Non-ECORD UP	0.0229887	0.00210353	0.522579	0.0662915	0.947252	1.47385	45.3764	50.4304	29.7202	90.6909	87.827	62.2758	9.7845	16.3024	9.28594	30.3524	45.1531	23.5739
ENSMUSG00000058579.5	Cela2a	protein_coding	ESC	Non-ECORD UP	0.023444	0.0185341	0.524774	0.21667	1.14881	1.16303	15.1255	14.7601	16.6083	34.3393	35.5045	33.5331	25.4397	15.2835	17.4111	26.6733	67.7296	36.6704
ENSMUSG00000092511.7	Gm20547	protein_coding	n.a.	DMSO UP	0.00349527	0.00105601	0.367717	0.045842	-1.03843	-1.15854	83.7719	59.0405	67.3075	30.8173	28.0299	43.114	81.2113	82.5309	80.0913	46.9083	27.9519	34.0511
ENSMUSG00000001349.5	Cnn1	protein_coding	ESC	Non-ECORD UP	0.0239853	0.363036	0.527367	0.775969	-0.989814	0.410144	153.582	289.053	193.181	71.32	134.543	114.172	45.9871	56.0395	80.0913	29.4326	72.0299	139.697
ENSMUSG00000056481.7	Cd248	protein_coding	ESC	Non-ECORD UP	0.0252693	0.0471504	0.536666	0.343428	-0.502137	-0.454228	518.92	602.705	547.201	357.481	469.034	352.098	299.406	417.749	287.864	295.246	187.063	250.581
ENSMUSG00000044065.3	Gm9788	processed_pseudogene	2CLC	Non-ECORD UP	0.00849254	0.00116624	0.455025	0.0489597	-0.515525	-0.6339	1002.94	933.578	716.781	541.504	760.544	553.297	1097.82	1138.11	1113.15	838.83	693.422	626.017
ENSMUSG00000075602.10	Ly6a	protein_coding	ESC	Non-ECORD UP	0.0278015	6.27e-06	0.542441	0.00200894	0.91906	1.97679	72.1369	94.7108	96.1536	162.891	212.093	122.955	12.7198	44.8316	34.8223	57.9455	153.735	151.047
ENSMUSG00000021795.10	Sftpd	protein_coding	ESC	ECORD	0.0453463	0.0017146	0.581479	0.0602978	1.6056	2.62849	3.49049	12.3001	3.49649	23.7733	12.1463	21.557	0.97845	2.0378	9.28594	32.192	17.2012	24.447
ENSMUSG00000035547.14	Capn5	protein_coding	n.a.	DMSO UP	0.189692	0.00180675	0.713803	0.0622374	-0.333286	-0.783579	471.217	372.693	380.244	353.959	327.015	290.62	1001.93	925.162	625.64	689.828	436.48	357.1
ENSMUSG00000035686.8	Thrsp	protein_coding	n.a.	DMSO UP	0.111464	0.00189664	0.651744	0.0629698	-1.24142	2.91949	63.9924	30.7503	20.979	21.1319	14.9493	12.7745	0	5.0945	2.32149	27.5931	25.8018	2.61932
ENSMUSG00000078206.1	Fthl17d	protein_coding	2CLC	ECORD	0.00471436	0.0698369	0.390016	0.415971	2.61906	2.79276	4.65399	3.69003	11.3636	27.2953	15.8836	79.8408	0	1.0189	0	0	5.37536	2.61932
ENSMUSG00000050447.15	Lypd6	protein_coding	2CLC	Non-ECORD UP	0.419058	0.00193962	0.847647	0.0636911	0.831605	4.79581	0	23.3702	5.24474	14.9684	18.6866	16.7666	0	1.0189	0	10.1175	16.1261	5.23864
ENSMUSG00000079536.1	Ctag2l1	protein_coding	2CLC	Non-ECORD UP	0.00354738	0.00194816	0.367717	0.0637226	4.21529	3.38816	0	0	1.74825	14.0879	5.60598	17.565	0	0	9.28594	19.3152	53.7536	20.9545
ENSMUSG00000073226.9	Gm10482	lincRNA	2CLC	Non-ECORD UP	0.133523	0.00195088	0.664924	0.0637226	0.647248	1.31827	40.7224	27.0602	42.832	63.3956	57.9284	52.6949	52.8363	32.6048	30.1793	84.6189	52.6786	151.047
ENSMUSG00000078921.3	Tgtp2	protein_coding	ESC	Non-ECORD UP	0.0287729	0.426538	0.545513	0.818526	2.55835	0.888925	1.1635	1.23001	3.49649	14.0879	13.0806	8.78249	2.93535	0	8.1252	7.35816	2.15015	10.4773
ENSMUSG00000025519.5	Tktl2	protein_coding	2CLC	Non-ECORD UP	0.064619	0.00213352	0.613188	0.0668689	1.91946	4.79526	3.49049	0	13.986	16.7294	24.2926	27.1459	0	0	0	8.27793	4.30029	3.49242
ENSMUSG00000072419.5	Dppa2	protein_coding	2CLC	Non-ECORD UP	0.143045	0.00215859	0.673404	0.0673468	-0.246392	-0.512777	766.745	854.858	804.193	640.119	739.055	665.872	1007.8	1213.51	1223.42	736.736	722.449	953.432
ENSMUSG00000040322.10	Slc25a24	protein_coding	2CLC	Non-ECORD UP	0.669663	0.00218159	0.942713	0.0678945	0.204972	1.53107	70.9734	123.001	96.1536	94.2128	142.018	98.2042	13.6983	23.4347	53.3942	71.7421	149.435	39.2898
ENSMUSG00000055333.14	Fat2	protein_coding	n.a.	DMSO UP	0.93849	0.00219578	0.992255	0.0680933	0.0531559	2.4353	108.205	56.5805	20.1048	81.8859	66.3374	43.114	8.80605	5.0945	0	45.0687	25.8018	6.11174
ENSMUSG00000021575.16	Ahrr	protein_coding	n.a.	DMSO UP	0.206918	0.00219601	0.724499	0.0680933	1.6121	5.12811	0	3.69003	5.24474	5.28296	12.1463	10.3793	0	0	0	11.0372	7.52551	1.74621
ENSMUSG00000026950.18	Neb	protein_coding	ESC	Non-ECORD UP	0.0292972	0.548383	0.546687	0.872957	2.78539	0.758735	0	0	6.99299	17.6099	12.1463	21.557	0	2.0378	9.28594	2.75931	11.8258	4.36553
ENSMUSG00000015619.10	Gata3	protein_coding	2CLC	Non-ECORD UP	0.723408	0.00236295	0.953819	0.0713518	0.439889	-5.08253	8.14449	1.23001	4.37062	2.64148	5.60598	10.3793	8.80605	2.0378	6.96446	0	0	0
ENSMUSG00000110779.1	Gm48271	TEC	ESC	Non-ECORD UP	0.0298958	0.218413	0.548503	0.650303	2.36831	-1.87419	5.81749	1.23001	7.86711	13.2074	12.1463	52.6949	4.89225	0	2.32149	0	2.15015	0
ENSMUSG00000068220.6	Lgals1	protein_coding	ESC	Non-ECORD UP	0.0310705	0.399977	0.557501	0.801907	-0.737428	0.292391	268.768	504.304	590.907	191.067	313	314.573	117.414	181.364	204.291	140.725	167.711	306.46
ENSMUSG00000037492.16	Zmat4	protein_coding	ESC	Non-ECORD UP	0.0330103	0.00115632	0.562812	0.0489032	0.655561	0.996783	367.665	206.642	228.146	628.673	353.177	281.838	293.535	234.347	309.918	447.928	731.05	493.305
ENSMUSG00000096141.2	Dnah7a	protein_coding	2CLC	Non-ECORD UP	0.433682	0.00282479	0.85386	0.0788675	-0.905912	4.87377	17.4525	9.84009	4.37062	3.52198	2.80299	10.3793	0	0	0	0.91977	6.45044	9.60416
ENSMUSG00000021301.9	Hecw1	protein_coding	ESC	Non-ECORD UP	0.0341752	0.923573	0.563511	0.993193	3.31806	-0.144052	1.1635	1.23001	0.874123	10.5659	12.1463	9.58089	7.8276	0	0	1.83954	0	5.23864
ENSMUSG00000074217.8	Misp3	protein_coding	n.a.	DMSO UP	0.00116486	0.00291817	0.257852	0.0809089	-0.856878	-0.778645	141.947	121.771	152.097	71.32	81.2867	77.4456	181.013	145.703	134.646	106.693	72.0299	89.9299
ENSMUSG00000009633.3	G0s2	protein_coding	n.a.	DMSO UP	0.196428	0.00310735	0.718359	0.0835715	0.679518	1.5756	12.7985	15.9901	27.0978	37.8612	28.0299	24.7506	10.7629	11.2079	20.8934	36.7908	31.1771	58.4981
ENSMUSG00000004668.14	Abca13	protein_coding	2CLC	Non-ECORD UP	0.022159	0.00312401	0.517973	0.0835715	3.00032	4.80701	0	2.46002	1.74825	10.5659	17.7523	5.58885	0	0	0	3.67908	6.45044	6.11174
ENSMUSG00000001249.14	Hpn	protein_coding	n.a.	DMSO UP	0.687902	0.00339251	0.94627	0.086365	0.342384	4.36865	11.635	12.3001	41.0838	19.3709	26.1612	37.5252	0	0	0	8.27793	0	3.49242
ENSMUSG00000096729.1	Gm13695	protein_coding	2CLC	ECORD	0.00865679	0.759869	0.455025	0.950441	1.73867	-0.211706	12.7985	29.5203	34.0908	47.5467	35.5045	172.456	25.4397	9.1701	23.2149	20.2349	24.7267	5.23864
ENSMUSG00000036885.14	Arhgef26	protein_coding	2CLC	Non-ECORD UP	0.155539	0.00384612	0.687182	0.0926546	1.27794	-3.22874	8.14449	28.2903	43.7062	19.3709	37.3732	138.125	1.9569	6.1134	35.983	3.67908	0	0.873106
ENSMUSG00000045330.8	4933402E13Rik	protein_coding	2CLC	Non-ECORD UP	0.000661114	0.00390778	0.206753	0.0930218	1.77563	1.72676	20.943	14.7601	48.9509	84.5274	122.397	87.0265	6.84915	3.0567	13.9289	16.5559	27.9519	33.178
ENSMUSG00000105993.1	Tex13c2	protein_coding	2CLC	Non-ECORD UP	0.164473	0.00404557	0.694869	0.0941914	1.02403	2.8677	25.597	36.9003	48.9509	98.6153	42.9792	85.4296	4.89225	0	0	22.0745	0	14.8428
ENSMUSG00000113261.1	Gm47404	sense_intronic	ESC	Non-ECORD UP	0.0353528	0.17432	0.568652	0.60007	2.11566	2.34007	1.1635	6.15005	17.4825	20.2514	18.6866	70.2599	0	0	0	0.91977	2.15015	0
ENSMUSG00000114591.1	Gm47996	protein_coding	2CLC	ECORD	0.0126037	0.741546	0.482097	0.945314	4.90328	0.623714	0	1.23001	0	11.4464	5.60598	17.565	2.93535	0	0	4.59885	0	0
ENSMUSG00000113184.1	Gm49654	lincRNA	n.a.	DMSO UP	0.120647	0.00462465	0.657717	0.102403	-0.704461	-1.23296	63.9924	45.5104	34.9649	21.1319	33.6359	33.5331	139.918	127.363	80.0913	82.7793	29.027	35.7973
ENSMUSG00000039138.1	4930591A17Rik	lincRNA	2CLC	Non-ECORD UP	0.00876083	0.00469076	0.455025	0.102825	2.32053	3.08057	3.49049	8.61008	5.24474	41.3832	16.8179	27.9443	0	0	4.64297	3.67908	13.9759	19.2083
ENSMUSG00000028838.11	Extl1	protein_coding	n.a.	DMSO UP	0.307599	0.00480634	0.79756	0.104548	-0.297062	-0.802698	117.513	82.4107	118.881	88.0494	78.4837	93.4137	137.961	229.253	182.237	102.094	127.934	85.5644
ENSMUSG00000028803.18	Nipal3	protein_coding	n.a.	DMSO UP	0.227609	0.00497143	0.737483	0.106532	-0.300952	-0.673827	215.247	199.262	152.972	134.716	201.815	123.753	598.811	562.433	479.387	356.871	402.077	270.663
ENSMUSG00000032245.12	Cln6	protein_coding	n.a.	DMSO UP	0.0315457	0.0051737	0.55858	0.109178	-0.572933	-0.746429	304.837	244.772	389.859	181.382	196.209	254.692	402.143	368.842	226.345	233.622	175.237	185.972
ENSMUSG00000053909.8	Rhox10	protein_coding	2CLC	Non-ECORD UP	0.388904	0.00544286	0.831625	0.113268	0.662798	2.16599	6.98099	11.0701	15.7342	13.2074	9.3433	31.1379	6.84915	11.2079	4.64297	9.1977	65.5794	27.9394
ENSMUSG00000028758.12	Kif17	protein_coding	n.a.	DMSO UP	0.909644	0.00561508	0.987739	0.115424	-0.0852985	-1.90068	10.4715	3.69003	6.99299	6.16346	7.47464	6.38726	44.0302	29.5481	19.7326	8.27793	4.30029	12.2235
ENSMUSG00000000594.7	Gm2a	protein_coding	n.a.	DMSO UP	0.0326379	0.00576526	0.561182	0.117882	-0.446221	-0.566301	575.932	456.334	583.04	395.342	369.995	420.761	1341.45	1393.86	980.828	977.716	636.443	894.934
ENSMUSG00000102336.1	Gm37233	lincRNA	ESC	Non-ECORD UP	0.0379116	0.249213	0.572885	0.681764	1.97275	-1.11888	2.327	4.92004	2.62237	10.5659	14.9493	12.7745	2.93535	6.1134	11.6074	4.59885	2.15015	2.61932
ENSMUSG00000058297.16	Spock2	protein_coding	n.a.	DMSO UP	0.029908	0.00601353	0.548503	0.120162	-0.767591	-0.974666	442.129	206.642	267.482	231.57	142.018	164.472	328.759	365.785	207.773	174.756	204.264	81.1988
ENSMUSG00000024766.15	Lipo3	protein_coding	ESC	Non-ECORD UP	0.037975	0.476901	0.572885	0.841718	1.23049	0.453327	16.289	13.5301	13.986	23.7733	37.3732	41.5172	8.80605	10.189	10.4467	10.1175	23.6516	6.98485
ENSMUSG00000040752.16	Myh6	protein_coding	ESC	Non-ECORD UP	0.0389473	4.83e-06	0.574321	0.0016805	1.31864	6.11125	8.14449	24.6002	18.3566	33.4588	47.6508	46.3077	0	0	0	11.0372	21.5015	7.85795
ENSMUSG00000060487.7	Samd5	protein_coding	ESC	Non-ECORD UP	0.0397874	0.171975	0.574687	0.597194	1.18833	0.840264	11.635	38.1303	12.2377	37.8612	46.7165	55.0901	5.8707	14.2646	15.0897	28.5129	19.3513	14.8428
ENSMUSG00000053093.16	Myh7	protein_coding	ESC	Non-ECORD UP	0.0423985	0.185909	0.579154	0.613395	3.24422	2.07273	0	2.46002	0.874123	11.4464	14.0149	5.58885	0	4.0756	0	12.8768	0	4.36553
ENSMUSG00000038797.13	Zscan2	protein_coding	n.a.	DMSO UP	0.0652795	0.00682523	0.613469	0.128884	-0.654894	-0.923073	89.5894	51.6605	75.1746	42.2637	53.2568	42.3156	143.832	174.232	113.753	89.2177	46.2281	91.6761
ENSMUSG00000026825.17	Dnm1	protein_coding	n.a.	DMSO UP	0.0223239	0.00716718	0.518797	0.132975	-0.907279	-1.06995	107.042	61.5005	63.811	44.9052	42.9792	35.9284	94.9096	112.079	46.4297	48.7478	35.4774	36.6704
ENSMUSG00000106989.1	Gm5989	processed_pseudogene	2CLC	Non-ECORD UP	0.00734999	0.00737823	0.435094	0.134663	1.61238	1.85677	36.0684	35.6703	168.706	107.42	147.624	483.835	4.89225	9.1701	6.96446	27.5931	36.5525	12.2235
ENSMUSG00000048960.13	Prex2	protein_coding	2CLC	Non-ECORD UP	0.0244367	0.00746934	0.532123	0.135834	1.42581	-3.81903	11.635	31.9803	20.979	58.1126	43.9135	71.0583	0	4.0756	3.48223	0	0	0
ENSMUSG00000026090.16	2010300C02Rik	protein_coding	n.a.	DMSO UP	0.746429	0.008027	0.959453	0.142509	-0.249066	2.33141	13.962	15.9901	17.4825	4.40247	13.0806	22.3554	2.93535	3.0567	3.48223	22.0745	20.4264	5.23864
ENSMUSG00000032085.5	Tagln	protein_coding	ESC	Non-ECORD UP	0.0413821	0.44136	0.579154	0.825393	-0.701237	0.266313	790.015	1685.11	1451.04	568.799	989.455	856.692	295.492	507.412	579.211	309.043	509.585	842.547
ENSMUSG00000078776.9	9530053A07Rik	protein_coding	ESC	Non-ECORD UP	0.0441685	1.03e-06	0.580295	0.000662263	0.973677	2.31264	31.4145	31.9803	21.8531	36.9807	73.812	55.8885	50.8794	35.6615	6.96446	137.966	154.811	175.494
ENSMUSG00000048155.4	H2bfm	protein_coding	2CLC	Non-ECORD UP	0.127062	0.00935589	0.66043	0.153766	2.1034	4.60737	5.81749	0	3.49649	19.3709	6.54031	14.3713	0	0	0	4.59885	9.67566	0
ENSMUSG00000034486.8	Gbx2	protein_coding	ESC	Non-ECORD UP	0.0447901	0.902433	0.580347	0.98707	-0.444931	0.0271658	886.586	1158.67	888.983	525.655	870.795	758.487	831.682	869.122	961.095	824.114	743.95	1142.9
ENSMUSG00000029556.12	Hnf1a	protein_coding	n.a.	DMSO UP	0.315514	0.00967595	0.799993	0.155632	-0.558716	-1.53177	34.9049	29.5203	49.825	30.8173	14.9493	31.9363	51.8578	28.5292	13.9289	11.957	7.52551	13.0966
ENSMUSG00000048572.5	Tmem252	protein_coding	ESC	Non-ECORD UP	0.0481736	0.0232786	0.582719	0.243978	2.17828	3.12336	0	6.15005	17.4825	5.28296	29.8986	73.4535	2.93535	0	0	2.75931	10.7507	13.0966
ENSMUSG00000096484.1	Gm13696	protein_coding	2CLC	ECORD	0.0138645	0.749074	0.495098	0.946753	1.61033	-0.219367	11.635	33.2103	35.8391	34.3393	32.7015	179.642	20.5474	12.2268	25.5363	21.1547	19.3513	9.60416
ENSMUSG00000038668.14	Lpar1	protein_coding	ESC	Non-ECORD UP	0.0486195	0.0024135	0.583491	0.0719628	0.724527	1.12774	162.89	97.1709	75.1746	232.45	199.012	121.358	78.276	105.966	49.9119	146.243	230.066	137.078
ENSMUSG00000071815.6	Fthl17e	protein_coding	2CLC	ECORD	0.0219589	0.0282955	0.517872	0.269106	2.78183	3.64575	6.98099	0	3.49649	15.8489	9.3433	47.1061	0	1.0189	0	0	5.37536	8.73106
ENSMUSG00000022330.5	Osr2	protein_coding	n.a.	DMSO UP	0.250329	0.0110136	0.75544	0.168116	-1.54888	-4.45376	11.635	11.0701	0.874123	1.76099	4.67165	1.59682	2.93535	5.0945	3.48223	0	0	0
ENSMUSG00000038239.11	Hrc	protein_coding	n.a.	DMSO UP	0.583216	0.0112258	0.915067	0.169109	0.387367	-1.75524	27.924	4.92004	6.99299	20.2514	19.6209	11.9761	49.9009	40.756	31.3401	21.1547	4.30029	10.4773
ENSMUSG00000056222.15	Spock1	protein_coding	2CLC	Non-ECORD UP	0.0448369	0.0112962	0.580347	0.169109	1.37691	1.65555	5.81749	7.38007	9.61536	21.1319	18.6866	19.9602	7.8276	15.2835	10.4467	23.914	66.6545	15.7159
ENSMUSG00000046133.3	C130073F10Rik	protein_coding	2CLC	ECORD	0.0238356	0.00362641	0.527367	0.0901519	1.50731	2.05558	17.4525	60.2705	36.7132	58.9931	126.135	139.721	0	16.3024	17.4111	16.5559	51.6035	70.7216
ENSMUSG00000039236.18	Isg20	protein_coding	n.a.	DMSO UP	0.625346	0.0115431	0.929066	0.170484	-0.646583	4.33778	15.1255	2.46002	0.874123	1.76099	8.40897	1.59682	0.97845	0	0	12.8768	6.45044	3.49242
ENSMUSG00000046879.7	Irgm1	protein_coding	ESC	Non-ECORD UP	0.0525556	0.133328	0.590282	0.543162	0.680374	0.575357	83.7719	93.4808	81.2935	90.6909	175.654	147.705	31.3104	18.3402	46.4297	48.7478	47.3032	46.2746
ENSMUSG00000028337.14	Coro2a	protein_coding	n.a.	DMSO UP	0.217674	0.0126724	0.729307	0.179136	-0.652379	-1.36249	57.0114	46.7404	69.9299	23.7733	49.5195	37.5252	63.5992	60.1151	27.8578	34.0315	5.37536	19.2083
ENSMUSG00000033313.11	Fbxl8	protein_coding	n.a.	DMSO UP	0.350814	0.0129892	0.813892	0.181453	-0.487354	-1.22759	23.27	19.6802	20.979	17.6099	10.2776	17.565	54.7932	51.9639	40.626	18.3954	11.8258	32.3049
ENSMUSG00000026489.13	Coq8a	protein_coding	n.a.	DMSO UP	0.0218697	0.013539	0.517872	0.185665	-0.609843	-0.64903	188.487	158.671	249.125	116.225	106.514	168.464	233.849	288.349	265.81	133.367	175.237	193.83
ENSMUSG00000072704.6	Smim10l1	protein_coding	ESC	Non-ECORD UP	0.055596	0.190797	0.600689	0.619329	0.764159	0.517653	24.4335	71.3406	36.7132	95.0933	67.2717	61.4774	48.9225	66.2285	44.1082	68.063	76.3302	83.8182
ENSMUSG00000040258.6	Nxph4	protein_coding	n.a.	DMSO UP	0.0849399	0.0141458	0.619299	0.190242	-0.674723	-0.932731	140.783	54.1205	138.111	98.6153	33.6359	76.6472	294.513	396.352	221.702	139.805	180.612	158.032
ENSMUSG00000037578.4	Pkd2l1	protein_coding	2CLC	Non-ECORD UP	0.602642	0.0142056	0.920889	0.190489	0.874356	4.90949	10.4715	0	0	12.3269	1.86866	4.79045	0	0	0	10.1175	6.45044	0.873106
ENSMUSG00000037379.7	Spon2	protein_coding	n.a.	DMSO UP	0.282738	0.014222	0.779955	0.190489	0.748746	1.76269	3.49049	15.9901	23.6013	35.2198	26.1612	11.9761	7.8276	14.2646	3.48223	33.1117	23.6516	30.5587
ENSMUSG00000047735.14	Samd9l	protein_coding	ESC	Non-ECORD UP	0.0572393	0.00604237	0.604743	0.120169	1.84306	2.78261	0	6.15005	13.1118	15.8489	13.0806	41.5172	2.93535	0	8.1252	10.1175	37.6276	27.0663
ENSMUSG00000048752.7	Prss50	protein_coding	n.a.	DMSO UP	0.153619	0.0148417	0.684841	0.194542	-0.968999	-1.93573	40.7224	34.4403	57.6921	13.2074	25.2269	29.5411	21.5259	20.378	3.48223	1.83954	1.07507	8.73106
ENSMUSG00000068522.4	Aard	protein_coding	2CLC	Non-ECORD UP	0.144857	0.0155499	0.676404	0.199043	-0.342793	0.571861	750.456	591.635	571.677	597.855	465.296	445.512	342.457	418.768	424.832	408.378	582.69	770.952
ENSMUSG00000021403.3	Serpinb9b	protein_coding	ESC	Non-ECORD UP	0.0592051	0.000631772	0.605264	0.0348296	0.87466	1.7911	59.3384	114.391	28.8461	126.791	145.755	96.6074	7.8276	8.1512	20.8934	44.149	34.4023	47.1477
ENSMUSG00000104548.1	Gm43857	TEC	n.a.	DMSO UP	0.639734	0.0159137	0.934216	0.201781	0.153087	0.824168	65.1559	57.8105	69.0557	69.559	76.615	67.8647	44.0302	26.4914	39.4653	59.7851	79.5554	55.8788
ENSMUSG00000048078.16	Tenm4	protein_coding	ESC	Non-ECORD UP	0.0579696	0.478604	0.605264	0.842819	0.500744	0.185817	432.821	476.014	351.398	604.019	597.971	579.644	865.928	572.622	709.214	1132.24	832.106	479.335
ENSMUSG00000055707.13	Klhl26	protein_coding	n.a.	DMSO UP	0.0929842	0.0166803	0.630712	0.205692	-0.40091	-0.563909	328.106	370.233	452.796	266.79	296.183	309.782	746.557	732.589	506.084	583.134	334.348	425.203
ENSMUSG00000018569.12	Cldn7	protein_coding	n.a.	DMSO UP	0.0164749	0.017217	0.506393	0.209236	-0.887698	-0.911988	171.034	202.952	220.279	76.603	105.579	138.923	55.7716	134.495	121.878	33.1117	53.7536	78.5795
ENSMUSG00000035783.9	Acta2	protein_coding	ESC	Non-ECORD UP	0.0603535	0.446121	0.606721	0.828387	-0.661172	0.271479	529.392	1220.17	833.914	436.725	731.58	465.472	179.056	287.33	297.15	167.398	273.069	480.208
ENSMUSG00000072774.10	Zfp951	protein_coding	ESC	Non-ECORD UP	0.0625054	0.19412	0.609229	0.623584	1.94825	1.38393	3.49049	8.61008	2.62237	25.5343	5.60598	24.7506	0	7.1323	5.80371	14.7163	17.2012	1.74621
ENSMUSG00000043773.5	1700048O20Rik	lincRNA	ESC	Non-ECORD UP	0.0641097	0.0309959	0.613031	0.281475	1.75612	2.17583	9.30799	0	7.86711	15.8489	14.9493	27.9443	0	7.1323	2.32149	11.0372	20.4264	11.3504
ENSMUSG00000000706.16	Btn1a1	protein_coding	n.a.	DMSO UP	0.49577	0.0181577	0.882419	0.214597	-1.03137	-4.41549	6.98099	2.46002	6.11886	4.40247	0	3.19363	4.89225	5.0945	1.16074	0	0	0
ENSMUSG00000032648.14	Pygm	protein_coding	n.a.	DMSO UP	0.915731	0.0184493	0.988976	0.216234	-0.0602229	-1.40432	20.943	23.3702	13.1118	20.2514	16.8179	17.565	25.4397	28.5292	17.4111	8.27793	5.37536	13.0966
ENSMUSG00000110332.1	Gm19935	protein_coding	ESC	Non-ECORD UP	0.0643101	0.249502	0.613031	0.681946	1.69685	0.910639	5.81749	2.46002	0.874123	2.64148	14.9493	11.1777	8.80605	14.2646	9.28594	15.6361	17.2012	27.9394
ENSMUSG00000046449.15	Nexmif	protein_coding	ESC	Non-ECORD UP	0.0745938	0.500996	0.617101	0.852916	0.675696	0.260031	134.966	190.652	126.748	325.783	168.179	227.546	90.9958	76.4175	124.199	134.286	165.561	49.767
ENSMUSG00000024261.6	Syt4	protein_coding	ESC	Non-ECORD UP	0.0758228	0.0389013	0.61886	0.314734	1.53911	2.07712	2.327	8.61008	19.2307	21.1319	21.4896	46.3077	0.97845	2.0378	4.64297	1.83954	15.051	14.8428
ENSMUSG00000018986.10	Slfn3	protein_coding	ESC	ECORD	0.247069	0.0188353	0.752934	0.217819	1.22567	3.79601	4.65399	8.61008	7.86711	11.4464	14.0149	23.9522	0	0	0	1.83954	6.45044	0
ENSMUSG00000061126.5	Cyp4f39	protein_coding	n.a.	DMSO UP	0.457416	0.0192306	0.864639	0.219989	0.490956	1.63248	27.924	7.38007	27.0978	34.3393	30.8329	23.1538	10.7629	13.2457	2.32149	24.8338	44.078	13.9697
ENSMUSG00000070337.4	Gpr179	protein_coding	n.a.	DMSO UP	0.267906	0.019306	0.769488	0.220176	-0.606455	-1.25265	22.1065	18.4502	37.5873	22.8928	18.6866	10.3793	65.5561	32.6048	38.3045	24.8338	20.4264	12.2235
ENSMUSG00000028602.12	Tnfrsf8	protein_coding	ESC	ECORD	0.0739445	0.0203948	0.615777	0.227202	0.829793	1.12626	48.8669	54.1205	42.832	73.081	96.236	89.4217	6.84915	34.6426	31.3401	31.2722	73.105	54.1326
ENSMUSG00000020892.10	Aloxe3	protein_coding	n.a.	DMSO UP	0.40409	0.0205443	0.840089	0.228237	0.870282	-2.55417	2.327	4.92004	6.11886	7.92444	4.67165	11.9761	2.93535	17.3213	17.4111	1.83954	0	4.36553
ENSMUSG00000038775.14	Vill	protein_coding	n.a.	DMSO UP	0.112765	0.0206081	0.65299	0.228809	-0.546064	0.802405	54.6844	75.0307	62.0628	58.9931	35.5045	36.7268	41.0949	40.756	40.626	76.3409	70.9548	66.356
ENSMUSG00000060499.7	Rpl10l	protein_coding	ESC	Non-ECORD UP	0.082641	2.23e-05	0.619299	0.00436164	0.569534	1.45736	1023.88	809.347	1034.09	1561.12	1284.7	1409.99	45.9871	71.323	134.646	137.046	185.988	364.958
ENSMUSG00000107032.2	Gm5301	processed_pseudogene	2CLC	Non-ECORD UP	0.00338017	0.0211215	0.367717	0.231827	2.20518	2.16482	2.327	11.0701	37.5873	39.6222	57.9284	141.318	3.9138	3.0567	0	8.27793	10.7507	13.0966
ENSMUSG00000027800.14	Tm4sf1	protein_coding	ESC	Non-ECORD UP	0.0773429	0.0555402	0.619299	0.37296	-0.602944	0.669686	262.951	536.285	314.684	221.884	263.481	247.506	81.2113	140.608	111.431	95.6561	172.012	261.932
ENSMUSG00000022303.9	Dcstamp	protein_coding	ESC	Non-ECORD UP	0.0781267	0.498599	0.619299	0.852009	2.9688	0.956312	2.327	0	0	13.2074	1.86866	2.39522	2.93535	0	9.28594	11.0372	10.7507	1.74621
ENSMUSG00000091243.2	Vgll3	protein_coding	ESC	Non-ECORD UP	0.0814629	0.533382	0.619299	0.867218	0.799485	0.298804	41.8859	108.241	48.9509	103.898	139.215	102.196	26.4181	43.8127	34.8223	22.0745	33.3273	73.3409
ENSMUSG00000044646.15	Zbtb7c	protein_coding	n.a.	DMSO UP	0.278145	0.0229997	0.778217	0.242693	-0.372425	-0.733357	72.1369	68.8806	55.0698	63.3956	49.5195	38.3236	214.28	240.46	112.592	120.49	97.8316	123.108
ENSMUSG00000026235.14	Epha4	protein_coding	ESC	Non-ECORD UP	0.0814878	0.794513	0.619299	0.959931	0.527581	0.0781259	495.65	274.292	296.328	656.848	498.932	380.841	884.519	694.89	1017.97	1114.76	1101.95	525.61
ENSMUSG00000113100.1	Gm48754	antisense	ESC	Non-ECORD UP	0.083845	1	0.619299	1	1.72772	0	3.49049	6.15005	34.0908	16.7294	25.2269	104.591	0	0	0	0	0	0
ENSMUSG00000001751.9	Naglu	protein_coding	n.a.	DMSO UP	0.114822	0.0235797	0.654286	0.244972	-0.567124	-0.801902	46.5399	81.1807	76.9228	37.8612	47.6508	52.6949	83.1682	109.022	87.0557	51.5071	70.9548	38.4167
ENSMUSG00000023764.18	Sfi1	protein_coding	n.a.	DMSO UP	0.893364	0.0240829	0.984842	0.248156	-0.0437741	0.734198	145.437	158.671	111.888	152.325	136.412	114.172	176.121	98.8333	90.5379	283.289	187.063	138.824
ENSMUSG00000037910.2	1700018B24Rik	lincRNA	2CLC	Non-ECORD UP	0.122992	0.0241637	0.658262	0.248734	3.00227	4.84848	0	0	3.49649	10.5659	10.2776	8.78249	0	0	0	0	0	16.589
ENSMUSG00000011034.6	Slc5a1	protein_coding	ESC	Non-ECORD UP	0.0892228	0.00974938	0.622939	0.156191	1.11736	1.75353	15.1255	18.4502	13.986	35.2198	49.5195	18.3634	10.7629	15.2835	3.48223	16.5559	63.4293	20.9545
ENSMUSG00000070327.14	Rnf213	protein_coding	n.a.	DMSO UP	0.835617	0.0252756	0.97527	0.25476	-0.0769879	-0.827853	565.46	372.693	222.901	444.649	443.807	211.578	651.648	790.667	544.388	475.521	465.507	178.987
ENSMUSG00000061186.15	Sfmbt2	protein_coding	ESC	Non-ECORD UP	0.0903871	0.890966	0.62549	0.984798	0.600748	-0.0488998	350.213	606.395	336.537	583.767	876.401	499.803	421.712	290.387	331.972	472.762	396.702	140.57
ENSMUSG00000029735.17	Tpk1	protein_coding	ESC	Non-ECORD UP	0.091507	0.0316458	0.629077	0.284291	0.596604	-0.819076	165.217	62.7306	80.4193	180.501	143.887	141.318	62.6208	52.9828	65.0016	41.3897	31.1771	29.6856
ENSMUSG00000025839.3	Pramel7	protein_coding	2CLC	Non-ECORD UP	0.137563	0.0263205	0.669053	0.259364	1.77034	2.68661	0	7.38007	1.74825	14.9684	1.86866	13.5729	4.89225	2.0378	0	13.7966	25.8018	6.11174
ENSMUSG00000048875.3	Pudp	protein_coding	ESC	Non-ECORD UP	0.0941375	0.0224389	0.632278	0.239657	2.9438	3.93041	0	0	1.74825	6.16346	0	8.78249	1.9569	0	0	12.8768	12.9009	5.23864
ENSMUSG00000026429.9	Ube2t	protein_coding	n.a.	DMSO UP	0.831716	0.0273056	0.974836	0.263384	-0.0664444	0.69902	191.977	93.4808	237.762	149.684	149.493	201.997	102.737	100.871	123.039	183.954	141.91	203.434
ENSMUSG00000086189.1	Gm15462	antisense	ESC	Non-ECORD UP	0.0939953	0.651072	0.632278	0.915386	1.30825	0.332945	3.49049	9.84009	6.99299	31.6978	6.54031	11.9761	22.5043	10.189	15.0897	33.1117	13.9759	13.0966
ENSMUSG00000094336.1	Gm13693	protein_coding	2CLC	ECORD	0.0290864	0.450815	0.545794	0.830362	1.4194	-0.517786	12.7985	25.8302	36.7132	31.6978	36.4389	134.133	28.375	6.1134	23.2149	13.7966	16.1261	10.4773
ENSMUSG00000052087.14	Rgs14	protein_coding	n.a.	DMSO UP	0.459737	0.0286323	0.864799	0.270506	0.539523	-1.54967	4.65399	6.15005	17.4825	17.6099	8.40897	15.9682	14.6767	29.5481	45.269	14.7163	9.67566	6.11174
ENSMUSG00000037605.16	Adgrl3	protein_coding	2CLC	Non-ECORD UP	0.268345	0.0286801	0.770339	0.270658	1.07538	2.44575	6.98099	1.23001	7.86711	15.8489	6.54031	11.9761	1.9569	3.0567	0	5.51862	7.52551	14.8428
ENSMUSG00000004328.15	Hif3a	protein_coding	n.a.	DMSO UP	0.49112	0.0289071	0.88034	0.271487	-0.353024	-1.12399	90.7529	68.8806	116.258	68.6785	47.6508	99.801	142.854	135.514	76.609	99.3352	51.6035	12.2235
ENSMUSG00000098894.1	Gm27234	antisense	ESC	Non-ECORD UP	0.10286	0.0017032	0.64144	0.0601063	0.681254	1.35839	63.9924	79.9507	68.1816	116.225	122.397	101.398	18.5905	27.5103	56.8764	50.5874	73.105	137.951
ENSMUSG00000114041.2	Gm9269	unprocessed_pseudogene	n.a.	DMSO UP	0.93657	0.0297312	0.992056	0.275679	-0.0819643	-2.26831	10.4715	4.92004	12.2377	0.880494	2.80299	22.3554	37.1811	20.378	8.1252	3.67908	1.07507	8.73106
ENSMUSG00000087365.7	C430049B03Rik	processed_transcript	ESC	ECORD	0.874921	0.029844	0.982841	0.275965	0.21861	-3.93552	0	15.9901	6.11886	7.92444	12.1463	5.58885	0	3.0567	12.7682	0	0	0.873106
ENSMUSG00000068860.5	Gm128	protein_coding	n.a.	DMSO UP	0.0595908	0.029881	0.605264	0.276054	-0.78076	-0.946432	58.1749	77.4907	143.356	33.4588	62.6001	67.0663	52.8363	45.8505	62.6801	32.192	21.5015	29.6856
ENSMUSG00000112731.1	Gm47739	sense_intronic	2CLC	Non-ECORD UP	0.170437	0.030006	0.700949	0.276926	1.77076	-3.88671	0	3.69003	17.4825	17.6099	10.2776	45.5092	0.97845	0	6.96446	0	0	0
ENSMUSG00000099398.1	Ms4a14	protein_coding	ESC	Non-ECORD UP	0.102329	0.861672	0.64144	0.977394	1.69154	-0.197155	5.81749	3.69003	3.49649	11.4464	4.67165	25.5491	2.93535	4.0756	3.48223	4.59885	0	4.36553
ENSMUSG00000025064.15	Col17a1	protein_coding	n.a.	DMSO UP	0.583917	0.0311847	0.915067	0.282376	-0.603067	3.56949	23.27	3.69003	7.86711	8.80494	9.3433	4.79045	0	0	0	1.83954	4.30029	0.873106
ENSMUSG00000021838.17	Samd4	protein_coding	ESC	Non-ECORD UP	0.106772	0.0809583	0.64588	0.44336	0.549932	0.655603	83.7719	102.091	57.6921	116.225	138.281	100.599	33.2673	26.4914	27.8578	48.7478	31.1771	57.625
ENSMUSG00000025431.4	Crisp1	protein_coding	ESC	Non-ECORD UP	0.107492	0.739936	0.647364	0.944741	3.25234	0.820885	0	2.46002	0.874123	19.3709	0	11.9761	0	0	0	0	0	0.873106
ENSMUSG00000074934.3	Grem1	protein_coding	ESC	Non-ECORD UP	0.107794	0.12669	0.647392	0.531221	0.56688	0.545801	245.498	332.103	245.629	441.127	412.039	365.671	149.703	63.1718	249.56	239.14	280.594	154.54
ENSMUSG00000037012.18	Hk1	protein_coding	n.a.	DMSO UP	0.062863	0.0318493	0.609487	0.285592	-0.393356	-0.445764	488.669	409.594	347.901	339.871	357.848	250.7	714.268	923.124	641.891	578.535	531.086	564.026
ENSMUSG00000038009.7	Dnajc22	protein_coding	n.a.	DMSO UP	0.00015779	0.0334883	0.113755	0.293783	-1.04798	-0.567098	158.236	159.901	159.09	105.659	58.8628	66.2679	283.75	289.368	181.076	163.719	178.462	167.636
ENSMUSG00000035200.7	Chrnb4	protein_coding	n.a.	DMSO UP	0.562448	0.0356988	0.906821	0.303117	-0.516827	-1.88368	10.4715	23.3702	14.8601	11.4464	18.6866	3.99204	28.375	46.8694	12.7682	19.3152	0	4.36553
ENSMUSG00000045284.9	Dcaf12l1	protein_coding	ESC	Non-ECORD UP	0.11142	0.555588	0.651744	0.875806	0.461559	-0.17	204.776	151.291	154.72	225.406	277.496	200.4	297.449	235.366	189.201	272.252	239.741	130.966
ENSMUSG00000007946.11	Phox2a	protein_coding	n.a.	DMSO UP	0.537478	0.0363676	0.897478	0.305882	-0.397181	-1.41289	31.4145	36.9003	51.5733	23.7733	29.8986	37.5252	17.6121	33.6237	42.9475	13.7966	0	20.9545
ENSMUSG00000032125.21	Robo4	protein_coding	ESC	Non-ECORD UP	0.114123	0.282384	0.654239	0.71364	0.757482	0.491772	13.962	35.6703	26.2237	28.1758	69.1404	31.1379	62.6208	50.945	40.626	83.6991	48.3783	84.6913
ENSMUSG00000024391.7	Apom	protein_coding	ESC	Non-ECORD UP	0.114809	0.997168	0.654286	1	1.97666	0.00446051	2.327	1.23001	2.62237	13.2074	7.47464	3.99204	0	7.1323	2.32149	2.75931	3.22522	3.49242
ENSMUSG00000092354.7	Gm20548	antisense	ESC	Non-ECORD UP	0.116586	0.106108	0.657515	0.49558	0.876463	0.934551	8.14449	19.6802	29.7202	39.6222	28.0299	39.122	10.7629	13.2457	17.4111	17.4756	23.6516	37.5436
ENSMUSG00000022548.14	Apod	protein_coding	ESC	Non-ECORD UP	0.117082	0.133849	0.657515	0.543953	1.16838	1.08407	34.9049	1.23001	10.4895	67.798	11.212	25.5491	51.8578	26.4914	16.2504	56.106	69.8797	75.0871
ENSMUSG00000031838.8	Ifi30	processed_transcript	n.a.	DMSO UP	0.264891	0.0379015	0.767914	0.311567	-0.422609	-0.789634	52.3574	121.771	105.769	57.2321	64.4688	87.0265	134.048	117.174	65.0016	68.063	49.4534	65.4829
ENSMUSG00000020131.14	Pcsk4	protein_coding	n.a.	DMSO UP	0.674199	0.0379079	0.943262	0.311567	-0.276727	-1.43573	18.616	45.5104	46.3285	20.2514	20.5553	50.2997	20.5474	26.4914	41.7867	5.51862	3.22522	23.5739
ENSMUSG00000036882.7	Arhgap33	protein_coding	n.a.	DMSO UP	0.0600194	0.038014	0.606721	0.311863	-0.947572	-1.04168	73.3004	36.9003	43.7062	20.2514	23.3582	35.9284	53.8147	54.0017	68.4838	37.7106	38.7026	9.60416
ENSMUSG00000050824.12	Sstr5	protein_coding	2CLC	Non-ECORD UP	0.118315	0.0388204	0.657515	0.314734	1.3781	1.90311	0	14.7601	18.3566	14.9684	32.7015	39.122	9.7845	7.1323	0	26.6733	18.2762	19.2083
ENSMUSG00000090356.2	Teddm3	protein_coding	ESC	Non-ECORD UP	0.119246	0.192927	0.657515	0.622216	1.26216	1.04816	33.7414	4.92004	20.1048	52.8296	30.8329	57.4854	2.93535	17.3213	53.3942	10.1175	54.8287	86.4375
ENSMUSG00000054555.11	Adam12	protein_coding	ESC	Non-ECORD UP	0.117609	0.556973	0.657515	0.87605	0.63005	-0.257265	53.5209	78.7207	44.5803	109.181	103.711	59.8806	21.5259	27.5103	44.1082	22.9943	31.1771	23.5739
ENSMUSG00000051900.12	Abca16	protein_coding	2CLC	Non-ECORD UP	0.288927	0.040625	NA	NA	2.54597	4.97083	0	0	1.74825	4.40247	0.93433	5.58885	0	0	0	0	18.2762	0
ENSMUSG00000078942.10	Naip6	protein_coding	ESC	Non-ECORD UP	0.121657	0.0608513	0.657908	0.389579	2.08985	3.21624	0	1.23001	4.37062	6.16346	8.40897	10.3793	0	0	1.16074	1.83954	4.30029	4.36553
ENSMUSG00000058743.6	Kcnj14	protein_coding	n.a.	DMSO UP	0.782831	0.0413458	0.965066	0.323365	-0.254248	-2.0215	13.962	8.61008	8.74123	7.04395	11.212	7.98408	17.6121	16.3024	3.48223	7.35816	0	1.74621
ENSMUSG00000028865.14	Cd164l2	protein_coding	n.a.	DMSO UP	0.706077	0.0420567	0.949457	0.325488	-0.523523	-3.78467	0	11.0701	20.979	10.5659	4.67165	7.18567	4.89225	0	2.32149	0	0	0
ENSMUSG00000040907.15	Atp1a3	protein_coding	n.a.	DMSO UP	0.0360848	0.0425034	0.569959	0.326102	-0.781613	-0.75722	223.392	113.161	173.076	109.181	73.812	113.374	192.755	224.158	95.1809	114.971	60.2041	127.473
ENSMUSG00000024659.15	Anxa1	protein_coding	2CLC	Non-ECORD UP	0.786254	0.0433628	0.965517	0.33031	-0.168458	1.29625	24.4335	172.202	97.0277	71.32	85.9583	103.793	11.7414	34.6426	27.8578	18.3954	41.9278	121.362
ENSMUSG00000048373.8	Fgfbp1	protein_coding	2CLC	Non-ECORD UP	0.405498	0.0436552	0.841015	0.331537	0.328155	0.831475	150.091	297.663	272.726	133.835	375.601	395.212	75.3406	33.6237	61.5194	91.977	77.4053	133.585
ENSMUSG00000045932.12	Ifit2	protein_coding	ESC	Non-ECORD UP	0.121179	0.113949	0.657908	0.511263	0.898168	1.05704	34.9049	18.4502	24.4755	48.4272	31.7672	64.671	3.9138	2.0378	15.0897	12.8768	15.051	14.8428
ENSMUSG00000108958.1	Gm21032	processed_pseudogene	2CLC	ECORD	0.0428223	1	0.580295	1	2.73476	0	2.327	0	7.86711	8.80494	13.0806	47.9045	0	0	0	0	0	0
ENSMUSG00000036687.13	Tmem184a	protein_coding	n.a.	DMSO UP	0.561254	0.0448266	0.906565	0.335386	-0.437565	1.67721	8.14449	31.9803	48.9509	17.6099	26.1612	22.3554	7.8276	7.1323	0	19.3152	6.45044	22.7008
ENSMUSG00000039720.7	Got1l1	protein_coding	n.a.	DMSO UP	0.45956	0.0458646	0.864798	0.338385	-0.444811	-1.27051	11.635	30.7503	27.9719	10.5659	19.6209	21.557	23.4828	23.4347	16.2504	11.957	5.37536	8.73106
ENSMUSG00000027559.5	Car3	protein_coding	ESC	Non-ECORD UP	0.12568	0.000815465	0.659913	0.0395696	0.872807	2.03979	9.30799	33.2103	36.7132	51.9491	41.1105	52.6949	5.8707	13.2457	11.6074	21.1547	35.4774	68.9754
ENSMUSG00000038967.13	Pdk2	protein_coding	n.a.	DMSO UP	0.694167	0.047218	0.94756	0.343568	-0.144117	-0.694105	51.1939	34.4403	79.5452	39.6222	56.9941	54.2917	125.242	155.892	117.235	108.533	67.7296	69.8485
ENSMUSG00000044456.16	Rin3	protein_coding	2CLC	Non-ECORD UP	0.995739	0.0473696	0.999762	0.344205	0.00295702	1.1519	32.5779	94.7108	50.6992	65.1565	62.6001	50.2997	17.6121	34.6426	4.64297	30.3524	67.7296	29.6856
ENSMUSG00000067818.6	Myl9	protein_coding	ESC	Non-ECORD UP	0.128492	0.798813	0.66043	0.960902	-0.50044	0.0858177	408.388	714.636	511.362	276.475	485.851	392.817	100.78	199.704	212.416	113.132	180.612	249.708
ENSMUSG00000038331.15	Satb2	protein_coding	2CLC	Non-ECORD UP	0.0637066	0.0478376	0.611952	0.34537	1.11108	1.30253	13.962	29.5203	13.1118	51.0686	38.3075	31.9363	8.80605	5.0945	9.28594	32.192	16.1261	8.73106
ENSMUSG00000043453.5	Magea10	protein_coding	ESC	ECORD	0.617416	0.048316	NA	NA	1.24669	4.88548	0	0	1.74825	3.52198	0.93433	0	0	0	0	0	7.52551	9.60416
ENSMUSG00000025876.15	Unc5a	protein_coding	n.a.	DMSO UP	0.0409812	0.049081	0.579154	0.350832	1.51932	-1.28008	2.327	3.69003	7.86711	21.1319	4.67165	15.1697	38.1595	32.6048	27.8578	16.5559	11.8258	12.2235
ENSMUSG00000002324.8	Rec8	protein_coding	n.a.	DMSO UP	0.509038	0.0508001	0.886803	0.355936	-0.86401	-2.97137	1.1635	14.7601	11.3636	0	3.73732	11.1777	5.8707	9.1701	6.96446	2.75931	0	0
ENSMUSG00000078651.8	Aoc2	protein_coding	n.a.	DMSO UP	0.929365	0.0508846	0.990832	0.356404	0.0383624	-0.872086	73.3004	46.7404	42.832	64.2761	52.3225	50.2997	37.1811	49.9261	70.8053	45.0687	16.1261	24.447
ENSMUSG00000100816.1	Gm28321	lincRNA	2CLC	Non-ECORD UP	0.080132	0.0511152	0.619299	0.357028	2.85307	3.84595	0	3.69003	2.62237	5.28296	8.40897	31.9363	0	0	0	8.27793	0	0
ENSMUSG00000038167.6	Plekhg6	protein_coding	n.a.	DMSO UP	0.521015	0.0522741	0.891118	0.360808	-0.280677	-0.846349	33.7414	31.9803	32.3426	22.8928	29.8986	27.9443	41.0949	45.8505	42.9475	14.7163	34.4023	23.5739
ENSMUSG00000028927.6	Padi2	protein_coding	n.a.	DMSO UP	0.1484	0.0527507	0.678064	0.362309	-0.722464	-0.888796	65.1559	13.5301	27.9719	33.4588	16.8179	14.3713	254.397	209.893	127.682	142.564	103.207	74.214
ENSMUSG00000082152.1	Gm13655	processed_pseudogene	n.a.	DMSO UP	0.987686	0.0528026	0.999457	0.362418	0.0105724	-1.32009	38.3954	7.38007	13.986	31.6978	14.0149	14.3713	28.375	26.4914	58.0371	11.957	7.52551	25.3201
ENSMUSG00000074502.4	Ubtfl1	protein_coding	ESC	Non-ECORD UP	0.137123	1	0.668487	1	2.35905	0	0	1.23001	8.74123	5.28296	5.60598	41.5172	0	0	0	0	0	0
ENSMUSG00000115801.1	AC160336.1	lincRNA	ESC	Non-ECORD UP	0.137392	0.98411	0.668612	1	-0.33947	0.00451349	513.103	334.563	543.705	430.562	281.233	388.825	631.1	540.017	560.639	650.278	602.041	485.447
ENSMUSG00000052584.10	Serp2	protein_coding	ESC	Non-ECORD UP	0.13775	0.154409	0.669185	0.574227	1.04357	1.00674	15.1255	4.92004	19.2307	32.5783	32.7015	16.7666	19.569	3.0567	15.0897	12.8768	27.9519	34.9242
ENSMUSG00000048096.7	Lmod1	protein_coding	2CLC	Non-ECORD UP	0.123099	0.0558605	0.658262	0.373871	-0.444146	-0.564403	155.909	175.892	119.755	97.7348	122.397	110.979	84.1467	109.022	157.861	72.6618	83.8557	80.3257
ENSMUSG00000035852.11	Misp	protein_coding	n.a.	DMSO UP	0.00413436	0.0561939	0.382182	0.374705	-0.930694	-0.56616	108.205	39.3603	95.2794	43.1442	46.7165	38.3236	275.923	304.651	277.418	221.665	190.288	167.636
ENSMUSG00000105594.1	Gm43398	TEC	n.a.	DMSO UP	0.37104	0.056456	NA	NA	-1.87639	-4.38574	0	11.0701	1.74825	0	1.86866	1.59682	6.84915	4.0756	0	0	0	0
ENSMUSG00000078509.1	Pramef17	protein_coding	2CLC	ECORD	0.0434959	0.144375	0.580295	0.560284	2.15811	1.52771	30.251	8.61008	1.74825	145.281	8.40897	26.3475	28.375	67.2474	56.8764	144.404	205.339	89.9299
ENSMUSG00000038508.7	Gdf15	protein_coding	n.a.	DMSO UP	0.0763902	0.0574138	0.619299	0.378125	-0.80251	-0.846664	83.7719	28.2903	62.9369	19.3709	35.5045	45.5092	53.8147	102.909	80.0913	42.3094	43.0029	46.2746
ENSMUSG00000032482.9	Cspg5	protein_coding	n.a.	DMSO UP	0.177558	0.0581734	0.708159	0.38151	-0.424439	-0.591451	215.247	142.681	110.14	145.281	122.397	80.6392	244.612	213.969	155.54	154.521	141.91	111.758
ENSMUSG00000109172.1	Gm21035	processed_pseudogene	2CLC	ECORD	0.0472846	1	0.582312	1	2.73891	0	0	1.23001	9.61536	10.5659	12.1463	51.8965	0	0	0	0	0	0
ENSMUSG00000024334.9	H2-Oa	protein_coding	n.a.	DMSO UP	0.33335	0.058491	NA	NA	1.8823	-3.96765	1.1635	0	1.74825	0	4.67165	6.38726	8.80605	7.1323	0	0.91977	0	0
ENSMUSG00000040327.16	Cul9	protein_coding	n.a.	DMSO UP	0.0236091	0.0585395	0.525145	0.38242	-1.0281	-0.796255	31.4145	39.3603	25.3496	14.0879	16.8179	15.9682	43.0518	59.0962	68.4838	34.0315	40.8528	23.5739
ENSMUSG00000080069.2	Gm41	unprocessed_pseudogene	2CLC	Non-ECORD UP	0.258009	0.0599408	NA	NA	2.71172	4.58134	0	0	1.74825	1.76099	6.54031	3.99204	0	0	0	0	13.9759	0
ENSMUSG00000086331.1	Gm16310	sense_intronic	n.a.	DMSO UP	0.752918	0.0602135	NA	NA	-0.58012	3.93293	4.65399	2.46002	0.874123	2.64148	1.86866	0.798408	0	0	0	4.59885	4.30029	0
ENSMUSG00000108473.1	Gm44739	lincRNA	ESC	Non-ECORD UP	0.142042	1	0.672368	1	1.88662	0	6.98099	0	9.61536	10.5659	14.0149	37.5252	0	0	0	0	0	0
ENSMUSG00000005611.15	Mrvi1	protein_coding	ESC	Non-ECORD UP	0.145057	0.0274853	0.676404	0.263776	1.56462	2.2836	1.1635	0	12.2377	14.9684	17.7523	8.78249	0.97845	16.3024	3.48223	18.3954	70.9548	12.2235
ENSMUSG00000037579.7	Kcnh3	protein_coding	n.a.	DMSO UP	0.817322	0.0616585	0.971297	0.391668	-0.0838153	-0.648086	87.2624	36.9003	43.7062	57.2321	50.4538	50.2997	168.293	112.079	110.271	85.5386	72.0299	91.6761
ENSMUSG00000025582.4	Nptx1	protein_coding	n.a.	DMSO UP	0.171937	0.0636708	0.702316	0.397891	0.656242	-0.840263	19.7795	18.4502	16.6083	25.5343	40.1762	20.7586	49.9009	60.1151	46.4297	35.871	34.4023	17.4621
ENSMUSG00000015850.11	Adamtsl4	protein_coding	n.a.	DMSO UP	0.566445	0.0645357	0.907625	0.40059	-0.291073	-0.979379	46.5399	35.6703	70.804	34.3393	64.4688	27.1459	38.1595	60.1151	18.5719	21.1547	23.6516	14.8428
ENSMUSG00000017466.9	Timp2	protein_coding	ESC	Non-ECORD UP	0.146875	0.109169	0.676711	0.501921	-0.324816	-0.360496	2254.86	2735.54	1487.76	1769.79	1977.04	1423.56	1032.26	1496.76	1402.18	1029.22	935.313	1096.62
ENSMUSG00000045629.8	Sh3tc2	protein_coding	ESC	Non-ECORD UP	0.151963	0.4963	0.683343	0.851143	0.963405	0.473227	4.65399	17.2202	15.7342	19.3709	27.0956	27.1459	10.7629	12.2268	8.1252	9.1977	25.8018	8.73106
ENSMUSG00000022676.7	Snai2	protein_coding	2CLC	Non-ECORD UP	0.48504	0.0653024	0.876339	0.402871	0.388878	1.07698	22.1065	34.4403	18.3566	31.6978	35.5045	30.3395	23.4828	7.1323	8.1252	28.5129	37.6276	16.589
ENSMUSG00000003341.9	Atp8b3	protein_coding	n.a.	DMSO UP	0.0311264	0.065331	0.557514	0.402872	-0.97857	0.931198	105.878	70.1106	97.0277	42.2637	28.9642	67.0663	18.5905	14.2646	12.7682	14.7163	45.1531	27.9394
ENSMUSG00000079350.2	Magea8	protein_coding	ESC	ECORD	0.0773667	0.0686834	NA	NA	4.1292	4.22493	0	0	0	8.80494	0	1.59682	0	1.0189	0	0	15.051	6.11174
ENSMUSG00000043496.7	Tril	protein_coding	ESC	Non-ECORD UP	0.152051	0.699728	0.683343	0.931528	1.17831	-0.327251	0	25.8302	17.4825	29.9368	28.9642	39.122	12.7198	12.2268	16.2504	2.75931	10.7507	19.2083
ENSMUSG00000112920.1	Spata22	protein_coding	ESC	ECORD	0.383539	0.0690636	NA	NA	2.1534	4.42161	0	0	0.874123	0.880494	1.86866	2.39522	0	0	0	0	10.7507	1.74621
ENSMUSG00000114694.1	Gm47995	protein_coding	2CLC	ECORD	0.0638149	0.0567866	0.612247	0.376251	2.21818	2.73422	2.327	0	11.3636	2.64148	21.4896	41.5172	2.93535	0	0	7.35816	8.60058	4.36553
ENSMUSG00000110013.1	1190028D05Rik	lincRNA	ESC	Non-ECORD UP	0.152527	0.0105112	0.683745	0.163402	1.02188	1.84622	24.4335	0	13.1118	34.3393	15.8836	26.3475	9.7845	11.2079	8.1252	32.192	38.7026	34.0511
ENSMUSG00000017390.15	Aldoc	protein_coding	n.a.	DMSO UP	0.166294	0.0705302	0.695825	0.417759	-0.363484	-0.46244	187.323	136.531	204.545	149.684	113.988	147.705	333.651	306.689	326.169	319.16	192.438	189.464
ENSMUSG00000002341.8	Ncan	protein_coding	n.a.	DMSO UP	0.48156	0.0709567	0.874092	0.41881	0.280015	-0.740102	96.5703	70.1106	76.9228	88.9299	110.251	96.6074	32.2888	103.928	83.5735	44.149	58.0539	29.6856
ENSMUSG00000039384.8	Dusp10	protein_coding	ESC	Non-ECORD UP	0.152697	0.012207	0.684204	0.17536	0.636173	1.17114	65.1559	47.9704	69.9299	85.4079	93.433	106.188	25.4397	28.5292	24.3756	78.1805	80.6305	18.3352
ENSMUSG00000024087.4	Cyp1b1	protein_coding	ESC	Non-ECORD UP	0.153043	0.110399	0.684692	0.503962	0.360357	0.416995	247.825	248.462	181.818	321.38	337.293	210.78	130.134	108.003	127.682	149.003	197.813	142.316
ENSMUSG00000107480.1	Gm44165	TEC	n.a.	DMSO UP	0.707455	0.0732426	NA	NA	0.932465	-4.40621	0	0	1.74825	0	2.80299	0.798408	5.8707	4.0756	1.16074	0	0	0
ENSMUSG00000049676.14	Catsperg1	protein_coding	n.a.	DMSO UP	0.579758	0.0738239	0.913583	0.426212	0.700426	-2.61876	5.81749	2.46002	3.49649	12.3269	2.80299	3.99204	7.8276	8.1512	1.16074	2.75931	0	0
ENSMUSG00000041324.14	Inhba	protein_coding	ESC	Non-ECORD UP	0.152912	0.525843	0.684692	0.865712	0.590227	0.266176	147.764	428.044	239.51	388.298	371.863	466.27	96.8665	63.1718	233.309	149.003	216.09	107.392
ENSMUSG00000108218.2	Olfr1372-ps1	transcribed_unprocessed_pseudogene	n.a.	DMSO UP	0.8626	0.0743569	0.979872	0.42728	0.132996	1.42967	38.3954	29.5203	22.7272	21.1319	42.9792	35.1299	7.8276	8.1512	15.0897	16.5559	65.5794	1.74621
ENSMUSG00000048482.14	Bdnf	protein_coding	2CLC	Non-ECORD UP	0.342799	0.0744109	0.809421	0.42728	0.449186	0.929551	34.9049	68.8806	33.2167	59.8736	72.8777	53.4933	11.7414	7.1323	25.5363	24.8338	23.6516	34.9242
ENSMUSG00000020226.9	Slc5a4b	protein_coding	ESC	Non-ECORD UP	0.156038	4.69e-05	0.687425	0.00649486	0.892009	5.41194	11.635	20.9102	24.4755	23.7733	28.0299	54.2917	0	1.0189	0	10.1175	21.5015	16.589
ENSMUSG00000071716.5	Apol7e	protein_coding	2CLC	Non-ECORD UP	0.282497	0.076115	0.779955	0.431922	1.74917	3.53123	0	1.23001	6.11886	2.64148	8.40897	14.3713	0	0	0	0	3.22522	3.49242
ENSMUSG00000020310.9	Madcam1	protein_coding	n.a.	DMSO UP	0.336917	0.0763635	0.808239	0.432167	-0.774393	-1.45305	20.943	6.15005	15.7342	7.92444	8.40897	8.78249	13.6983	25.4725	12.7682	3.67908	13.9759	1.74621
ENSMUSG00000035427.18	Mageb4	protein_coding	2CLC	Non-ECORD UP	0.0289344	0.077079	0.545794	0.434492	1.83658	1.76579	12.7985	8.61008	8.74123	44.0247	24.2926	39.122	0	7.1323	0	1.83954	9.67566	13.0966
ENSMUSG00000118219.1	Gm29695	protein_coding	n.a.	DMSO UP	0.164949	0.0773457	0.694869	0.435204	-0.378534	-0.477745	367.665	198.032	214.16	242.136	166.311	190.819	382.574	329.105	326.169	306.283	247.267	192.083
ENSMUSG00000058976.4	Usp17lc	protein_coding	ESC	Non-ECORD UP	0.157556	1	0.688679	1	2.2281	0	3.49049	47.9704	116.258	95.0933	148.558	542.917	0	0	0	0	0	0
ENSMUSG00000029321.1	Slc10a6	protein_coding	2CLC	Non-ECORD UP	0.815585	0.0779253	0.970712	0.436106	-0.522263	4.39473	13.962	0	0	9.68543	0	0	0	0	0	8.27793	2.15015	1.74621
ENSMUSG00000017314.12	Mpp2	protein_coding	n.a.	DMSO UP	0.22255	0.0781738	0.732016	0.436315	-0.519113	-0.761615	126.821	43.0504	131.118	73.9615	55.1255	81.4376	110.565	95.7766	46.4297	57.9455	50.5284	41.036
ENSMUSG00000029848.11	Stra8	protein_coding	n.a.	DMSO UP	0.580735	0.0786851	0.914354	0.437777	-0.577089	-1.93644	13.962	4.92004	18.3566	3.52198	11.212	10.3793	2.93535	27.5103	8.1252	0	8.60058	1.74621
ENSMUSG00000024837.15	Dmrt1	protein_coding	n.a.	DMSO UP	0.591292	0.0792007	0.917298	0.439193	-0.217054	-0.712712	162.89	391.143	577.795	168.174	300.854	505.392	376.703	407.56	240.274	280.53	170.937	173.748
ENSMUSG00000113095.1	Gm7969	lincRNA	ESC	Non-ECORD UP	0.160436	1	0.69131	1	2.65387	0	0	0	5.24474	8.80494	5.60598	19.9602	0	0	0	0	0	0
ENSMUSG00000076434.9	Wfdc3	protein_coding	n.a.	DMSO UP	0.390265	0.0801864	NA	NA	2.03054	4.34431	0	0	2.62237	9.68543	0	1.59682	0	0	0	7.35816	0	4.36553
ENSMUSG00000027077.7	Smtnl1	protein_coding	ESC	Non-ECORD UP	0.1642	0.0178375	0.694869	0.213156	1.21733	2.0854	6.98099	9.84009	5.24474	6.16346	28.0299	16.7666	0	12.2268	5.80371	11.957	31.1771	33.178
ENSMUSG00000028876.7	Epha10	protein_coding	n.a.	DMSO UP	0.217151	0.0814719	0.729307	0.444701	-0.838942	1.20007	23.27	11.0701	25.3496	10.5659	9.3433	13.5729	3.9138	17.3213	8.1252	28.5129	26.8768	12.2235
ENSMUSG00000007655.16	Cav1	protein_coding	ESC	Non-ECORD UP	0.167527	0.584612	0.697504	0.887626	-0.357708	0.145332	677.156	804.427	443.181	457.857	611.052	431.939	199.604	232.309	244.917	176.596	313.921	258.439
ENSMUSG00000079363.7	Gbp4	protein_coding	ESC	Non-ECORD UP	0.173042	0.0776724	0.703269	0.435648	1.82233	2.36232	3.49049	1.23001	3.49649	16.7294	10.2776	2.39522	1.9569	0	5.80371	31.2722	0	7.85795
ENSMUSG00000053654.7	Krt42	protein_coding	ESC	Non-ECORD UP	0.17591	0.0172554	0.706088	0.209452	0.365221	0.652204	223.392	120.541	216.783	281.758	218.633	223.554	131.112	153.854	110.271	189.473	183.837	247.962
ENSMUSG00000025791.18	Pgm1	protein_coding	n.a.	DMSO UP	0.00152424	0.0827456	0.290267	0.446995	-0.80709	-0.434928	549.171	300.123	550.698	265.029	212.093	323.355	1019.54	852.82	696.446	742.255	569.789	588.473
ENSMUSG00000099338.1	2810030D12Rik	bidirectional_promoter_lncRNA	n.a.	DMSO UP	0.744145	0.0837202	0.959277	0.449016	0.182405	-0.870572	16.289	8.61008	17.4825	10.5659	12.1463	25.5491	72.4053	52.9828	62.6801	45.0687	17.2012	40.1629
ENSMUSG00000055692.21	Tmem191c	protein_coding	n.a.	DMSO UP	0.657188	0.0851864	0.938961	0.452638	-0.211776	-0.844287	44.2129	24.6002	54.1956	36.1002	29.8986	40.7188	48.9225	34.6426	35.983	28.5129	9.67566	27.9394
ENSMUSG00000109299.1	Gm45164	lincRNA	ESC	Non-ECORD UP	0.178051	0.0180689	0.708159	0.213955	2.37213	4.75939	0	0	4.37062	10.5659	3.73732	9.58089	0	0	0	0	4.30029	11.3504
ENSMUSG00000047414.6	Flrt2	protein_coding	2CLC	Non-ECORD UP	0.0711844	0.0857408	0.614506	0.453674	0.713372	0.706646	94.2434	120.541	77.797	155.847	155.099	167.666	48.9225	46.8694	44.1082	48.7478	140.835	40.1629
ENSMUSG00000030699.16	Tbx6	protein_coding	n.a.	DMSO UP	0.830812	0.0861623	0.974545	0.454433	-0.292108	-2.32535	5.81749	0	3.49649	1.76099	1.86866	3.99204	5.8707	3.0567	18.5719	1.83954	0	3.49242
ENSMUSG00000093485.1	Gm20708	protein_coding	n.a.	DMSO UP	0.261672	0.0869636	0.765243	0.456136	-0.558937	-0.80999	41.8859	18.4502	22.7272	27.2953	19.6209	9.58089	51.8578	55.0206	53.3942	34.0315	25.8018	31.4318
ENSMUSG00000079033.10	Mef2b	protein_coding	n.a.	DMSO UP	0.238062	0.0874495	0.747523	0.457202	-0.82494	-1.21395	22.1065	44.2804	13.986	8.80494	12.1463	23.9522	21.5259	42.7938	16.2504	12.8768	3.22522	18.3352
ENSMUSG00000063239.17	Grm4	protein_coding	n.a.	DMSO UP	0.796425	0.0877343	0.96788	0.457921	-0.21833	-1.38511	8.14449	6.15005	20.1048	7.92444	8.40897	13.5729	11.7414	68.2663	30.1793	20.2349	20.4264	1.74621
ENSMUSG00000037225.13	Fgf2	protein_coding	ESC	Non-ECORD UP	0.177778	0.464391	0.708159	0.835862	0.676179	-0.377287	33.7414	151.291	51.5733	119.747	136.412	120.56	32.2888	45.8505	89.3772	24.8338	61.2792	42.7822
ENSMUSG00000039697.16	Ncoa7	protein_coding	ESC	Non-ECORD UP	0.183799	0.284253	0.710528	0.715187	0.476403	0.381052	44.2129	95.9408	104.895	100.376	124.266	117.366	111.543	66.2285	116.074	147.163	148.36	87.3106
ENSMUSG00000038393.14	Txnip	protein_coding	n.a.	DMSO UP	0.0953923	0.0894571	0.632743	0.461089	-0.373988	-0.380423	4681.92	3629.76	6075.16	3413.67	3098.24	4590.85	8796.26	7807.83	6732.31	7514.52	4907.71	5504.93
ENSMUSG00000046372.4	Gm5590	transcribed_processed_pseudogene	ESC	Non-ECORD UP	0.182387	0.640004	0.710528	0.910444	1.99262	-0.987038	0	4.92004	6.11886	1.76099	6.54031	35.9284	1.9569	0	0	0	0	0.873106
ENSMUSG00000029334.14	Prkg2	protein_coding	ESC	Non-ECORD UP	0.184978	0.0185625	0.711825	0.21667	1.10004	2.12998	12.7985	13.5301	7.86711	30.8173	26.1612	15.9682	0	4.0756	8.1252	3.67908	32.2522	16.589
ENSMUSG00000051243.14	Islr2	protein_coding	n.a.	DMSO UP	0.685349	0.0934294	0.946128	0.469496	-0.114433	-0.467073	342.068	280.442	289.335	358.361	247.597	236.329	403.121	947.577	718.5	394.581	550.437	551.803
ENSMUSG00000092229.3	Gm5977	transcribed_unprocessed_pseudogene	n.a.	DMSO UP	0.290103	0.0941388	NA	NA	2.7947	-4.41269	0	0	0.874123	0	0	7.98408	7.8276	1.0189	2.32149	0	0	0
ENSMUSG00000010825.17	Grid2ip	protein_coding	n.a.	DMSO UP	0.469458	0.0942072	0.868983	0.47176	-1.03934	-3.06684	6.98099	4.92004	5.24474	0	1.86866	6.38726	1.9569	2.0378	4.64297	0	0	0.873106
ENSMUSG00000020108.4	Ddit4	protein_coding	n.a.	DMSO UP	0.609485	0.0949077	0.923093	0.473389	-0.137809	-0.450693	1664.97	1350.55	2634.61	1282.88	1510.81	2343.33	1666.3	2656.27	1835.13	1275.72	1549.18	1680.73
ENSMUSG00000005465.9	Il27ra	protein_coding	n.a.	DMSO UP	0.00973337	0.09646	0.466832	0.476925	-1.37762	-0.868758	59.3384	30.7503	35.8391	27.2953	7.47464	13.5729	44.0302	45.8505	40.626	26.6733	31.1771	13.9697
ENSMUSG00000037206.15	Islr	protein_coding	n.a.	DMSO UP	0.649277	0.0966414	0.937433	0.476969	0.319999	1.21196	23.27	3.69003	15.7342	21.1319	20.5553	11.9761	13.6983	6.1134	4.64297	14.7163	21.5015	20.9545
ENSMUSG00000037101.16	Ttc29	protein_coding	ESC	Non-ECORD UP	0.18821	0.00235664	0.712805	0.071321	0.609863	1.44564	79.1179	50.4304	116.258	154.967	84.0897	137.326	22.5043	32.6048	61.5194	46.9083	162.336	107.392
ENSMUSG00000047230.6	Cldn2	protein_coding	2CLC	Non-ECORD UP	0.621419	0.0993546	NA	NA	1.14592	4.19151	0	0	6.11886	0	1.86866	11.9761	0	0	0	0.91977	0	9.60416
ENSMUSG00000020396.8	Nefh	protein_coding	ESC	Non-ECORD UP	0.187293	0.727179	0.712805	0.94083	0.348999	0.0950345	819.103	1063.96	872.375	889.299	1428.59	1191.22	168.293	289.368	280.9	174.756	341.873	272.409
ENSMUSG00000118167.1	Gm50216	lincRNA	2CLC	Non-ECORD UP	0.0161894	0.100717	0.506393	0.484982	2.55919	2.77391	3.49049	1.23001	10.4895	16.7294	16.8179	58.2838	0	0	0	0.91977	3.22522	0
ENSMUSG00000032816.15	Igdcc4	protein_coding	n.a.	DMSO UP	0.364171	0.100769	0.820474	0.484982	-0.322175	-0.581662	137.293	202.952	173.076	93.3324	166.311	150.899	201.561	247.593	165.986	226.263	84.9308	99.5341
ENSMUSG00000033826.10	Dnah8	protein_coding	n.a.	DMSO UP	0.753717	0.101191	0.96019	0.485767	-0.0796819	-0.385726	75.6274	78.7207	79.5452	82.7664	70.0747	68.6631	160.466	193.591	197.326	126.009	153.735	142.316
ENSMUSG00000047419.5	Cmya5	protein_coding	2CLC	Non-ECORD UP	0.0725407	0.103035	0.614506	0.490285	3.80303	3.61009	0	0	1.74825	4.40247	9.3433	12.7745	0	0	0	0	0	6.98485
ENSMUSG00000037960.11	Card19	protein_coding	n.a.	DMSO UP	0.632107	0.103569	0.93133	0.490748	0.312394	1.0346	3.49049	18.4502	25.3496	24.6538	13.0806	21.557	9.7845	21.3969	25.5363	35.871	54.8287	25.3201
ENSMUSG00000095836.3	Gm21960	processed_pseudogene	ESC	Non-ECORD UP	0.195241	0.152237	0.717364	0.57093	1.02676	-1.20908	4.65399	22.1402	39.3355	31.6978	33.6359	70.2599	40.1164	5.0945	5.80371	8.27793	9.67566	4.36553
ENSMUSG00000020932.14	Gfap	protein_coding	n.a.	DMSO UP	0.462473	0.103971	0.866481	0.491323	-0.911999	-2.97387	30.251	3.69003	16.6083	18.4904	2.80299	5.58885	0	4.0756	0	0	0	0
ENSMUSG00000070330.2	Tmem235	protein_coding	n.a.	DMSO UP	0.0697158	0.106062	0.614506	0.49558	-2.14265	-1.82734	20.943	0	13.986	0	5.60598	2.39522	24.4612	23.4347	4.64297	3.67908	3.22522	7.85795
ENSMUSG00000073568.2	Arl14epl	protein_coding	ESC	Non-ECORD UP	0.198588	0.0739667	0.719448	0.42672	0.742739	1.02731	95.4069	75.0307	32.3426	166.413	123.332	48.7029	56.7501	153.854	26.6971	109.453	283.819	91.6761
ENSMUSG00000063903.5	Klk1	protein_coding	n.a.	DMSO UP	0.205954	0.10741	0.724139	0.498205	1.04598	1.1743	5.81749	0	6.99299	3.52198	9.3433	14.3713	12.7198	12.2268	11.6074	22.9943	23.6516	35.7973
ENSMUSG00000118206.1	Gm50358	antisense	2CLC	Non-ECORD UP	0.0484788	0.107569	0.582842	0.49866	2.03402	2.7106	5.81749	2.46002	11.3636	13.2074	8.40897	59.8806	0	0	0	1.83954	1.07507	0.873106
ENSMUSG00000031673.6	Cdh11	protein_coding	ESC	Non-ECORD UP	0.205979	0.120855	0.724139	0.52217	0.402472	0.517202	105.878	105.781	70.804	134.716	140.149	97.4058	44.0302	43.8127	69.6446	66.2235	92.4563	66.356
ENSMUSG00000074037.3	Mc1r	protein_coding	n.a.	DMSO UP	0.645096	0.110152	0.935736	0.503474	-0.71559	2.83812	6.98099	2.46002	1.74825	3.52198	0	3.19363	1.9569	0	0	0.91977	7.52551	6.11174
ENSMUSG00000001025.8	S100a6	protein_coding	ESC	Non-ECORD UP	0.21107	0.286568	0.726704	0.718045	-0.45145	0.387318	414.205	632.226	725.522	323.141	504.538	468.665	181.992	310.765	338.937	160.04	346.173	580.615
ENSMUSG00000081137.3	BC022960	transcribed_processed_pseudogene	n.a.	DMSO UP	0.147444	0.110824	0.676711	0.504738	-1.11381	1.24727	53.5209	18.4502	20.979	22.0123	5.60598	15.1697	19.569	10.189	4.64297	22.9943	52.6786	6.98485
ENSMUSG00000019792.8	Trmt11	protein_coding	ESC	Non-ECORD UP	0.216378	0.000519804	0.729307	0.0312495	0.581647	1.86656	23.27	33.2103	35.8391	54.5906	32.7015	51.0981	12.7198	7.1323	5.80371	22.0745	37.6276	34.9242
ENSMUSG00000115124.1	Gm49201	lincRNA	n.a.	DMSO UP	0.48034	0.111423	NA	NA	1.67364	3.99326	0	1.23001	1.74825	7.92444	0.93433	0.798408	0	0	0	9.1977	0	0
ENSMUSG00000025038.7	Efhc2	protein_coding	ESC	Non-ECORD UP	0.225245	0.239079	0.735037	0.672557	1.85176	-2.29613	0	2.46002	5.24474	2.64148	6.54031	19.1618	3.9138	1.0189	0	0.91977	0	0
ENSMUSG00000040794.5	C1qtnf4	protein_coding	n.a.	DMSO UP	0.385618	0.111938	0.830038	0.507087	-0.375864	0.667125	29.0875	39.3603	59.4404	21.1319	29.8986	47.9045	42.0733	59.0962	40.626	58.8653	72.0299	94.2954
ENSMUSG00000109179.2	Gm35339	protein_coding	n.a.	DMSO UP	0.285801	0.11227	0.781586	0.508022	-0.592432	-0.850433	20.943	17.2202	34.0908	17.6099	20.5553	10.3793	25.4397	33.6237	63.8409	29.4326	18.2762	20.0814
ENSMUSG00000112129.1	Pbld1	protein_coding	n.a.	DMSO UP	0.500374	0.113429	0.883764	0.510973	-1.01621	2.54005	1.1635	4.92004	6.11886	0.880494	2.80299	2.39522	0.97845	0	2.32149	0.91977	17.2012	0.873106
ENSMUSG00000022211.9	Carmil3	protein_coding	n.a.	DMSO UP	0.383871	0.113614	0.829577	0.511146	-1.12743	-2.25366	12.7985	6.15005	15.7342	0	4.67165	11.1777	15.6552	6.1134	0	2.75931	0	1.74621
ENSMUSG00000030340.16	Scnn1a	protein_coding	n.a.	DMSO UP	0.670747	0.11384	0.942769	0.511146	0.338575	-1.25459	3.49049	11.0701	11.3636	6.16346	7.47464	19.1618	13.6983	17.3213	19.7326	6.43839	3.22522	11.3504
ENSMUSG00000007805.4	Twist2	protein_coding	ESC	Non-ECORD UP	0.227108	0.332621	0.737079	0.755086	-0.579657	0.52191	30.251	68.8806	47.2027	23.7733	42.9792	31.1379	10.7629	11.2079	16.2504	15.6361	22.5765	16.589
ENSMUSG00000085196.1	Gm14963	lincRNA	n.a.	DMSO UP	0.156357	0.115812	0.687496	0.513979	-1.93942	-2.34412	12.7985	11.0701	5.24474	1.76099	0.93433	4.79045	0	9.1701	9.28594	0	0	3.49242
ENSMUSG00000031785.16	Adgrg1	protein_coding	n.a.	DMSO UP	0.89419	0.116534	0.984989	0.515191	-0.0674345	-0.81046	73.3004	38.1303	38.4614	42.2637	48.5851	51.8965	35.2242	72.3419	44.1082	44.149	8.60058	33.178
ENSMUSG00000086228.3	Ubap1l	protein_coding	n.a.	DMSO UP	0.286209	0.117915	0.78191	0.51768	-0.51966	-0.855898	158.236	73.8007	99.6501	88.0494	85.9583	57.4854	19.569	44.8316	10.4467	6.43839	21.5015	13.9697
ENSMUSG00000035237.7	Lcat	protein_coding	n.a.	DMSO UP	0.0671492	0.119012	0.614506	0.518897	-1.61237	1.43408	27.924	25.8302	13.1118	1.76099	4.67165	15.1697	7.8276	3.0567	4.64297	29.4326	6.45044	6.11174
ENSMUSG00000031397.11	Tktl1	protein_coding	2CLC	Non-ECORD UP	0.610573	0.119319	0.923571	0.518897	0.612953	2.77273	6.98099	11.0701	2.62237	7.92444	6.54031	16.7666	0	0	0	0	3.22522	0.873106
ENSMUSG00000057321.2	Usp17ld	protein_coding	ESC	Non-ECORD UP	0.227084	0.742343	0.737079	0.9456	2.26143	0.820862	0	12.3001	45.4544	31.6978	60.7314	185.231	0	0	0	0	0	0.873106
ENSMUSG00000035560.5	Wdr20rt	protein_coding	ESC	Non-ECORD UP	0.227244	0.15092	0.737163	0.569937	1.00175	2.35423	33.7414	8.61008	13.1118	58.1126	28.0299	24.7506	0	0	0	0	3.22522	0
ENSMUSG00000055027.17	Smyd1	protein_coding	ESC	Non-ECORD UP	0.230901	5.48e-05	0.741334	0.00709629	0.545478	1.81467	19.7795	45.5104	18.3566	44.0247	45.7822	31.1379	15.6552	31.5859	26.6971	67.1432	99.9818	92.5492
ENSMUSG00000034614.14	Pik3ip1	protein_coding	n.a.	DMSO UP	0.856743	0.122408	0.979038	0.524788	-0.0691365	-0.593677	65.1559	63.9606	94.4053	80.1249	62.6001	71.0583	110.565	76.4175	77.7698	87.3782	29.027	58.4981
ENSMUSG00000106181.1	Gm9523	processed_pseudogene	ESC	Non-ECORD UP	0.237023	0.613975	0.74642	0.90022	-0.416089	0.182288	132.639	158.671	131.118	91.5714	118.66	106.188	39.138	84.5687	97.5024	93.8166	106.432	50.6401
ENSMUSG00000042109.8	Csdc2	protein_coding	n.a.	DMSO UP	0.715826	0.124565	0.951951	0.528321	-0.330826	1.68139	10.4715	14.7601	34.0908	16.7294	7.47464	23.1538	0.97845	4.0756	1.16074	11.957	0	7.85795
ENSMUSG00000070867.4	Trabd2b	protein_coding	2CLC	Non-ECORD UP	0.331622	0.12518	0.805536	0.529302	-0.651603	1.11078	39.5589	38.1303	12.2377	10.5659	21.4896	24.7506	10.7629	9.1701	3.48223	14.7163	27.9519	8.73106
ENSMUSG00000024186.15	Rgs11	protein_coding	n.a.	DMSO UP	0.38078	0.125569	0.828815	0.529696	-0.386356	-0.682897	30.251	45.5104	56.818	43.1442	24.2926	34.3315	50.8794	47.8883	38.3045	19.3152	25.8018	40.1629
ENSMUSG00000017830.15	Dhx58	protein_coding	n.a.	DMSO UP	0.801561	0.125818	0.968296	0.529696	0.24763	-1.61886	6.98099	8.61008	6.11886	10.5659	11.212	3.99204	14.6767	5.0945	5.80371	0	2.15015	6.11174
ENSMUSG00000116951.1	Gm49756	lincRNA	2CLC	Non-ECORD UP	0.321662	0.126006	0.802009	0.529696	0.960855	1.69429	6.98099	9.84009	2.62237	9.68543	14.0149	13.5729	3.9138	1.0189	1.16074	7.35816	1.07507	11.3504
ENSMUSG00000016918.15	Sulf1	protein_coding	ESC	Non-ECORD UP	0.23979	0.395452	0.748857	0.799779	0.289092	0.20991	350.213	538.745	491.257	552.07	594.234	540.522	471.613	447.297	282.061	579.455	460.131	350.989
ENSMUSG00000003452.15	Bicd1	protein_coding	ESC	Non-ECORD UP	0.249049	0.579532	0.754121	0.886152	0.688788	0.344843	20.943	47.9704	21.8531	31.6978	34.5702	79.0424	14.6767	14.2646	26.6971	16.5559	43.0029	11.3504
ENSMUSG00000025221.16	Kcnip2	protein_coding	n.a.	DMSO UP	0.677174	0.127978	0.944517	0.533864	-0.17092	-0.626925	54.6844	36.9003	57.6921	36.1002	52.3225	44.7108	51.8578	82.5309	41.7867	49.6676	25.8018	38.4167
ENSMUSG00000107477.1	Gm44366	sense_intronic	n.a.	DMSO UP	0.660188	0.128114	NA	NA	-1.35711	-4.50561	0	2.46002	0	0	0	0.798408	7.8276	4.0756	0	0	0	0
ENSMUSG00000022429.11	Dmc1	protein_coding	n.a.	DMSO UP	0.349652	0.130717	0.813326	0.539122	-0.436299	-0.711599	32.5779	25.8302	28.8461	18.4904	18.6866	27.1459	39.138	25.4725	29.0186	19.3152	21.5015	16.589
ENSMUSG00000042213.17	Zfand4	protein_coding	n.a.	DMSO UP	0.532226	0.131749	0.895443	0.540943	0.450444	-1.1646	4.65399	19.6802	10.4895	14.0879	14.0149	19.1618	12.7198	10.189	13.9289	6.43839	7.52551	2.61932
ENSMUSG00000035711.5	Dok3	protein_coding	n.a.	DMSO UP	0.271598	0.132502	0.772071	0.542313	-0.833849	-1.04896	2.327	23.3702	8.74123	5.28296	7.47464	6.38726	20.5474	33.6237	33.6615	10.1175	19.3513	13.0966
ENSMUSG00000002012.13	Pnck	protein_coding	n.a.	DMSO UP	0.787103	0.133291	0.965517	0.543162	0.274412	1.53537	10.4715	0	20.979	23.7733	2.80299	11.9761	12.7198	1.0189	8.1252	14.7163	32.2522	16.589
ENSMUSG00000043155.4	Hpdl	protein_coding	ESC	Non-ECORD UP	0.255095	0.430656	0.759751	0.818526	-0.298209	-0.208312	344.395	522.755	545.453	348.676	354.111	446.31	274.944	399.409	348.223	218.905	260.168	405.121
ENSMUSG00000038260.10	Trpm4	protein_coding	n.a.	DMSO UP	0.824561	0.133385	0.972793	0.543284	-0.0696151	-0.465167	107.042	70.1106	88.2865	101.257	91.5643	60.679	108.608	152.835	114.914	108.533	72.0299	91.6761
ENSMUSG00000036273.15	Lrrk2	protein_coding	ESC	Non-ECORD UP	0.255201	0.77444	0.759751	0.953984	1.24792	-0.332801	2.327	8.61008	5.24474	21.1319	8.40897	8.78249	8.80605	5.0945	0	8.27793	1.07507	1.74621
ENSMUSG00000045664.5	Cdc42ep2	protein_coding	n.a.	DMSO UP	0.746906	0.13401	0.959466	0.543953	-0.140007	-0.635483	54.6844	38.1303	78.6711	66.9175	57.9284	31.9363	83.1682	160.986	78.9305	43.2292	89.2311	75.9602
ENSMUSG00000098534.1	Gm27167	lincRNA	2CLC	Non-ECORD UP	0.307399	0.135074	0.79756	0.545541	0.975198	-2.56643	6.98099	11.0701	41.9579	10.5659	30.8329	77.4456	0	3.0567	0	0	0	0
ENSMUSG00000034917.8	Tjp3	protein_coding	n.a.	DMSO UP	0.218232	0.135471	0.729617	0.545906	-0.599868	-0.713357	36.0684	25.8302	54.1956	23.7733	19.6209	33.5331	31.3104	83.5498	46.4297	40.4699	29.027	28.8125
ENSMUSG00000092035.8	Peg10	protein_coding	2CLC	Non-ECORD UP	0.638349	0.136886	0.933694	0.547462	0.117619	-0.373585	2616.71	3975.4	3383.73	2439.85	4561.4	3821.98	1566.5	1810.59	2249.52	1522.22	1771.72	1049.47
ENSMUSG00000041809.5	Efhc1	protein_coding	n.a.	DMSO UP	0.507961	0.137196	0.886434	0.547754	-0.794211	-1.88358	22.1065	0	8.74123	4.40247	10.2776	3.19363	10.7629	11.2079	5.80371	6.43839	1.07507	0
ENSMUSG00000024155.8	Meiob	protein_coding	n.a.	DMSO UP	0.845119	0.138493	NA	NA	0.565706	-4.3686	0	0	2.62237	0	0	3.99204	3.9138	0	6.96446	0	0	0
ENSMUSG00000056492.6	Adgrf5	protein_coding	ESC	Non-ECORD UP	0.255368	0.225826	0.759881	0.658405	-1.12484	1.78601	18.616	40.5904	19.2307	16.7294	11.212	7.98408	0	0	2.32149	7.35816	0	0
ENSMUSG00000039419.17	Cntnap2	protein_coding	2CLC	Non-ECORD UP	0.433962	0.138774	0.853963	0.550344	0.394079	0.791014	45.3764	22.1402	61.1886	65.1565	46.7165	58.2838	26.4181	17.3213	11.6074	17.4756	27.9519	50.6401
ENSMUSG00000037771.11	Slc32a1	protein_coding	n.a.	DMSO UP	0.622151	0.139319	0.927864	0.55089	0.356799	1.03532	8.14449	13.5301	21.8531	11.4464	22.4239	22.3554	8.80605	42.7938	11.6074	31.2722	80.6305	18.3352
ENSMUSG00000078932.8	CN725425	protein_coding	2CLC	Non-ECORD UP	0.136689	0.139872	0.667651	0.552113	1.69784	2.05488	4.65399	1.23001	6.11886	9.68543	13.0806	16.7666	1.9569	1.0189	0	6.43839	6.45044	0
ENSMUSG00000087193.7	Gm14820	antisense	ESC	Non-ECORD UP	0.256709	0.885981	0.761042	0.983146	-0.302262	-0.038037	285.057	161.131	199.3	221.884	140.149	161.278	214.28	198.686	257.685	188.553	216.09	247.962
ENSMUSG00000040280.10	Ndufa4l2	protein_coding	n.a.	DMSO UP	0.000512426	0.141843	0.188717	0.555214	-1.13543	-0.471943	473.544	205.412	512.236	197.231	111.185	233.934	1169.25	1101.43	739.393	894.936	555.813	719.439
ENSMUSG00000034177.15	Rnf43	protein_coding	n.a.	DMSO UP	0.485635	0.142353	0.876914	0.556191	-0.767367	-1.79703	13.962	4.92004	9.61536	1.76099	10.2776	4.79045	8.80605	1.0189	9.28594	1.83954	0	3.49242
ENSMUSG00000109494.1	Gm21033	processed_pseudogene	2CLC	ECORD	0.0639216	1	0.612688	1	2.12407	0	4.65399	1.23001	11.3636	14.9684	11.212	50.2997	0	0	0	0	0	0
ENSMUSG00000026251.13	Chrnd	protein_coding	n.a.	DMSO UP	0.615764	0.145586	NA	NA	-0.858019	-2.79767	3.49049	6.15005	1.74825	0	4.67165	1.59682	6.84915	0	5.80371	0	0	1.74621
ENSMUSG00000058252.6	Tcp11x2	protein_coding	2CLC	ECORD	0.0674469	0.0107041	0.614506	0.165238	2.89989	4.65354	0	3.69003	0	14.9684	4.67165	6.38726	0	0	0	6.43839	6.45044	1.74621
ENSMUSG00000013483.14	Card14	protein_coding	n.a.	DMSO UP	0.828098	0.147244	0.973789	0.564427	-0.116962	-0.73996	25.597	29.5203	11.3636	22.8928	24.2926	13.5729	50.8794	62.1529	45.269	51.5071	20.4264	22.7008
ENSMUSG00000034706.16	Dnaic2	protein_coding	n.a.	DMSO UP	0.00596069	0.147465	0.407511	0.564899	-1.24605	-0.570441	31.4145	25.8302	55.0698	19.3709	6.54031	21.557	210.367	264.914	211.255	177.516	80.6305	203.434
ENSMUSG00000054733.9	Msra	protein_coding	2CLC	Non-ECORD UP	0.315485	0.148961	0.799993	0.56788	-0.34742	0.49959	63.9924	93.4808	64.6851	51.0686	60.7314	62.2758	44.0302	52.9828	77.7698	77.2607	64.5044	103.9
ENSMUSG00000030757.13	Zkscan2	protein_coding	n.a.	DMSO UP	0.371408	0.149548	0.824002	0.568836	0.422506	0.664885	60.5019	56.5805	27.9719	97.7348	54.1911	41.5172	77.2975	97.8144	62.6801	203.269	118.258	55.8788
ENSMUSG00000027895.10	Kcnc4	protein_coding	n.a.	DMSO UP	0.87129	0.149772	0.982669	0.569031	0.296376	3.17851	2.327	2.46002	10.4895	0	9.3433	9.58089	0	0	0	0	5.37536	0
ENSMUSG00000116812.1	Gm2792	unprocessed_pseudogene	ESC	Non-ECORD UP	0.258267	0.716505	0.761972	0.938086	0.654293	0.210091	26.7605	30.7503	25.3496	37.8612	47.6508	44.7108	22.5043	24.4536	48.7512	66.2235	35.4774	8.73106
ENSMUSG00000022636.13	Alcam	protein_coding	2CLC	Non-ECORD UP	0.0114112	0.152182	0.469406	0.57093	1.25288	0.73846	18.616	35.6703	18.3566	58.1126	75.6807	38.3236	9.7845	22.4158	22.0541	22.0745	32.2522	35.7973
ENSMUSG00000062380.4	Tubb3	protein_coding	ESC	Non-ECORD UP	0.259317	0.547005	0.76217	0.8723	-0.250752	-0.134303	2082.66	2135.3	2229.01	1560.24	1835.02	2023.17	1338.52	1633.3	1403.34	924.369	1179.36	1881.54
ENSMUSG00000045827.10	Serpinb9	protein_coding	ESC	Non-ECORD UP	0.261679	0.981517	0.765243	1	0.990566	0.0214824	9.30799	19.6802	26.2237	16.7294	60.7314	32.7347	0	7.1323	23.2149	2.75931	18.2762	9.60416
ENSMUSG00000113536.1	Gm49327	transcribed_unprocessed_pseudogene	n.a.	DMSO UP	0.453497	0.152728	0.86387	0.57193	0.783813	-1.21345	0	1.23001	5.24474	1.76099	3.73732	6.38726	35.2242	19.3591	12.7682	7.35816	8.60058	13.0966
ENSMUSG00000039578.17	Ccser1	protein_coding	2CLC	Non-ECORD UP	0.0182588	0.153362	0.506393	0.572392	2.37182	2.3123	3.49049	6.15005	10.4895	21.1319	17.7523	66.2679	0.97845	0	0	5.51862	0	0
ENSMUSG00000105368.1	Gm43759	TEC	n.a.	DMSO UP	0.972309	0.154005	0.997397	0.573885	-0.0358739	-1.55345	8.14449	7.38007	12.2377	12.3269	9.3433	5.58885	10.7629	12.2268	6.96446	10.1175	0	0
ENSMUSG00000027297.14	Ltk	protein_coding	n.a.	DMSO UP	0.304935	0.154365	0.795	0.574227	-1.09174	1.65302	13.962	15.9901	4.37062	7.92444	6.54031	1.59682	5.8707	0	1.16074	12.8768	4.30029	5.23864
ENSMUSG00000040650.8	Cyp2b23	protein_coding	ESC	Non-ECORD UP	0.269278	0.675983	0.771232	0.923983	1.62558	-0.617969	2.327	0	6.11886	5.28296	4.67165	16.7666	8.80605	6.1134	0	0.91977	0	8.73106
ENSMUSG00000031295.13	Phka2	protein_coding	n.a.	DMSO UP	0.391069	0.155173	0.832779	0.575227	0.536219	-0.866416	24.4335	15.9901	8.74123	30.8173	21.4896	18.3634	21.5259	52.9828	35.983	35.871	15.051	9.60416
ENSMUSG00000028860.13	Sytl1	protein_coding	n.a.	DMSO UP	0.0863451	0.155609	0.620043	0.575333	-2.36351	-2.32293	10.4715	3.69003	7.86711	0	1.86866	2.39522	4.89225	2.0378	2.32149	0.91977	0	0.873106
ENSMUSG00000032766.9	Gng11	protein_coding	ESC	Non-ECORD UP	0.27586	0.269469	0.775451	0.701709	-0.443085	0.461859	68.6464	79.9507	61.1886	35.2198	65.4031	53.4933	25.4397	44.8316	42.9475	39.5501	38.7026	76.8333
ENSMUSG00000037411.10	Serpine1	protein_coding	ESC	Non-ECORD UP	0.276526	0.826732	0.776522	0.968393	-0.241762	-0.0488058	3333.42	4976.62	3215.9	2799.09	3888.68	3058.7	1597.81	2151.92	2038.26	1728.25	1512.63	2353.02
ENSMUSG00000057143.15	Trim12c	protein_coding	ESC	Non-ECORD UP	0.277258	0.000105893	0.777366	0.0110183	0.471899	1.79648	34.9049	75.0307	62.0628	49.3077	81.2867	107.785	10.7629	28.5292	19.7326	71.7421	81.7055	51.5132
ENSMUSG00000037185.9	Krt80	protein_coding	n.a.	DMSO UP	0.145294	0.158823	0.676477	0.579893	1.40037	1.3467	0	15.9901	2.62237	7.04395	18.6866	22.3554	4.89225	10.189	4.64297	13.7966	27.9519	8.73106
ENSMUSG00000026686.14	Lmx1a	protein_coding	2CLC	Non-ECORD UP	0.181439	0.160058	0.710528	0.581732	1.57666	-2.56305	9.30799	1.23001	7.86711	7.92444	17.7523	29.5411	0	3.0567	0	0	0	0
ENSMUSG00000110661.1	Gm31805	lincRNA	n.a.	DMSO UP	0.500079	0.160588	0.883554	0.582211	-0.741875	-1.59531	4.65399	8.61008	5.24474	4.40247	0.93433	5.58885	4.89225	9.1701	8.1252	3.67908	0	3.49242
ENSMUSG00000048583.16	Igf2	protein_coding	ESC	Non-ECORD UP	0.281897	0.555478	0.779955	0.875802	0.546494	-0.330897	61.6654	157.441	244.755	65.1565	310.197	303.395	30.3319	23.4347	18.5719	25.7536	16.1261	15.7159
ENSMUSG00000038756.13	Ttll6	protein_coding	n.a.	DMSO UP	0.366407	0.160925	0.821941	0.5828	-0.704573	-1.0657	13.962	11.0701	10.4895	3.52198	10.2776	7.98408	6.84915	22.4158	25.5363	12.8768	4.30029	8.73106
ENSMUSG00000116114.1	Gm35853	antisense	n.a.	DMSO UP	0.0144936	0.162349	0.499708	0.585187	2.98153	1.26154	0	2.46002	0.874123	9.68543	11.212	4.79045	16.6336	17.3213	0	37.7106	26.8768	17.4621
ENSMUSG00000116009.1	Gm49503	lincRNA	n.a.	DMSO UP	0.340039	0.163024	0.80825	0.586702	-0.541337	-0.735267	15.1255	9.84009	36.7132	12.3269	14.0149	16.7666	49.9009	64.1907	48.7512	47.8281	18.2762	31.4318
ENSMUSG00000097439.6	Gm16754	antisense	n.a.	DMSO UP	0.366547	0.163403	0.821941	0.587101	-0.342509	-0.516758	63.9924	44.2804	62.0628	44.0247	60.7314	30.3395	97.845	90.6821	59.1979	64.3839	44.078	64.6098
ENSMUSG00000052026.8	Slc6a7	protein_coding	n.a.	DMSO UP	0.597261	0.163823	0.919276	0.587482	0.370398	0.898049	11.635	9.84009	8.74123	19.3709	14.9493	4.79045	45.0087	7.1323	18.5719	38.6304	47.3032	46.2746
ENSMUSG00000071773.4	Rhox1	protein_coding	ESC	Non-ECORD UP	0.282945	1	0.779955	1	1.53022	0	1.1635	7.38007	2.62237	7.04395	12.1463	12.7745	0	0	0	0	0	0
ENSMUSG00000031066.10	Usp11	protein_coding	n.a.	DMSO UP	0.412316	0.165464	0.845062	0.590325	-0.196432	-0.326077	289.711	211.562	226.398	221.004	216.764	197.207	397.251	443.222	381.884	426.773	318.222	230.5
ENSMUSG00000061718.12	Ppp1r1b	protein_coding	n.a.	DMSO UP	0.346784	0.165503	0.811511	0.590359	-0.610178	-1.05836	63.9924	27.0602	58.5663	28.1758	30.8329	39.122	3.9138	10.189	18.5719	0	9.67566	6.11174
ENSMUSG00000111390.1	Gm48796	antisense	n.a.	DMSO UP	0.713515	0.165593	0.951415	0.590473	-0.359733	1.36379	6.98099	3.69003	8.74123	7.04395	0.93433	7.18567	5.8707	5.0945	1.16074	11.957	11.8258	7.85795
ENSMUSG00000005553.14	Atp4a	protein_coding	n.a.	DMSO UP	0.688621	0.16581	0.946297	0.590722	-0.465363	1.88737	11.635	8.61008	9.61536	0	17.7523	3.99204	1.9569	2.0378	0	2.75931	5.37536	6.98485
ENSMUSG00000017718.15	Afmid	protein_coding	n.a.	DMSO UP	0.0830303	0.16751	0.619299	0.592862	-0.817954	-0.614106	51.1939	20.9102	33.2167	28.1758	21.4896	10.3793	60.6639	60.1151	73.1268	51.5071	36.5525	38.4167
ENSMUSG00000025432.11	Avil	protein_coding	n.a.	DMSO UP	0.622635	0.167892	0.927864	0.593144	-0.590044	-2.03378	8.14449	14.7601	8.74123	12.3269	4.67165	3.99204	0	9.1701	2.32149	2.75931	0	0
ENSMUSG00000029660.10	Tex26	protein_coding	n.a.	DMSO UP	0.433089	0.168128	NA	NA	-2.10576	-3.93521	13.962	0	0	0	0	3.19363	6.84915	0	1.16074	0	0	0
ENSMUSG00000041515.10	Irf8	protein_coding	n.a.	DMSO UP	0.120527	0.168549	0.657717	0.593287	-0.738036	-0.635965	84.9354	25.8302	30.5943	29.0563	23.3582	31.9363	80.2329	78.4553	53.3942	48.7478	55.9038	32.3049
ENSMUSG00000030220.13	Arhgdib	protein_coding	ESC	Non-ECORD UP	0.28716	0.359896	0.782302	0.774116	-0.444301	0.392206	154.745	159.901	133.741	93.3324	124.266	111.777	28.375	74.3797	84.7342	39.5501	70.9548	134.458
ENSMUSG00000007097.14	Atp1a2	protein_coding	n.a.	DMSO UP	0.637099	0.170314	NA	NA	-1.08979	3.46169	9.30799	0	0	0.880494	1.86866	1.59682	0	0	0	4.59885	0	1.74621
ENSMUSG00000060550.16	H2-Q7	protein_coding	n.a.	DMSO UP	0.360026	0.171968	0.818072	0.597194	-0.780689	1.71289	54.6844	17.2202	36.7132	14.0879	25.2269	23.9522	0	3.0567	0	9.1977	0	0.873106
ENSMUSG00000030782.17	Tgfb1i1	protein_coding	ESC	Non-ECORD UP	0.289561	0.589123	0.783938	0.889552	-0.368445	-0.196963	68.6464	100.861	76.0487	60.7541	77.5494	51.8965	48.9225	49.9261	46.4297	28.5129	44.078	54.1326
ENSMUSG00000117899.1	Gm50218	antisense	n.a.	DMSO UP	0.611334	0.172097	0.923822	0.597308	0.575827	-1.561	0	4.92004	6.99299	3.52198	6.54031	7.98408	5.8707	4.0756	16.2504	1.83954	5.37536	1.74621
ENSMUSG00000118282.1	Gm4840	processed_pseudogene	ESC	Non-ECORD UP	0.294085	0.155984	0.788068	0.575526	1.42594	-2.24594	13.962	33.2103	107.517	60.7541	56.0598	299.403	0	10.189	6.96446	0	0	3.49242
ENSMUSG00000005045.16	Chd5	protein_coding	n.a.	DMSO UP	0.636033	0.172452	0.932939	0.598386	-0.146769	-0.395996	67.4829	46.7404	71.6781	52.8296	47.6508	67.8647	159.487	168.119	113.753	114.971	122.558	98.661
ENSMUSG00000035000.8	Dpp4	protein_coding	ESC	Non-ECORD UP	0.299048	8.67e-05	0.79172	0.00970576	0.654582	2.62546	3.49049	72.5706	51.5733	75.7225	59.7971	65.4694	12.7198	6.1134	13.9289	36.7908	88.156	76.8333
ENSMUSG00000029359.13	Tesc	protein_coding	n.a.	DMSO UP	0.348032	0.173137	0.812464	0.598765	-1.1673	-1.76479	32.5779	1.23001	12.2377	0.880494	8.40897	11.1777	8.80605	7.1323	17.4111	0	0	9.60416
ENSMUSG00000086007.1	1700057H21Rik	lincRNA	ESC	Non-ECORD UP	0.29853	0.070501	0.79172	0.417759	1.12937	2.12546	9.30799	1.23001	6.99299	12.3269	10.2776	15.9682	6.84915	0	0	3.67908	8.60058	18.3352
ENSMUSG00000018554.13	Ybx2	protein_coding	n.a.	DMSO UP	0.104792	0.175047	0.643476	0.601548	-0.67481	-0.572798	89.5894	45.5104	112.762	48.4272	40.1762	67.0663	98.8234	51.9639	46.4297	47.8281	44.078	41.036
ENSMUSG00000093961.1	Obox4-ps17	unprocessed_pseudogene	2CLC	ECORD	0.0712919	1	0.614506	1	2.67954	0	1.1635	1.23001	3.49649	7.92444	7.47464	23.1538	0	0	0	0	0	0
ENSMUSG00000014782.16	Plekhg4	protein_coding	n.a.	DMSO UP	0.708051	0.176166	0.949457	0.602522	0.435812	1.57652	0	1.23001	16.6083	12.3269	3.73732	8.78249	4.89225	8.1512	1.16074	4.59885	26.8768	11.3504
ENSMUSG00000025328.9	Padi3	protein_coding	n.a.	DMSO UP	0.47441	0.176309	0.870838	0.602704	0.356137	-0.65146	27.924	13.5301	30.5943	29.9368	26.1612	36.7268	33.2673	76.4175	42.9475	22.0745	32.2522	42.7822
ENSMUSG00000000204.16	Slfn4	protein_coding	ESC	ECORD	0.427357	0.177849	NA	NA	2.28889	-3.93993	0	0	1.74825	5.28296	3.73732	0	0	0	8.1252	0	0	0
ENSMUSG00000058756.13	Thra	protein_coding	n.a.	DMSO UP	0.0424051	0.179825	0.579154	0.606893	-0.596138	-0.398465	148.928	145.141	171.328	74.842	110.251	122.955	131.112	153.854	92.8594	96.5759	116.108	75.0871
ENSMUSG00000041323.6	Ak7	protein_coding	ESC	Non-ECORD UP	0.304581	0.085703	0.794875	0.453658	0.420776	0.704392	41.8859	49.2004	31.4684	74.842	42.0448	46.3077	28.375	54.0017	32.5008	53.3467	78.4803	55.8788
ENSMUSG00000084902.2	Gm281	protein_coding	2CLC	Non-ECORD UP	0.383902	0.181813	NA	NA	1.61908	2.95342	0	7.38007	0	7.92444	10.2776	3.99204	0	0	0	0.91977	0	3.49242
ENSMUSG00000095026.2	Gm3336	protein_coding	n.a.	DMSO UP	0.983849	0.182447	NA	NA	-0.0450847	-3.28243	0	7.38007	0.874123	7.92444	0	0	6.84915	3.0567	0	0	1.07507	0
ENSMUSG00000115302.1	Gm49394	protein_coding	ESC	Non-ECORD UP	0.311157	0.715153	0.79901	0.937781	0.514946	-0.206207	50.0304	145.141	208.915	62.5151	259.744	256.289	26.4181	19.3591	18.5719	25.7536	16.1261	13.9697
ENSMUSG00000073795.11	Spef1l	protein_coding	n.a.	DMSO UP	0.965259	0.187587	0.99593	0.616234	0.0262647	-0.821738	30.251	14.7601	11.3636	28.1758	11.212	17.565	19.569	20.378	18.5719	10.1175	10.7507	12.2235
ENSMUSG00000030616.16	Sytl2	protein_coding	ESC	Non-ECORD UP	0.314152	0.0745787	0.799993	0.427441	-0.777795	1.47213	6.98099	34.4403	21.8531	8.80494	11.212	16.7666	5.8707	1.0189	10.4467	17.4756	21.5015	8.73106
ENSMUSG00000002346.16	Slc25a42	protein_coding	n.a.	DMSO UP	0.97562	0.189042	0.997914	0.617667	0.0117494	-0.499865	82.6084	63.9606	79.5452	77.4835	75.6807	75.0503	105.673	135.514	92.8594	131.527	38.7026	65.4829
ENSMUSG00000002384.2	Bmp8b	protein_coding	ESC	Non-ECORD UP	0.315275	0.252196	0.799993	0.684656	0.606656	-0.765351	12.7985	20.9102	37.5873	18.4904	56.0598	35.1299	15.6552	13.2457	13.9289	7.35816	12.9009	5.23864
ENSMUSG00000067764.11	Xlr5c	protein_coding	ESC	ECORD	0.335711	0.191043	NA	NA	3.15024	4.24601	0	0	0	5.28296	0	0	0	0	0	0	7.52551	3.49242
ENSMUSG00000070509.15	Rgma	protein_coding	n.a.	DMSO UP	0.424202	0.192511	0.849608	0.622216	-0.362702	-0.565335	23.27	52.8905	47.2027	19.3709	31.7672	44.7108	82.1898	102.909	80.0913	89.2177	51.6035	38.4167
ENSMUSG00000074272.10	Ceacam1	protein_coding	ESC	Non-ECORD UP	0.318498	0.85244	0.800621	0.974204	0.33584	0.0614526	194.304	111.931	90.9088	161.13	213.962	125.35	300.384	248.612	247.238	380.785	283.819	166.763
ENSMUSG00000028539.14	Artn	protein_coding	n.a.	DMSO UP	0.804103	0.193007	0.968648	0.62237	-0.191298	1.15462	9.30799	20.9102	27.0978	8.80494	10.2776	31.1379	5.8707	1.0189	4.64297	5.51862	9.67566	10.4773
ENSMUSG00000109025.1	Gm6858	unprocessed_pseudogene	ESC	ECORD	0.695889	0.193327	NA	NA	-0.780911	-3.0179	0	6.15005	4.37062	4.40247	0.93433	0.798408	1.9569	0	2.32149	0	0	0
ENSMUSG00000024854.4	Pold4	protein_coding	n.a.	DMSO UP	0.200057	0.193599	0.72055	0.623016	-0.483309	0.488254	82.6084	91.0208	91.7829	78.364	53.2568	58.2838	35.2242	68.2663	111.431	103.014	80.6305	116.123
ENSMUSG00000004791.7	Pgf	protein_coding	n.a.	DMSO UP	0.40165	0.193995	0.838353	0.623584	-0.765215	1.31014	38.3954	17.2202	14.8601	11.4464	19.6209	10.3793	1.9569	7.1323	2.32149	22.0745	0	6.11174
ENSMUSG00000042064.13	Myo3b	protein_coding	ESC	Non-ECORD UP	0.33189	0.97974	0.805536	1	1.6297	0.0454643	0	9.84009	5.24474	0.880494	17.7523	27.9443	0	7.1323	0	7.35816	0	0
ENSMUSG00000078815.8	Cacng6	protein_coding	n.a.	DMSO UP	0.686301	0.195627	0.946181	0.625523	-0.138307	-0.430294	40.7224	104.551	97.9018	54.5906	81.2867	85.4296	147.746	167.1	138.128	122.329	117.183	96.9148
ENSMUSG00000028610.16	Dmrtb1	protein_coding	n.a.	DMSO UP	0.351511	0.196582	0.814598	0.626756	-0.748818	1.59922	38.3954	67.6506	51.5733	17.6099	52.3225	23.9522	2.93535	0	0	9.1977	0	0
ENSMUSG00000033880.11	Lgals3bp	protein_coding	ESC	Non-ECORD UP	0.335709	0.692249	0.808167	0.929402	-0.371043	-0.163016	115.186	75.0307	89.1606	49.3077	86.8927	79.8408	42.0733	43.8127	31.3401	42.3094	18.2762	43.6553
ENSMUSG00000113566.1	Gm40977	lincRNA	2CLC	Non-ECORD UP	0.126662	0.200608	0.66043	0.630563	2.45284	2.07658	0	18.4502	13.1118	87.1689	45.7822	39.9204	0	0	19.7326	17.4756	39.7777	25.3201
ENSMUSG00000054999.2	Naaladl1	protein_coding	n.a.	DMSO UP	0.757636	0.202244	0.960471	0.632357	0.18618	-0.74151	16.289	22.1402	15.7342	19.3709	13.0806	28.7427	52.8363	34.6426	33.6615	36.7908	29.027	6.98485
ENSMUSG00000091345.9	Col6a5	protein_coding	ESC	Non-ECORD UP	0.339185	0.000927997	0.80825	0.0423843	0.400782	1.43941	25.597	46.7404	63.811	53.7101	68.2061	59.0822	22.5043	22.4158	29.0186	87.3782	70.9548	41.9091
ENSMUSG00000028943.18	Espn	protein_coding	n.a.	DMSO UP	0.821564	0.203667	0.972144	0.633805	-0.0704318	-0.394025	74.4639	92.2508	99.6501	60.7541	93.433	99.801	147.746	95.7766	95.1809	74.5014	95.6815	88.1837
ENSMUSG00000057948.12	Unc13d	protein_coding	n.a.	DMSO UP	0.321901	0.204107	0.802308	0.634622	-0.844636	-1.14314	33.7414	20.9102	22.7272	21.1319	14.0149	7.98408	18.5905	21.3969	2.32149	13.7966	0	5.23864
ENSMUSG00000111133.1	Gm5831	processed_pseudogene	2CLC	Non-ECORD UP	0.318941	0.204862	0.800751	0.635524	0.382776	-0.473746	50.0304	49.2004	33.2167	70.4395	55.1255	46.3077	94.9096	51.9639	103.306	73.5816	60.2041	46.2746
ENSMUSG00000047643.5	Gm5454	processed_pseudogene	ESC	Non-ECORD UP	0.3392	0.036518	0.80825	0.306381	0.310225	-0.675624	194.304	162.361	127.622	224.526	196.209	178.843	241.677	157.93	398.135	204.189	180.612	114.377
ENSMUSG00000072640.11	Lyrm9	protein_coding	n.a.	DMSO UP	0.466344	0.206833	0.867476	0.637482	-0.2629	0.458215	187.323	87.3308	90.0347	145.281	77.5494	80.6392	90.9958	70.3041	104.467	126.009	138.684	100.407
ENSMUSG00000117873.1	Gm45928	protein_coding	n.a.	DMSO UP	0.345436	0.207739	0.811136	0.637977	-0.5529	0.747313	31.4145	9.84009	23.6013	14.9684	15.8836	13.5729	12.7198	10.189	17.4111	22.0745	17.2012	27.9394
ENSMUSG00000052142.15	Rasal3	protein_coding	n.a.	DMSO UP	0.935578	0.208132	NA	NA	0.241764	3.88186	0	0	3.49649	2.64148	0	1.59682	0	0	0	0	8.60058	0
ENSMUSG00000053338.9	Tarm1	protein_coding	n.a.	DMSO UP	0.131339	0.208641	0.662394	0.638874	2.54479	-1.95522	0	1.23001	1.74825	11.4464	0	6.38726	8.80605	6.1134	9.28594	0	0	6.11174
ENSMUSG00000025375.15	Aatk	protein_coding	n.a.	DMSO UP	0.569228	0.211106	0.908697	0.64161	-0.54578	-1.27861	17.4525	31.9803	34.9649	16.7294	25.2269	15.9682	21.5259	16.3024	0	13.7966	0	1.74621
ENSMUSG00000028979.17	Masp2	protein_coding	n.a.	DMSO UP	0.220627	0.211262	0.731224	0.641863	0.473573	0.499487	36.0684	55.3505	48.9509	81.8859	52.3225	60.679	41.0949	28.5292	31.3401	64.3839	35.4774	42.7822
ENSMUSG00000052334.11	1700024B05Rik	protein_coding	ESC	ECORD	0.00437418	0.211819	0.382182	0.642843	4.86626	1.71574	0	0	0.874123	13.2074	3.73732	16.7666	0	0	6.96446	10.1175	8.60058	3.49242
ENSMUSG00000036249.16	Rbm43	protein_coding	ESC	Non-ECORD UP	0.359251	0.824028	0.817674	0.967607	0.535824	-0.133652	29.0875	31.9803	44.5803	29.9368	77.5494	46.3077	10.7629	49.9261	22.0541	27.5931	10.7507	36.6704
ENSMUSG00000024793.14	Tnfrsf25	protein_coding	n.a.	DMSO UP	0.289753	0.214066	0.783938	0.644837	-0.662494	-0.791117	26.7605	8.61008	32.3426	12.3269	14.0149	16.7666	23.4828	23.4347	16.2504	7.35816	10.7507	18.3352
ENSMUSG00000107749.1	Gm44321	TEC	n.a.	DMSO UP	0.86354	0.21768	NA	NA	0.489712	-3.71666	0	4.92004	0	4.40247	0	2.39522	0	0	6.96446	0	0	0
ENSMUSG00000022887.9	Masp1	protein_coding	ESC	Non-ECORD UP	0.366147	0.939356	0.821722	0.996796	-0.375709	-0.0322884	81.4449	179.582	74.3005	123.269	91.5643	43.114	58.707	66.2285	75.4483	63.4641	78.4803	54.1326
ENSMUSG00000022012.9	Enox1	protein_coding	ESC	Non-ECORD UP	0.369462	0.0365118	0.823174	0.306381	0.24606	0.583971	247.825	393.603	368.88	412.952	400.827	384.833	144.811	137.552	254.203	193.152	318.222	291.617
ENSMUSG00000024871.11	Doc2g	protein_coding	n.a.	DMSO UP	0.750288	0.220847	0.959997	0.653301	0.225082	0.804028	6.98099	6.15005	8.74123	9.68543	5.60598	10.3793	12.7198	11.2079	8.1252	21.1547	19.3513	15.7159
ENSMUSG00000071531.3	Gprin2	protein_coding	n.a.	DMSO UP	0.88322	0.221379	0.983682	0.653709	-0.071614	-0.577736	34.9049	33.2103	52.4474	13.2074	47.6508	54.2917	88.0605	86.6065	84.7342	90.1375	45.1531	38.4167
ENSMUSG00000020044.13	Timp3	protein_coding	ESC	Non-ECORD UP	0.373673	0.0438565	0.824908	0.331627	0.258538	0.593091	659.703	881.918	514.859	798.608	1034.3	625.952	247.548	297.519	337.776	606.129	468.732	256.693
ENSMUSG00000032006.15	Pdgfd	protein_coding	ESC	Non-ECORD UP	0.374282	0.022074	0.82514	0.236837	1.31285	4.25711	0	4.92004	5.24474	8.80494	10.2776	6.38726	0	0	0	3.67908	7.52551	0
ENSMUSG00000042988.10	Notum	protein_coding	ESC	Non-ECORD UP	0.376335	0.100503	0.826087	0.484748	-0.275733	0.511939	168.707	303.813	435.313	190.187	261.612	299.403	232.871	205.818	291.346	334.796	266.618	438.299
ENSMUSG00000074345.4	Tnfaip8l3	protein_coding	n.a.	DMSO UP	0.797771	0.223242	0.967901	0.655853	0.295171	1.56865	11.635	11.0701	6.11886	16.7294	12.1463	6.38726	0	6.1134	0	0	9.67566	8.73106
ENSMUSG00000048573.9	Cypt3	protein_coding	2CLC	Non-ECORD UP	0.395655	0.223279	0.835953	0.655866	1.77936	2.93643	2.327	0	4.37062	0	6.54031	16.7666	0	0	0	0	0	4.36553
ENSMUSG00000029338.13	Antxr2	protein_coding	ESC	Non-ECORD UP	0.381766	0.343429	0.828952	0.761924	0.36969	0.413859	65.1559	97.1709	37.5873	83.6469	116.791	56.687	26.4181	39.7371	54.5549	46.9083	65.5794	48.0208
ENSMUSG00000074743.4	Thbd	protein_coding	ESC	Non-ECORD UP	0.384145	0.443956	0.829577	0.826912	0.249709	0.220796	1042.49	1360.39	577.795	1333.95	1455.69	752.1	489.225	634.775	704.571	685.229	797.704	647.845
ENSMUSG00000019848.14	Popdc3	protein_coding	2CLC	Non-ECORD UP	0.690119	0.22779	0.946297	0.660123	0.571323	-2.29017	3.49049	4.92004	4.37062	3.52198	7.47464	7.98408	4.89225	0	0	0.91977	0	0
ENSMUSG00000092622.8	Khdc3	protein_coding	ESC	Non-ECORD UP	0.388182	0.9386	0.831478	0.996561	-0.437083	-0.0388888	607.346	512.915	245.629	460.498	386.813	161.278	562.609	1081.05	733.59	485.639	710.623	1117.58
ENSMUSG00000042918.17	Mamstr	protein_coding	n.a.	DMSO UP	0.206917	0.23327	0.724499	0.666306	-1.13417	-1.12341	20.943	3.69003	9.61536	4.40247	5.60598	5.58885	11.7414	7.1323	5.80371	5.51862	3.22522	2.61932
ENSMUSG00000058005.3	Tdpoz3	protein_coding	2CLC	ECORD	0.074746	1	0.617101	1	2.24991	0	4.65399	0	11.3636	9.68543	16.8179	51.0981	0	0	0	0	0	0
ENSMUSG00000037621.8	Atoh8	protein_coding	ESC	Non-ECORD UP	0.390337	0.0317061	0.832665	0.284706	-0.459926	-1.22492	47.7034	59.0405	64.6851	33.4588	45.7822	45.5092	22.5043	55.0206	25.5363	6.43839	7.52551	29.6856
ENSMUSG00000040613.14	Apobec1	protein_coding	n.a.	DMSO UP	0.710937	0.235243	0.950836	0.667924	-0.106285	0.333526	133.802	102.091	93.5312	130.313	71.0091	103.793	151.66	122.268	121.878	141.645	174.162	183.352
ENSMUSG00000116123.1	Gm49451	lincRNA	ESC	Non-ECORD UP	0.392837	0.00431978	0.833751	0.0973131	0.541098	1.75211	5.81749	13.5301	12.2377	18.4904	21.4896	6.38726	12.7198	11.2079	8.1252	36.7908	32.2522	39.2898
ENSMUSG00000039621.13	Prex1	protein_coding	n.a.	DMSO UP	0.679947	0.237117	0.944517	0.669849	0.1769	-0.478354	39.5589	15.9901	37.5873	38.7417	28.0299	39.122	80.2329	96.7955	59.1979	74.5014	51.6035	43.6553
ENSMUSG00000108337.1	Gm4971	processed_pseudogene	ESC	Non-ECORD UP	0.402569	1	0.838863	1	1.79609	0	1.1635	24.6002	278.845	127.672	141.084	789.625	0	0	0	0	0	0
ENSMUSG00000050106.17	Tmc8	protein_coding	n.a.	DMSO UP	0.999874	0.238769	0.999941	0.672134	-0.000100892	-0.698469	5.81749	18.4502	16.6083	15.8489	21.4896	3.99204	45.9871	33.6237	41.7867	27.5931	29.027	18.3352
ENSMUSG00000033502.15	Cdc14a	protein_coding	ESC	Non-ECORD UP	0.408431	0.834767	0.842694	0.969879	0.357024	0.0894106	32.5779	22.1402	48.0768	51.9491	41.1105	39.9204	57.7285	30.567	35.983	44.149	53.7536	34.9242
ENSMUSG00000090946.3	Ccdc71l	protein_coding	2CLC	Non-ECORD UP	0.00454282	0.240605	0.382182	0.674647	0.649291	0.270494	119.84	123.001	138.986	232.45	196.209	171.658	126.22	133.476	135.807	157.281	180.612	139.697
ENSMUSG00000117699.1	Gm8222	processed_pseudogene	ESC	Non-ECORD UP	0.408998	0.0718468	0.843312	0.422212	1.06103	3.16984	0	11.0701	12.2377	15.8489	24.2926	8.78249	0	1.0189	0	9.1977	0	0.873106
ENSMUSG00000034949.18	Zfr2	protein_coding	n.a.	DMSO UP	0.883724	0.241655	0.983726	0.675827	-0.164373	-1.29007	15.1255	0	13.1118	16.7294	4.67165	3.99204	40.1164	16.3024	12.7682	22.0745	0	6.11174
ENSMUSG00000068105.11	Tnfrsf13c	protein_coding	n.a.	DMSO UP	0.587763	0.242952	0.915619	0.677194	0.76086	-1.68814	2.327	7.38007	3.49649	2.64148	8.40897	11.1777	0	9.1701	13.9289	0	0	6.98485
ENSMUSG00000020950.10	Foxg1	protein_coding	2CLC	Non-ECORD UP	0.388568	0.243098	0.831625	0.677227	-0.725253	1.05235	20.943	25.8302	13.986	20.2514	8.40897	7.98408	3.9138	0	12.7682	5.51862	11.8258	16.589
ENSMUSG00000038530.11	Rgs4	protein_coding	2CLC	Non-ECORD UP	0.207723	0.243835	0.724499	0.677875	-0.800339	-0.793852	38.3954	45.5104	30.5943	20.2514	20.5553	24.7506	14.6767	22.4158	15.0897	16.5559	0	13.0966
ENSMUSG00000046794.9	Ppp1r3b	protein_coding	n.a.	DMSO UP	0.274572	0.243892	0.774329	0.67792	0.647043	-0.711448	16.289	36.9003	26.2237	60.7541	42.0448	21.557	31.3104	15.2835	37.1438	16.5559	27.9519	6.98485
ENSMUSG00000091636.2	Akain1	protein_coding	n.a.	DMSO UP	0.782115	0.243899	NA	NA	-0.966405	-3.90948	0	0	1.74825	0	0	0.798408	6.84915	1.0189	0	0	0	0
ENSMUSG00000032440.13	Tgfbr2	protein_coding	ESC	Non-ECORD UP	0.409852	0.579929	0.843609	0.886152	-0.288663	-0.199575	174.525	280.442	99.6501	171.696	158.836	122.156	86.1036	114.117	89.3772	75.4212	112.883	64.6098
ENSMUSG00000041205.8	Map6d1	protein_coding	n.a.	DMSO UP	0.368386	0.24624	0.823125	0.6801	-0.462293	0.621473	34.9049	23.3702	48.0768	19.3709	27.0956	31.1379	22.5043	19.3591	9.28594	25.7536	35.4774	18.3352
ENSMUSG00000048230.6	Fbxo43	protein_coding	n.a.	DMSO UP	0.873563	0.24727	0.982841	0.680575	0.108346	-0.733726	12.7985	6.15005	15.7342	9.68543	18.6866	9.58089	68.4915	17.3213	22.0541	25.7536	18.2762	20.9545
ENSMUSG00000009248.6	Ascl2	protein_coding	n.a.	DMSO UP	0.525021	0.247512	0.891507	0.680594	0.31184	0.582897	66.3194	35.6703	60.3145	44.0247	62.6001	95.0105	24.4612	57.0584	15.0897	43.2292	34.4023	67.2292
ENSMUSG00000022408.7	Fam83f	protein_coding	n.a.	DMSO UP	0.713968	0.248461	0.951415	0.680999	-0.299282	1.10559	23.27	39.3603	34.0908	9.68543	34.5702	34.3315	0.97845	7.1323	2.32149	0	13.9759	8.73106
ENSMUSG00000086727.8	4931428L18Rik	protein_coding	ESC	Non-ECORD UP	0.413341	1	0.845809	1	3.02094	0	0	0	8.74123	2.64148	6.54031	62.2758	0	0	0	0	0	0
ENSMUSG00000026042.16	Col5a2	protein_coding	ESC	Non-ECORD UP	0.417678	0.164627	0.847133	0.588836	0.319271	0.558537	161.726	252.152	176.573	256.224	287.774	192.416	31.3104	110.041	139.289	101.175	124.708	185.972
ENSMUSG00000074171.2	Gm6658	TEC	ESC	Non-ECORD UP	0.418142	0.0551323	0.847282	0.372083	-0.328631	0.734987	37.2319	51.6605	40.2097	42.2637	30.8329	29.5411	45.0087	84.5687	66.1623	68.063	151.585	106.519
ENSMUSG00000037138.18	Aff3	protein_coding	ESC	Non-ECORD UP	0.418667	0.0975949	0.847408	0.47842	0.618456	1.38429	15.1255	91.0208	64.6851	22.8928	130.806	108.583	16.6336	5.0945	0	18.3954	7.52551	31.4318
ENSMUSG00000062252.9	Lhfpl5	protein_coding	n.a.	DMSO UP	0.685094	0.252622	0.946128	0.685132	0.414134	-1.09946	4.65399	4.92004	6.11886	5.28296	2.80299	12.7745	20.5474	36.6804	1.16074	3.67908	9.67566	13.9697
ENSMUSG00000034450.8	Gulo	protein_coding	n.a.	DMSO UP	0.753421	0.253605	0.960126	0.686548	-0.22996	0.845126	44.2129	4.92004	23.6013	22.0123	11.212	28.7427	3.9138	15.2835	26.6971	25.7536	34.4023	21.8276
ENSMUSG00000034324.16	Tmem132c	protein_coding	2CLC	Non-ECORD UP	0.24546	0.254186	0.752561	0.687267	-0.845894	0.803799	33.7414	8.61008	17.4825	14.9684	11.212	7.18567	27.3966	25.4725	3.48223	36.7908	44.078	18.3352
ENSMUSG00000046550.8	Spin2c	protein_coding	ESC	ECORD	0.881112	0.25645	0.983279	0.689239	-0.0773765	0.711225	51.1939	66.4206	74.3005	25.5343	100.908	55.8885	7.8276	6.1134	9.28594	6.43839	13.9759	17.4621
ENSMUSG00000005087.17	Cd44	protein_coding	ESC	Non-ECORD UP	0.419787	0.0649525	0.848083	0.402012	0.247192	0.570266	822.593	1109.47	503.495	1005.52	1240.79	642.718	252.44	357.634	508.405	446.089	583.765	629.509
ENSMUSG00000031312.5	Itgb1bp2	protein_coding	n.a.	DMSO UP	0.94933	0.260447	0.993348	0.693246	0.104351	2.05058	13.962	0	2.62237	0.880494	12.1463	4.79045	0	3.0567	0	10.1175	0	2.61932
ENSMUSG00000052854.15	Nrk	protein_coding	2CLC	Non-ECORD UP	0.743897	0.260948	0.959249	0.69361	0.450064	-1.74344	0	24.6002	20.1048	0.880494	29.8986	30.3395	8.80605	6.1134	0	0	0	4.36553
ENSMUSG00000036136.9	Fam110c	protein_coding	n.a.	DMSO UP	0.695146	0.26108	0.947867	0.69361	-0.227728	0.698821	15.1255	44.2804	18.3566	18.4904	17.7523	29.5411	9.7845	14.2646	8.1252	15.6361	19.3513	17.4621
ENSMUSG00000059022.15	Kcp	protein_coding	n.a.	DMSO UP	0.40178	0.261522	0.838365	0.693653	-0.773788	1.01804	6.98099	7.38007	12.2377	2.64148	7.47464	5.58885	1.9569	3.0567	13.9289	7.35816	18.2762	12.2235
ENSMUSG00000008193.13	Spib	protein_coding	n.a.	DMSO UP	0.0808748	0.263021	0.619299	0.694394	-1.65012	-1.08172	1.1635	22.1402	29.7202	2.64148	4.67165	9.58089	12.7198	7.1323	13.9289	8.27793	3.22522	4.36553
ENSMUSG00000073399.9	Trim40	protein_coding	n.a.	DMSO UP	0.0794843	0.267852	0.619299	0.700098	-1.57997	1.15569	26.7605	14.7601	14.8601	2.64148	6.54031	9.58089	2.93535	0	4.64297	2.75931	9.67566	4.36553
ENSMUSG00000030838.20	Ush1c	protein_coding	n.a.	DMSO UP	0.949265	0.268921	0.993348	0.701323	-0.0902527	1.67181	13.962	1.23001	3.49649	7.92444	5.60598	3.99204	0	0	5.80371	6.43839	0	11.3504
ENSMUSG00000028370.7	Pappa	protein_coding	ESC	Non-ECORD UP	0.419632	0.0728005	0.848083	0.424208	-0.357984	-0.846305	95.4069	84.8708	51.5733	54.5906	69.1404	56.687	37.1811	42.7938	46.4297	43.2292	11.8258	14.8428
ENSMUSG00000041423.16	Paqr6	protein_coding	n.a.	DMSO UP	0.0797095	0.269648	0.619299	0.701709	-2.35352	1.71163	5.81749	28.2903	13.986	6.16346	0	3.19363	0	0	3.48223	5.51862	0	5.23864
ENSMUSG00000047730.17	Fcgbp	protein_coding	n.a.	DMSO UP	0.438812	0.270765	0.856577	0.702667	0.739625	-1.98521	4.65399	11.0701	17.4825	15.8489	16.8179	23.1538	0	2.0378	0	0	0	0
ENSMUSG00000086997.1	Gm12981	antisense	n.a.	DMSO UP	0.774198	0.271054	0.962996	0.702916	-0.36788	-1.71433	13.962	11.0701	3.49649	13.2074	5.60598	3.19363	0.97845	8.1512	0	2.75931	0	0
ENSMUSG00000071103.10	1700029J07Rik	protein_coding	n.a.	DMSO UP	0.537324	0.271136	NA	NA	1.17163	-2.26381	0	3.69003	0.874123	0.880494	2.80299	6.38726	6.84915	2.0378	0	1.83954	0	0
ENSMUSG00000025386.2	Pde6g	protein_coding	n.a.	DMSO UP	0.833314	0.272161	NA	NA	-0.457767	-2.55989	5.81749	0	2.62237	6.16346	0	0	6.84915	4.0756	0	1.83954	0	0
ENSMUSG00000057615.5	Ldoc1	protein_coding	ESC	Non-ECORD UP	0.420233	0.724817	0.84809	0.940152	0.681466	-0.356216	11.635	14.7601	27.0978	24.6538	22.4239	39.122	3.9138	3.0567	5.80371	0	0	9.60416
ENSMUSG00000079455.9	Gm16026	transcribed_unprocessed_pseudogene	2CLC	ECORD	0.0756826	1	0.61886	1	2.87068	0	0	3.69003	2.62237	2.64148	8.40897	35.1299	0	0	0	0	0	0
ENSMUSG00000060240.12	Cend1	protein_coding	ESC	Non-ECORD UP	0.443818	0.126991	0.85838	0.531944	-0.444013	0.975475	31.4145	57.8105	64.6851	22.8928	39.2418	51.0981	13.6983	10.189	6.96446	6.43839	37.6276	17.4621
ENSMUSG00000051455.13	Meioc	protein_coding	n.a.	DMSO UP	0.646422	0.274255	0.936061	0.706546	-0.287677	-0.701484	61.6654	47.9704	100.524	73.081	29.8986	69.4615	14.6767	27.5103	95.1809	9.1977	47.3032	27.9394
ENSMUSG00000050069.3	Grem2	protein_coding	ESC	ECORD	0.412296	0.274457	0.845062	0.706571	0.232816	0.316568	319.962	453.874	251.748	487.794	426.054	289.822	194.711	138.57	208.934	221.665	283.819	170.256
ENSMUSG00000109032.1	Gm7972	transcribed_unprocessed_pseudogene	n.a.	DMSO UP	0.641782	0.274529	0.934602	0.706608	-0.126995	0.286942	83.7719	124.231	123.251	128.552	85.024	90.2201	163.401	148.759	218.22	202.349	220.39	223.515
ENSMUSG00000005124.10	Ccn4	protein_coding	ESC	Non-ECORD UP	0.444713	0.187795	0.858448	0.616253	0.294327	0.532245	153.582	156.211	104.895	169.935	199.012	138.923	32.2888	25.4725	91.6987	61.6246	86.0058	67.2292
ENSMUSG00000041608.8	Entpd3	protein_coding	n.a.	DMSO UP	0.446791	0.278664	0.859496	0.710007	-0.913335	1.37495	25.597	0	19.2307	11.4464	2.80299	9.58089	8.80605	1.0189	0	6.43839	16.1261	3.49242
ENSMUSG00000049555.10	Tmie	protein_coding	n.a.	DMSO UP	0.49169	0.280121	0.880678	0.711799	-0.569291	-0.95392	24.4335	9.84009	18.3566	16.7294	8.40897	10.3793	9.7845	16.3024	5.80371	11.0372	0	5.23864
ENSMUSG00000018774.13	Cd68	protein_coding	n.a.	DMSO UP	0.408886	0.280749	0.843168	0.71229	-0.278062	-0.345363	73.3004	52.8905	79.5452	81.8859	49.5195	39.122	148.724	127.363	163.665	112.212	93.5313	139.697
ENSMUSG00000037736.20	Limch1	protein_coding	2CLC	Non-ECORD UP	0.492831	0.280896	0.881862	0.712332	0.743404	1.25929	11.635	13.5301	17.4825	14.9684	14.9493	41.5172	0	11.2079	0	12.8768	0	13.9697
ENSMUSG00000098211.2	Gm27045	bidirectional_promoter_lncRNA	2CLC	Non-ECORD UP	0.615811	0.28144	0.925666	0.712727	-0.25818	0.539234	119.84	24.6002	41.9579	93.3324	21.4896	40.7188	110.565	149.778	105.628	133.367	217.165	181.606
ENSMUSG00000027376.15	Prom2	protein_coding	n.a.	DMSO UP	0.966784	0.282271	0.996353	0.713579	-0.0433544	-1.98389	15.1255	12.3001	7.86711	6.16346	16.8179	11.1777	0	2.0378	0	0	0	0
ENSMUSG00000029108.14	Pcdh7	protein_coding	ESC	Non-ECORD UP	0.444012	0.748881	0.858448	0.946753	0.300304	0.130652	109.369	142.681	88.2865	150.564	173.785	94.2121	56.7501	59.0962	53.3942	72.6618	88.156	25.3201
ENSMUSG00000000037.17	Scml2	protein_coding	2CLC	Non-ECORD UP	0.120102	0.282734	0.657717	0.713821	2.51814	-1.64703	0	1.23001	2.62237	0.880494	14.0149	7.98408	19.569	3.0567	0	3.67908	0	3.49242
ENSMUSG00000024803.9	Ankrd1	protein_coding	ESC	Non-ECORD UP	0.445813	0.202345	0.8587	0.632576	0.360725	0.639479	58.1749	116.851	46.3285	80.1249	128.938	74.2519	15.6552	34.6426	27.8578	18.3954	47.3032	55.8788
ENSMUSG00000022799.4	Arhgap31	protein_coding	2CLC	Non-ECORD UP	0.699346	0.286127	0.949001	0.717575	0.149885	0.431357	144.274	131.611	77.797	162.011	157.902	71.8567	71.4268	43.8127	37.1438	89.2177	64.5044	52.3864
ENSMUSG00000006574.15	Slc4a1	protein_coding	n.a.	DMSO UP	0.414766	0.286496	0.84621	0.718045	-1.32957	2.27049	10.4715	18.4502	2.62237	0	9.3433	3.19363	0	0	0	2.75931	0	0
ENSMUSG00000039405.7	Prss23	protein_coding	ESC	Non-ECORD UP	0.447473	0.0538218	0.86001	0.365807	0.268539	0.695262	252.479	404.674	284.964	334.588	522.29	277.846	71.4268	116.155	191.523	126.928	212.864	272.409
ENSMUSG00000029524.16	Sirt4	protein_coding	n.a.	DMSO UP	0.607705	0.290128	0.922603	0.721114	-0.232959	-0.477989	91.9164	45.5104	95.2794	67.798	52.3225	78.244	90.0174	110.041	90.5379	119.57	24.7267	63.7367
ENSMUSG00000118423.1	Lrrc70	transcribed_unitary_pseudogene	n.a.	DMSO UP	0.23328	0.291662	0.741665	0.722568	1.40406	1.29352	0	2.46002	11.3636	24.6538	7.47464	5.58885	2.93535	5.0945	1.16074	10.1175	1.07507	11.3504
ENSMUSG00000031842.15	Pde4c	protein_coding	n.a.	DMSO UP	0.128522	0.293268	0.66043	0.723915	-1.10666	-0.743735	6.98099	17.2202	18.3566	9.68543	3.73732	6.38726	18.5905	13.2457	16.2504	11.957	10.7507	6.11174
ENSMUSG00000033579.16	Fa2h	protein_coding	n.a.	DMSO UP	0.349604	0.297308	NA	NA	-2.50222	-2.85187	9.30799	0	0	0	0	1.59682	3.9138	0	3.48223	0	0	0.873106
ENSMUSG00000056130.10	Ticam2	protein_coding	n.a.	DMSO UP	0.769448	0.297996	0.96268	0.72711	0.148718	1.69994	41.8859	40.5904	62.9369	58.9931	47.6508	55.0901	0	0	0	0	0	1.74621
ENSMUSG00000066141.2	Gm11232	protein_coding	2CLC	Non-ECORD UP	0.195429	0.29889	0.717364	0.727915	2.19947	2.22268	3.49049	0	2.62237	2.64148	12.1463	13.5729	0	0	0	0	0	2.61932
ENSMUSG00000115961.1	Gm41409	lincRNA	2CLC	Non-ECORD UP	0.38676	0.299936	0.830393	0.728581	1.52492	-1.81196	0	0	4.37062	3.52198	0.93433	8.78249	7.8276	0	8.1252	1.83954	0	2.61932
ENSMUSG00000038776.13	Ephx1	protein_coding	n.a.	DMSO UP	0.0780315	0.300042	0.619299	0.728617	-0.573208	0.337012	100.061	161.131	163.461	63.3956	112.12	110.18	94.9096	148.759	80.0913	131.527	125.784	151.92
ENSMUSG00000040231.16	Syngr4	protein_coding	n.a.	DMSO UP	0.507518	0.30024	0.886323	0.728617	0.754075	1.2058	12.7985	1.23001	6.99299	17.6099	14.0149	3.99204	11.7414	2.0378	0	1.83954	18.2762	12.2235
ENSMUSG00000001334.9	Fndc5	protein_coding	n.a.	DMSO UP	0.746647	0.301899	0.959453	0.730017	0.250508	-0.859525	10.4715	24.6002	32.3426	22.8928	22.4239	35.1299	12.7198	19.3591	6.96446	4.59885	0	16.589
ENSMUSG00000058966.13	Fam57b	protein_coding	n.a.	DMSO UP	0.0240308	0.30314	0.527367	0.730723	-0.840981	-0.397992	62.8289	50.4304	69.9299	30.8173	38.3075	33.5331	45.0087	38.7182	34.8223	27.5931	37.6276	25.3201
ENSMUSG00000027656.7	Ccn5	protein_coding	ESC	Non-ECORD UP	0.448058	0.111769	0.860295	0.506904	-0.397253	0.907158	31.4145	44.2804	85.6641	38.7417	42.9792	41.5172	10.7629	19.3591	10.4467	13.7966	19.3513	42.7822
ENSMUSG00000093913.1	Obox4-ps28	unprocessed_pseudogene	2CLC	ECORD	0.0758715	0.945434	0.61886	0.997958	2.30886	-0.140896	1.1635	1.23001	8.74123	7.92444	5.60598	43.114	0	1.0189	0	0	1.07507	0
ENSMUSG00000029055.17	Plch2	protein_coding	n.a.	DMSO UP	0.961232	0.306734	0.995401	0.735166	-0.0444744	-1.07552	6.98099	7.38007	27.9719	14.0879	13.0806	14.3713	5.8707	10.189	1.16074	3.67908	0	4.36553
ENSMUSG00000039628.9	Hs3st6	protein_coding	n.a.	DMSO UP	0.927207	0.306961	0.990658	0.735193	-0.0906117	-1.31502	6.98099	12.3001	22.7272	6.16346	10.2776	23.1538	1.9569	7.1323	0	1.83954	0	1.74621
ENSMUSG00000067561.12	Dmrtc1c2	protein_coding	2CLC	Non-ECORD UP	0.0254444	0.307345	0.536666	0.73532	1.35967	1.69613	19.7795	15.9901	23.6013	44.0247	45.7822	63.0742	0	0	0	0	0	1.74621
ENSMUSG00000037892.13	Pcdh18	protein_coding	ESC	Non-ECORD UP	0.449727	0.868582	0.861239	0.979314	0.49974	0.11214	4.65399	45.5104	14.8601	42.2637	29.8986	19.1618	14.6767	22.4158	15.0897	18.3954	16.1261	21.8276
ENSMUSG00000045010.14	Gm4779	protein_coding	n.a.	DMSO UP	0.782262	0.308824	0.964939	0.736295	-0.284911	1.08956	104.715	140.221	135.489	93.3324	83.1553	135.729	25.4397	7.1323	0	27.5931	39.7777	2.61932
ENSMUSG00000095274.1	Obox4-ps27	unprocessed_pseudogene	2CLC	ECORD	0.0759452	1	0.61886	1	1.98523	0	3.49049	3.69003	10.4895	8.80494	14.9493	47.1061	0	0	0	0	0	0
ENSMUSG00000110010.1	Gm45629	TEC	n.a.	DMSO UP	0.43442	0.310211	0.854115	0.737303	-0.834249	-1.07337	32.5779	3.69003	6.11886	4.40247	12.1463	7.18567	11.7414	25.4725	20.8934	24.8338	0	2.61932
ENSMUSG00000109409.1	Gm9343	processed_pseudogene	2CLC	ECORD	0.0871422	1	0.620573	1	1.84375	0	1.1635	6.15005	14.8601	13.2074	25.2269	42.3156	0	0	0	0	0	0
ENSMUSG00000072929.6	Gm15109	unprocessed_pseudogene	ESC	ECORD	0.386705	0.311131	NA	NA	2.36859	2.80595	0	1.23001	0	2.64148	0.93433	2.39522	0	0	0	0	3.22522	0.873106
ENSMUSG00000022756.17	Slc7a4	protein_coding	n.a.	DMSO UP	0.904512	0.314076	0.987478	0.74108	0.0985171	-0.838509	11.635	12.3001	28.8461	1.76099	28.0299	27.1459	34.2457	6.1134	20.8934	12.8768	11.8258	9.60416
ENSMUSG00000060034.5	Ctf2	protein_coding	2CLC	Non-ECORD UP	0.0274516	0.315106	0.542411	0.741689	3.14562	1.42717	0	1.23001	4.37062	10.5659	7.47464	33.5331	4.89225	0	2.32149	1.83954	0	17.4621
ENSMUSG00000046442.4	Ppm1e	protein_coding	n.a.	DMSO UP	0.325589	0.315244	0.803602	0.741793	0.632148	-0.619193	10.4715	20.9102	14.8601	30.8173	9.3433	31.1379	49.9009	19.3591	59.1979	47.8281	17.2012	18.3352
ENSMUSG00000029032.12	Arhgef16	protein_coding	n.a.	DMSO UP	0.852518	0.315865	0.978412	0.742064	-0.0751516	-0.413997	73.3004	68.8806	80.4193	44.0247	68.2061	99.0026	84.1467	73.3608	30.1793	44.149	48.3783	48.8939
ENSMUSG00000040340.13	Tex45	protein_coding	n.a.	DMSO UP	0.333216	0.317488	NA	NA	3.41991	-3.54315	0	0	0	2.64148	3.73732	0	0	6.1134	0	0	0	0
ENSMUSG00000096323.2	Gm20767	protein_coding	2CLC	ECORD	0.095443	1	0.632743	1	2.19576	0	1.1635	3.69003	9.61536	2.64148	15.8836	48.7029	0	0	0	0	0	0
ENSMUSG00000058498.12	Rnf207	protein_coding	n.a.	DMSO UP	0.994785	0.317809	0.999762	0.743371	0.00441	0.66978	33.7414	15.9901	14.8601	21.1319	30.8329	12.7745	26.4181	20.378	12.7682	26.6733	60.2041	8.73106
ENSMUSG00000033420.12	Antxr1	protein_coding	2CLC	Non-ECORD UP	0.581746	0.319285	0.91453	0.744666	-0.216194	0.402615	155.909	163.591	86.5382	111.823	159.77	77.4456	70.4484	69.2852	42.9475	109.453	89.2311	43.6553
ENSMUSG00000032514.11	Ttc21a	protein_coding	n.a.	DMSO UP	0.521585	0.319504	NA	NA	1.58371	2.66047	2.327	0	0.874123	8.80494	0	0.798408	0	0	0	2.75931	0	0.873106
ENSMUSG00000042851.17	Zc3h6	protein_coding	n.a.	DMSO UP	0.225289	0.319705	0.735037	0.744858	0.538428	-0.447736	40.7224	25.8302	24.4755	48.4272	40.1762	43.114	29.3535	52.9828	29.0186	22.0745	23.6516	35.7973
ENSMUSG00000036151.15	Tm6sf2	protein_coding	n.a.	DMSO UP	0.447046	0.319969	NA	NA	-1.70256	-2.299	0	1.23001	6.99299	1.76099	0	0.798408	0.97845	8.1512	0	1.83954	0	0
ENSMUSG00000027359.16	Slc27a2	protein_coding	2CLC	Non-ECORD UP	0.626413	0.320798	0.929098	0.745526	-0.177316	0.376987	118.677	158.671	211.538	104.779	130.806	197.207	77.2975	29.5481	76.609	91.0573	75.2551	71.5947
ENSMUSG00000020926.16	Adam11	protein_coding	n.a.	DMSO UP	0.0639519	0.321045	0.612688	0.745686	-1.02547	-0.538056	26.7605	30.7503	18.3566	17.6099	6.54031	12.7745	27.3966	23.4347	25.5363	13.7966	21.5015	17.4621
ENSMUSG00000028148.11	Them5	protein_coding	ESC	ECORD	0.825354	0.321353	NA	NA	0.680412	3.18672	0	0	3.49649	0	0.93433	4.79045	0	0	0	0	0	5.23864
ENSMUSG00000034799.16	Unc13a	protein_coding	n.a.	DMSO UP	0.0181605	0.321645	0.506393	0.745947	-0.48493	-0.201437	598.038	440.344	444.929	325.783	366.257	367.268	654.583	701.003	501.441	584.974	444.005	585.854
ENSMUSG00000039396.11	Neil3	protein_coding	n.a.	DMSO UP	0.746696	0.321793	0.959453	0.74612	-0.326913	1.05034	19.7795	11.0701	18.3566	7.92444	12.1463	19.1618	5.8707	8.1512	2.32149	31.2722	0	2.61932
ENSMUSG00000026826.13	Nr4a2	protein_coding	2CLC	Non-ECORD UP	0.518556	0.321845	0.891075	0.746154	-0.459336	0.703123	23.27	27.0602	7.86711	15.8489	14.9493	11.1777	3.9138	20.378	18.5719	34.0315	10.7507	24.447
ENSMUSG00000054568.7	Usp17la	protein_coding	2CLC	Non-ECORD UP	0.285742	0.322308	0.781586	0.746827	2.3992	2.61426	0	35.6703	84.79	64.2761	114.923	456.689	0	0	0	0	0	3.49242
ENSMUSG00000079247.2	Gm13691	protein_coding	2CLC	Non-ECORD UP	0.0124157	0.323595	0.481043	0.748149	1.84942	-0.76934	11.635	20.9102	28.8461	38.7417	29.8986	153.294	24.4612	2.0378	26.6971	7.35816	16.1261	7.85795
ENSMUSG00000095789.6	Nupr1l	protein_coding	n.a.	DMSO UP	0.0407565	0.323905	0.579154	0.748287	-2.01154	0.884182	20.943	11.0701	6.11886	0	3.73732	5.58885	11.7414	22.4158	2.32149	9.1977	27.9519	30.5587
ENSMUSG00000114515.2	Aldoa	protein_coding	n.a.	DMSO UP	0.706658	0.32507	0.949457	0.748992	-0.246462	-0.639546	18.616	8.61008	14.8601	13.2074	11.212	11.1777	22.5043	16.3024	15.0897	15.6361	13.9759	5.23864
ENSMUSG00000035491.5	Fthl17a	protein_coding	2CLC	Non-ECORD UP	0.141048	0.326635	0.672368	0.749758	-1.44241	1.76475	29.0875	13.5301	19.2307	4.40247	11.212	7.18567	0	0	0	0	2.15015	0
ENSMUSG00000027520.16	Zdbf2	protein_coding	ESC	Non-ECORD UP	0.451504	0.0374469	0.862186	0.309925	0.445766	-1.23079	204.776	322.263	503.495	367.166	278.43	758.487	866.906	430.995	1146.81	547.263	345.098	149.301
ENSMUSG00000079349.9	Magea5	protein_coding	ESC	ECORD	0.337861	0.328321	NA	NA	3.39661	3.46713	0	0	0	4.40247	1.86866	0	0	0	0	0	6.45044	0
ENSMUSG00000035385.5	Ccl2	protein_coding	ESC	Non-ECORD UP	0.458466	0.141761	0.864798	0.555118	0.454089	0.963406	36.0684	35.6703	21.8531	44.0247	55.1255	28.7427	13.6983	10.189	10.4467	6.43839	13.9759	46.2746
ENSMUSG00000051147.10	Nat2	protein_coding	ESC	Non-ECORD UP	0.476436	0.00289393	0.871531	0.080464	0.479914	2.19776	33.7414	22.1402	38.4614	48.4272	29.8986	53.4933	15.6552	0	4.64297	17.4756	56.9789	20.0814
ENSMUSG00000104968.1	Gm43803	antisense	n.a.	DMSO UP	0.948356	0.333839	0.993348	0.756477	-0.0338354	0.515936	65.1559	63.9606	69.0557	86.2884	22.4239	84.6312	22.5043	17.3213	69.6446	53.3467	46.2281	55.8788
ENSMUSG00000113670.1	Gm49686	transcribed_unprocessed_pseudogene	n.a.	DMSO UP	0.524406	0.334235	NA	NA	2.43505	-3.66394	0	0	0	0	0	3.19363	0	2.0378	4.64297	0	0	0
ENSMUSG00000038831.16	Ralgps1	protein_coding	n.a.	DMSO UP	0.976444	0.335341	0.99795	0.757436	0.010453	-0.338538	244.335	130.381	112.762	179.621	147.624	162.875	333.651	205.818	183.397	273.172	183.837	115.25
ENSMUSG00000031972.5	Acta1	protein_coding	ESC	Non-ECORD UP	0.498603	0.273396	0.883493	0.705424	0.399459	0.681543	52.3574	126.691	45.4544	66.9175	143.887	84.6312	11.7414	27.5103	23.2149	5.51862	53.7536	41.036
ENSMUSG00000068748.7	Ptprz1	protein_coding	ESC	Non-ECORD UP	0.515494	0.368388	0.890259	0.779963	1.00483	-1.39276	0	4.92004	3.49649	1.76099	11.212	3.99204	7.8276	1.0189	10.4467	0	7.52551	0
ENSMUSG00000038555.7	Reep2	protein_coding	n.a.	DMSO UP	0.548422	0.340696	0.900916	0.760356	-0.269153	-0.414403	33.7414	43.0504	76.9228	20.2514	57.9284	50.2997	79.2544	126.344	83.5735	76.3409	49.4534	90.803
ENSMUSG00000027208.14	Fgf7	protein_coding	2CLC	Non-ECORD UP	0.0725984	0.341478	0.614506	0.760602	1.26883	0.711273	5.81749	33.2103	13.986	35.2198	55.1255	36.7268	4.89225	7.1323	17.4111	11.0372	30.102	6.98485
ENSMUSG00000107285.1	Gm3176	unprocessed_pseudogene	2CLC	ECORD	0.102323	1	0.64144	1	2.19227	0	1.1635	2.46002	9.61536	5.28296	8.40897	47.9045	0	0	0	0	0	0
ENSMUSG00000068417.8	Pnp2	protein_coding	ESC	Non-ECORD UP	0.519057	0.765082	0.891075	0.9524	-0.675638	0.339273	8.14449	18.4502	6.11886	4.40247	4.67165	11.1777	0.97845	4.0756	5.80371	5.51862	0	7.85795
ENSMUSG00000030093.7	Wnt7a	protein_coding	2CLC	Non-ECORD UP	0.360044	0.34575	0.818072	0.764939	1.35073	1.381	0	3.69003	2.62237	2.64148	4.67165	8.78249	0	0	6.96446	3.67908	4.30029	9.60416
ENSMUSG00000042807.15	Hecw2	protein_coding	2CLC	Non-ECORD UP	0.733931	0.345867	0.956943	0.764972	0.293718	0.846797	2.327	29.5203	24.4755	22.0123	28.0299	19.1618	7.8276	1.0189	17.4111	4.59885	20.4264	21.8276
ENSMUSG00000113636.1	Gm8616	processed_pseudogene	n.a.	DMSO UP	0.629719	0.346571	NA	NA	2.02087	3.8866	0	0	0	0	0	2.39522	0	0	0	0	8.60058	0
ENSMUSG00000024053.11	Emilin2	protein_coding	ESC	Non-ECORD UP	0.518585	0.844183	0.891075	0.971673	-0.215571	-0.067875	124.494	143.911	116.258	117.106	114.923	99.0026	61.6423	116.155	45.269	83.6991	55.9038	73.3409
ENSMUSG00000019767.12	Ccdc170	protein_coding	n.a.	DMSO UP	0.715	0.349094	NA	NA	-0.96268	2.67462	0	3.69003	4.37062	0	0.93433	3.19363	0	0	0	3.67908	0	0
ENSMUSG00000036928.14	Stag3	protein_coding	n.a.	DMSO UP	0.552214	0.349305	0.90226	0.767255	-0.193468	-0.299548	134.966	119.311	148.601	183.143	79.418	90.2201	272.987	190.534	175.272	214.306	154.811	150.174
ENSMUSG00000043556.10	Fbxl7	protein_coding	ESC	Non-ECORD UP	0.520974	0.238471	0.891118	0.671877	0.378205	0.802221	19.7795	33.2103	20.1048	13.2074	43.9135	37.5252	5.8707	6.1134	8.1252	13.7966	9.67566	11.3504
ENSMUSG00000021259.5	Cyp46a1	protein_coding	n.a.	DMSO UP	0.475904	0.350593	0.871353	0.768578	0.794786	-1.02364	0	3.69003	10.4895	9.68543	8.40897	7.18567	14.6767	7.1323	11.6074	11.0372	0	5.23864
ENSMUSG00000114118.1	Gm48829	lincRNA	2CLC	Non-ECORD UP	0.0264816	0.351101	0.540704	0.768588	2.44302	1.73601	1.1635	2.46002	12.2377	10.5659	19.6209	58.2838	0	0	0	0.91977	1.07507	0
ENSMUSG00000040136.10	Abcc8	protein_coding	n.a.	DMSO UP	0.213701	0.351124	0.728111	0.768588	2.44171	1.47401	1.1635	0	0	0.880494	4.67165	0.798408	0	0	9.28594	10.1175	6.45044	8.73106
ENSMUSG00000047586.4	Nccrp1	protein_coding	n.a.	DMSO UP	0.553285	0.352575	0.903245	0.769224	-0.36931	-0.611336	36.0684	14.7601	27.0978	22.0123	16.8179	21.557	9.7845	13.2457	27.8578	5.51862	18.2762	9.60416
ENSMUSG00000036908.17	Unc93b1	protein_coding	n.a.	DMSO UP	0.225702	0.354829	0.735591	0.771081	-0.620579	-0.499285	39.5589	51.6605	72.5522	30.8173	33.6359	42.3156	19.569	17.3213	47.5905	13.7966	12.9009	32.3049
ENSMUSG00000025930.6	Msc	protein_coding	ESC	Non-ECORD UP	0.543424	0.00665712	0.899882	0.127133	0.18854	0.829372	337.414	205.412	163.461	408.549	231.714	163.674	482.376	392.277	393.492	679.71	713.848	860.009
ENSMUSG00000008999.7	Bmp7	protein_coding	n.a.	DMSO UP	0.336186	0.356795	0.808167	0.772691	0.387272	-0.359703	46.5399	25.8302	36.7132	37.8612	58.8628	46.3077	52.8363	93.7388	54.5549	48.7478	44.078	63.7367
ENSMUSG00000045912.9	C2cd4c	protein_coding	n.a.	DMSO UP	0.495484	0.357191	0.882075	0.772867	-0.42115	0.582022	52.3574	24.6002	22.7272	38.7417	13.0806	22.3554	19.569	29.5481	4.64297	27.5931	29.027	24.447
ENSMUSG00000078653.4	Cntd1	protein_coding	n.a.	DMSO UP	0.962042	0.35838	0.995401	0.773824	0.0123231	0.237856	212.92	191.882	170.454	226.287	178.457	174.851	132.091	236.385	178.754	202.349	182.762	259.312
ENSMUSG00000106928.1	Gm43860	TEC	n.a.	DMSO UP	0.423051	0.35925	0.848877	0.774047	-0.450603	-0.443762	26.7605	7.38007	13.1118	7.92444	12.1463	14.3713	140.897	50.945	77.7698	81.8596	47.3032	68.9754
ENSMUSG00000113769.1	5033406O09Rik	lincRNA	n.a.	DMSO UP	0.658002	0.359532	0.939154	0.774116	0.247475	0.510161	9.30799	35.6703	34.0908	30.8173	35.5045	27.9443	17.6121	40.756	20.8934	51.5071	39.7777	21.8276
ENSMUSG00000032841.15	Prr5l	protein_coding	ESC	Non-ECORD UP	0.549183	0.719049	0.901652	0.938735	0.217588	0.126866	52.3574	56.5805	39.3355	61.6346	66.3374	43.9124	69.4699	101.89	47.5905	85.5386	76.3302	77.7064
ENSMUSG00000024905.15	Tesmin	protein_coding	n.a.	DMSO UP	0.075816	0.360164	0.61886	0.774116	-0.849589	-0.433277	55.8479	35.6703	41.9579	14.9684	33.6359	25.5491	27.3966	57.0584	48.7512	45.9885	22.5765	29.6856
ENSMUSG00000080452.3	Mir1306	miRNA	ESC	Non-ECORD UP	0.549652	0.706431	0.901688	0.933239	-0.270811	-0.170645	82.6084	49.2004	48.0768	61.6346	39.2418	47.9045	76.3191	42.7938	56.8764	72.6618	62.3542	21.8276
ENSMUSG00000010021.13	Kif19a	protein_coding	n.a.	DMSO UP	0.0741094	0.363224	0.616134	0.776125	-1.08469	-0.492466	24.4335	20.9102	14.8601	12.3269	3.73732	11.9761	36.2026	108.003	45.269	25.7536	50.5284	58.4981
ENSMUSG00000019027.8	Dnah1	protein_coding	n.a.	DMSO UP	0.911407	0.364233	0.987739	0.776727	0.156162	-1.35831	0	6.15005	9.61536	2.64148	4.67165	10.3793	5.8707	8.1512	0	3.67908	0	1.74621
ENSMUSG00000036545.9	Adamts2	protein_coding	n.a.	DMSO UP	0.908505	0.365104	0.987739	0.777343	0.122493	0.994389	11.635	11.0701	17.4825	13.2074	13.0806	17.565	10.7629	8.1512	0	0	32.2522	6.11174
ENSMUSG00000105960.1	6330410L21Rik	antisense	2CLC	Non-ECORD UP	0.56443	0.365889	0.907111	0.777457	0.333689	0.464687	6.98099	7.38007	21.8531	22.0123	12.1463	12.7745	57.7285	30.567	41.7867	46.9083	86.0058	47.1477
ENSMUSG00000095276.2	Gfy	protein_coding	n.a.	DMSO UP	0.20286	0.36752	NA	NA	-2.82751	1.74081	0	1.23001	5.24474	0	0	0.798408	2.93535	0	2.32149	3.67908	13.9759	0
ENSMUSG00000028364.15	Tnc	protein_coding	ESC	Non-ECORD UP	0.554196	0.890717	0.903489	0.984798	0.160049	0.0374173	1762.7	2263.22	999.997	1871.05	2410.57	1331.74	737.751	876.254	788.144	870.103	951.44	644.352
ENSMUSG00000098488.7	Pla2g4b	protein_coding	n.a.	DMSO UP	0.268624	0.369095	0.770382	0.780407	-0.669066	-0.514381	36.0684	13.5301	13.986	19.3709	8.40897	11.9761	48.9225	27.5103	39.4653	42.3094	20.4264	18.3352
ENSMUSG00000014599.10	Csf1	protein_coding	ESC	Non-ECORD UP	0.554346	0.308164	0.903661	0.736003	0.139046	0.241219	1527.67	2265.68	1123.25	1702.88	2245.19	1463.48	733.837	939.426	875.2	1015.43	1050.35	946.447
ENSMUSG00000106915.1	Gm42655	TEC	n.a.	DMSO UP	0.878001	0.373138	0.983017	0.783784	-0.30982	-1.08606	0	0	0.874123	0.880494	0	0	16.6336	9.1701	8.1252	3.67908	10.7507	1.74621
ENSMUSG00000086825.1	Gm15675	lincRNA	n.a.	DMSO UP	0.230466	0.373955	NA	NA	2.37567	1.62088	0	1.23001	0.874123	4.40247	0.93433	5.58885	0	0	4.64297	6.43839	7.52551	0
ENSMUSG00000027737.10	Slc7a11	protein_coding	ESC	Non-ECORD UP	0.558721	0.206387	0.905624	0.637031	0.198329	-0.420101	38.3954	59.0405	41.0838	51.0686	56.9941	50.2997	82.1898	65.2096	60.3586	47.8281	52.6786	55.0057
ENSMUSG00000048163.13	Selplg	protein_coding	n.a.	DMSO UP	0.111776	0.376472	0.652028	0.786048	-2.02423	-1.2327	20.943	6.15005	12.2377	2.64148	4.67165	2.39522	6.84915	5.0945	0	0	5.37536	0
ENSMUSG00000036356.15	Csgalnact1	protein_coding	ESC	Non-ECORD UP	0.566297	0.618816	0.907502	0.902162	0.311544	0.283067	30.251	93.4808	27.0978	66.9175	56.0598	63.0742	9.7845	19.3591	42.9475	23.914	29.027	34.0511
ENSMUSG00000002769.9	Gnmt	protein_coding	n.a.	DMSO UP	0.269159	0.377657	0.771129	0.786359	-0.854445	1.24098	34.9049	25.8302	20.979	12.3269	16.8179	15.9682	0	2.0378	0	0.91977	4.30029	0
ENSMUSG00000037336.14	Mfsd2b	protein_coding	n.a.	DMSO UP	0.397909	0.380034	0.837144	0.787777	-0.90733	0.956746	26.7605	0	6.99299	7.92444	2.80299	7.18567	1.9569	9.1701	4.64297	9.1977	6.45044	14.8428
ENSMUSG00000104728.1	Gm42462	TEC	ESC	Non-ECORD UP	0.568815	0.521624	0.908538	0.863592	-0.646616	-0.951303	12.7985	8.61008	4.37062	5.28296	4.67165	6.38726	0	2.0378	3.48223	1.83954	0	0.873106
ENSMUSG00000106025.1	Gm42940	TEC	n.a.	DMSO UP	1	0.384846	NA	NA	0	-3.72285	0	0	0	0	0	0	0	0	6.96446	0	0	0
ENSMUSG00000098735.1	Mir7005	miRNA	n.a.	DMSO UP	0.741305	0.387462	0.958923	0.793558	0.29257	-0.76691	8.14449	3.69003	8.74123	6.16346	12.1463	7.18567	10.7629	17.3213	2.32149	7.35816	5.37536	5.23864
ENSMUSG00000037580.10	Gch1	protein_coding	n.a.	DMSO UP	0.722172	0.390315	0.953606	0.795849	-0.218567	-0.536515	27.924	14.7601	62.9369	22.0123	33.6359	35.9284	28.375	35.6615	31.3401	16.5559	41.9278	7.85795
ENSMUSG00000071604.5	Fam189a2	protein_coding	n.a.	DMSO UP	0.620331	0.390537	0.927047	0.796183	0.572143	-0.959998	10.4715	0	7.86711	5.28296	15.8836	6.38726	38.1595	16.3024	3.48223	17.4756	0	12.2235
ENSMUSG00000060429.12	Sntb1	protein_coding	ESC	Non-ECORD UP	0.57212	0.122238	0.910014	0.524444	0.380559	1.46334	60.5019	82.4107	41.9579	73.081	78.4837	88.6233	0	5.0945	1.16074	1.83954	16.1261	0
ENSMUSG00000070034.13	Sp110	protein_coding	2CLC	ECORD	0.111378	0.0582732	0.651744	0.381845	2.00895	-3.41393	3.49049	1.23001	17.4825	7.92444	14.9493	67.8647	0	0	5.80371	0	0	0
ENSMUSG00000031179.14	3830417A13Rik	protein_coding	2CLC	Non-ECORD UP	0.350031	0.392257	0.813369	0.797312	1.64504	1.59228	0	29.5203	26.2237	14.0879	98.1046	62.2758	0	0	6.96446	0.91977	17.2012	2.61932
ENSMUSG00000089994.1	Gm16239	antisense	2CLC	Non-ECORD UP	0.213154	0.392822	NA	NA	3.01462	2.20715	0	0	1.74825	3.52198	2.80299	8.78249	0	0	0	0	0	2.61932
ENSMUSG00000078552.10	Dcdc2b	protein_coding	n.a.	DMSO UP	0.207273	0.394102	0.724499	0.799036	-0.379979	0.258754	140.783	201.722	166.083	122.389	118.66	149.302	89.0389	134.495	143.932	120.49	110.733	206.926
ENSMUSG00000027792.11	Bche	protein_coding	2CLC	Non-ECORD UP	0.094792	0.394372	0.63253	0.799036	1.85004	1.04606	2.327	6.15005	6.11886	11.4464	9.3433	31.9363	0	0	6.96446	2.75931	8.60058	2.61932
ENSMUSG00000019832.5	Rab32	protein_coding	2CLC	Non-ECORD UP	0.397407	0.395038	0.836707	0.799182	-0.338291	0.35902	59.3384	61.5005	59.4404	42.2637	53.2568	47.1061	13.6983	39.7371	32.5008	32.192	36.5525	41.036
ENSMUSG00000020698.11	Cct6b	protein_coding	n.a.	DMSO UP	0.128321	0.395387	NA	NA	3.92728	2.15003	0	0	0	4.40247	4.67165	0	1.9569	0	0	4.59885	4.30029	0
ENSMUSG00000026879.14	Gsn	protein_coding	ESC	Non-ECORD UP	0.573119	0.160668	0.910759	0.582211	-0.189189	0.480474	203.612	292.743	249.125	155.847	290.577	207.586	111.543	145.703	90.5379	101.175	133.309	250.581
ENSMUSG00000094973.2	Eif4a3l1	protein_coding	2CLC	Non-ECORD UP	0.0847325	0.396198	0.619299	0.799865	1.76958	-0.903425	18.616	52.8905	234.265	148.803	172.851	722.559	8.80605	37.6993	19.7326	7.35816	4.30029	23.5739
ENSMUSG00000005320.9	Fgfr4	protein_coding	n.a.	DMSO UP	0.622418	0.397417	0.927864	0.800493	0.390992	-0.678273	6.98099	4.92004	18.3566	15.8489	15.8836	8.78249	17.6121	14.2646	9.28594	4.59885	17.2012	4.36553
ENSMUSG00000032625.14	Thsd7a	protein_coding	ESC	Non-ECORD UP	0.579352	0.138668	0.913514	0.550344	0.341031	-0.985276	30.251	54.1205	10.4895	51.9491	39.2418	27.9443	16.6336	19.3591	23.2149	17.4756	4.30029	7.85795
ENSMUSG00000092166.2	Gm7942	protein_coding	2CLC	ECORD	0.112934	1	0.65299	1	1.65763	0	4.65399	11.0701	29.7202	8.80494	14.9493	120.56	0	0	0	0	0	0
ENSMUSG00000050957.4	Insl6	protein_coding	n.a.	DMSO UP	0.502199	0.400126	0.884168	0.801942	0.562895	0.71215	13.962	9.84009	8.74123	17.6099	10.2776	19.9602	0.97845	20.378	6.96446	7.35816	11.8258	27.0663
ENSMUSG00000087373.7	Gm15892	lincRNA	n.a.	DMSO UP	0.269263	0.401097	NA	NA	3.84304	-2.95959	0	0	0	0	3.73732	4.79045	0	4.0756	0	0	0	0
ENSMUSG00000021363.14	Mak	protein_coding	n.a.	DMSO UP	0.323019	0.401123	0.802901	0.802389	0.761634	-0.661745	25.597	17.2202	13.986	36.9807	27.0956	31.9363	34.2457	19.3591	8.1252	25.7536	0	13.0966
ENSMUSG00000072479.10	Xlr5b	protein_coding	ESC	ECORD	0.882403	0.408877	NA	NA	0.65197	-3.54214	0	0	0	0.880494	0	0	0	6.1134	0	0	0	0
ENSMUSG00000049123.10	Catsperg2	protein_coding	n.a.	DMSO UP	0.772955	0.408877	NA	NA	-1.27161	-3.54214	0	0	0.874123	0	0	0	0	6.1134	0	0	0	0
ENSMUSG00000010803.13	Gabra1	protein_coding	2CLC	Non-ECORD UP	0.281389	0.409349	NA	NA	-3.34795	2.60698	0	2.46002	6.99299	0	0	0.798408	0	0	0	0	0	3.49242
ENSMUSG00000021061.15	Sptb	protein_coding	n.a.	DMSO UP	0.592389	0.410659	0.917404	0.809607	0.261771	-0.402529	39.5589	59.0405	62.9369	42.2637	88.7613	63.0742	90.0174	59.0962	54.5549	95.6561	21.5015	36.6704
ENSMUSG00000062132.10	Arhgap33os	protein_coding	n.a.	DMSO UP	0.261451	0.411	0.76521	0.809905	-1.40489	0.994167	5.81749	2.46002	9.61536	0	2.80299	3.99204	5.8707	5.0945	0	5.51862	9.67566	6.98485
ENSMUSG00000043257.15	Pigv	protein_coding	n.a.	DMSO UP	0.935395	0.41188	0.991809	0.810537	0.019652	-0.197698	162.89	134.071	201.922	191.948	148.558	166.867	198.625	231.29	177.594	158.2	164.486	206.926
ENSMUSG00000112101.1	Gm47924	processed_pseudogene	2CLC	Non-ECORD UP	0.17257	0.414196	0.702858	0.811441	2.21586	1.74895	0	1.23001	4.37062	5.28296	5.60598	15.9682	0	0	0	0.91977	1.07507	0
ENSMUSG00000110693.1	Gm45899	lincRNA	2CLC	Non-ECORD UP	0.15591	0.414521	0.68739	0.811564	2.50336	1.81442	0	1.23001	3.49649	4.40247	5.60598	17.565	0	0	0	0	2.15015	0
ENSMUSG00000022229.3	Atp12a	protein_coding	n.a.	DMSO UP	0.459116	0.414812	0.864798	0.811564	-0.7689	0.927867	18.616	2.46002	22.7272	1.76099	5.60598	18.3634	1.9569	3.0567	4.64297	3.67908	2.15015	12.2235
ENSMUSG00000066113.16	Adamtsl1	protein_coding	ESC	Non-ECORD UP	0.586617	0.199054	0.915369	0.629009	-0.254838	0.607471	40.7224	35.6703	28.8461	37.8612	26.1612	23.9522	24.4612	24.4536	26.6971	53.3467	41.9278	20.0814
ENSMUSG00000068099.5	1500009C09Rik	protein_coding	n.a.	DMSO UP	0.969324	0.417055	0.996931	0.813155	0.0305709	-0.672617	20.943	8.61008	30.5943	22.8928	14.9493	23.9522	9.7845	30.567	3.48223	15.6361	2.15015	9.60416
ENSMUSG00000116469.1	Gm49448	lincRNA	ESC	Non-ECORD UP	0.587951	0.0407618	0.915841	0.320164	0.377295	1.49218	27.924	9.84009	13.986	22.0123	18.6866	26.3475	7.8276	3.0567	13.9289	7.35816	32.2522	29.6856
ENSMUSG00000004892.13	Bcan	protein_coding	n.a.	DMSO UP	0.60025	0.420199	0.919902	0.815669	0.847514	1.38154	0	3.69003	8.74123	7.04395	2.80299	12.7745	1.9569	3.0567	0	0	0	13.0966
ENSMUSG00000024112.16	Cacna1h	protein_coding	n.a.	DMSO UP	0.640328	0.420844	0.934322	0.816179	-0.235285	-0.386237	70.9734	12.3001	46.3285	38.7417	37.3732	34.3315	175.142	206.837	75.4483	160.04	121.483	68.9754
ENSMUSG00000020159.8	Gabrp	protein_coding	n.a.	DMSO UP	0.382585	0.422361	0.829536	0.81674	-0.469814	0.437631	29.0875	24.6002	41.0838	30.8173	13.0806	24.7506	19.569	21.3969	22.0541	23.914	46.2281	15.7159
ENSMUSG00000000094.12	Tbx4	protein_coding	n.a.	DMSO UP	0.17343	0.42244	0.70347	0.81674	1.76926	-1.14959	0	6.15005	3.49649	8.80494	11.212	12.7745	5.8707	4.0756	0	0.91977	0	3.49242
ENSMUSG00000031860.17	Pbx4	protein_coding	n.a.	DMSO UP	0.394298	0.423305	0.835183	0.817032	0.614574	-0.539151	3.49049	4.92004	18.3566	14.0879	12.1463	15.9682	11.7414	39.7371	37.1438	15.6361	27.9519	17.4621
ENSMUSG00000079242.2	C730034F03Rik	bidirectional_promoter_lncRNA	n.a.	DMSO UP	0.386175	0.423537	0.830393	0.817032	-0.422422	-0.380499	23.27	28.2903	26.2237	10.5659	24.2926	23.1538	30.3319	38.7182	29.0186	26.6733	21.5015	27.0663
ENSMUSG00000079334.8	Naa80	protein_coding	n.a.	DMSO UP	0.841705	0.424371	0.978386	0.817791	-0.0544	-0.212611	86.0989	143.911	106.643	97.7348	128.003	98.2042	181.992	155.892	163.665	169.238	145.135	118.742
ENSMUSG00000010044.12	Zmynd10	protein_coding	n.a.	DMSO UP	0.794796	0.424989	0.96754	0.81781	0.362953	-1.083	4.65399	0	5.24474	0	6.54031	6.38726	10.7629	9.1701	4.64297	0	6.45044	5.23864
ENSMUSG00000019779.15	Frk	protein_coding	2CLC	Non-ECORD UP	0.310551	0.426191	0.79901	0.818526	1.50423	1.2176	3.49049	0	6.11886	5.28296	12.1463	10.3793	6.84915	0	0	7.35816	0	8.73106
ENSMUSG00000095300.1	Gm906	protein_coding	ESC	Non-ECORD UP	0.592602	0.0905125	0.917493	0.463768	0.769774	3.17336	0	17.2202	6.99299	11.4464	17.7523	11.9761	0	1.0189	0	10.1175	0	0
ENSMUSG00000019734.16	Tmc4	protein_coding	n.a.	DMSO UP	0.765022	0.426588	0.961355	0.818526	0.304392	-0.790152	8.14449	0	19.2307	13.2074	8.40897	12.7745	22.5043	15.2835	29.0186	15.6361	0	22.7008
ENSMUSG00000033634.7	Nat8f2	protein_coding	2CLC	Non-ECORD UP	0.396599	0.428484	NA	NA	1.49145	-1.71805	2.327	0	4.37062	4.40247	2.80299	11.9761	0	0	3.48223	0	0	0.873106
ENSMUSG00000115167.1	Gm49015	antisense	2CLC	Non-ECORD UP	0.0650744	0.428837	0.613235	0.818526	1.96452	1.38051	1.1635	9.84009	6.99299	9.68543	14.9493	45.5092	0.97845	0	0	0.91977	2.15015	0
ENSMUSG00000106734.3	Gm20559	processed_transcript	ESC	Non-ECORD UP	0.592957	0.0397333	0.91755	0.317518	0.596936	2.40323	4.65399	11.0701	1.74825	4.40247	11.212	10.3793	7.8276	0	0	7.35816	24.7267	10.4773
ENSMUSG00000043029.2	Trpv3	protein_coding	ESC	ECORD	0.00486965	0.431485	0.391629	0.818581	5.75745	-1.71887	0	0	0	12.3269	15.8836	3.99204	0	0	3.48223	0.91977	0	0
ENSMUSG00000047415.12	Gpr68	protein_coding	n.a.	DMSO UP	0.0777528	0.432117	0.619299	0.819079	1.60695	0.632783	0	4.92004	5.24474	17.6099	8.40897	5.58885	12.7198	6.1134	18.5719	24.8338	22.5765	10.4773
ENSMUSG00000020734.13	Grin2c	protein_coding	n.a.	DMSO UP	0.547517	0.432258	0.900734	0.819147	-0.32866	-0.375593	22.1065	11.0701	14.8601	17.6099	10.2776	10.3793	42.0733	90.6821	62.6801	33.1117	43.0029	74.214
ENSMUSG00000078234.6	Klhdc7a	protein_coding	n.a.	DMSO UP	0.24615	0.43394	0.752934	0.820256	-0.645967	-0.431924	336.251	105.781	178.321	215.721	72.8777	107.785	537.169	826.328	443.404	582.215	499.909	257.566
ENSMUSG00000085403.1	Gm13068	antisense	2CLC	Non-ECORD UP	0.246443	0.433981	0.752934	0.820256	-0.456412	0.303021	58.1749	47.9704	51.5733	23.7733	37.3732	53.4933	39.138	55.0206	58.0371	71.7421	68.8047	47.1477
ENSMUSG00000022759.15	Lrrc74b	protein_coding	n.a.	DMSO UP	1	0.434327	NA	NA	0	3.16586	0	0	0	0	0	0	0	1.0189	0	10.1175	0	0
ENSMUSG00000110218.1	Gm20219	protein_coding	n.a.	DMSO UP	0.396714	0.434831	0.836565	0.820842	-0.780163	0.803885	12.7985	4.92004	13.1118	6.16346	4.67165	7.18567	0.97845	2.0378	5.80371	4.59885	4.30029	6.11174
ENSMUSG00000117007.1	Gm41556	lincRNA	n.a.	DMSO UP	0.676793	0.435963	0.944517	0.821924	0.319923	-0.56007	3.49049	11.0701	8.74123	7.92444	14.9493	6.38726	27.3966	24.4536	6.96446	12.8768	15.051	12.2235
ENSMUSG00000016982.6	Pom121l2	protein_coding	n.a.	DMSO UP	0.633313	0.436165	0.931836	0.821985	-0.695078	-1.11025	0	9.84009	6.99299	8.80494	0	1.59682	8.80605	17.3213	3.48223	11.0372	0	2.61932
ENSMUSG00000051648.13	Kctd19	protein_coding	n.a.	DMSO UP	0.896788	0.438188	NA	NA	0.345377	-2.13801	0	0	4.37062	0.880494	0	4.79045	0	8.1512	0	1.83954	0	0
ENSMUSG00000094967.1	Obox4-ps18	unprocessed_pseudogene	2CLC	ECORD	0.116721	0.717162	0.657515	0.938201	2.65043	0.820889	0	2.46002	2.62237	2.64148	5.60598	23.9522	0	0	0	0	1.07507	0
ENSMUSG00000009772.15	Nuak2	protein_coding	n.a.	DMSO UP	0.153012	0.439194	0.684692	0.824488	-0.383165	-0.205178	318.799	209.102	181.818	203.394	162.573	177.247	251.462	372.918	275.096	305.364	276.294	199.068
ENSMUSG00000097107.1	Platr6	lincRNA	ESC	Non-ECORD UP	0.596795	0.858019	0.91919	0.976169	0.355948	-0.123571	27.924	20.9102	23.6013	62.5151	15.8836	14.3713	33.2673	7.1323	17.4111	24.8338	16.1261	12.2235
ENSMUSG00000022346.16	Myc	protein_coding	ESC	Non-ECORD UP	0.600311	0.542906	0.919902	0.870262	-0.130003	-0.151386	803.977	1519.06	911.711	744.017	1218.37	992.421	817.984	841.612	991.274	789.163	662.245	934.223
ENSMUSG00000090071.4	Cdk5r2	protein_coding	n.a.	DMSO UP	0.0293165	0.441854	0.546687	0.825479	-1.08306	-0.366897	110.532	20.9102	65.5592	24.6538	17.7523	50.2997	133.069	176.27	103.306	135.206	106.432	78.5795
ENSMUSG00000015083.11	C8g	protein_coding	n.a.	DMSO UP	0.326025	0.441856	0.803602	0.825479	-0.445517	-0.342118	45.3764	24.6002	55.0698	25.5343	24.2926	42.3156	36.2026	70.3041	52.2334	48.7478	45.1531	31.4318
ENSMUSG00000107821.1	Gm8038	processed_pseudogene	2CLC	Non-ECORD UP	0.0817117	0.442455	0.619299	0.825975	1.74221	0.806398	22.1065	22.1402	206.293	143.521	101.842	594.814	8.80605	17.3213	3.48223	13.7966	17.2012	20.9545
ENSMUSG00000023800.15	Tiam2	protein_coding	ESC	Non-ECORD UP	0.600831	0.218729	0.920206	0.650719	0.195412	0.456249	179.179	79.9507	76.9228	180.501	98.1046	105.39	145.789	85.5876	148.575	218.905	142.985	158.905
ENSMUSG00000058147.1	Xlr3c	protein_coding	ESC	ECORD	0.128855	0.44486	0.66043	0.827417	1.64211	1.35003	8.14449	9.84009	5.24474	23.7733	1.86866	46.3077	0	0	1.16074	1.83954	1.07507	0
ENSMUSG00000074813.14	Morrbid	lincRNA	ESC	Non-ECORD UP	0.606855	0.0253628	0.922427	0.255029	-0.310635	1.51672	26.7605	17.2202	22.7272	12.3269	28.9642	12.7745	5.8707	8.1512	3.48223	16.5559	18.2762	15.7159
ENSMUSG00000090714.10	Zscan4d	protein_coding	2CLC	ECORD	0.128939	1	0.66043	1	2.32968	0	18.616	62.7306	209.79	122.389	170.048	1172.06	0	0	0	0	0	0
ENSMUSG00000027371.10	Fahd2a	protein_coding	n.a.	DMSO UP	0.618977	0.446836	0.926354	0.828572	0.426445	0.652737	10.4715	7.38007	15.7342	11.4464	14.0149	19.9602	19.569	12.2268	0	20.2349	6.45044	23.5739
ENSMUSG00000004267.16	Eno2	protein_coding	n.a.	DMSO UP	0.045222	0.447545	0.581479	0.829405	-0.815623	-0.305336	101.224	31.9803	87.4123	37.8612	51.3881	36.7268	70.4484	83.5498	74.2875	77.2607	50.5284	56.7519
ENSMUSG00000094215.2	Gm6489	processed_pseudogene	ESC	Non-ECORD UP	0.6113	1	0.923822	1	1.95107	0	0	0	15.7342	9.68543	1.86866	49.5013	0	0	0	0	0	0
ENSMUSG00000062157.6	Ifnlr1	protein_coding	n.a.	DMSO UP	0.415155	0.448935	0.846404	0.830024	-0.31454	-0.287261	105.878	63.9606	77.797	97.7348	49.5195	51.8965	149.703	118.192	82.4127	132.447	91.3812	63.7367
ENSMUSG00000075296.5	Aldh3b2	protein_coding	n.a.	DMSO UP	0.555196	0.450507	NA	NA	-1.9203	-2.54639	0	6.15005	0.874123	0	1.86866	0	0	3.0567	0	0	0	0
ENSMUSG00000086288.1	Gm15265	antisense	n.a.	DMSO UP	0.310822	0.450549	0.79901	0.830362	0.604918	-0.432924	4.65399	14.7601	18.3566	26.4148	14.9493	16.7666	26.4181	27.5103	23.2149	22.0745	13.9759	20.9545
ENSMUSG00000079031.1	BB287469	protein_coding	2CLC	ECORD	0.130988	0.391406	0.662394	0.796486	2.9033	-2.09115	0	4.92004	18.3566	22.0123	21.4896	131.737	0	0	2.32149	0	0	0
ENSMUSG00000032591.15	Mst1	protein_coding	n.a.	DMSO UP	0.796605	0.451251	0.967901	0.830654	0.447423	-1.26842	5.81749	0	0	3.52198	1.86866	2.39522	0.97845	3.0567	11.6074	5.51862	0	0.873106
ENSMUSG00000033967.4	Rnf225	protein_coding	n.a.	DMSO UP	0.474746	0.454574	0.870838	0.832376	-0.359275	0.373411	50.0304	31.9803	28.8461	29.0563	30.8329	26.3475	27.3966	27.5103	42.9475	29.4326	74.18	23.5739
ENSMUSG00000054728.17	Phactr1	protein_coding	ESC	Non-ECORD UP	0.615515	0.227977	0.925566	0.660123	0.54653	1.36609	2.327	13.5301	20.1048	7.92444	23.3582	21.557	9.7845	5.0945	0	21.1547	0	17.4621
ENSMUSG00000029862.16	Clcn1	protein_coding	n.a.	DMSO UP	0.599133	0.457027	0.919545	0.832838	0.462373	-0.632435	13.962	2.46002	15.7342	22.8928	19.6209	2.39522	58.707	10.189	19.7326	34.0315	11.8258	11.3504
ENSMUSG00000048038.8	Ccdc187	protein_coding	n.a.	DMSO UP	0.738116	0.458399	0.958336	0.833627	-0.405597	-0.940583	11.635	4.92004	6.11886	0	7.47464	9.58089	4.89225	10.189	2.32149	4.59885	0	4.36553
ENSMUSG00000031898.9	Dpep3	protein_coding	n.a.	DMSO UP	0.312166	0.459081	0.799642	0.833889	-1.1081	0.943516	22.1065	12.3001	20.979	2.64148	10.2776	12.7745	5.8707	0	0	0	6.45044	5.23864
ENSMUSG00000023043.7	Krt18	protein_coding	2CLC	Non-ECORD UP	0.935596	0.461692	0.991809	0.834889	0.0625737	-0.581007	90.7529	461.254	423.95	58.9931	537.24	423.156	49.9009	60.1151	77.7698	39.5501	29.027	56.7519
ENSMUSG00000046070.9	Igfals	protein_coding	n.a.	DMSO UP	0.150277	0.46296	0.680612	0.834889	-0.570664	-0.274624	72.1369	35.6703	61.1886	39.6222	33.6359	40.7188	169.272	133.476	84.7342	145.324	66.6545	108.265
ENSMUSG00000055632.18	Hmcn2	protein_coding	n.a.	DMSO UP	0.0761386	0.463255	0.619232	0.834889	-0.551143	-0.210223	75.6274	57.8105	52.4474	46.6662	37.3732	42.3156	140.897	108.003	123.039	120.49	87.0809	113.504
ENSMUSG00000089953.3	Rnf224	protein_coding	n.a.	DMSO UP	0.727935	0.463973	0.954646	0.835258	-0.305795	-0.593833	6.98099	4.92004	8.74123	4.40247	1.86866	10.3793	9.7845	15.2835	26.6971	16.5559	4.30029	13.0966
ENSMUSG00000031639.12	Tlr3	protein_coding	ESC	Non-ECORD UP	0.618487	0.0228073	0.926303	0.241801	0.887311	4.76502	0	6.15005	4.37062	0	7.47464	11.9761	0	0	0	8.27793	7.52551	0
ENSMUSG00000086549.1	Gm13648	processed_transcript	n.a.	DMSO UP	0.536034	0.465043	0.896872	0.836645	-0.450809	-0.526931	3.49049	29.5203	27.0978	11.4464	9.3433	23.1538	15.6552	28.5292	30.1793	18.3954	7.52551	25.3201
ENSMUSG00000084941.1	Gm11944	processed_transcript	n.a.	DMSO UP	0.624755	0.466773	0.929034	0.836767	0.190091	-0.275111	33.7414	44.2804	33.2167	37.8612	50.4538	38.3236	76.3191	49.9261	46.4297	57.9455	37.6276	47.1477
ENSMUSG00000067144.7	Slc22a7	protein_coding	n.a.	DMSO UP	0.873007	0.473014	0.982841	0.839628	-0.0896205	0.414489	9.30799	33.2103	39.3355	24.6538	28.0299	24.7506	13.6983	21.3969	17.4111	26.6733	15.051	27.9394
ENSMUSG00000053158.10	Fes	protein_coding	n.a.	DMSO UP	0.6712	0.474702	0.942769	0.840408	-0.725364	-1.38295	0	8.61008	14.8601	10.5659	3.73732	0	3.9138	3.0567	0	0	0	2.61932
ENSMUSG00000114575.1	Gm47814	lincRNA	n.a.	DMSO UP	0.921152	0.475395	0.990656	0.840677	0.0885765	0.647507	4.65399	27.0602	4.37062	20.2514	5.60598	11.9761	8.80605	11.2079	5.80371	26.6733	8.60058	5.23864
ENSMUSG00000030207.15	Fam234b	protein_coding	n.a.	DMSO UP	0.382747	0.475808	0.829536	0.840818	-0.44307	-0.359063	86.0989	30.7503	28.8461	49.3077	40.1762	17.565	41.0949	64.1907	61.5194	44.149	53.7536	32.3049
ENSMUSG00000075370.12	Igll1	protein_coding	ESC	Non-ECORD UP	0.626079	0.00587762	0.929098	0.118764	0.454491	2.90888	10.4715	6.15005	6.11886	15.8489	5.60598	9.58089	5.8707	0	0	10.1175	22.5765	13.0966
ENSMUSG00000027022.14	Xirp2	protein_coding	ESC	Non-ECORD UP	0.626425	1	0.929098	1	0.384153	0	27.924	15.9901	23.6013	22.8928	14.0149	51.0981	0	0	0	0	0	0
ENSMUSG00000007594.10	Hapln4	protein_coding	n.a.	DMSO UP	0.892709	0.479239	0.98472	0.84297	0.0752696	0.426108	46.5399	44.2804	63.811	30.8173	71.0091	61.4774	16.6336	20.378	10.4467	11.957	44.078	8.73106
ENSMUSG00000102018.8	Iqank1	protein_coding	n.a.	DMSO UP	0.514338	0.483032	0.89023	0.845696	-0.613288	-0.674018	24.4335	7.38007	6.99299	5.28296	11.212	8.78249	12.7198	5.0945	13.9289	7.35816	0	12.2235
ENSMUSG00000097006.7	9530082P21Rik	antisense	n.a.	DMSO UP	0.230955	0.483959	0.741334	0.845696	-0.35584	-0.208389	116.35	159.901	125	73.9615	117.726	121.358	132.091	135.514	111.431	97.4956	86.0058	144.062
ENSMUSG00000020732.13	Rab37	protein_coding	n.a.	DMSO UP	0.7902	0.486904	0.965722	0.846494	0.226261	0.54151	6.98099	6.15005	6.99299	6.16346	10.2776	7.18567	9.7845	33.6237	5.80371	34.9513	30.102	6.98485
ENSMUSG00000005373.13	Mlxipl	protein_coding	n.a.	DMSO UP	0.823645	0.487634	0.972793	0.846769	-0.174644	0.575976	32.5779	24.6002	22.7272	16.7294	13.0806	40.7188	0.97845	18.3402	8.1252	11.0372	25.8018	4.36553
ENSMUSG00000097121.2	D130020L05Rik	antisense	n.a.	DMSO UP	0.155898	0.487949	0.68739	0.846842	0.561072	-0.272386	68.6464	51.6605	69.0557	106.54	76.615	96.6074	90.9958	77.4364	113.753	90.1375	111.808	32.3049
ENSMUSG00000042078.14	Svop	protein_coding	n.a.	DMSO UP	0.575808	0.489167	0.912329	0.847654	-0.278372	-0.302401	9.30799	23.3702	23.6013	11.4464	16.8179	18.3634	52.8363	85.5876	70.8053	78.1805	44.078	47.1477
ENSMUSG00000040219.4	Ttc12	protein_coding	n.a.	DMSO UP	0.504545	0.489619	0.8847	0.847825	0.474987	0.455494	15.1255	4.92004	5.24474	9.68543	14.0149	11.1777	15.6552	12.2268	24.3756	14.7163	38.7026	18.3352
ENSMUSG00000025656.17	Arhgef9	protein_coding	n.a.	DMSO UP	0.240883	0.491495	0.750831	0.848698	0.794504	0.465261	4.65399	14.7601	23.6013	16.7294	37.3732	21.557	16.6336	9.1701	23.2149	12.8768	36.5525	18.3352
ENSMUSG00000097832.1	Gm26912	lincRNA	n.a.	DMSO UP	0.850346	0.491703	0.978412	0.848698	0.27634	-1.04097	0	11.0701	5.24474	9.68543	2.80299	7.18567	0	14.2646	2.32149	1.83954	0	6.11174
ENSMUSG00000040287.9	Stac3	protein_coding	n.a.	DMSO UP	0.466827	0.492222	NA	NA	-1.61818	1.7155	5.81749	4.92004	1.74825	0	0	3.99204	0	1.0189	0	3.67908	0	0
ENSMUSG00000053007.9	Creb5	protein_coding	ESC	Non-ECORD UP	0.630832	0.767057	0.930982	0.952741	0.361606	-0.243539	10.4715	14.7601	22.7272	24.6538	14.9493	22.3554	13.6983	8.1512	2.32149	7.35816	11.8258	1.74621
ENSMUSG00000042828.12	Trim72	protein_coding	n.a.	DMSO UP	0.252188	0.496493	0.756415	0.851143	0.853659	0.485669	4.65399	15.9901	16.6083	17.6099	19.6209	30.3395	8.80605	62.1529	16.2504	22.0745	75.2551	25.3201
ENSMUSG00000116635.1	Gm49699	transcribed_unprocessed_pseudogene	n.a.	DMSO UP	0.523829	0.49793	NA	NA	1.47701	-1.2205	0	0	0	0	0	1.59682	5.8707	4.0756	9.28594	6.43839	0	1.74621
ENSMUSG00000029377.5	Ereg	protein_coding	ESC	Non-ECORD UP	0.635692	0.991549	0.932726	1	0.268577	-0.0064331	51.1939	110.701	28.8461	73.9615	104.645	50.2997	9.7845	21.3969	31.3401	10.1175	36.5525	15.7159
ENSMUSG00000033615.9	Cplx1	protein_coding	n.a.	DMSO UP	0.929036	0.498914	0.990832	0.852009	-0.0334979	-0.248377	138.456	52.8905	112.762	75.7225	115.857	106.188	315.061	188.497	150.897	250.178	167.711	133.585
ENSMUSG00000020083.13	Fam241b	protein_coding	n.a.	DMSO UP	0.143258	0.500488	0.673404	0.852418	-0.455778	0.209619	286.221	244.772	337.412	223.645	171.917	237.926	278.858	303.632	152.057	217.066	210.714	421.71
ENSMUSG00000040329.14	Il7	protein_coding	ESC	Non-ECORD UP	0.642334	0.350539	0.934602	0.768544	0.543107	1.2885	6.98099	12.3001	6.11886	8.80494	23.3582	4.79045	0	0	4.64297	3.67908	0	6.98485
ENSMUSG00000036278.7	Macrod1	protein_coding	n.a.	DMSO UP	0.203556	0.501035	0.722474	0.852916	-0.79395	0.41365	24.4335	27.0602	40.2097	16.7294	13.0806	23.1538	41.0949	32.6048	4.64297	46.9083	35.4774	22.7008
ENSMUSG00000048592.9	Gm5946	transcribed_processed_pseudogene	ESC	ECORD	0.720115	0.502807	NA	NA	1.56463	2.88234	0	0	0	1.76099	0	0	0	0	0	0	4.30029	0
ENSMUSG00000110457.2	Gm45752	transcribed_unprocessed_pseudogene	n.a.	DMSO UP	0.589837	0.503849	0.917151	0.854682	-0.344843	-0.490229	19.7795	78.7207	87.4123	22.0123	60.7314	63.8726	18.5905	11.2079	2.32149	6.43839	10.7507	6.11174
ENSMUSG00000047617.11	Paxx	protein_coding	n.a.	DMSO UP	0.978543	0.503899	0.998376	0.854682	-0.027018	0.692841	11.635	3.69003	8.74123	17.6099	3.73732	2.39522	8.80605	1.0189	4.64297	7.35816	6.45044	9.60416
ENSMUSG00000024027.8	Glp1r	protein_coding	n.a.	DMSO UP	0.436582	0.504154	0.855194	0.854682	0.350266	-0.300951	33.7414	49.2004	24.4755	48.4272	60.7314	27.1459	56.7501	44.8316	31.3401	43.2292	34.4023	30.5587
ENSMUSG00000040828.10	Catsperd	protein_coding	n.a.	DMSO UP	0.345592	0.506676	0.811136	0.856172	-0.686885	0.464734	11.635	17.2202	20.979	15.8489	5.60598	9.58089	8.80605	41.7749	6.96446	24.8338	32.2522	22.7008
ENSMUSG00000030701.17	Plekhb1	protein_coding	n.a.	DMSO UP	0.0408482	0.507079	0.579154	0.856488	-0.486343	-0.156575	237.354	236.162	201.922	136.477	157.902	186.827	232.871	223.139	247.238	206.029	158.036	265.424
ENSMUSG00000038670.11	Mybpc2	protein_coding	n.a.	DMSO UP	0.871862	0.507106	NA	NA	0.284887	-1.20046	0	2.46002	5.24474	5.28296	1.86866	2.39522	4.89225	0	5.80371	4.59885	0	0
ENSMUSG00000068048.8	Rhox9	protein_coding	ESC	Non-ECORD UP	0.641787	1	0.934602	1	0.427405	0	15.1255	14.7601	11.3636	9.68543	28.9642	16.7666	0	0	0	0	0	0
ENSMUSG00000025420.13	Katnal2	protein_coding	n.a.	DMSO UP	0.837892	0.507765	0.975977	0.856955	0.123389	-0.404211	15.1255	8.61008	35.8391	26.4148	19.6209	19.9602	16.6336	32.6048	16.2504	15.6361	18.2762	15.7159
ENSMUSG00000097877.2	Gm26703	antisense	2CLC	Non-ECORD UP	0.751075	0.508046	0.959999	0.856985	0.518148	1.10061	2.327	0	5.24474	1.76099	3.73732	5.58885	0	0	5.80371	2.75931	8.60058	0.873106
ENSMUSG00000026450.14	Chit1	protein_coding	2CLC	Non-ECORD UP	0.99223	0.511655	NA	NA	-0.0328912	2.23941	0	0	2.62237	2.64148	0	0	0	1.0189	0	0	5.37536	0
ENSMUSG00000064307.13	Lrrc51	protein_coding	n.a.	DMSO UP	0.657265	0.511672	0.938961	0.858215	0.269022	-0.391652	10.4715	17.2202	23.6013	10.5659	26.1612	25.5491	31.3104	31.5859	15.0897	24.8338	23.6516	11.3504
ENSMUSG00000070345.3	Hsf5	protein_coding	n.a.	DMSO UP	0.941642	0.513547	NA	NA	0.147623	1.63694	0	6.15005	7.86711	0	8.40897	7.18567	0	0	0	0	0	1.74621
ENSMUSG00000073421.6	H2-Ab1	protein_coding	n.a.	DMSO UP	0.829761	0.514385	0.974293	0.860213	0.256566	-0.838155	0	6.15005	16.6083	3.52198	5.60598	18.3634	4.89225	5.0945	4.64297	3.67908	0	4.36553
ENSMUSG00000027863.8	Cd2	protein_coding	ESC	Non-ECORD UP	0.645898	0.599839	0.93577	0.894045	-0.427087	0.479992	9.30799	3.69003	6.99299	3.52198	7.47464	3.99204	6.84915	8.1512	2.32149	11.0372	5.37536	7.85795
ENSMUSG00000091705.8	H2-Q2	protein_coding	n.a.	DMSO UP	0.0254608	0.521332	0.536666	0.86344	2.06672	0.55657	2.327	2.46002	5.24474	11.4464	14.0149	17.565	7.8276	3.0567	11.6074	7.35816	21.5015	4.36553
ENSMUSG00000116295.1	Gm32885	lincRNA	ESC	Non-ECORD UP	0.646238	0.306469	0.935995	0.734918	0.322621	0.720882	172.198	153.751	406.467	213.96	208.356	494.214	47.944	144.684	236.792	92.8968	267.693	346.623
ENSMUSG00000021123.12	Rdh12	protein_coding	n.a.	DMSO UP	0.503187	0.52244	0.884399	0.864181	-0.409687	0.376167	27.924	7.38007	20.1048	13.2074	9.3433	19.1618	24.4612	26.4914	16.2504	22.0745	43.0029	22.7008
ENSMUSG00000118061.1	Rbfaos	lincRNA	ESC	ECORD	0.0915287	0.524635	0.629077	0.864867	-0.416362	0.156362	477.034	356.703	415.209	333.707	292.445	309.782	380.617	400.428	436.439	301.685	414.978	639.114
ENSMUSG00000051236.13	Msrb3	protein_coding	ESC	Non-ECORD UP	0.647956	0.0027808	0.937047	0.0781799	0.20616	1.43555	117.513	153.751	92.6571	134.716	207.421	77.4456	18.5905	22.4158	38.3045	59.7851	120.408	34.0511
ENSMUSG00000066952.11	Myo1h	protein_coding	n.a.	DMSO UP	0.218793	0.526087	0.729801	0.86572	-0.245049	0.127708	521.247	610.085	449.299	377.732	514.816	439.923	327.781	419.787	347.062	372.507	451.531	372.816
ENSMUSG00000022558.16	Mroh1	protein_coding	n.a.	DMSO UP	0.625284	0.52614	0.929044	0.86572	0.153068	-0.202443	63.9924	84.8708	96.1536	85.4079	100.908	87.0265	83.1682	84.5687	60.3586	86.4584	56.9789	55.0057
ENSMUSG00000064179.13	Tnnt1	protein_coding	n.a.	DMSO UP	0.370132	0.526713	0.823362	0.86592	-0.544128	0.356943	12.7985	14.7601	27.9719	18.4904	4.67165	15.1697	48.9225	16.3024	37.1438	38.6304	51.6035	41.036
ENSMUSG00000068874.13	Selenbp1	protein_coding	n.a.	DMSO UP	0.847021	0.526795	0.978412	0.86592	-0.246294	-0.781923	2.327	0	13.986	6.16346	5.60598	2.39522	13.6983	13.2457	8.1252	2.75931	0	17.4621
ENSMUSG00000097525.2	Platr31	antisense	2CLC	Non-ECORD UP	0.778454	0.526959	0.963668	0.86601	0.465659	1.07216	0	0	12.2377	5.28296	0	11.9761	0	4.0756	3.48223	5.51862	8.60058	1.74621
ENSMUSG00000097021.7	4933433G15Rik	lincRNA	n.a.	DMSO UP	0.786046	0.52728	0.965517	0.866185	-0.258697	-0.611745	24.4335	13.5301	13.986	15.8489	19.6209	7.98408	1.9569	15.2835	29.0186	18.3954	11.8258	0
ENSMUSG00000042115.4	Klhdc8a	protein_coding	ESC	Non-ECORD UP	0.650324	0.729863	0.937433	0.941763	-0.203439	-0.161485	77.9544	102.091	80.4193	73.081	98.1046	55.0901	30.3319	51.9639	47.5905	21.1547	22.5765	71.5947
ENSMUSG00000033174.17	Mgll	protein_coding	2CLC	Non-ECORD UP	0.102689	0.533146	0.64144	0.867135	0.786707	0.3131	40.7224	22.1402	40.2097	29.0563	84.0897	65.4694	28.375	23.4347	20.8934	35.871	19.3513	34.9242
ENSMUSG00000107768.1	Gm44275	lincRNA	ESC	Non-ECORD UP	0.658189	0.417642	0.939154	0.813155	0.559363	1.07598	0	15.9901	8.74123	19.3709	13.0806	3.99204	0	10.189	0	10.1175	5.37536	6.11174
ENSMUSG00000032739.16	Pram1	protein_coding	n.a.	DMSO UP	0.607338	0.534311	0.922592	0.86765	0.700894	-0.816868	1.1635	3.69003	3.49649	4.40247	2.80299	6.38726	12.7198	7.1323	1.16074	11.0372	0	0.873106
ENSMUSG00000045838.8	Ccdc9b	protein_coding	ESC	Non-ECORD UP	0.659873	0.896117	0.939486	0.985509	0.216525	0.0661589	87.2624	86.1008	58.5663	73.9615	117.726	77.4456	24.4612	20.378	87.0557	37.7106	30.102	68.9754
ENSMUSG00000049387.10	Cox7b2	protein_coding	2CLC	Non-ECORD UP	0.970027	0.535491	NA	NA	-0.0669285	-1.14063	3.49049	0	6.11886	5.28296	0	3.99204	6.84915	1.0189	2.32149	4.59885	0	0
ENSMUSG00000026928.14	Card9	protein_coding	n.a.	DMSO UP	0.318871	0.535903	0.800751	0.867948	1.78701	1.02081	0	1.23001	1.74825	6.16346	2.80299	1.59682	1.9569	0	5.80371	0	13.9759	1.74621
ENSMUSG00000070737.10	Tmem35b	protein_coding	n.a.	DMSO UP	0.371438	0.537452	0.824002	0.868182	0.367627	0.24692	53.5209	36.9003	39.3355	86.2884	41.1105	39.9204	61.6423	89.6632	47.5905	79.1002	95.6815	61.9905
ENSMUSG00000024030.7	Abcg1	protein_coding	n.a.	DMSO UP	0.353083	0.539251	0.815476	0.86921	0.267876	0.177311	101.224	118.081	116.258	135.596	140.149	128.544	142.854	114.117	88.2165	169.238	132.234	89.9299
ENSMUSG00000030111.9	A2m	protein_coding	n.a.	DMSO UP	0.51104	0.53942	0.88804	0.869336	-0.350147	-0.303247	20.943	19.6802	21.8531	28.1758	13.0806	7.98408	51.8578	56.0395	31.3401	45.9885	36.5525	30.5587
ENSMUSG00000035041.8	Creb3l3	protein_coding	n.a.	DMSO UP	0.222149	0.539491	0.731293	0.869336	-1.77696	-0.775109	4.65399	0	6.99299	0	1.86866	1.59682	6.84915	12.2268	10.4467	10.1175	0	6.98485
ENSMUSG00000086598.9	Btbd18	protein_coding	n.a.	DMSO UP	0.777153	0.540286	0.963558	0.869784	-0.188531	0.430719	40.7224	15.9901	48.9509	24.6538	25.2269	43.114	21.5259	1.0189	17.4111	14.7163	17.2012	21.8276
ENSMUSG00000074652.3	Myh7b	protein_coding	n.a.	DMSO UP	0.868919	0.541534	0.98182	0.870262	0.0834647	-0.290204	26.7605	18.4502	31.4684	38.7417	28.0299	15.1697	84.1467	61.134	68.4838	95.6561	29.027	49.767
ENSMUSG00000037085.8	Trmt12	protein_coding	2CLC	Non-ECORD UP	0.605829	0.542038	0.922427	0.870262	0.119169	0.138106	121.004	182.042	145.104	147.923	180.326	158.085	203.518	174.232	214.737	202.349	242.966	206.926
ENSMUSG00000085024.1	C230035I16Rik	lincRNA	n.a.	DMSO UP	0.440096	0.542397	0.85701	0.870262	0.740597	0.570886	0	12.3001	4.37062	6.16346	9.3433	11.9761	10.7629	3.0567	8.1252	11.0372	12.9009	8.73106
ENSMUSG00000108084.1	Gm7932	lincRNA	ESC	Non-ECORD UP	0.665409	0.0798955	0.941522	0.441492	0.365715	-1.64629	4.65399	12.3001	12.2377	11.4464	10.2776	15.9682	5.8707	11.2079	11.6074	2.75931	0	6.11174
ENSMUSG00000003469.9	Phyhip	protein_coding	n.a.	DMSO UP	0.593707	0.545487	0.917585	0.871552	-0.295751	-0.327902	50.0304	27.0602	42.832	27.2953	41.1105	29.5411	119.371	36.6804	37.1438	30.3524	91.3812	33.178
ENSMUSG00000022015.8	Tnfsf11	protein_coding	ESC	Non-ECORD UP	0.666962	0.00946391	0.941772	0.154569	0.31528	2.18271	43.0494	8.61008	21.8531	24.6538	25.2269	41.5172	1.9569	2.0378	8.1252	8.27793	35.4774	10.4773
ENSMUSG00000059305.12	Vpreb1	protein_coding	ESC	Non-ECORD UP	0.670615	0.507547	0.942769	0.856955	-0.269451	0.426082	18.616	15.9901	14.8601	14.0879	14.9493	11.9761	13.6983	17.3213	4.64297	12.8768	22.5765	13.0966
ENSMUSG00000022763.18	Aifm3	protein_coding	n.a.	DMSO UP	0.41372	0.547009	0.845809	0.8723	0.556895	0.402312	9.30799	6.15005	13.986	13.2074	13.0806	17.565	19.569	6.1134	11.6074	11.957	18.2762	19.2083
ENSMUSG00000039607.17	Rbms3	protein_coding	2CLC	Non-ECORD UP	0.149272	0.547751	0.678855	0.872614	1.14709	0.509195	9.30799	31.9803	18.3566	49.3077	40.1762	42.3156	0	9.1701	17.4111	15.6361	19.3513	2.61932
ENSMUSG00000043993.6	2900052L18Rik	processed_transcript	n.a.	DMSO UP	0.556618	0.548062	0.904535	0.872834	-0.253215	0.253171	44.2129	67.6506	69.9299	47.5467	41.1105	63.8726	86.1036	117.174	31.3401	112.212	96.7566	71.5947
ENSMUSG00000057329.7	Bcl2	protein_coding	ESC	Non-ECORD UP	0.674078	0.88727	0.943158	0.983695	-0.346575	0.123513	37.2319	51.6605	13.986	21.1319	29.8986	29.5411	20.5474	0	11.6074	4.59885	24.7267	6.11174
ENSMUSG00000109476.1	Gm21034	processed_pseudogene	2CLC	ECORD	0.131575	1	0.662573	1	1.8459	0	1.1635	2.46002	16.6083	10.5659	14.0149	49.5013	0	0	0	0	0	0
ENSMUSG00000036585.16	Fgf1	protein_coding	2CLC	Non-ECORD UP	0.0812876	0.550163	0.619299	0.873699	1.09053	0.37085	13.962	38.1303	79.5452	41.3832	49.5195	190.819	92.9527	35.6615	85.895	116.811	121.483	39.2898
ENSMUSG00000043336.14	Filip1l	protein_coding	2CLC	Non-ECORD UP	0.649462	0.552272	0.937433	0.874772	0.207395	-0.284469	53.5209	78.7207	54.1956	81.0054	75.6807	58.2838	16.6336	32.6048	62.6801	24.8338	45.1531	21.8276
ENSMUSG00000035314.10	Gdpd5	protein_coding	n.a.	DMSO UP	0.265122	0.553191	0.767914	0.875088	-0.565975	-0.287875	16.289	59.0405	41.0838	21.1319	40.1762	17.565	85.1251	89.6632	53.3942	92.8968	45.1531	48.8939
ENSMUSG00000091712.2	Sec14l5	protein_coding	n.a.	DMSO UP	0.786988	0.555022	0.965517	0.875662	0.172462	-0.37363	6.98099	12.3001	31.4684	18.4904	20.5553	19.1618	16.6336	25.4725	27.8578	28.5129	13.9759	11.3504
ENSMUSG00000046413.14	Irx3os	antisense	n.a.	DMSO UP	0.867186	0.555466	NA	NA	0.316714	1.13397	1.1635	1.23001	1.74825	0	2.80299	2.39522	0	3.0567	0	1.83954	3.22522	1.74621
ENSMUSG00000054385.14	Ceacam2	protein_coding	ESC	Non-ECORD UP	0.674567	0.82402	0.943542	0.967607	0.229022	-0.109804	11.635	9.84009	14.8601	13.2074	19.6209	10.3793	29.3535	26.4914	31.3401	25.7536	27.9519	27.0663
ENSMUSG00000025588.4	Nat1	protein_coding	ESC	Non-ECORD UP	0.679122	0.00832818	0.944517	0.145426	-0.60893	4.85734	6.98099	3.69003	6.99299	0.880494	1.86866	8.78249	0	0	0	8.27793	8.60058	0
ENSMUSG00000073405.6	H2-T-ps	unprocessed_pseudogene	n.a.	DMSO UP	0.94396	0.556895	NA	NA	-0.309818	-2.54391	0	0	0.874123	0	0	0.798408	0	3.0567	0	0	0	0
ENSMUSG00000008136.14	Fhl2	protein_coding	ESC	Non-ECORD UP	0.678549	0.092563	0.944517	0.467938	0.169082	0.709762	57.0114	95.9408	45.4544	66.9175	96.236	59.0822	27.3966	26.4914	55.7157	50.5874	55.9038	71.5947
ENSMUSG00000027684.16	Mecom	protein_coding	2CLC	Non-ECORD UP	0.806791	0.55699	0.968983	0.87605	0.241226	-0.738735	6.98099	7.38007	37.5873	10.5659	24.2926	27.1459	6.84915	1.0189	0	2.75931	2.15015	0
ENSMUSG00000020216.13	Jsrp1	protein_coding	n.a.	DMSO UP	0.50415	0.557105	0.884581	0.87605	-0.478976	0.42724	34.9049	23.3702	46.3285	9.68543	9.3433	55.8885	5.8707	34.6426	19.7326	17.4756	31.1771	32.3049
ENSMUSG00000115458.1	Gm48931	processed_pseudogene	2CLC	Non-ECORD UP	0.193271	0.56037	0.715884	0.878213	2.41595	1.23336	0	0	7.86711	7.92444	0.93433	34.3315	0	0	2.32149	0	5.37536	0
ENSMUSG00000035697.14	Arhgap45	protein_coding	n.a.	DMSO UP	0.0291153	0.560978	0.545794	0.87863	-0.690272	-0.183918	188.487	177.122	290.209	112.703	99.9733	194.013	206.453	226.196	131.164	156.361	141.91	198.195
ENSMUSG00000011349.5	Dmrtc2	protein_coding	n.a.	DMSO UP	0.982792	0.561756	0.998867	0.878807	0.0204611	-0.558231	16.289	4.92004	10.4895	14.0879	9.3433	8.78249	20.5474	9.1701	3.48223	11.957	0	10.4773
ENSMUSG00000078716.10	Tmem8b	protein_coding	n.a.	DMSO UP	0.718731	0.564691	0.952972	0.880202	-0.147348	-0.226392	67.4829	43.0504	69.0557	41.3832	71.9434	49.5013	209.388	111.06	95.1809	178.435	92.4563	84.6913
ENSMUSG00000030589.15	Rasgrp4	protein_coding	n.a.	DMSO UP	0.609328	0.565873	0.923068	0.88089	-0.202623	-0.219209	32.5779	34.4403	40.2097	36.1002	33.6359	23.9522	57.7285	57.0584	40.626	49.6676	49.4534	34.9242
ENSMUSG00000095909.2	Gm10324	protein_coding	2CLC	Non-ECORD UP	0.141974	0.567292	0.672368	0.881756	1.08741	0.416773	8.14449	34.4403	19.2307	73.9615	18.6866	38.3236	18.5905	12.2268	81.252	34.0315	93.5313	21.8276
ENSMUSG00000113847.1	Gm48799	lincRNA	2CLC	Non-ECORD UP	0.0181482	0.56787	0.506393	0.882178	2.45802	-1.10269	2.327	4.92004	12.2377	15.8489	12.1463	80.6392	0.97845	0	0	0	0	0
ENSMUSG00000056666.13	Retsat	protein_coding	n.a.	DMSO UP	0.165753	0.568593	0.695757	0.882249	-0.703872	0.286777	60.5019	39.3603	19.2307	19.3709	25.2269	27.9443	42.0733	38.7182	16.2504	38.6304	41.9278	38.4167
ENSMUSG00000029026.17	Trp73	protein_coding	n.a.	DMSO UP	0.483013	0.568855	0.874762	0.882249	0.286008	0.223846	38.3954	41.8204	79.5452	44.0247	87.827	64.671	115.457	159.967	66.1623	165.559	105.357	128.347
ENSMUSG00000040146.9	Rgl3	protein_coding	n.a.	DMSO UP	0.385142	0.571397	NA	NA	-1.46211	1.04378	3.49049	3.69003	8.74123	1.76099	0	3.99204	0	3.0567	0	3.67908	0	2.61932
ENSMUSG00000023032.12	Slc4a8	protein_coding	n.a.	DMSO UP	0.641082	0.571743	0.934562	0.883307	-0.180883	0.215036	60.5019	75.0307	59.4404	66.9175	70.0747	35.1299	102.737	89.6632	47.5905	106.693	107.507	65.4829
ENSMUSG00000011382.8	Dhdh	protein_coding	n.a.	DMSO UP	0.180883	0.573422	0.710528	0.884202	0.356031	-0.150159	152.418	147.601	159.09	235.972	156.967	194.812	120.349	187.478	220.541	149.003	182.762	144.062
ENSMUSG00000023266.11	Frs3	protein_coding	n.a.	DMSO UP	0.253741	0.573911	0.758369	0.88428	-0.301169	-0.144685	161.726	152.521	278.845	180.501	151.361	151.697	322.888	386.163	356.348	322.839	250.492	389.405
ENSMUSG00000078956.3	Gm14221	lincRNA	ESC	Non-ECORD UP	0.678638	0.754922	0.944517	0.949866	0.316356	-0.229759	9.30799	12.3001	4.37062	8.80494	16.8179	6.38726	21.5259	9.1701	12.7682	11.957	7.52551	17.4621
ENSMUSG00000096337.1	Gm13694	protein_coding	2CLC	Non-ECORD UP	0.0193073	0.575341	0.506393	0.884728	1.53231	-0.384911	12.7985	28.2903	34.0908	34.3393	38.3075	145.31	29.3535	5.0945	24.3756	12.8768	18.2762	13.9697
ENSMUSG00000014791.10	Elmo3	protein_coding	n.a.	DMSO UP	0.701048	0.576025	0.949031	0.884995	0.270746	0.391977	4.65399	7.38007	27.9719	16.7294	15.8836	16.7666	9.7845	18.3402	15.0897	18.3954	11.8258	26.1932
ENSMUSG00000034413.14	Neurl1b	protein_coding	n.a.	DMSO UP	0.0590935	0.577347	0.605264	0.88509	-1.34854	-0.39045	15.1255	23.3702	17.4825	3.52198	12.1463	6.38726	20.5474	16.3024	9.28594	17.4756	11.8258	6.11174
ENSMUSG00000037428.14	Vgf	protein_coding	ESC	Non-ECORD UP	0.687	0.906204	0.946181	0.987767	0.422643	0.126932	3.49049	137.761	97.9018	29.0563	182.194	109.382	14.6767	23.4347	15.0897	12.8768	7.52551	37.5436
ENSMUSG00000040703.11	Cyp2s1	protein_coding	n.a.	DMSO UP	0.491326	0.579639	0.880352	0.886152	-0.238612	-0.18889	236.19	107.011	142.482	126.791	104.645	179.642	228.957	412.655	225.184	256.616	325.747	178.987
ENSMUSG00000052117.5	D630039A03Rik	protein_coding	ESC	Non-ECORD UP	0.687693	0.937183	0.94627	0.996561	-0.219299	0.0423493	45.3764	23.3702	18.3566	35.2198	16.8179	22.3554	50.8794	31.5859	16.2504	41.3897	30.102	30.5587
ENSMUSG00000035929.11	H2-Q4	protein_coding	n.a.	DMSO UP	0.873624	0.583005	0.982841	0.88734	-0.276565	-0.978864	5.81749	41.8204	37.5873	8.80494	33.6359	27.9443	5.8707	23.4347	0	0	15.051	0
ENSMUSG00000014554.13	Dguok	protein_coding	n.a.	DMSO UP	0.963338	0.584222	0.995401	0.887626	0.0297154	-0.357483	20.943	18.4502	16.6083	20.2514	23.3582	13.5729	11.7414	31.5859	15.0897	27.5931	6.45044	11.3504
ENSMUSG00000004018.9	Fancl	protein_coding	ESC	Non-ECORD UP	0.693443	0.994472	0.947509	1	-0.125166	0.00222151	139.62	119.311	134.615	123.269	119.594	118.164	99.8019	99.8522	127.682	89.2177	67.7296	169.383
ENSMUSG00000028133.17	Rwdd3	protein_coding	n.a.	DMSO UP	0.502573	0.585756	0.884168	0.888225	-0.340698	0.278309	32.5779	35.6703	39.3355	32.5783	26.1612	26.3475	12.7198	33.6237	39.4653	25.7536	54.8287	23.5739
ENSMUSG00000046623.8	Gjb4	protein_coding	ESC	Non-ECORD UP	0.696458	0.619889	0.94824	0.902487	0.169581	0.213465	158.236	50.4304	72.5522	176.979	55.1255	83.8328	111.543	148.759	128.842	171.077	108.582	171.129
ENSMUSG00000032968.4	Inha	protein_coding	n.a.	DMSO UP	0.361839	0.589685	0.819118	0.889582	-0.689708	0.382704	18.616	11.0701	13.1118	4.40247	15.8836	6.38726	18.5905	44.8316	6.96446	47.8281	16.1261	27.9394
ENSMUSG00000113226.1	Gm47808	processed_transcript	2CLC	Non-ECORD UP	0.00448876	0.590146	0.382182	0.889936	3.24804	0.847947	1.1635	2.46002	2.62237	12.3269	7.47464	39.9204	0.97845	0	1.16074	1.83954	1.07507	0.873106
ENSMUSG00000035722.15	Abca7	protein_coding	n.a.	DMSO UP	0.0823883	0.59146	0.619299	0.890654	-0.530181	0.16147	86.0989	103.321	86.5382	80.1249	59.7971	51.0981	87.082	99.8522	76.609	77.2607	98.9067	118.742
ENSMUSG00000029151.14	Slc30a3	protein_coding	n.a.	DMSO UP	0.519676	0.592338	0.891118	0.891001	-0.758003	0.823841	38.3954	2.46002	22.7272	15.8489	0.93433	20.7586	0	3.0567	0	2.75931	0	2.61932
ENSMUSG00000108660.1	Gm21284	antisense	n.a.	DMSO UP	0.778487	0.593307	0.963668	0.891411	0.351773	-0.702579	12.7985	1.23001	1.74825	7.04395	6.54031	6.38726	1.9569	9.1701	2.32149	6.43839	0	1.74621
ENSMUSG00000074364.6	Ehd2	protein_coding	2CLC	Non-ECORD UP	0.0870936	0.593901	0.620573	0.891603	-0.413335	-0.130764	712.061	1020.91	590.907	565.277	715.697	463.077	310.169	454.43	385.367	318.241	404.227	328.288
ENSMUSG00000038765.14	Lmx1b	protein_coding	n.a.	DMSO UP	0.978812	0.594869	0.998399	0.892193	0.0296117	-0.591526	6.98099	2.46002	8.74123	6.16346	3.73732	8.78249	4.89225	1.0189	18.5719	2.75931	11.8258	1.74621
ENSMUSG00000039137.18	Whrn	protein_coding	n.a.	DMSO UP	0.920929	0.595959	0.990562	0.892474	-0.0340087	-0.180015	100.061	132.841	101.398	89.8104	89.6957	146.109	134.048	139.589	161.343	194.991	76.3302	111.758
ENSMUSG00000057534.13	Elobl	protein_coding	2CLC	Non-ECORD UP	0.633818	0.597116	0.931972	0.892975	-0.668764	0.704716	4.65399	0	10.4895	0	6.54031	3.19363	1.9569	14.2646	8.1252	4.59885	34.4023	0.873106
ENSMUSG00000062859.15	Tcp11	protein_coding	n.a.	DMSO UP	0.368773	0.598244	0.823174	0.893603	-0.357087	-0.189887	26.7605	33.2103	37.5873	19.3709	30.8329	26.3475	82.1898	88.6443	67.3231	73.5816	87.0809	48.8939
ENSMUSG00000117857.1	Gm50190	processed_pseudogene	2CLC	ECORD	0.138051	1	0.670042	1	1.95452	0	3.49049	1.23001	10.4895	9.68543	4.67165	45.5092	0	0	0	0	0	0
ENSMUSG00000108942.1	Gm44660	TEC	2CLC	Non-ECORD UP	0.291184	0.598767	0.784794	0.893722	1.40346	-1.10269	0	6.15005	13.1118	5.28296	15.8836	30.3395	0.97845	0	0	0	0	0
ENSMUSG00000025932.14	Eya1	protein_coding	ESC	Non-ECORD UP	0.701374	0.721597	0.949045	0.939169	0.293307	-0.29349	50.0304	8.61008	8.74123	36.9807	19.6209	25.5491	9.7845	15.2835	5.80371	15.6361	4.30029	5.23864
ENSMUSG00000054046.7	Klk13	protein_coding	n.a.	DMSO UP	0.984862	0.599889	0.999108	0.894045	-0.0154698	0.408106	11.635	4.92004	19.2307	10.5659	14.9493	10.3793	18.5905	47.8883	2.32149	48.7478	23.6516	19.2083
ENSMUSG00000112496.2	Gm48764	lincRNA	2CLC	Non-ECORD UP	0.0920983	0.599933	0.629794	0.894045	1.80337	0.843045	0	7.38007	27.9719	23.7733	20.5553	80.6392	0	0	2.32149	1.83954	2.15015	0
ENSMUSG00000094152.5	Slc6a16	protein_coding	n.a.	DMSO UP	0.946447	0.600306	0.992846	0.894045	-0.084354	0.697431	3.49049	9.84009	6.11886	3.52198	8.40897	6.38726	0	7.1323	1.16074	4.59885	0	8.73106
ENSMUSG00000085336.1	Gm11732	processed_transcript	n.a.	DMSO UP	0.35659	0.601379	NA	NA	-2.29891	-1.22653	0	1.23001	6.99299	0.880494	0	0.798408	10.7629	0	0	4.59885	0	0
ENSMUSG00000081858.1	Gm14514	processed_pseudogene	2CLC	Non-ECORD UP	0.641186	0.602419	NA	NA	2.02015	2.25602	0	0	0	0	0	2.39522	0	0	0	2.75931	0	0
ENSMUSG00000103285.1	Gm37274	TEC	n.a.	DMSO UP	0.641186	0.602419	NA	NA	2.02015	2.25602	0	0	0	0	0	2.39522	0	0	0	2.75931	0	0
ENSMUSG00000086904.1	Gm13404	lincRNA	n.a.	DMSO UP	0.866517	0.603146	0.981126	0.895031	0.258169	0.877136	10.4715	0	5.24474	6.16346	4.67165	7.98408	0	0	4.64297	6.43839	0	1.74621
ENSMUSG00000000739.14	Sult5a1	protein_coding	n.a.	DMSO UP	0.975968	0.603887	0.997914	0.895503	-0.0332195	-0.577474	6.98099	11.0701	5.24474	4.40247	3.73732	14.3713	0	5.0945	20.8934	2.75931	7.52551	6.98485
ENSMUSG00000079681.3	Zglp1	protein_coding	n.a.	DMSO UP	0.335415	0.604197	0.808167	0.895503	-0.984264	-0.611737	8.14449	7.38007	20.1048	6.16346	5.60598	6.38726	2.93535	7.1323	0	3.67908	2.15015	0.873106
ENSMUSG00000021125.6	Arg2	protein_coding	ESC	Non-ECORD UP	0.711517	0.2785	0.951079	0.710003	0.285573	0.905101	4.65399	14.7601	15.7342	11.4464	14.0149	17.565	4.89225	6.1134	4.64297	10.1175	3.22522	15.7159
ENSMUSG00000038236.8	Hoxa7	protein_coding	ESC	Non-ECORD UP	0.714133	0.545844	0.951415	0.87174	0.326799	0.577776	17.4525	12.3001	16.6083	15.8489	22.4239	19.9602	2.93535	0	15.0897	4.59885	3.22522	18.3352
ENSMUSG00000020788.15	Atp2a3	protein_coding	n.a.	DMSO UP	0.588733	0.607006	0.916423	0.897329	0.154843	-0.144345	418.859	178.352	219.405	407.669	260.678	240.321	1126.2	955.729	832.253	990.593	845.007	801.511
ENSMUSG00000040990.17	Sh3kbp1	protein_coding	2CLC	Non-ECORD UP	0.199604	0.607537	0.719888	0.897522	0.538993	0.218537	36.0684	186.962	77.797	163.772	146.69	125.35	76.3191	85.5876	78.9305	74.5014	95.6815	110.011
ENSMUSG00000079330.9	Lemd1	protein_coding	n.a.	DMSO UP	0.139977	0.608046	0.672368	0.897714	-0.571149	-0.199371	172.198	89.7908	72.5522	88.9299	65.4031	70.2599	87.082	93.7388	95.1809	107.613	90.3061	42.7822
ENSMUSG00000029019.8	Nppb	protein_coding	ESC	Non-ECORD UP	0.718695	0.608153	0.952972	0.897714	0.531665	0.815714	0	7.38007	4.37062	5.28296	9.3433	2.39522	1.9569	3.0567	0	1.83954	0	6.98485
ENSMUSG00000113088.1	Gm36757	lincRNA	n.a.	DMSO UP	0.860044	0.611742	NA	NA	0.547041	1.67743	0	1.23001	1.74825	0	2.80299	1.59682	0	0	0	1.83954	0	0
ENSMUSG00000037321.17	Tap1	protein_coding	n.a.	DMSO UP	0.910977	0.612197	0.987739	0.899591	0.0488925	-0.222952	38.3954	65.1906	75.1746	48.4272	69.1404	67.8647	49.9009	102.909	30.1793	57.0258	44.078	55.8788
ENSMUSG00000108402.1	9430064I24Rik	TEC	n.a.	DMSO UP	0.100616	0.612664	0.639494	0.89967	-1.0888	0.335955	19.7795	13.5301	18.3566	7.04395	9.3433	7.98408	9.7845	8.1512	13.9289	16.5559	7.52551	15.7159
ENSMUSG00000024885.9	Aldh3b1	protein_coding	n.a.	DMSO UP	0.370911	0.613042	0.823856	0.899825	-0.78772	-0.48121	9.30799	22.1402	32.3426	10.5659	12.1463	14.3713	2.93535	13.2457	6.96446	12.8768	0	3.49242
ENSMUSG00000079034.2	Gm8300	protein_coding	2CLC	ECORD	0.140913	1	0.672368	1	2.07389	0	6.98099	23.3702	59.4404	44.0247	40.1762	294.612	0	0	0	0	0	0
ENSMUSG00000029095.17	Ablim2	protein_coding	n.a.	DMSO UP	0.304012	0.613445	0.794875	0.899918	0.667638	-0.261919	2.327	7.38007	8.74123	8.80494	14.0149	7.18567	69.4699	71.323	27.8578	47.8281	34.4023	58.4981
ENSMUSG00000087408.10	Cers1	protein_coding	n.a.	DMSO UP	0.0326631	0.613913	0.561182	0.90022	-0.699602	-0.171883	67.4829	91.0208	91.7829	42.2637	49.5195	62.2758	50.8794	49.9261	48.7512	45.0687	50.5284	37.5436
ENSMUSG00000024304.14	Cdh2	protein_coding	ESC	Non-ECORD UP	0.727661	0.0160442	0.954646	0.202336	0.142564	1.05906	94.2434	134.071	57.6921	95.9738	125.2	93.4137	15.6552	31.5859	32.5008	30.3524	64.5044	70.7216
ENSMUSG00000113300.1	Gm49371	lincRNA	n.a.	DMSO UP	1	0.615003	NA	NA	0	-1.68451	0	0	0	0	0	0	0.97845	0	9.28594	0	3.22522	0
ENSMUSG00000031958.16	Ldhd	protein_coding	n.a.	DMSO UP	0.335991	0.61538	0.808167	0.901324	-0.538327	0.295139	50.0304	22.1402	39.3355	27.2953	15.8836	33.5331	13.6983	21.3969	15.0897	29.4326	23.6516	8.73106
ENSMUSG00000078607.6	1810010H24Rik	protein_coding	n.a.	DMSO UP	0.757964	0.615608	0.960471	0.901362	0.224591	0.346746	4.65399	7.38007	17.4825	12.3269	8.40897	14.3713	6.84915	14.2646	31.3401	20.2349	21.5015	24.447
ENSMUSG00000010051.15	Hyal1	protein_coding	n.a.	DMSO UP	0.618905	0.616146	0.926354	0.901507	0.211815	-0.212037	76.7909	79.9507	56.818	85.4079	113.054	48.7029	115.457	101.89	71.9661	122.329	91.3812	36.6704
ENSMUSG00000034796.14	Cpne7	protein_coding	n.a.	DMSO UP	0.517255	0.617373	0.891075	0.901645	-0.638046	-0.652472	13.962	6.15005	28.8461	10.5659	14.0149	7.18567	0.97845	3.0567	2.32149	0	4.30029	0
ENSMUSG00000030781.13	Slc5a2	protein_coding	n.a.	DMSO UP	0.673063	0.61831	0.943114	0.901974	-0.325289	0.378294	10.4715	19.6802	9.61536	9.68543	6.54031	15.1697	11.7414	7.1323	19.7326	9.1977	33.3273	7.85795
ENSMUSG00000022488.9	Nckap1l	protein_coding	ESC	Non-ECORD UP	0.729258	0.0249252	0.955401	0.253386	0.233883	2.14825	30.251	33.2103	18.3566	35.2198	32.7015	27.9443	3.9138	0	1.16074	11.957	1.07507	9.60416
ENSMUSG00000046159.16	Chrm3	protein_coding	ESC	Non-ECORD UP	0.738831	0.897196	0.958336	0.985575	0.767281	-0.313073	0	7.38007	25.3496	3.52198	14.0149	38.3236	0	0	6.96446	5.51862	0	0
ENSMUSG00000045259.4	Klhdc9	protein_coding	n.a.	DMSO UP	0.758917	0.620883	0.960471	0.903225	0.191043	0.300567	16.289	18.4502	40.2097	26.4148	33.6359	26.3475	33.2673	63.1718	19.7326	44.149	13.9759	84.6913
ENSMUSG00000054793.8	Cadm4	protein_coding	n.a.	DMSO UP	0.516378	0.622108	0.891058	0.903883	-0.19177	-0.142395	180.342	124.231	209.79	193.709	119.594	138.125	295.492	394.314	275.096	286.968	203.189	383.293
ENSMUSG00000071745.1	DXBay18	protein_coding	ESC	ECORD	0.996958	0.622317	NA	NA	0.0122687	1.67683	0	2.46002	0.874123	0	0.93433	2.39522	0	0	0	1.83954	0	0
ENSMUSG00000113895.1	Gm48383	antisense	2CLC	Non-ECORD UP	0.919321	0.624061	NA	NA	-0.270471	1.3627	0	1.23001	1.74825	0.880494	0	1.59682	0	0	1.16074	1.83954	1.07507	0
ENSMUSG00000097885.7	5031434O11Rik	processed_transcript	n.a.	DMSO UP	0.775692	0.625936	0.963214	0.905032	0.420686	-0.746355	0	7.38007	5.24474	6.16346	8.40897	2.39522	1.9569	0	10.4467	4.59885	0	2.61932
ENSMUSG00000026785.14	Pkn3	protein_coding	n.a.	DMSO UP	0.750807	0.626622	0.959999	0.905367	0.116242	0.176321	65.1559	75.0307	83.0417	65.1565	86.8927	90.2201	109.586	97.8144	55.7157	127.848	55.9038	113.504
ENSMUSG00000044199.6	S1pr4	protein_coding	n.a.	DMSO UP	0.187233	0.62882	0.712805	0.906723	-0.894875	-0.31163	13.962	20.9102	34.0908	14.0879	4.67165	18.3634	35.2242	56.0395	37.1438	40.4699	7.52551	55.0057
ENSMUSG00000053046.16	Brsk2	protein_coding	ESC	Non-ECORD UP	0.741927	0.0892587	0.959235	0.460812	0.32684	1.83841	4.65399	11.0701	24.4755	7.92444	20.5553	22.3554	0	2.0378	8.1252	2.75931	26.8768	6.11174
ENSMUSG00000050357.9	Carmil2	protein_coding	n.a.	DMSO UP	0.397113	0.63167	0.836642	0.907998	-0.476343	-0.29309	29.0875	19.6802	34.0908	20.2514	19.6209	19.9602	9.7845	13.2457	17.4111	17.4756	6.45044	8.73106
ENSMUSG00000025486.17	Sirt3	protein_coding	n.a.	DMSO UP	0.549141	0.632679	0.901652	0.908411	-0.202957	-0.156837	96.5703	70.1106	68.1816	88.9299	46.7165	67.8647	153.617	118.192	113.753	124.169	144.06	78.5795
ENSMUSG00000058914.12	C1qtnf3	protein_coding	ESC	Non-ECORD UP	0.742992	0.000128307	0.959249	0.0123924	0.182752	2.64647	66.3194	47.9704	30.5943	48.4272	82.221	33.5331	0	4.0756	9.28594	18.3954	36.5525	26.1932
ENSMUSG00000035458.15	Tnni3	protein_coding	n.a.	DMSO UP	0.175585	0.634896	0.705767	0.909461	-0.771942	-0.265512	52.3574	20.9102	30.5943	11.4464	13.0806	35.9284	56.7501	24.4536	34.8223	25.7536	27.9519	42.7822
ENSMUSG00000041642.18	Kif21b	protein_coding	n.a.	DMSO UP	0.437656	0.63522	0.855716	0.90953	-0.249058	-0.153317	340.905	113.161	236.013	196.35	209.29	175.65	163.401	221.101	174.111	194.991	173.087	134.458
ENSMUSG00000007035.15	Msh5	protein_coding	n.a.	DMSO UP	0.960137	0.635728	0.995401	0.909633	-0.0436815	-0.410126	10.4715	20.9102	2.62237	6.16346	23.3582	3.19363	7.8276	21.3969	15.0897	11.0372	11.8258	10.4773
ENSMUSG00000009145.6	Dqx1	protein_coding	n.a.	DMSO UP	0.251977	0.635878	0.756119	0.909633	-1.16705	0.464371	8.14449	4.92004	20.979	1.76099	12.1463	1.59682	7.8276	14.2646	11.6074	2.75931	34.4023	9.60416
ENSMUSG00000074783.10	AU019990	lincRNA	2CLC	Non-ECORD UP	0.0595665	0.63772	0.605264	0.910286	3.55481	-1.10269	0	0	2.62237	5.28296	4.67165	23.1538	0	1.0189	0	0	0	0
ENSMUSG00000030739.18	Myh14	protein_coding	n.a.	DMSO UP	0.0614375	0.63899	0.608535	0.9103	-0.552982	-0.137568	125.658	102.091	114.51	91.5714	69.1404	72.6551	85.1251	132.457	120.717	94.7363	81.7055	130.093
ENSMUSG00000066058.11	Cldn19	protein_coding	n.a.	DMSO UP	0.32626	0.639055	0.803602	0.9103	-1.31086	-0.601162	10.4715	3.69003	0.874123	0.880494	1.86866	3.19363	5.8707	7.1323	3.48223	5.51862	0	5.23864
ENSMUSG00000004151.17	Etv1	protein_coding	ESC	Non-ECORD UP	0.743244	0.0648639	0.959249	0.402009	-0.0761532	-0.422948	260.624	250.922	228.146	276.475	170.982	253.095	363.983	333.18	494.476	323.759	279.519	284.633
ENSMUSG00000042788.12	Fam166b	protein_coding	n.a.	DMSO UP	0.730306	0.640053	0.95595	0.910444	-0.401509	0.51165	0	6.15005	5.24474	1.76099	3.73732	3.19363	2.93535	8.1512	3.48223	7.35816	6.45044	6.98485
ENSMUSG00000031789.17	Cngb1	protein_coding	n.a.	DMSO UP	0.506409	0.640821	0.885744	0.910856	0.507397	0.363908	5.81749	19.6802	20.1048	10.5659	28.9642	25.5491	9.7845	7.1323	19.7326	3.67908	26.8768	16.589
ENSMUSG00000113440.1	Gm46404	lincRNA	n.a.	DMSO UP	0.493094	0.642115	0.881898	0.911265	0.717502	0.475432	15.1255	0	9.61536	21.1319	3.73732	15.9682	15.6552	9.1701	17.4111	11.0372	46.2281	1.74621
ENSMUSG00000042826.13	Fgf11	protein_coding	n.a.	DMSO UP	0.986485	0.642658	0.999357	0.911281	0.00837868	-0.217251	53.5209	15.9901	18.3566	37.8612	26.1612	23.9522	91.9743	65.2096	56.8764	80.02	63.4293	41.036
ENSMUSG00000054206.2	Gzmm	protein_coding	n.a.	DMSO UP	0.334708	0.644067	0.808167	0.911912	-0.532248	-0.237122	29.0875	14.7601	21.8531	26.4148	11.212	7.98408	57.7285	40.756	38.3045	52.4269	26.8768	36.6704
ENSMUSG00000034664.13	Itga2b	protein_coding	n.a.	DMSO UP	0.696427	0.645764	0.94824	0.913099	-0.387141	-0.455813	10.4715	6.15005	6.99299	4.40247	5.60598	7.98408	11.7414	13.2457	0	5.51862	8.60058	4.36553
ENSMUSG00000067562.11	Dmrtc1c1	protein_coding	2CLC	Non-ECORD UP	0.00887959	0.646626	0.455025	0.913868	1.84283	0.820893	5.81749	17.2202	19.2307	38.7417	45.7822	67.8647	0	0	0	0	0	0.873106
ENSMUSG00000037946.11	Fgd3	protein_coding	ESC	Non-ECORD UP	0.745745	0.339314	0.959453	0.75902	0.151886	0.499961	45.3764	59.0405	40.2097	36.9807	74.7464	48.7029	19.569	6.1134	18.5719	25.7536	18.2762	18.3352
ENSMUSG00000096139.4	Gm7978	protein_coding	2CLC	ECORD	0.151018	0.438237	0.682596	0.824036	1.40977	-0.863732	3.49049	7.38007	28.8461	14.9684	15.8836	75.8487	9.7845	2.0378	4.64297	1.83954	7.52551	0
ENSMUSG00000043664.7	Tmem221	protein_coding	n.a.	DMSO UP	0.544368	0.647838	0.899918	0.914024	-0.640728	-0.461855	4.65399	4.92004	11.3636	3.52198	2.80299	7.18567	6.84915	13.2457	13.9289	17.4756	0	6.98485
ENSMUSG00000029484.12	Anxa3	protein_coding	2CLC	Non-ECORD UP	0.864975	0.648306	0.980755	0.914166	0.0827138	0.224774	37.2319	127.921	66.4334	93.3324	92.4986	59.0822	48.9225	49.9261	67.3231	24.8338	67.7296	101.28
ENSMUSG00000106590.1	Gm42879	TEC	2CLC	Non-ECORD UP	0.665728	0.649211	0.941543	0.914474	0.312995	-0.329365	25.597	9.84009	21.8531	14.0879	7.47464	49.5013	41.0949	13.2457	18.5719	29.4326	12.9009	15.7159
ENSMUSG00000022306.9	Zfpm2	protein_coding	2CLC	Non-ECORD UP	0.466698	0.649228	0.867554	0.914474	-0.647443	0.427468	12.7985	15.9901	10.4895	10.5659	5.60598	8.78249	11.7414	0	4.64297	7.35816	9.67566	5.23864
ENSMUSG00000085101.7	Platr16	processed_transcript	2CLC	ECORD	0.161173	0.146388	0.692049	0.562911	2.09843	2.54957	0	6.15005	1.74825	8.80494	3.73732	20.7586	0	1.0189	1.16074	0	11.8258	0.873106
ENSMUSG00000110404.1	Rnf223	protein_coding	n.a.	DMSO UP	0.817809	0.65075	0.971577	0.915286	-0.340494	-0.668359	12.7985	1.23001	7.86711	4.40247	6.54031	6.38726	20.5474	0	5.80371	16.5559	0	0
ENSMUSG00000098832.2	Kdm4dl	unprocessed_pseudogene	ESC	Non-ECORD UP	0.762057	1	0.961106	1	0.807142	0	0	2.46002	40.2097	4.40247	12.1463	58.2838	0	0	0	0	0	0
ENSMUSG00000013418.8	B4galnt2	protein_coding	n.a.	DMSO UP	0.189716	0.652712	0.713803	0.916103	-0.763029	-0.259751	52.3574	41.8204	20.1048	27.2953	20.5553	19.1618	26.4181	70.3041	12.7682	26.6733	35.4774	29.6856
ENSMUSG00000074358.9	Ccdc61	protein_coding	n.a.	DMSO UP	0.816606	0.653561	0.970961	0.91647	-0.114154	-0.216232	37.2319	19.6802	43.7062	31.6978	23.3582	38.3236	55.7716	61.134	25.5363	53.3467	24.7267	44.5284
ENSMUSG00000113135.1	Gm48170	lincRNA	n.a.	DMSO UP	0.874418	0.655013	0.982841	0.916677	0.180293	-0.519302	5.81749	4.92004	6.11886	9.68543	4.67165	4.79045	12.7198	4.0756	1.16074	7.35816	5.37536	0
ENSMUSG00000006200.3	Rhox6	protein_coding	ESC	Non-ECORD UP	0.772798	0.00889305	0.962996	0.149244	0.175014	3.68895	31.4145	36.9003	53.3215	28.1758	56.0598	53.4933	0	0	0	5.51862	0	1.74621
ENSMUSG00000061740.8	Cyp2d22	protein_coding	n.a.	DMSO UP	0.592129	0.65645	0.917394	0.917248	-0.447507	0.375045	9.30799	14.7601	22.7272	2.64148	15.8836	15.9682	1.9569	20.378	10.4467	10.1175	19.3513	13.0966
ENSMUSG00000106022.1	Gm42929	TEC	n.a.	DMSO UP	0.0105643	0.658386	0.467919	0.917923	2.80773	0.454378	0	2.46002	4.37062	20.2514	14.9493	14.3713	4.89225	7.1323	5.80371	11.957	0	12.2235
ENSMUSG00000033191.14	Tie1	protein_coding	2CLC	Non-ECORD UP	0.526047	0.658677	NA	NA	1.68075	1.16907	0	0	1.74825	0.880494	1.86866	3.19363	0	2.0378	0	4.59885	0	0
ENSMUSG00000053040.13	Aph1c	protein_coding	n.a.	DMSO UP	0.0984248	0.658944	0.635981	0.918354	1.75529	0.434877	4.65399	2.46002	2.62237	20.2514	9.3433	3.19363	15.6552	12.2268	0	9.1977	13.9759	14.8428
ENSMUSG00000074863.5	Platr25	protein_coding	2CLC	Non-ECORD UP	0.0431697	0.659335	0.580295	0.918511	1.3088	0.284333	17.4525	40.5904	37.5873	60.7541	53.2568	122.955	29.3535	31.5859	74.2875	41.3897	113.958	9.60416
ENSMUSG00000000903.3	Vpreb3	protein_coding	n.a.	DMSO UP	0.277367	0.664751	0.777366	0.920167	0.384811	0.143714	34.9049	41.8204	41.9579	58.1126	46.7165	50.2997	58.707	88.6443	117.235	115.891	93.5313	82.072
ENSMUSG00000052221.8	Ppp1r36	protein_coding	n.a.	DMSO UP	0.55067	0.669567	NA	NA	1.25594	-1.10269	0	1.23001	4.37062	7.92444	0.93433	4.79045	0	1.0189	0	0	0	0
ENSMUSG00000022780.5	Meltf	protein_coding	n.a.	DMSO UP	0.178206	0.670074	0.708159	0.92142	-0.916598	0.285148	47.7034	14.7601	13.1118	10.5659	21.4896	7.98408	22.5043	30.567	10.4467	27.5931	35.4774	14.8428
ENSMUSG00000074281.3	Gm12522	processed_transcript	n.a.	DMSO UP	0.680202	0.670119	0.944517	0.92142	0.317236	-0.299687	11.635	1.23001	9.61536	6.16346	16.8179	5.58885	12.7198	30.567	27.8578	19.3152	18.2762	20.0814
ENSMUSG00000028631.7	Kcnq4	protein_coding	n.a.	DMSO UP	0.814949	0.670523	0.970712	0.92142	0.301434	0.561678	2.327	3.69003	9.61536	1.76099	6.54031	11.1777	6.84915	4.0756	0	9.1977	0	6.98485
ENSMUSG00000041378.2	Cldn5	protein_coding	n.a.	DMSO UP	0.916183	0.672238	0.989125	0.921884	-0.165589	-0.704058	10.4715	22.1402	65.5592	11.4464	35.5045	40.7188	0	0	16.2504	0	6.45044	3.49242
ENSMUSG00000048731.15	Ggnbp1	protein_coding	n.a.	DMSO UP	0.25003	0.672333	0.754763	0.921884	-0.48683	-0.177668	54.6844	36.9003	36.7132	32.5783	24.2926	34.3315	58.707	33.6237	34.8223	43.2292	40.8528	28.8125
ENSMUSG00000052271.7	Bhlha15	protein_coding	n.a.	DMSO UP	0.0281121	0.672733	0.543034	0.922024	-0.897892	-0.167843	61.6654	75.0307	70.804	42.2637	36.4389	32.7347	78.276	89.6632	80.0913	61.6246	123.633	36.6704
ENSMUSG00000059690.1	1700020N15Rik	protein_coding	ESC	Non-ECORD UP	0.776088	0.0365791	0.963239	0.306511	0.420014	3.96137	13.962	0	4.37062	9.68543	2.80299	11.9761	0	0	0	3.67908	0	5.23864
ENSMUSG00000114905.1	Gm48113	processed_pseudogene	2CLC	Non-ECORD UP	0.463829	0.677945	0.86696	0.924509	0.82667	0.820892	3.49049	7.38007	12.2377	7.92444	9.3433	23.9522	0	0	0	0.91977	0	0
ENSMUSG00000085477.7	Gm13335	antisense	2CLC	Non-ECORD UP	0.355635	0.679661	NA	NA	2.05521	-1.10269	0	0	4.37062	1.76099	1.86866	15.1697	0	1.0189	0	0	0	0
ENSMUSG00000072109.11	A530040E14Rik	antisense	2CLC	ECORD	0.179303	1	0.709269	1	1.95381	0	0	4.92004	6.99299	9.68543	6.54031	30.3395	0	0	0	0	0	0
ENSMUSG00000035172.15	Plekhh3	protein_coding	n.a.	DMSO UP	0.503139	0.684151	0.884399	0.92671	-0.43336	-0.269492	12.7985	17.2202	24.4755	12.3269	13.0806	15.1697	15.6552	19.3591	8.1252	6.43839	19.3513	10.4773
ENSMUSG00000022455.4	Wbp2nl	protein_coding	n.a.	DMSO UP	0.847961	0.685521	0.978412	0.927448	-0.103219	-0.219497	23.27	22.1402	38.4614	41.3832	14.0149	23.1538	31.3104	23.4347	29.0186	31.2722	26.8768	13.9697
ENSMUSG00000001739.14	Cldn15	protein_coding	n.a.	DMSO UP	0.178309	0.685846	0.708159	0.927448	2.67639	0.654195	0	0	0.874123	0	0.93433	6.38726	0	7.1323	4.64297	11.0372	2.15015	5.23864
ENSMUSG00000020728.17	Cep112	protein_coding	n.a.	DMSO UP	0.275396	0.689371	NA	NA	-2.62696	-0.900279	9.30799	0	0.874123	0	0	1.59682	2.93535	0	6.96446	0	5.37536	0
ENSMUSG00000040447.15	Spns2	protein_coding	n.a.	DMSO UP	0.862557	0.689664	0.979872	0.928785	-0.0831361	0.19402	37.2319	28.2903	48.0768	36.1002	43.9135	27.9443	21.5259	32.6048	39.4653	51.5071	17.2012	37.5436
ENSMUSG00000047810.9	Ccdc88b	protein_coding	n.a.	DMSO UP	0.932575	0.691179	0.991317	0.929401	0.0546661	0.250259	20.943	11.0701	22.7272	20.2514	11.212	25.5491	5.8707	32.6048	35.983	37.7106	26.8768	23.5739
ENSMUSG00000046447.3	Camk2n1	protein_coding	n.a.	DMSO UP	0.760874	0.691373	0.960735	0.929401	-0.104889	-0.132892	187.323	84.8708	152.097	140.879	122.397	131.737	632.079	482.959	256.524	586.813	331.122	333.526
ENSMUSG00000026043.18	Col3a1	protein_coding	ESC	Non-ECORD UP	0.803099	0.456408	0.968296	0.83283	-0.0952603	0.296016	77.9544	121.771	151.223	73.081	160.705	95.8089	48.9225	49.9261	60.3586	90.1375	40.8528	63.7367
ENSMUSG00000064147.7	Rab44	protein_coding	n.a.	DMSO UP	0.100244	0.693702	0.638334	0.929757	-1.73442	-0.369734	15.1255	0	10.4895	0	3.73732	3.99204	12.7198	23.4347	17.4111	22.9943	9.67566	8.73106
ENSMUSG00000097399.7	Gm26555	antisense	n.a.	DMSO UP	0.768102	0.694382	NA	NA	1.24128	1.67323	0	0	0.874123	0.880494	1.86866	0	0	0	0	1.83954	0	0
ENSMUSG00000113386.1	Gm47357	sense_intronic	2CLC	Non-ECORD UP	0.0302077	0.695437	0.549841	0.930145	3.02348	0.820891	0	1.23001	6.11886	9.68543	8.40897	43.9124	0	0	0	0.91977	0	0
ENSMUSG00000028072.6	Ntrk1	protein_coding	n.a.	DMSO UP	0.667674	0.69552	0.941772	0.930145	-0.583553	0.820892	6.98099	11.0701	4.37062	2.64148	7.47464	4.79045	0	0	0	0	1.07507	0
ENSMUSG00000029490.4	Mfsd7a	protein_coding	n.a.	DMSO UP	0.727025	0.698262	0.954475	0.930928	-0.427518	-0.495426	2.327	15.9901	9.61536	10.5659	10.2776	0	5.8707	7.1323	3.48223	6.43839	5.37536	0
ENSMUSG00000000184.12	Ccnd2	protein_coding	ESC	Non-ECORD UP	0.8051	0.33872	0.968957	0.758925	0.0662303	0.260858	773.726	1322.26	950.172	1001.12	1252	935.734	233.849	368.842	463.136	491.157	480.558	304.714
ENSMUSG00000117440.1	Gm50087	antisense	n.a.	DMSO UP	0.301361	0.699322	NA	NA	1.75483	0.710015	0	3.69003	1.74825	11.4464	2.80299	3.99204	0	0	3.48223	3.67908	0	1.74621
ENSMUSG00000108379.1	A730082K24Rik	lincRNA	ESC	Non-ECORD UP	0.807068	0.0827118	0.968983	0.446995	0.394846	3.48507	5.81749	4.92004	2.62237	1.76099	9.3433	6.38726	0	0	0	6.43839	0	0
ENSMUSG00000104814.1	Gm42979	TEC	n.a.	DMSO UP	0.582134	0.701775	0.914744	0.931973	0.265988	-0.185697	69.8099	41.8204	27.0978	76.603	43.9135	45.5092	44.0302	37.6993	73.1268	72.6618	33.3273	29.6856
ENSMUSG00000049620.9	Prss33	protein_coding	n.a.	DMSO UP	0.884192	0.70198	NA	NA	0.627228	1.67289	0	0	1.74825	0	2.80299	0	0	0	0	1.83954	0	0
ENSMUSG00000115338.2	Pnp	protein_coding	2CLC	Non-ECORD UP	0.667694	0.702341	0.941772	0.932175	-0.122243	0.109037	919.164	1241.08	965.032	874.33	912.84	1083.44	621.316	820.215	952.97	507.713	718.149	1355.06
ENSMUSG00000032087.11	Dscaml1	protein_coding	n.a.	DMSO UP	0.078358	0.705455	0.619299	0.933239	-1.79446	-0.363345	11.635	14.7601	16.6083	2.64148	7.47464	2.39522	20.5474	4.0756	32.5008	24.8338	0	19.2083
ENSMUSG00000109325.1	Krt8-ps	processed_pseudogene	ESC	Non-ECORD UP	0.809354	0.994734	0.969074	1	-0.194528	0.00535218	182.669	932.348	867.13	95.9738	946.476	689.824	89.0389	208.875	130.003	129.688	197.813	102.153
ENSMUSG00000113039.1	Gm9265	unprocessed_pseudogene	n.a.	DMSO UP	0.94664	0.70683	NA	NA	-0.129362	-0.68223	2.327	2.46002	0	2.64148	0	1.59682	0	8.1512	3.48223	3.67908	0	3.49242
ENSMUSG00000028926.15	Cdk14	protein_coding	ESC	Non-ECORD UP	0.822826	0.0603463	0.972742	0.388346	0.115906	-1.09401	58.1749	57.8105	30.5943	40.5027	74.7464	43.114	7.8276	25.4725	32.5008	8.27793	12.9009	9.60416
ENSMUSG00000110365.1	Gm38947	lincRNA	2CLC	Non-ECORD UP	0.185791	0.70938	0.712152	0.934397	2.07009	0.82089	0	3.69003	3.49649	7.04395	6.54031	16.7666	0	0	0	0	1.07507	0
ENSMUSG00000097574.2	C920006O11Rik	transcribed_unprocessed_pseudogene	n.a.	DMSO UP	0.695393	0.712202	0.947948	0.93658	-0.193046	0.181124	29.0875	43.0504	62.9369	26.4148	41.1105	51.0981	73.3837	33.6237	24.3756	35.871	67.7296	46.2746
ENSMUSG00000029664.10	Tfpi2	protein_coding	2CLC	Non-ECORD UP	0.0607196	0.712723	0.606952	0.936823	2.03507	0.390799	0	3.69003	6.99299	22.8928	14.9493	7.18567	9.7845	0	9.28594	9.1977	9.67566	6.11174
ENSMUSG00000027797.15	Dclk1	protein_coding	ESC	Non-ECORD UP	0.825439	0.0185495	0.972793	0.21667	-0.101068	1.17114	40.7224	51.6605	24.4755	42.2637	29.8986	35.9284	15.6552	14.2646	11.6074	41.3897	27.9519	24.447
ENSMUSG00000041872.9	Il17f	protein_coding	n.a.	DMSO UP	0.716183	0.713245	0.952175	0.936914	-0.722639	-0.786214	0	8.61008	9.61536	0	4.67165	6.38726	0	6.1134	0	0	0	3.49242
ENSMUSG00000026586.16	Prrx1	protein_coding	ESC	Non-ECORD UP	0.828558	0.241102	0.973965	0.674738	0.0677453	0.380832	186.16	285.363	182.692	273.834	229.845	181.239	62.6208	93.7388	113.753	124.169	151.585	75.9602
ENSMUSG00000023094.14	Msrb2	protein_coding	ESC	Non-ECORD UP	0.834696	0.225166	0.97527	0.65798	0.0555992	0.319369	253.643	239.852	198.426	293.204	234.517	190.819	323.867	305.67	283.221	362.389	251.567	523.864
ENSMUSG00000022512.3	Cldn1	protein_coding	2CLC	Non-ECORD UP	0.648225	0.715995	NA	NA	1.22854	-1.10269	0	0	3.49649	3.52198	0.93433	3.99204	0	1.0189	0	0	0	0
ENSMUSG00000112400.1	Gm47725	lincRNA	ESC	Non-ECORD UP	0.840142	0.0296888	0.977533	0.27554	0.0675833	0.738715	103.551	120.541	177.447	133.835	100.908	186.827	98.8234	72.3419	87.0557	113.132	112.883	204.307
ENSMUSG00000108963.1	Gm16478	processed_pseudogene	2CLC	ECORD	0.189088	1	0.713792	1	1.08483	0	12.7985	31.9803	38.4614	26.4148	17.7523	132.536	0	0	0	0	0	0
ENSMUSG00000049382.10	Krt8	protein_coding	2CLC	Non-ECORD UP	0.918807	0.717416	0.990284	0.938303	-0.0852476	-0.304514	191.977	863.468	728.145	70.4395	909.103	701.801	98.8234	201.742	124.199	126.009	62.3542	155.413
ENSMUSG00000068614.7	Actc1	protein_coding	ESC	Non-ECORD UP	0.850156	0.371686	0.978412	0.782188	0.389025	2.21011	0	8.61008	6.11886	0	17.7523	1.59682	0	0	0	0	0	2.61932
ENSMUSG00000021239.12	Vsx2	protein_coding	n.a.	DMSO UP	0.680298	0.720284	NA	NA	0.82654	-0.753296	0	3.69003	2.62237	8.80494	0	2.39522	3.9138	2.0378	0	0	0	3.49242
ENSMUSG00000038244.14	Mical2	protein_coding	ESC	Non-ECORD UP	0.843756	0.441675	0.978412	0.825447	-0.0587878	-0.233284	401.407	450.184	258.74	420.876	433.529	210.78	222.108	248.612	203.13	197.751	237.591	138.824
ENSMUSG00000042182.16	Bend6	protein_coding	n.a.	DMSO UP	0.741024	0.722435	0.958824	0.939631	-0.401177	0.463829	11.635	14.7601	8.74123	7.92444	13.0806	5.58885	9.7845	0	0	10.1175	0	3.49242
ENSMUSG00000021815.4	Mss51	protein_coding	n.a.	DMSO UP	0.0979218	0.722955	0.635783	0.939944	2.67517	-0.579502	3.49049	0	0.874123	11.4464	7.47464	8.78249	5.8707	2.0378	0	0	0	5.23864
ENSMUSG00000095799.1	Gm8332	protein_coding	2CLC	ECORD	0.191555	1	0.714575	1	2.15513	0	10.4715	23.3702	153.846	101.257	73.812	661.88	0	0	0	0	0	0
ENSMUSG00000107300.1	Gm43279	TEC	n.a.	DMSO UP	0.787391	0.723618	NA	NA	0.622599	0.848987	0	3.69003	1.74825	3.52198	0	4.79045	0	3.0567	0	5.51862	0	0
ENSMUSG00000074876.6	Spata5l1	processed_transcript	n.a.	DMSO UP	0.84838	0.724334	0.978412	0.940152	0.11498	-0.216689	13.962	17.2202	22.7272	19.3709	24.2926	15.1697	13.6983	25.4725	11.6074	10.1175	10.7507	22.7008
ENSMUSG00000024313.8	Mep1b	protein_coding	ESC	Non-ECORD UP	0.850412	0.798864	0.978412	0.960902	0.137645	-0.18656	13.962	20.9102	44.5803	12.3269	13.0806	62.2758	10.7629	20.378	54.5549	21.1547	36.5525	17.4621
ENSMUSG00000084824.1	Gm16344	antisense	2CLC	Non-ECORD UP	0.851652	0.725546	NA	NA	0.538003	-1.10268	1.1635	0	1.74825	1.76099	0.93433	1.59682	0.97845	0	0	0	0	0
ENSMUSG00000091572.9	Vmn2r3	protein_coding	2CLC	Non-ECORD UP	0.608515	0.726506	NA	NA	1.50998	0.897803	0	0	0	0.880494	0	0.798408	0	9.1701	0	0	17.2012	0
ENSMUSG00000116641.1	Gm41505	antisense	n.a.	DMSO UP	0.65144	0.726892	NA	NA	-1.26263	0.97085	0	2.46002	1.74825	1.76099	0	0	0	1.0189	1.16074	0	4.30029	0
ENSMUSG00000072944.11	Nup62cl	protein_coding	ESC	Non-ECORD UP	0.856293	0.32906	0.979038	0.751992	-0.0443607	0.239838	198.958	273.062	241.258	244.777	241.057	205.989	158.509	256.763	212.416	205.109	305.321	231.373
ENSMUSG00000093769.4	H3c14	protein_coding	n.a.	DMSO UP	0.779605	0.727859	0.964152	0.940926	0.233249	-0.266537	5.81749	9.84009	7.86711	4.40247	11.212	11.9761	14.6767	58.0773	12.7682	11.0372	48.3783	12.2235
ENSMUSG00000094219.1	Calhm3	protein_coding	2CLC	Non-ECORD UP	0.940576	0.728877	0.992255	0.941507	0.100041	0.699846	12.7985	6.15005	1.74825	2.64148	6.54031	12.7745	0	0	1.16074	0	0	1.74621
ENSMUSG00000027562.12	Car2	protein_coding	ESC	Non-ECORD UP	0.858515	0.0817255	0.979382	0.445153	-0.0644044	0.631061	383.954	1115.62	881.116	598.736	849.306	828.747	359.091	310.765	646.534	463.564	534.311	1039
ENSMUSG00000090854.9	Gm4340	protein_coding	2CLC	ECORD	0.194441	1	0.717022	1	1.99617	0	44.2129	94.7108	546.327	317.858	324.212	2092.63	0	0	0	0	0	0
ENSMUSG00000020023.18	Tmcc3	protein_coding	2CLC	Non-ECORD UP	0.468061	0.730889	0.868426	0.941763	0.272363	0.132765	175.688	297.663	170.454	190.187	378.404	208.384	45.0087	112.079	130.003	120.49	116.108	77.7064
ENSMUSG00000078706.4	Gm53	lincRNA	n.a.	DMSO UP	0.473461	0.731433	0.870838	0.942048	-0.350025	0.164825	79.1179	51.6605	35.8391	38.7417	66.3374	25.5491	35.2242	102.909	62.6801	86.4584	93.5313	45.4015
ENSMUSG00000074340.9	Ovgp1	protein_coding	n.a.	DMSO UP	0.651961	0.732266	0.937881	0.942458	-0.347469	0.267004	16.289	3.69003	13.1118	7.04395	11.212	7.98408	9.7845	6.1134	9.28594	13.7966	8.60058	7.85795
ENSMUSG00000028051.10	Hcn3	protein_coding	n.a.	DMSO UP	0.441063	0.733817	0.857369	0.942831	-0.320747	-0.142541	45.3764	61.5005	34.0908	36.9807	40.1762	35.1299	32.2888	46.8694	47.5905	50.5874	39.7777	24.447
ENSMUSG00000085973.1	Gm14742	lincRNA	2CLC	Non-ECORD UP	0.348545	0.736125	0.812722	0.944043	1.73942	0.820881	0	0	9.61536	2.64148	4.67165	25.5491	0	0	0	0	1.07507	0
ENSMUSG00000055780.10	Usp26	protein_coding	2CLC	Non-ECORD UP	0.330348	0.736235	0.804564	0.944043	1.07255	0.378284	74.4639	23.3702	53.3215	159.369	42.0448	116.568	30.3319	16.3024	8.1252	28.5129	43.0029	0
ENSMUSG00000084915.2	C230037L18Rik	antisense	n.a.	DMSO UP	0.640635	0.736497	0.934322	0.944043	0.630212	-0.410906	0	3.69003	2.62237	4.40247	4.67165	0.798408	4.89225	1.0189	17.4111	2.75931	8.60058	6.11174
ENSMUSG00000039759.10	Thap3	protein_coding	n.a.	DMSO UP	0.0919561	0.736986	0.629794	0.944043	-0.55629	-0.108616	108.205	104.551	188.811	95.0933	77.5494	101.398	162.423	132.457	258.846	147.163	145.135	220.023
ENSMUSG00000040554.10	Aipl1	protein_coding	n.a.	DMSO UP	0.810323	0.737266	0.969349	0.944043	-0.330805	-0.425233	5.81749	0	2.62237	0	1.86866	4.79045	5.8707	6.1134	8.1252	3.67908	9.67566	1.74621
ENSMUSG00000023995.12	Tspo2	protein_coding	n.a.	DMSO UP	0.186562	0.738154	NA	NA	3.13497	-0.733032	0	0	0	1.76099	1.86866	1.59682	2.93535	3.0567	0	1.83954	0	1.74621
ENSMUSG00000046618.7	Olfml2a	protein_coding	n.a.	DMSO UP	0.36217	0.739293	0.819374	0.944557	1.53837	0.56526	0	0	6.99299	3.52198	5.60598	11.9761	0	8.1512	0	2.75931	8.60058	0.873106
ENSMUSG00000117001.1	Gm49858	processed_pseudogene	2CLC	Non-ECORD UP	0.21246	0.739422	NA	NA	2.48399	0.820886	0	1.23001	2.62237	3.52198	0.93433	17.565	0	0	0	0	1.07507	0
ENSMUSG00000031163.2	Glod5	protein_coding	ESC	Non-ECORD UP	0.861606	0.169668	0.979382	0.594678	-0.128557	-1.08244	17.4525	17.2202	10.4895	9.68543	18.6866	12.7745	18.5905	9.1701	9.28594	10.1175	1.07507	6.11174
ENSMUSG00000091779.8	Gm21293	protein_coding	2CLC	ECORD	0.197793	1	0.719448	1	2.07545	0	17.4525	92.2508	395.978	263.268	256.941	1611.99	0	0	0	0	0	0
ENSMUSG00000109969.1	Zscan4-ps3	protein_coding	2CLC	ECORD	0.199143	1	0.719698	1	1.84909	0	24.4335	54.1205	211.538	96.8543	141.084	807.989	0	0	0	0	0	0
ENSMUSG00000026564.9	Dusp27	protein_coding	ESC	Non-ECORD UP	0.859391	0.391321	0.979382	0.796486	0.0458311	-0.220732	1241.45	849.938	557.691	1144.64	962.36	625.952	1744.58	1744.36	1571.65	1559.01	1343.84	1439.75
ENSMUSG00000037126.16	Psd	protein_coding	n.a.	DMSO UP	0.442169	0.742767	0.857912	0.945625	-0.431419	0.194013	22.1065	34.4403	61.1886	21.1319	36.4389	30.3395	10.7629	20.378	22.0541	33.1117	16.1261	11.3504
ENSMUSG00000030089.15	Slc41a3	protein_coding	n.a.	DMSO UP	0.298995	0.742928	0.79172	0.945625	-0.742611	-0.227173	32.5779	4.92004	16.6083	7.92444	14.9493	9.58089	17.6121	18.3402	32.5008	9.1977	19.3513	29.6856
ENSMUSG00000018566.14	Slc2a4	protein_coding	n.a.	DMSO UP	0.680271	0.742974	0.944517	0.945625	-0.410274	0.317748	24.4335	6.15005	13.986	25.5343	0	7.98408	38.1595	32.6048	1.16074	23.914	25.8018	40.1629
ENSMUSG00000068762.11	Gstm6	protein_coding	n.a.	DMSO UP	0.69494	0.743236	0.947867	0.945724	-0.398304	-0.401108	18.616	13.5301	12.2377	1.76099	15.8836	15.9682	0.97845	5.0945	2.32149	0.91977	0	5.23864
ENSMUSG00000040829.14	Zmynd15	protein_coding	n.a.	DMSO UP	0.358262	0.743397	0.817439	0.945869	-0.664295	-0.248054	10.4715	45.5104	32.3426	16.7294	14.9493	23.9522	23.4828	14.2646	3.48223	20.2349	8.60058	6.11174
ENSMUSG00000103857.1	Gm37249	TEC	n.a.	DMSO UP	0.837614	0.743821	0.975951	0.945929	-0.145915	0.231237	24.4335	15.9901	10.4895	15.8489	6.54031	23.1538	22.5043	23.4347	3.48223	19.3152	17.2012	21.8276
ENSMUSG00000036718.17	Micall2	protein_coding	n.a.	DMSO UP	0.0862675	0.745737	0.61996	0.945989	-0.800671	0.147134	76.7909	24.6002	69.9299	27.2953	42.0448	29.5411	35.2242	94.7577	74.2875	81.8596	84.9308	59.3712
ENSMUSG00000070619.5	Gm13119	protein_coding	2CLC	ECORD	0.199729	0.647234	0.720025	0.914024	1.14137	0.475131	11.635	18.4502	53.3215	19.3709	45.7822	119.761	0	0	11.6074	2.75931	8.60058	4.36553
ENSMUSG00000045545.8	Krt14	protein_coding	ESC	Non-ECORD UP	0.864909	0.532089	0.980736	0.867135	0.207588	1.0473	9.30799	19.6802	3.49649	3.52198	17.7523	15.9682	0	0	2.32149	0	0	4.36553
ENSMUSG00000018507.16	Trpv2	protein_coding	ESC	Non-ECORD UP	0.870367	0.647041	0.98229	0.914024	0.0824055	-0.228278	27.924	27.0602	28.8461	18.4904	26.1612	43.9124	36.2026	32.6048	41.7867	16.5559	49.4534	28.8125
ENSMUSG00000095824.1	Gm13697	protein_coding	2CLC	Non-ECORD UP	0.0207059	0.749048	0.512217	0.946753	1.53309	-0.227124	10.4715	30.7503	27.9719	29.9368	34.5702	135.729	12.7198	11.2079	18.5719	20.2349	10.7507	5.23864
ENSMUSG00000094796.2	BC147527	protein_coding	2CLC	ECORD	0.205189	1	0.724022	1	1.76391	0	0	3.69003	16.6083	7.04395	9.3433	53.4933	0	0	0	0	0	0
ENSMUSG00000116604.1	Gm49745	lincRNA	n.a.	DMSO UP	0.270377	0.749202	0.771485	0.94678	2.38794	0.616099	0	0	1.74825	2.64148	6.54031	0.798408	4.89225	4.0756	0	13.7966	0	0
ENSMUSG00000025586.17	Cpeb1	protein_coding	n.a.	DMSO UP	0.481088	0.749699	0.87387	0.947006	-0.407013	-0.188132	29.0875	55.3505	43.7062	32.5783	28.0299	35.9284	46.9656	31.5859	9.28594	38.6304	9.67566	28.8125
ENSMUSG00000027489.15	Necab3	protein_coding	n.a.	DMSO UP	0.495531	0.750282	0.88208	0.947166	-0.417962	-0.198732	36.0684	31.9803	67.3075	26.4148	34.5702	40.7188	3.9138	43.8127	45.269	24.8338	22.5765	33.178
ENSMUSG00000035067.9	Xkr6	protein_coding	2CLC	Non-ECORD UP	0.876554	0.751435	0.983017	0.94791	0.0538881	0.114635	97.7338	115.621	76.9228	96.8543	104.645	99.0026	67.513	27.5103	69.6446	49.6676	65.5794	62.8636
ENSMUSG00000024664.5	Fads3	protein_coding	ESC	Non-ECORD UP	0.871416	0.172682	0.982669	0.598643	-0.0707741	0.616081	90.7529	120.541	82.1676	84.5274	113.988	80.6392	31.3104	81.512	15.0897	68.9828	56.9789	70.7216
ENSMUSG00000024347.16	Psd2	protein_coding	n.a.	DMSO UP	0.514679	0.756832	0.89023	0.949866	-0.614189	0.292346	24.4335	6.15005	11.3636	8.80494	6.54031	11.9761	9.7845	5.0945	16.2504	20.2349	0	17.4621
ENSMUSG00000072905.5	Gm2016	protein_coding	2CLC	ECORD	0.210613	1	0.726704	1	2.57168	0	1.1635	19.6802	131.118	73.9615	99.039	731.342	0	0	0	0	0	0
ENSMUSG00000039116.7	Adgrg6	protein_coding	2CLC	Non-ECORD UP	0.636443	0.760254	0.933109	0.950776	-0.384489	0.228777	6.98099	19.6802	5.24474	6.16346	14.9493	3.19363	11.7414	25.4725	45.269	57.0258	12.9009	26.1932
ENSMUSG00000064158.6	Izumo1	protein_coding	n.a.	DMSO UP	0.585968	0.763227	0.915369	0.952185	-0.547394	0.329213	10.4715	12.3001	15.7342	14.0879	1.86866	10.3793	0	3.0567	9.28594	8.27793	4.30029	2.61932
ENSMUSG00000000731.15	Aire	protein_coding	n.a.	DMSO UP	0.284718	0.764163	0.781168	0.952185	-0.337081	-0.0936268	477.034	186.962	352.272	390.939	160.705	253.095	498.031	613.378	558.317	528.868	532.161	503.782
ENSMUSG00000113716.1	Gm47518	lincRNA	ESC	Non-ECORD UP	0.872523	1.54e-05	0.982841	0.00349366	0.0758244	2.2253	46.5399	28.2903	53.3215	50.1882	38.3075	47.1061	13.6983	18.3402	3.48223	40.4699	51.6035	75.9602
ENSMUSG00000028780.13	Sema3c	protein_coding	ESC	Non-ECORD UP	0.874559	0.0026484	0.982841	0.0761546	0.113816	-2.61013	6.98099	31.9803	13.1118	18.4904	15.8836	21.557	15.6552	15.2835	15.0897	5.51862	1.07507	0.873106
ENSMUSG00000086261.1	Gm3765	processed_pseudogene	ESC	Non-ECORD UP	0.880255	0.605015	0.983083	0.895894	-0.101094	0.345266	20.943	35.6703	7.86711	25.5343	19.6209	14.3713	24.4612	19.3591	17.4111	48.7478	9.67566	19.2083
ENSMUSG00000046846.4	Spesp1	protein_coding	2CLC	Non-ECORD UP	0.0391151	0.767325	0.574321	0.952741	2.05062	0.330509	3.49049	1.23001	40.2097	28.1758	35.5045	125.35	2.93535	2.0378	6.96446	6.43839	8.60058	0
ENSMUSG00000040471.17	Ggt6	protein_coding	n.a.	DMSO UP	0.0811853	0.768635	0.619299	0.952886	-1.36839	-0.224364	13.962	15.9901	10.4895	7.04395	3.73732	4.79045	11.7414	8.1512	12.7682	13.7966	10.7507	3.49242
ENSMUSG00000047013.15	Fbxo41	protein_coding	n.a.	DMSO UP	0.476255	0.770156	0.871357	0.953415	-0.602933	-0.242862	15.1255	20.9102	16.6083	2.64148	10.2776	21.557	27.3966	31.5859	5.80371	32.192	19.3513	3.49242
ENSMUSG00000060180.12	Myh13	protein_coding	2CLC	Non-ECORD UP	0.438022	0.771245	0.856111	0.953581	0.491279	0.181751	31.4145	19.6802	11.3636	57.2321	14.0149	15.9682	25.4397	16.3024	42.9475	41.3897	29.027	25.3201
ENSMUSG00000045349.15	Sh2d5	protein_coding	n.a.	DMSO UP	0.815635	0.771958	0.970712	0.953581	-0.0955498	-0.126786	48.8669	49.2004	95.2794	57.2321	69.1404	55.8885	41.0949	26.4914	29.0186	27.5931	20.4264	40.1629
ENSMUSG00000014198.15	Zfp385c	protein_coding	n.a.	DMSO UP	0.359274	0.771975	0.817674	0.953581	-0.575963	-0.173106	15.1255	13.5301	18.3566	5.28296	10.2776	15.9682	25.4397	16.3024	24.3756	11.957	20.4264	26.1932
ENSMUSG00000029675.12	Eln	protein_coding	n.a.	DMSO UP	0.873248	0.772682	0.982841	0.953581	0.222979	-0.438135	0	9.84009	16.6083	2.64148	8.40897	19.9602	8.80605	1.0189	0	5.51862	0	1.74621
ENSMUSG00000031574.8	Star	protein_coding	n.a.	DMSO UP	0.194745	0.773114	0.717364	0.953755	0.434305	0.0938546	48.8669	59.0405	58.5663	89.8104	75.6807	59.8806	108.608	64.1907	90.5379	91.0573	118.258	72.4678
ENSMUSG00000054161.12	Fam83e	protein_coding	n.a.	DMSO UP	0.992573	0.773133	0.99972	0.953755	-0.0123958	-0.358217	0	1.23001	9.61536	3.52198	2.80299	4.79045	2.93535	16.3024	16.2504	7.35816	0	20.0814
ENSMUSG00000114839.1	Gm40989	processed_pseudogene	n.a.	DMSO UP	0.680181	0.773398	0.944517	0.953801	0.671504	0.475539	0	6.15005	4.37062	4.40247	8.40897	3.99204	0	0	9.28594	7.35816	5.37536	0
ENSMUSG00000019102.10	Aldh3a1	protein_coding	ESC	Non-ECORD UP	0.888903	0.604348	0.984225	0.895503	-0.177492	-0.695255	10.4715	6.15005	2.62237	6.16346	1.86866	8.78249	5.8707	7.1323	0	1.83954	0	6.11174
ENSMUSG00000093394.1	Gm20621	sense_overlapping	n.a.	DMSO UP	0.912941	0.774879	0.988236	0.953984	-0.0779705	0.192725	11.635	12.3001	11.3636	11.4464	7.47464	14.3713	6.84915	39.7371	15.0897	25.7536	13.9759	30.5587
ENSMUSG00000085218.7	BB218582	processed_transcript	n.a.	DMSO UP	0.20748	0.775433	0.724499	0.954154	-2.46166	0.517584	12.7985	0	1.74825	2.64148	0	0	3.9138	7.1323	0	7.35816	8.60058	0
ENSMUSG00000085890.7	Tnfsf13os	antisense	n.a.	DMSO UP	0.721464	0.778953	0.953482	0.95463	-0.233581	-0.17124	16.289	7.38007	13.1118	13.2074	10.2776	7.98408	25.4397	35.6615	10.4467	24.8338	16.1261	22.7008
ENSMUSG00000008461.6	Fut1	protein_coding	n.a.	DMSO UP	0.599477	0.77903	0.919545	0.95463	-0.410922	-0.224636	3.49049	18.4502	22.7272	11.4464	11.212	11.1777	13.6983	13.2457	6.96446	3.67908	9.67566	15.7159
ENSMUSG00000062170.12	Fmr1nb	protein_coding	2CLC	Non-ECORD UP	0.594366	0.779817	0.917981	0.954808	0.295936	0.158148	58.1749	75.0307	36.7132	112.703	51.3881	43.9124	58.707	51.9639	8.1252	44.149	56.9789	32.3049
ENSMUSG00000105518.1	Gm42674	protein_coding	ESC	Non-ECORD UP	0.917442	0.047687	0.98957	0.344876	0.0429602	0.8347	108.205	169.742	152.972	115.345	168.179	160.48	60.6639	42.7938	113.753	86.4584	76.3302	222.642
ENSMUSG00000054083.8	Capn12	protein_coding	n.a.	DMSO UP	0.226259	0.781082	0.736299	0.955103	-0.281017	-0.0646641	410.715	408.364	497.376	287.921	385.878	410.382	332.673	429.976	424.832	299.845	337.573	496.797
ENSMUSG00000082033.3	Mageb10-ps	unprocessed_pseudogene	2CLC	Non-ECORD UP	0.0273514	0.781389	0.542411	0.955191	2.52847	0.457881	2.327	3.69003	1.74825	11.4464	10.2776	22.3554	0	2.0378	0	0.91977	1.07507	0.873106
ENSMUSG00000004035.12	Gstm7	protein_coding	n.a.	DMSO UP	0.653551	0.782595	0.938044	0.956032	0.43224	0.25427	0	19.6802	4.37062	8.80494	11.212	11.9761	17.6121	25.4725	9.28594	29.4326	3.22522	29.6856
ENSMUSG00000028020.16	Glrb	protein_coding	n.a.	DMSO UP	0.896725	0.783367	0.985962	0.95628	0.171348	-0.384224	0	11.0701	6.99299	7.04395	9.3433	3.99204	0	1.0189	10.4467	3.67908	3.22522	1.74621
ENSMUSG00000021118.7	Plek2	protein_coding	n.a.	DMSO UP	0.984756	0.783646	0.999108	0.956324	-0.014149	-0.212916	22.1065	14.7601	27.9719	17.6099	7.47464	39.122	14.6767	20.378	3.48223	16.5559	5.37536	11.3504
ENSMUSG00000058246.8	Gm10037	protein_coding	n.a.	DMSO UP	0.0319539	0.785237	0.558878	0.956974	2.73177	0.32804	0	2.46002	5.24474	13.2074	13.0806	26.3475	0	13.2457	12.7682	18.3954	0	13.9697
ENSMUSG00000032852.3	Rspo4	protein_coding	n.a.	DMSO UP	0.894249	0.786716	NA	NA	0.243096	-0.55786	3.49049	2.46002	5.24474	5.28296	0	7.98408	0	4.0756	0	2.75931	0	0
ENSMUSG00000097427.5	Gm6763	protein_coding	2CLC	ECORD	0.216749	1	0.729307	1	1.85579	0	15.1255	50.4304	196.678	123.269	100.908	725.753	0	0	0	0	0	0
ENSMUSG00000020847.15	Rph3al	protein_coding	n.a.	DMSO UP	0.742466	0.790728	0.959247	0.95883	0.455177	-0.379182	10.4715	7.38007	3.49649	4.40247	4.67165	19.9602	0	16.3024	0	4.59885	0	7.85795
ENSMUSG00000074899.6	Sptbn5	protein_coding	n.a.	DMSO UP	0.343209	0.792758	0.809641	0.959447	-0.920441	0.237827	4.65399	4.92004	9.61536	0.880494	3.73732	5.58885	10.7629	4.0756	8.1252	9.1977	6.45044	11.3504
ENSMUSG00000073164.11	2410018L13Rik	lincRNA	n.a.	DMSO UP	0.328592	0.79316	NA	NA	2.35198	-0.579265	0	0	0.874123	1.76099	0.93433	3.19363	0	2.0378	4.64297	0	0	4.36553
ENSMUSG00000035283.5	Adrb1	protein_coding	n.a.	DMSO UP	0.592379	0.79442	0.917404	0.959931	0.312931	-0.144188	16.289	18.4502	13.1118	9.68543	20.5553	28.7427	15.6552	45.8505	41.7867	24.8338	29.027	39.2898
ENSMUSG00000074971.4	Fibin	protein_coding	ESC	Non-ECORD UP	0.917561	0.152595	0.98957	0.571694	0.111447	1.73352	16.289	4.92004	12.2377	13.2074	15.8836	7.18567	0	2.0378	4.64297	0.91977	19.3513	1.74621
ENSMUSG00000020374.16	Rasgef1c	protein_coding	2CLC	Non-ECORD UP	0.355535	0.794913	NA	NA	2.70526	0.820872	0	0	1.74825	0	5.60598	6.38726	0	0	0	0	0	0.873106
ENSMUSG00000117335.1	Gm49870	bidirectional_promoter_lncRNA	n.a.	DMSO UP	0.330628	0.798423	0.804564	0.96076	-1.20342	-0.296203	11.635	3.69003	2.62237	2.64148	1.86866	3.19363	7.8276	18.3402	0	1.83954	11.8258	7.85795
ENSMUSG00000085773.3	Gm16233	antisense	ESC	Non-ECORD UP	0.926993	0.374411	0.990658	0.784505	-0.099743	1.67234	2.327	19.6802	20.1048	7.92444	13.0806	18.3634	0	0	0	0	0	1.74621
ENSMUSG00000103367.1	Gm38158	processed_pseudogene	ESC	Non-ECORD UP	0.931904	0.698615	0.991297	0.931026	-0.0581606	-0.290337	15.1255	20.9102	16.6083	24.6538	13.0806	12.7745	11.7414	7.1323	6.96446	8.27793	2.15015	10.4773
ENSMUSG00000034765.6	Dusp5	protein_coding	2CLC	Non-ECORD UP	0.59646	0.800787	0.919084	0.961667	0.152733	-0.075433	219.901	217.712	250.873	176.099	312.066	277.846	141.875	129.4	90.5379	109.453	81.7055	151.92
ENSMUSG00000020583.4	Matn3	protein_coding	n.a.	DMSO UP	0.893085	0.802431	0.984789	0.962037	-0.108736	0.214469	11.635	29.5203	8.74123	19.3709	12.1463	14.3713	10.7629	9.1701	3.48223	19.3152	5.37536	2.61932
ENSMUSG00000109708.1	Gm45809	TEC	n.a.	DMSO UP	0.742265	0.802443	NA	NA	1.43954	-1.10266	0	0	0	0	0	1.59682	0	0	1.16074	0	0	0
ENSMUSG00000005892.4	Trh	protein_coding	ESC	Non-ECORD UP	0.940488	0.0207692	0.992255	0.22985	-0.0156937	0.486868	1778.99	2086.1	2111.01	1805.01	2129.34	1977.66	1980.38	1212.49	1123.6	2220.33	1694.31	2135.62
ENSMUSG00000020399.14	Havcr2	protein_coding	2CLC	Non-ECORD UP	0.00627929	0.805165	0.416521	0.962882	3.25806	0.241465	0	2.46002	1.74825	13.2074	17.7523	9.58089	1.9569	3.0567	30.1793	8.27793	22.5765	10.4773
ENSMUSG00000022358.7	Fbxo32	protein_coding	2CLC	Non-ECORD UP	0.514593	0.806208	0.89023	0.96321	0.403802	0.154413	36.0684	31.9803	29.7202	32.5783	61.6658	35.1299	13.6983	8.1512	59.1979	15.6361	35.4774	38.4167
ENSMUSG00000096146.2	Kcnj11	protein_coding	n.a.	DMSO UP	0.739443	0.807012	0.958336	0.963527	0.416486	-0.292071	0	4.92004	6.11886	6.16346	5.60598	3.19363	12.7198	3.0567	9.28594	11.957	8.60058	0
ENSMUSG00000031688.4	Pou4f2	protein_coding	ESC	Non-ECORD UP	0.939015	0.156458	0.992255	0.576106	0.0267223	-0.486234	69.8099	72.5706	55.9439	88.0494	55.1255	58.2838	90.9958	80.4931	136.968	84.6189	51.6035	82.9451
ENSMUSG00000027859.10	Ngf	protein_coding	ESC	Non-ECORD UP	0.938768	0.234782	0.992255	0.667924	-0.0305206	0.489828	141.947	170.972	97.0277	119.747	128.938	151.697	25.4397	50.945	87.0557	51.5071	65.5794	110.884
ENSMUSG00000040867.13	Begain	protein_coding	n.a.	DMSO UP	0.493826	0.811279	0.881898	0.964947	-0.369491	-0.133301	63.9924	25.8302	69.0557	40.5027	49.5195	33.5331	34.2457	40.756	13.9289	46.9083	15.051	19.2083
ENSMUSG00000037989.15	Wnk2	protein_coding	n.a.	DMSO UP	0.553973	0.813485	0.903408	0.965466	0.381992	-0.164686	24.4335	9.84009	27.0978	14.0879	40.1762	26.3475	8.80605	9.1701	16.2504	15.6361	8.60058	6.11174
ENSMUSG00000110702.1	Gm45767	antisense	n.a.	DMSO UP	0.712617	0.813592	0.951415	0.965466	0.344392	0.220387	0	9.84009	13.1118	7.92444	11.212	10.3793	7.8276	3.0567	13.9289	7.35816	11.8258	9.60416
ENSMUSG00000037335.13	Hand1	protein_coding	ESC	Non-ECORD UP	0.953468	0.939342	0.993968	0.996796	-0.0711211	-0.143919	17.4525	102.091	118.881	9.68543	111.185	106.188	0	2.0378	0	1.83954	0	0
ENSMUSG00000118128.1	Gm50331	lincRNA	2CLC	Non-ECORD UP	0.0696734	0.815899	0.614506	0.96637	2.02287	0.393148	1.1635	2.46002	14.8601	8.80494	12.1463	55.8885	0.97845	0	1.16074	0.91977	0	1.74621
ENSMUSG00000070834.5	Gm13015	processed_pseudogene	ESC	Non-ECORD UP	0.955998	0.347794	0.994219	0.766438	-0.0667157	1.1244	1.1635	2.46002	7.86711	7.92444	0.93433	2.39522	2.93535	2.0378	4.64297	11.957	5.37536	3.49242
ENSMUSG00000103445.1	Gm36948	TEC	n.a.	DMSO UP	0.0738346	0.817985	0.61563	0.966457	3.62301	0.39975	0	0	0.874123	10.5659	3.73732	0	1.9569	1.0189	5.80371	8.27793	3.22522	0
ENSMUSG00000090248.1	Gm14027	processed_transcript	n.a.	DMSO UP	0.86497	0.819386	NA	NA	0.401012	-0.536411	0	0	5.24474	0.880494	4.67165	1.59682	0	0	8.1252	5.51862	0	0
ENSMUSG00000097789.2	Gm2115	protein_coding	ESC	Non-ECORD UP	0.957067	0.0255354	0.994808	0.255604	-0.0177484	0.757172	289.711	273.062	152.097	250.06	308.329	146.907	59.6854	103.928	117.235	148.083	147.285	178.114
ENSMUSG00000004098.7	Col5a3	protein_coding	n.a.	DMSO UP	0.883248	0.820056	0.983682	0.967371	-0.0965134	0.14996	39.5589	36.9003	31.4684	42.2637	35.5045	23.1538	14.6767	42.7938	38.3045	33.1117	4.30029	68.1023
ENSMUSG00000049721.14	Gal3st1	protein_coding	n.a.	DMSO UP	0.554612	0.821612	0.90392	0.967599	-0.624693	0.24317	5.81749	17.2202	16.6083	2.64148	16.8179	6.38726	13.6983	5.0945	3.48223	20.2349	0	6.11174
ENSMUSG00000027015.4	Cybrd1	protein_coding	n.a.	DMSO UP	0.386267	0.822491	0.830393	0.967599	-1.65598	-0.405898	0	3.69003	6.99299	0.880494	0.93433	1.59682	8.80605	0	4.64297	10.1175	0	0
ENSMUSG00000024421.16	Lama3	protein_coding	ESC	Non-ECORD UP	0.967229	0.000258325	0.996554	0.0186234	-0.0509504	6.11254	20.943	0	2.62237	11.4464	5.60598	5.58885	0	0	0	5.51862	26.8768	7.85795
ENSMUSG00000038296.14	Galnt18	protein_coding	ESC	Non-ECORD UP	0.977103	0.213359	0.998051	0.643964	-0.0105217	0.473917	110.532	161.131	83.9158	108.301	127.069	116.568	31.3104	77.4364	54.5549	62.5444	105.357	59.3712
ENSMUSG00000023249.15	Parp3	protein_coding	ESC	Non-ECORD UP	0.977401	0.902534	0.998169	0.98707	0.019522	0.085765	44.2129	20.9102	27.0978	28.1758	37.3732	27.9443	13.6983	23.4347	31.3401	1.83954	43.0029	27.9394
ENSMUSG00000100376.1	Gm28060	processed_pseudogene	ESC	Non-ECORD UP	0.978961	0.902726	0.99845	0.98707	0.0321143	-0.188092	6.98099	7.38007	6.99299	11.4464	5.60598	4.79045	2.93535	0	1.16074	0	0	3.49242
ENSMUSG00000030302.16	Atp2b2	protein_coding	n.a.	DMSO UP	0.741903	0.829122	0.959235	0.96898	-0.175644	-0.105251	46.5399	20.9102	8.74123	24.6538	19.6209	22.3554	139.918	126.344	145.093	224.424	96.7566	61.1174
ENSMUSG00000025500.12	Lmntd2	protein_coding	n.a.	DMSO UP	0.55183	0.829324	0.902119	0.96898	-0.353414	0.134206	11.635	30.7503	20.979	16.7294	16.8179	15.9682	12.7198	16.3024	8.1252	16.5559	13.9759	10.4773
ENSMUSG00000113738.1	Gm40910	lincRNA	2CLC	Non-ECORD UP	0.270944	0.830042	NA	NA	4.03352	0.820863	0	0	0	0	0.93433	8.78249	0	0	0	0	0	0.873106
ENSMUSG00000020604.13	Arsg	protein_coding	n.a.	DMSO UP	0.955804	0.830344	0.994219	0.96898	-0.0329831	-0.123992	41.8859	4.92004	38.4614	25.5343	28.0299	30.3395	75.3406	49.9261	26.6971	61.6246	49.4534	28.8125
ENSMUSG00000038486.9	Sv2a	protein_coding	n.a.	DMSO UP	0.519068	0.830465	0.891075	0.96898	0.204514	-0.0662244	60.5019	79.9507	57.6921	54.5906	85.024	87.8249	81.2113	121.249	92.8594	100.255	99.9818	82.072
ENSMUSG00000000154.16	Slc22a18	protein_coding	n.a.	DMSO UP	0.68122	0.832696	0.944574	0.969601	-0.508171	0.25354	0	12.3001	8.74123	1.76099	7.47464	5.58885	0	9.1701	18.5719	13.7966	3.22522	15.7159
ENSMUSG00000027577.14	Chrna4	protein_coding	n.a.	DMSO UP	0.701032	0.833662	0.949031	0.969723	0.275361	0.138063	15.1255	2.46002	8.74123	11.4464	9.3433	11.1777	20.5474	24.4536	22.0541	43.2292	12.9009	17.4621
ENSMUSG00000025355.7	Mmp19	protein_coding	ESC	Non-ECORD UP	0.986168	0.272587	0.999349	0.704838	-0.00674194	0.432001	53.5209	120.541	76.0487	58.1126	107.448	83.0344	56.7501	81.512	42.9475	62.5444	77.4053	104.773
ENSMUSG00000057729.12	Prtn3	protein_coding	n.a.	DMSO UP	0.898395	0.836195	0.986299	0.970295	0.18514	-0.323638	6.98099	0	9.61536	0.880494	3.73732	14.3713	6.84915	0	1.16074	1.83954	1.07507	3.49242
ENSMUSG00000015085.8	Entpd2	protein_coding	n.a.	DMSO UP	0.694006	0.838843	NA	NA	-0.712898	0.43585	1.1635	4.92004	5.24474	4.40247	0.93433	1.59682	0	2.0378	0	2.75931	0	0
ENSMUSG00000087071.1	Trp73os	antisense	n.a.	DMSO UP	0.300826	0.8394	NA	NA	2.56314	0.440578	0	0	0	3.52198	0	0	2.93535	1.0189	3.48223	3.67908	6.45044	0
ENSMUSG00000034282.3	Evpl	protein_coding	n.a.	DMSO UP	0.0240354	0.839788	0.527367	0.971126	-1.03125	-0.100112	129.148	147.601	155.594	55.4711	85.9583	70.2599	16.6336	32.6048	37.1438	27.5931	6.45044	45.4015
ENSMUSG00000113800.1	2210039B01Rik	lincRNA	n.a.	DMSO UP	0.633975	0.840373	NA	NA	1.48338	0.65664	0	0	1.74825	3.52198	0	1.59682	0	0	1.16074	0	0	1.74621
ENSMUSG00000000627.15	Sema4f	protein_coding	n.a.	DMSO UP	0.254766	0.840727	0.759633	0.971312	0.612466	0.107859	15.1255	14.7601	30.5943	29.9368	25.2269	38.3236	28.375	29.5481	15.0897	37.7106	24.7267	16.589
ENSMUSG00000095621.1	Gm15085	protein_coding	ESC	ECORD	0.642478	0.841195	NA	NA	1.84717	0.820857	0	0	0.874123	1.76099	0	2.39522	0	0	0	0	1.07507	0
ENSMUSG00000032584.12	Mst1r	protein_coding	n.a.	DMSO UP	0.77982	0.841601	0.964152	0.971444	-0.538552	-0.419398	0	4.92004	12.2377	0.880494	10.2776	0.798408	4.89225	0	0	3.67908	0	0
ENSMUSG00000058975.7	Kcnc1	protein_coding	n.a.	DMSO UP	0.0182439	0.842879	0.506393	0.971527	4.4594	0.299278	0	0	0	1.76099	6.54031	4.79045	8.80605	7.1323	0	1.83954	17.2012	0.873106
ENSMUSG00000049929.7	Lpar4	protein_coding	ESC	Non-ECORD UP	0.986117	0.815159	0.999349	0.966232	0.0234808	0.328745	0	38.1303	7.86711	4.40247	9.3433	32.7347	3.9138	0	11.6074	5.51862	13.9759	0
ENSMUSG00000029716.13	Tfr2	protein_coding	n.a.	DMSO UP	0.827035	0.844759	0.973097	0.971774	-0.235619	0.21589	13.962	2.46002	10.4895	5.28296	12.1463	5.58885	0	11.2079	6.96446	3.67908	3.22522	13.9697
ENSMUSG00000002831.14	Plin4	protein_coding	n.a.	DMSO UP	0.811721	0.845001	0.969451	0.971774	-0.197658	-0.148581	6.98099	8.61008	3.49649	3.52198	5.60598	7.18567	15.6552	7.1323	13.9289	13.7966	9.67566	9.60416
ENSMUSG00000114771.1	Gm49064	lincRNA	2CLC	Non-ECORD UP	0.386918	0.845793	0.830393	0.971899	1.50879	0.35762	0	2.46002	6.11886	0	5.60598	19.1618	0	1.0189	4.64297	0.91977	0	6.11174
ENSMUSG00000062184.11	Hs6st2	protein_coding	2CLC	Non-ECORD UP	0.830517	0.846154	0.974545	0.972135	0.157238	0.15179	25.597	113.161	74.3005	58.1126	80.3524	99.0026	0.97845	4.0756	39.4653	9.1977	15.051	24.447
ENSMUSG00000085843.1	Kank4os	antisense	2CLC	Non-ECORD UP	0.0264123	0.846968	0.540704	0.972465	2.17138	-0.162106	1.1635	0	6.99299	30.8173	4.67165	3.99204	15.6552	37.6993	32.5008	27.5931	13.9759	34.9242
ENSMUSG00000110919.1	Dppa5b	unprocessed_pseudogene	n.a.	DMSO UP	0.805544	0.847378	0.968983	0.972714	0.229084	0.173674	5.81749	4.92004	4.37062	4.40247	9.3433	3.99204	7.8276	7.1323	4.64297	9.1977	3.22522	9.60416
ENSMUSG00000087132.8	A930001C03Rik	processed_transcript	n.a.	DMSO UP	0.583355	0.84859	0.915067	0.973106	0.344083	0.115375	5.81749	20.9102	18.3566	13.2074	30.8329	13.5729	25.4397	21.3969	29.0186	24.8338	41.9278	15.7159
ENSMUSG00000117666.1	Gm550	protein_coding	n.a.	DMSO UP	0.644502	0.849533	0.93536	0.97325	-0.319028	0.13451	37.2319	18.4502	9.61536	20.2514	14.9493	16.7666	5.8707	20.378	16.2504	25.7536	12.9009	7.85795
ENSMUSG00000114584.1	Gm47694	TEC	n.a.	DMSO UP	0.63569	0.850845	0.932726	0.97379	-0.784344	0.336785	4.65399	8.61008	6.99299	0.880494	9.3433	1.59682	0	5.0945	0	6.43839	0	0
ENSMUSG00000037686.6	Aspg	protein_coding	n.a.	DMSO UP	0.501211	0.85093	0.883908	0.97379	-0.236818	0.0645169	79.1179	68.8806	133.741	83.6469	66.3374	90.2201	176.121	169.137	89.3772	160.96	108.582	185.098
ENSMUSG00000057054.11	Inca1	protein_coding	n.a.	DMSO UP	0.454564	0.851962	0.863905	0.974017	0.872657	-0.21233	0	6.15005	7.86711	15.8489	3.73732	6.38726	1.9569	23.4347	2.32149	3.67908	10.7507	9.60416
ENSMUSG00000001020.8	S100a4	protein_coding	ESC	Non-ECORD UP	0.990897	0.0313131	0.999457	0.282687	0.00460143	0.885452	133.802	173.432	160.839	119.747	182.194	167.666	60.6639	41.7749	113.753	86.4584	83.8557	227.008
ENSMUSG00000092243.8	Gm7030	protein_coding	n.a.	DMSO UP	1	0.852246	NA	NA	0	0.820886	0	0	0	0	0	0	0	0	0	0	1.07507	0
ENSMUSG00000090440.2	1700049E17Rik2	protein_coding	ESC	ECORD	0.742265	0.852249	NA	NA	1.43954	0.820869	0	0	0	0	0	1.59682	0	0	0	0	0	0.873106
ENSMUSG00000067771.9	Gm14685	protein_coding	ESC	ECORD	0.94396	0.852249	NA	NA	-0.309818	0.820867	0	1.23001	0	0	0.93433	0	0	0	0	0.91977	0	0
ENSMUSG00000021998.16	Lcp1	protein_coding	ESC	Non-ECORD UP	0.988955	0.780821	0.999457	0.955103	0.00991443	-0.2099	36.0684	38.1303	25.3496	44.0247	40.1762	15.9682	9.7845	21.3969	15.0897	22.9943	0	16.589
ENSMUSG00000063531.7	Sema3e	protein_coding	ESC	Non-ECORD UP	0.991125	0.819573	0.999457	0.967235	0.00763886	-0.166574	37.2319	70.1106	70.804	44.0247	90.63	44.7108	21.5259	22.4158	8.1252	33.1117	0	13.0966
ENSMUSG00000022098.10	Bmp1	protein_coding	ESC	Non-ECORD UP	0.993432	0.0233352	0.999744	0.244112	0.00235794	0.671402	151.255	162.361	176.573	147.923	195.275	148.504	76.3191	96.7955	74.2875	106.693	98.9067	187.718
ENSMUSG00000082313.1	Gm11701	processed_pseudogene	ESC	Non-ECORD UP	0.997425	0.44771	0.999762	0.829465	0.00568163	-1.40713	9.30799	4.92004	0.874123	13.2074	1.86866	0	1.9569	0	10.4467	4.59885	0	0
ENSMUSG00000047507.12	Baiap3	protein_coding	n.a.	DMSO UP	0.161081	0.855769	0.692049	0.975688	-0.494769	-0.0650769	105.878	129.151	127.622	97.7348	64.4688	95.0105	110.565	75.3986	67.3231	70.8223	49.4534	121.362
ENSMUSG00000068407.3	Rnase12	protein_coding	ESC	Non-ECORD UP	0.148858	0.0358878	NA	NA	2.73443	4.32715	0	0	2.62237	7.04395	3.73732	7.98408	0	0	0	3.67908	0	7.85795
ENSMUSG00000038496.16	Slc19a3	protein_coding	n.a.	DMSO UP	0.688195	0.857392	0.946277	0.975948	0.276649	0.119841	11.635	20.9102	8.74123	9.68543	14.9493	24.7506	34.2457	9.1701	22.0541	33.1117	10.7507	27.0663
ENSMUSG00000031118.8	1700080O16Rik	protein_coding	ESC	Non-ECORD UP	0.221414	0.0819793	NA	NA	3.31877	4.6658	0	0	0	3.52198	0	2.39522	0	0	0	8.27793	6.45044	0
ENSMUSG00000030137.8	Tuba8	protein_coding	2CLC	Non-ECORD UP	0.657386	0.858209	0.938961	0.976169	0.532687	-0.217138	9.30799	8.61008	1.74825	6.16346	1.86866	19.9602	11.7414	1.0189	8.1252	6.43839	0	11.3504
ENSMUSG00000039865.8	Slc44a3	protein_coding	n.a.	DMSO UP	0.571002	0.861624	0.90992	0.977394	-0.695429	-0.20775	11.635	0	7.86711	7.04395	1.86866	3.19363	12.7198	12.2268	0	4.59885	7.52551	9.60416
ENSMUSG00000037797.14	Adh4	protein_coding	ESC	Non-ECORD UP	0.235476	0.122319	NA	NA	3.42306	4.42468	0	0	0	0	5.60598	0.798408	0	0	0	0	10.7507	1.74621
ENSMUSG00000075555.12	Gm10863	processed_transcript	n.a.	DMSO UP	0.765491	0.862441	0.961478	0.977827	-0.172956	0.10217	67.4829	30.7503	20.1048	44.9052	37.3732	22.3554	24.4612	48.9072	10.4467	26.6733	37.6276	26.1932
ENSMUSG00000062296.8	Trank1	protein_coding	n.a.	DMSO UP	0.696172	0.862737	0.94824	0.978053	0.375517	0.177175	8.14449	14.7601	17.4825	16.7294	21.4896	14.3713	3.9138	4.0756	10.4467	0	19.3513	1.74621
ENSMUSG00000032204.13	Aqp9	protein_coding	2CLC	Non-ECORD UP	0.585968	0.864604	NA	NA	1.16342	0.347047	3.49049	0	0	3.52198	0.93433	3.19363	7.8276	0	0	0	2.15015	7.85795
ENSMUSG00000024663.20	Rab3il1	protein_coding	n.a.	DMSO UP	0.669932	0.864944	0.94273	0.978629	0.237954	0.0952975	34.9049	41.8204	111.014	71.32	56.9941	94.2121	99.8019	55.0206	25.5363	116.811	33.3273	42.7822
ENSMUSG00000032807.5	Alox12b	protein_coding	n.a.	DMSO UP	0.327368	0.866812	NA	NA	2.11497	-0.284457	0	0	0	1.76099	0	0.798408	4.89225	10.189	0	1.83954	5.37536	5.23864
ENSMUSG00000086416.1	Gm14002	antisense	ESC	Non-ECORD UP	0.82123	0.122435	NA	NA	0.436533	3.48231	0	2.46002	7.86711	3.52198	7.47464	3.19363	0	0	0	6.43839	0	0
ENSMUSG00000024371.14	C2	protein_coding	n.a.	DMSO UP	0.564824	0.875229	0.907111	0.980143	0.195258	-0.0534034	59.3384	61.5005	52.4474	56.3516	73.812	67.8647	79.2544	51.9639	54.5549	77.2607	49.4534	52.3864
ENSMUSG00000113971.1	Gm2022	protein_coding	2CLC	ECORD	0.221056	1	0.731224	1	2.61914	0	0	6.15005	22.7272	31.6978	24.2926	122.156	0	0	0	0	0	0
ENSMUSG00000022947.8	Cbr3	protein_coding	n.a.	DMSO UP	0.700386	0.87785	0.949031	0.980564	-0.261649	-0.105468	407.224	1071.34	2014.85	333.707	829.685	1750.91	126.22	121.249	193.844	107.613	103.207	199.068
ENSMUSG00000034427.17	Myo15b	protein_coding	n.a.	DMSO UP	0.376999	0.879265	0.827006	0.98132	-0.542897	0.094126	25.597	36.9003	27.9719	18.4904	18.6866	24.7506	21.5259	34.6426	10.4467	7.35816	40.8528	23.5739
ENSMUSG00000020758.15	Itgb4	protein_coding	n.a.	DMSO UP	0.204116	0.880506	0.722509	0.98132	-0.736726	0.0860565	29.0875	18.4502	39.3355	7.92444	13.0806	31.1379	32.2888	25.4725	20.8934	32.192	33.3273	18.3352
ENSMUSG00000075569.10	Rsph10b	protein_coding	n.a.	DMSO UP	0.890741	0.880723	0.984478	0.98132	0.188536	0.222009	0	6.15005	6.11886	2.64148	7.47464	3.99204	1.9569	2.0378	2.32149	5.51862	0	1.74621
ENSMUSG00000051435.11	Fhad1	protein_coding	n.a.	DMSO UP	0.842948	0.883762	0.978412	0.982682	-0.362917	0.244474	5.81749	0	0	0.880494	2.80299	0.798408	10.7629	5.0945	0	9.1977	0	9.60416
ENSMUSG00000052368.2	Gm9873	lincRNA	n.a.	DMSO UP	0.328031	0.884524	0.803985	0.982822	-0.508325	0.0760872	27.924	88.5608	45.4544	36.9807	43.9135	32.7347	62.6208	33.6237	22.0541	23.914	62.3542	39.2898
ENSMUSG00000006476.19	Nsmf	protein_coding	n.a.	DMSO UP	0.749888	0.884569	0.959997	0.982822	-0.132811	-0.0620134	58.1749	92.2508	102.272	53.7101	74.7464	102.196	62.6208	78.4553	24.3756	49.6676	63.4293	46.2746
ENSMUSG00000073652.10	Apol7d	antisense	n.a.	DMSO UP	0.680359	0.884855	0.944517	0.982894	0.27913	-0.0984163	228.046	167.281	118.007	200.753	238.254	183.634	150.681	145.703	131.164	188.553	194.588	16.589
ENSMUSG00000040950.13	Mgl2	protein_coding	ESC	Non-ECORD UP	0.626492	0.155951	NA	NA	-1.1258	3.57111	8.14449	0	0.874123	0.880494	0	3.19363	0	0	0	0	4.30029	2.61932
ENSMUSG00000033249.10	Hsf4	protein_coding	n.a.	DMSO UP	0.608077	0.886709	0.922698	0.983586	-0.730316	-0.181516	0	1.23001	6.99299	0.880494	1.86866	2.39522	12.7198	6.1134	2.32149	0.91977	6.45044	11.3504
ENSMUSG00000046709.18	Mapk10	protein_coding	ESC	Non-ECORD UP	0.0912691	0.172331	NA	NA	4.51615	3.68367	0	0	0	4.40247	2.80299	6.38726	0	0	0	0	7.52551	0
ENSMUSG00000030350.8	Prmt8	protein_coding	n.a.	DMSO UP	0.737378	0.887848	0.958171	0.983974	-0.119312	0.048065	122.167	47.9704	95.2794	79.2444	85.024	80.6392	274.944	300.576	177.594	378.945	180.612	219.15
ENSMUSG00000053214.7	Gm9899	processed_transcript	n.a.	DMSO UP	0.161437	0.888092	0.692049	0.98409	1.40647	-0.114474	3.49049	3.69003	0	1.76099	6.54031	9.58089	23.4828	17.3213	10.4467	11.957	22.5765	13.0966
ENSMUSG00000055069.3	Rab39	protein_coding	n.a.	DMSO UP	0.692955	0.889159	0.947509	0.984523	0.169176	0.0587648	32.5779	33.2103	62.0628	51.0686	34.5702	59.0822	48.9225	61.134	59.1979	41.3897	89.2311	46.2746
ENSMUSG00000113673.1	Gm47486	lincRNA	2CLC	Non-ECORD UP	0.00445627	0.889477	0.382182	0.984523	2.75374	-0.176206	2.327	2.46002	9.61536	17.6099	15.8836	66.2679	1.9569	1.0189	2.32149	3.67908	0	0.873106
ENSMUSG00000026175.12	Vil1	protein_coding	n.a.	DMSO UP	0.817257	0.890089	0.971297	0.984665	-0.246301	0.13426	3.49049	2.46002	5.24474	4.40247	2.80299	2.39522	12.7198	3.0567	4.64297	10.1175	5.37536	6.98485
ENSMUSG00000037363.9	Letm2	protein_coding	n.a.	DMSO UP	0.862803	0.89036	0.979944	0.984665	0.185329	-0.145246	0	20.9102	12.2377	10.5659	10.2776	16.7666	2.93535	24.4536	30.1793	40.4699	9.67566	1.74621
ENSMUSG00000046108.3	Il17c	protein_coding	ESC	Non-ECORD UP	0.564981	0.222156	NA	NA	1.5798	3.46075	0	2.46002	0	0.880494	4.67165	1.59682	0	0	0	0	6.45044	0
ENSMUSG00000086266.1	Igf2os	antisense	ESC	Non-ECORD UP	0.25518	0.222649	NA	NA	2.32949	2.85451	0	0	4.37062	8.80494	9.3433	4.79045	0	0	0	0	4.30029	0
ENSMUSG00000047798.15	Cd300lf	protein_coding	n.a.	DMSO UP	0.137223	0.892873	0.668487	0.98493	2.58123	-0.166449	0	0	0.874123	0	3.73732	3.19363	9.7845	14.2646	3.48223	13.7966	1.07507	9.60416
ENSMUSG00000086769.7	Gm15587	antisense	n.a.	DMSO UP	0.633553	0.895039	NA	NA	0.936759	-0.307629	4.65399	0	1.74825	8.80494	1.86866	1.59682	0	0	2.32149	0	0	1.74621
ENSMUSG00000031871.9	Cdh5	protein_coding	ESC	Non-ECORD UP	0.993668	0.22318	NA	NA	0.0160511	-2.80049	0	3.69003	4.37062	1.76099	0	6.38726	0.97845	6.1134	0	0.91977	0	0
ENSMUSG00000110530.1	Gm35934	antisense	n.a.	DMSO UP	0.995992	0.897058	NA	NA	0.0109908	0.284831	5.81749	0	0	1.76099	0	3.99204	3.9138	1.0189	0	1.83954	4.30029	0
ENSMUSG00000015970.19	Chdh	protein_coding	ESC	Non-ECORD UP	0.726294	0.24559	NA	NA	-0.617426	-2.55532	5.81749	3.69003	4.37062	1.76099	6.54031	0.798408	0	3.0567	0	0	0	0
ENSMUSG00000087371.1	Gm15541	antisense	n.a.	DMSO UP	0.23139	0.898939	0.741334	0.98598	-1.10485	0.112052	5.81749	15.9901	12.2377	6.16346	6.54031	3.19363	12.7198	22.4158	2.32149	25.7536	4.30029	10.4773
ENSMUSG00000074852.4	Hpse2	protein_coding	2CLC	Non-ECORD UP	0.511449	0.899275	0.888172	0.986085	-1.44363	0.237466	0	3.69003	0.874123	0	0	1.59682	0	1.0189	12.7682	6.43839	0	9.60416
ENSMUSG00000037624.15	Kcnk2	protein_coding	2CLC	Non-ECORD UP	0.781134	0.900445	0.964638	0.986377	-0.261594	0.128959	19.7795	22.1402	7.86711	6.16346	22.4239	12.7745	0.97845	6.1134	8.1252	11.0372	0	5.23864
ENSMUSG00000060969.9	Irx1	protein_coding	2CLC	Non-ECORD UP	0.449877	0.901605	0.861239	0.986707	-0.464828	-0.0776984	31.4145	33.2103	48.9509	22.0123	38.3075	22.3554	19.569	29.5481	24.3756	19.3152	4.30029	45.4015
ENSMUSG00000006519.11	Cyba	protein_coding	n.a.	DMSO UP	0.274223	0.901662	0.774329	0.986715	-0.470756	0.0528381	88.4259	66.4206	163.461	37.8612	65.4031	126.947	80.2329	118.192	132.325	85.5386	113.958	143.189
ENSMUSG00000045004.3	Spata21	protein_coding	n.a.	DMSO UP	0.688286	0.902333	NA	NA	-0.905443	0.306194	5.81749	0	4.37062	1.76099	3.73732	0	0	0	2.32149	2.75931	0	0
ENSMUSG00000112132.1	Gm36229	lincRNA	ESC	Non-ECORD UP	0.365109	0.252044	NA	NA	2.42225	3.14335	0	0	1.74825	3.52198	0	6.38726	0	0	0	0	4.30029	0.873106
ENSMUSG00000032093.7	Cd3e	protein_coding	ESC	Non-ECORD UP	0.372143	0.259057	NA	NA	1.79088	2.62189	0	1.23001	3.49649	2.64148	9.3433	4.79045	0	0	0	0	0	3.49242
ENSMUSG00000059921.15	Unc5c	protein_coding	ESC	Non-ECORD UP	0.539113	0.327479	NA	NA	1.29462	2.09324	0	1.23001	2.62237	0.880494	5.60598	3.19363	2.93535	0	0	0	12.9009	0
ENSMUSG00000107429.2	Gm44206	antisense	n.a.	DMSO UP	0.111437	0.904851	0.651744	0.987475	0.643602	0.0502928	34.9049	62.7306	68.1816	64.2761	73.812	121.358	36.2026	34.6426	49.9119	57.0258	34.4023	33.178
ENSMUSG00000086468.1	Etaa1os	antisense	ESC	Non-ECORD UP	0.641365	0.354884	NA	NA	-1.26302	-2.54036	0	2.46002	1.74825	1.76099	0	0	4.89225	1.0189	0	0.91977	0	0
ENSMUSG00000053964.17	Lgals4	protein_coding	n.a.	DMSO UP	0.321108	0.906262	0.801722	0.987767	-2.00076	-0.229578	10.4715	3.69003	0	3.52198	0	0	6.84915	4.0756	0	8.27793	1.07507	0
ENSMUSG00000113363.1	Gm48187	lincRNA	2CLC	Non-ECORD UP	0.202929	0.908355	NA	NA	3.12055	-0.25621	0	0	0.874123	3.52198	0.93433	5.58885	8.80605	0	0	0	7.52551	0
ENSMUSG00000024403.16	Atp6v1g2	protein_coding	n.a.	DMSO UP	0.0514903	0.910305	0.590282	0.98924	-1.18361	-0.0703374	43.0494	27.0602	22.7272	14.0879	13.0806	13.5729	10.7629	15.2835	22.0541	25.7536	6.45044	13.0966
ENSMUSG00000113322.1	Gm48492	lincRNA	2CLC	Non-ECORD UP	0.132066	0.913531	0.663383	0.990056	1.49895	-0.163689	4.65399	2.46002	26.2237	15.8489	16.8179	63.0742	0	1.0189	2.32149	1.83954	1.07507	0
ENSMUSG00000038112.15	AW551984	protein_coding	n.a.	DMSO UP	0.883601	0.915426	0.983726	0.99098	-0.119024	0.0868016	6.98099	11.0701	17.4825	5.28296	14.9493	12.7745	20.5474	8.1512	3.48223	5.51862	15.051	13.9697
ENSMUSG00000028971.4	Cort	protein_coding	n.a.	DMSO UP	0.554027	0.919522	0.903408	0.991996	-0.713056	0.11914	3.49049	0	13.1118	4.40247	2.80299	3.19363	9.7845	3.0567	3.48223	4.59885	10.7507	2.61932
ENSMUSG00000097074.2	4833428L15Rik	antisense	n.a.	DMSO UP	0.874165	0.919893	NA	NA	0.65197	-0.392251	0	0	0	0.880494	0	0	0	0	4.64297	0	0	3.49242
ENSMUSG00000026674.9	Ddr2	protein_coding	2CLC	Non-ECORD UP	0.00706177	0.923149	0.431967	0.993133	0.936761	0.0358728	62.8289	126.691	64.6851	207.797	152.296	124.552	40.1164	40.756	56.8764	53.3467	41.9278	45.4015
ENSMUSG00000070532.5	Ccdc190	protein_coding	ESC	Non-ECORD UP	0.254846	0.377397	NA	NA	3.12931	2.42269	0	0	0	4.40247	0	0.798408	0	1.0189	0	0.91977	4.30029	0.873106
ENSMUSG00000081766.3	2210409E12Rik	transcribed_processed_pseudogene	2CLC	Non-ECORD UP	0.624714	0.926394	0.929034	0.994056	-0.290806	0.0526592	30.251	17.2202	13.1118	19.3709	5.60598	23.9522	25.4397	39.7371	24.3756	22.9943	38.7026	31.4318
ENSMUSG00000089736.2	Tgfbr3l	protein_coding	n.a.	DMSO UP	0.998543	0.92666	NA	NA	0.00479718	0.255359	0	0	4.37062	0	3.73732	0.798408	0	0	2.32149	0.91977	0	1.74621
ENSMUSG00000039154.8	Shd	protein_coding	n.a.	DMSO UP	0.701809	0.929345	0.949051	0.99484	-0.75229	-0.179329	5.81749	6.15005	1.74825	0	6.54031	1.59682	0	7.1323	0	0	6.45044	0
ENSMUSG00000038292.14	Ccdc155	protein_coding	n.a.	DMSO UP	0.114599	0.92962	0.654286	0.99484	-1.2234	-0.0635648	17.4525	14.7601	13.1118	13.2074	4.67165	1.59682	21.5259	38.7182	10.4467	36.7908	16.1261	14.8428
ENSMUSG00000038011.15	Dnah10	protein_coding	n.a.	DMSO UP	0.582676	0.931084	0.915064	0.995049	0.867725	0.133278	0	6.15005	0.874123	3.52198	7.47464	1.59682	0	1.0189	10.4467	0.91977	5.37536	6.11174
ENSMUSG00000028270.12	Gbp2	protein_coding	2CLC	Non-ECORD UP	0.755173	0.932975	0.960256	0.995568	0.523577	-0.169955	0	40.5904	34.0908	9.68543	68.2061	29.5411	0	0	3.48223	0.91977	2.15015	0
ENSMUSG00000029452.18	Tmem116	protein_coding	n.a.	DMSO UP	0.48644	0.933585	0.877492	0.995568	-0.246273	-0.0297799	82.6084	76.2607	166.083	79.2444	67.2717	128.544	85.1251	91.701	87.0557	77.2607	86.0058	95.1685
ENSMUSG00000109953.1	5430430B14Rik	TEC	n.a.	DMSO UP	0.924275	0.936293	NA	NA	0.193611	-0.174882	6.98099	0	1.74825	0	8.40897	1.59682	0	4.0756	0	1.83954	0	1.74621
ENSMUSG00000024055.15	Cyp4f13	protein_coding	n.a.	DMSO UP	0.293563	0.9369	0.787529	0.996548	-0.465832	0.0343772	77.9544	49.2004	38.4614	59.8736	18.6866	40.7188	53.8147	61.134	84.7342	64.3839	86.0058	54.1326
ENSMUSG00000028341.9	Nr4a3	protein_coding	ESC	Non-ECORD UP	0.995044	0.3836	NA	NA	0.0226268	3.12163	0	0	1.74825	0	1.86866	0	0	0	0	1.83954	3.22522	0
ENSMUSG00000053856.7	Dnajc5g	protein_coding	ESC	Non-ECORD UP	0.484832	0.415387	NA	NA	2.57428	2.99243	0	0	0	0.880494	1.86866	0.798408	0	0	0	4.59885	0	0
ENSMUSG00000051506.17	Wdfy4	protein_coding	ESC	Non-ECORD UP	0.216903	0.514724	NA	NA	4.18175	2.2585	0	0	0	0	8.40897	2.39522	0	0	0	2.75931	0	0
ENSMUSG00000051769.2	Wfdc15a	protein_coding	ESC	Non-ECORD UP	0.896084	0.53444	NA	NA	0.546261	2.6001	0	0	1.74825	2.64148	0	0	0	0	0	0	0	3.49242
ENSMUSG00000101337.6	Dnah7c	protein_coding	2CLC	Non-ECORD UP	0.794209	0.941187	0.967331	0.997113	0.348221	0.11735	3.49049	3.69003	12.2377	4.40247	3.73732	16.7666	0	2.0378	2.32149	4.59885	0	0
ENSMUSG00000026170.6	Cyp27a1	protein_coding	n.a.	DMSO UP	0.460048	0.94129	0.864799	0.997113	-1.01457	0.115928	9.30799	6.15005	15.7342	6.16346	3.73732	5.58885	0	5.0945	0	5.51862	0	0
ENSMUSG00000098146.1	Gm26935	antisense	n.a.	DMSO UP	0.0104214	0.941501	0.466832	0.997113	4.25112	-0.0880244	0	0	0	4.40247	3.73732	3.19363	3.9138	12.2268	2.32149	7.35816	7.52551	2.61932
ENSMUSG00000037031.10	Tspan15	protein_coding	n.a.	DMSO UP	0.103435	0.941593	0.643174	0.997113	-0.424433	0.0185628	155.909	123.001	132.867	103.018	79.418	123.753	190.798	211.931	139.289	173.837	178.462	197.322
ENSMUSG00000107096.3	Gm43597	lincRNA	n.a.	DMSO UP	0.132011	0.941969	0.663383	0.997142	-0.960136	-0.0434354	32.5779	12.3001	13.986	16.7294	3.73732	9.58089	31.3104	37.6993	18.5719	30.3524	32.2522	22.7008
ENSMUSG00000096751.3	Gm28373	processed_transcript	n.a.	DMSO UP	0.699381	0.942933	0.949001	0.997612	0.547525	-0.0941678	4.65399	0	2.62237	0.880494	0.93433	8.78249	0.97845	16.3024	4.64297	1.83954	6.45044	12.2235
ENSMUSG00000096439.1	Obox4-ps23	unprocessed_pseudogene	2CLC	ECORD	0.223141	0.650638	0.732411	0.915286	2.3009	-1.10269	0	0	6.11886	3.52198	3.73732	23.9522	0	1.0189	0	0	0	0
ENSMUSG00000033327.18	Tnxb	protein_coding	n.a.	DMSO UP	0.254998	0.946996	0.759751	0.998459	1.22038	-0.0702738	3.49049	7.38007	0.874123	10.5659	12.1463	3.99204	10.7629	5.0945	2.32149	8.27793	7.52551	1.74621
ENSMUSG00000059334.6	Zfp36l3	protein_coding	ESC	ECORD	0.821871	0.952709	0.972144	1	0.394498	-0.140901	0	14.7601	3.49649	0	10.2776	13.5729	0	1.0189	0	0	0	0.873106
ENSMUSG00000118064.1	Gm50210	sense_intronic	2CLC	Non-ECORD UP	0.0921557	0.954548	0.629794	1	1.84441	-0.100527	2.327	6.15005	6.11886	10.5659	8.40897	33.5331	1.9569	0	0	0	1.07507	0.873106
ENSMUSG00000113152.1	Gm48422	lincRNA	2CLC	Non-ECORD UP	0.0711454	0.954645	0.614506	1	1.98105	-0.0998422	2.327	4.92004	10.4895	13.2074	6.54031	51.0981	0	1.0189	1.16074	0	2.15015	0
ENSMUSG00000034616.17	Ssh3	protein_coding	n.a.	DMSO UP	0.0543162	0.955355	0.596208	1	-0.851498	-0.0241499	30.251	45.5104	62.9369	30.8173	23.3582	23.1538	44.0302	36.6804	60.3586	60.7048	47.3032	30.5587
ENSMUSG00000072595.3	4930503E14Rik	protein_coding	ESC	ECORD	0.395261	0.955698	NA	NA	2.04641	-0.139261	0	0	2.62237	1.76099	0	9.58089	2.93535	0	0	0.91977	0	1.74621
ENSMUSG00000044287.6	Nrn1l	protein_coding	n.a.	DMSO UP	0.773639	0.956064	NA	NA	-0.597518	-0.140896	5.81749	2.46002	0.874123	0	2.80299	3.19363	0.97845	0	0	0.91977	0	0
ENSMUSG00000033006.10	Sox10	protein_coding	n.a.	DMSO UP	0.637089	0.95728	0.933527	1	-0.696341	0.0853377	3.49049	8.61008	9.61536	3.52198	1.86866	7.98408	0	0	6.96446	0.91977	6.45044	0
ENSMUSG00000049511.5	Htr1b	protein_coding	2CLC	Non-ECORD UP	0.265387	0.959294	0.767914	1	0.74291	-0.0346733	31.4145	36.9003	16.6083	21.1319	75.6807	44.7108	17.6121	17.3213	40.626	16.5559	50.5284	6.98485
ENSMUSG00000061322.15	Dnaic1	protein_coding	n.a.	DMSO UP	0.69815	0.95968	0.94873	1	-0.27013	-0.0352577	26.7605	8.61008	8.74123	9.68543	13.0806	13.5729	6.84915	19.3591	15.0897	11.957	16.1261	12.2235
ENSMUSG00000022893.14	Adamts1	protein_coding	2CLC	Non-ECORD UP	0.991306	0.961022	0.999457	1	0.00578611	0.0290317	43.0494	75.0307	34.0908	25.5343	39.2418	87.0265	13.6983	10.189	18.5719	15.6361	17.2012	10.4773
ENSMUSG00000042500.11	Ago4	protein_coding	n.a.	DMSO UP	0.852035	0.96109	0.978412	1	-0.239046	-0.0652333	6.98099	17.2202	1.74825	3.52198	10.2776	7.98408	8.80605	0	4.64297	11.0372	0	1.74621
ENSMUSG00000025197.9	Cyp2c23	protein_coding	n.a.	DMSO UP	0.461177	0.961331	NA	NA	1.94441	-0.140895	0	1.23001	0.874123	4.40247	3.73732	0	0	1.0189	0	0	0	0.873106
ENSMUSG00000028463.14	Car9	protein_coding	n.a.	DMSO UP	0.545942	0.96234	0.900172	1	0.440716	0.0314649	1.1635	7.38007	13.986	13.2074	10.2776	7.98408	15.6552	22.4158	24.3756	27.5931	20.4264	15.7159
ENSMUSG00000078954.9	Arhgap8	protein_coding	n.a.	DMSO UP	0.645318	0.963543	0.935736	1	-0.232454	0.0237952	40.7224	36.9003	19.2307	36.9807	23.3582	21.557	29.3535	21.3969	16.2504	26.6733	16.1261	25.3201
ENSMUSG00000011148.14	Adssl1	protein_coding	n.a.	DMSO UP	0.719598	0.964628	0.952978	1	-0.223256	-0.0265954	30.251	23.3702	12.2377	27.2953	16.8179	11.9761	35.2242	43.8127	26.6971	40.4699	9.67566	53.2595
ENSMUSG00000006469.13	Slc34a3	protein_coding	n.a.	DMSO UP	0.0583958	0.964912	0.605264	1	-1.72848	0.0429983	13.962	23.3702	21.8531	3.52198	4.67165	9.58089	4.89225	5.0945	5.80371	0.91977	13.9759	1.74621
ENSMUSG00000034245.10	Hdac11	protein_coding	n.a.	DMSO UP	0.245184	0.965599	0.752298	1	-0.523358	-0.0191829	34.9049	61.5005	89.1606	46.6662	31.7672	51.0981	66.5346	74.3797	58.0371	85.5386	29.027	81.1988
ENSMUSG00000041132.11	N4bp2l1	protein_coding	n.a.	DMSO UP	0.687022	0.965662	0.946181	1	0.264563	0.0283157	36.0684	11.0701	20.1048	16.7294	46.7165	17.565	25.4397	24.4536	22.0541	46.9083	15.051	11.3504
ENSMUSG00000097476.1	Gm26583	lincRNA	n.a.	DMSO UP	0.822532	0.966178	NA	NA	-0.638477	0.111096	0	0	2.62237	1.76099	0	0	0	3.0567	3.48223	0	0	6.98485
ENSMUSG00000117592.1	Gm46603	antisense	n.a.	DMSO UP	0.701105	0.966339	NA	NA	-1.18491	-0.140899	4.65399	0	0.874123	0	0	2.39522	0	1.0189	0	0.91977	0	0
ENSMUSG00000089997.2	1810020O05Rik	protein_coding	n.a.	DMSO UP	0.963658	0.967732	NA	NA	0.0962651	0.0864056	2.327	0	4.37062	2.64148	4.67165	0	4.89225	1.0189	0	0	6.45044	0
ENSMUSG00000024769.7	Cdc42bpg	protein_coding	n.a.	DMSO UP	0.29654	0.968147	0.790643	1	-0.218133	-0.00829614	325.779	270.602	274.475	225.406	256.941	265.87	288.643	346.426	292.507	380.785	268.768	272.409
ENSMUSG00000054517.9	Trim65	protein_coding	n.a.	DMSO UP	0.62942	0.970132	0.930259	1	0.370054	-0.0283894	8.14449	4.92004	16.6083	18.4904	9.3433	11.1777	16.6336	15.2835	6.96446	20.2349	12.9009	5.23864
ENSMUSG00000028584.3	Lrrc38	protein_coding	n.a.	DMSO UP	0.712324	0.970169	NA	NA	-1.32392	-0.140902	4.65399	0	0	0	1.86866	0	0	0	1.16074	0	1.07507	0
ENSMUSG00000118550.1	AC135859.1	sense_intronic	n.a.	DMSO UP	0.682609	0.972407	0.945223	1	0.369329	0.0305012	9.30799	9.84009	3.49649	7.04395	6.54031	15.1697	21.5259	2.0378	9.28594	6.43839	9.67566	17.4621
ENSMUSG00000021703.9	Serinc5	protein_coding	n.a.	DMSO UP	0.127483	0.977172	0.66043	1	0.499651	-0.00935221	140.783	195.572	154.72	187.545	270.021	236.329	248.526	236.385	152.057	337.556	155.886	139.697
ENSMUSG00000016356.18	Col20a1	protein_coding	n.a.	DMSO UP	0.0541392	0.978752	0.595671	1	-3.62448	-0.0401968	4.65399	2.46002	4.37062	0	0.93433	0	7.8276	3.0567	2.32149	11.957	0	0.873106
ENSMUSG00000104554.1	Gm4610	antisense	ESC	Non-ECORD UP	0.821174	0.574204	NA	NA	-0.586424	-1.45027	0	6.15005	0	0	0	3.99204	0	2.0378	8.1252	3.67908	0	0
ENSMUSG00000082088.1	Gm15753	unprocessed_pseudogene	2CLC	Non-ECORD UP	0.0149608	0.980365	0.503307	1	2.86505	0.0271216	0	0	6.11886	7.92444	7.47464	32.7347	1.9569	10.189	8.1252	10.1175	4.30029	6.11174
ENSMUSG00000108175.1	Gm16499	antisense	ESC	Non-ECORD UP	0.678238	0.629801	NA	NA	1.10031	-1.3004	0	2.46002	0	1.76099	0.93433	2.39522	0	0	4.64297	1.83954	0	0
ENSMUSG00000048647.9	Exd1	protein_coding	n.a.	DMSO UP	0.75224	0.98385	0.959999	1	-0.148093	-0.00857986	27.924	14.7601	24.4755	26.4148	17.7523	16.7666	67.513	52.9828	63.8409	91.0573	43.0029	48.8939
ENSMUSG00000066258.13	Trim12a	protein_coding	ESC	Non-ECORD UP	0.215174	0.634104	NA	NA	2.88986	-1.14266	0	0	1.74825	0.880494	7.47464	5.58885	3.9138	0	0	0	0	1.74621
ENSMUSG00000043243.15	Fam129c	protein_coding	n.a.	DMSO UP	0.914915	0.987992	0.988825	1	0.0822013	0.0114462	1.1635	22.1402	18.3566	11.4464	23.3582	9.58089	21.5259	13.2457	16.2504	25.7536	10.7507	14.8428
ENSMUSG00000022292.16	Rrm2b	protein_coding	n.a.	DMSO UP	0.0170734	0.988952	0.506393	1	1.25367	-0.00712778	8.14449	34.4403	30.5943	68.6785	50.4538	55.8885	54.7932	25.4725	60.3586	53.3467	62.3542	24.447
ENSMUSG00000048655.17	Ccdc169	protein_coding	ESC	Non-ECORD UP	0.236245	0.655755	NA	NA	4.12895	1.61337	0	0	0	8.80494	0	1.59682	0	0	0	0	0	1.74621
ENSMUSG00000032661.9	Oas3	protein_coding	n.a.	DMSO UP	0.243907	0.991438	0.751924	1	-0.609298	-0.00555782	82.6084	25.8302	65.5592	66.037	18.6866	29.5411	54.7932	84.5687	37.1438	60.7048	40.8528	74.214
ENSMUSG00000091703.2	Gm4222	processed_pseudogene	ESC	Non-ECORD UP	1	0.707743	NA	NA	0	1.64003	0	0	0	0	0	0	0	0	0	0.91977	0	0.873106
ENSMUSG00000025020.11	Slit1	protein_coding	n.a.	DMSO UP	0.224594	0.993852	0.734195	1	1.51844	0.00744671	0	0	3.49649	1.76099	4.67165	4.79045	14.6767	5.0945	20.8934	23.914	5.37536	11.3504
ENSMUSG00000098381.1	Mir7225	miRNA	ESC	Non-ECORD UP	0.543081	0.713186	NA	NA	1.03617	0.722701	3.49049	1.23001	0.874123	1.76099	5.60598	3.99204	0	0	2.32149	1.83954	0	1.74621
ENSMUSG00000108713.1	Gm33027	lincRNA	ESC	Non-ECORD UP	1	0.713631	NA	NA	0	1.60653	0	0	0	0	0	0	0	0	0	0	0	1.74621
ENSMUSG00000051827.11	Rhox2a	protein_coding	ESC	Non-ECORD UP	0.0155941	0.74654	NA	NA	5.47823	0.820892	0	0	0	2.64148	10.2776	13.5729	0	0	0	0.91977	0	0
ENSMUSG00000063881.11	Olfr376	protein_coding	ESC	ECORD	0.1798	1	NA	NA	5.7062	0	0	0	0	0	10.2776	20.7586	0	0	0	0	0	0
ENSMUSG00000094918.3	Gm8765	protein_coding	ESC	Non-ECORD UP	0.155655	0.765636	NA	NA	3.09506	0.724388	0	0	1.74825	3.52198	4.67165	7.98408	0	1.0189	0	1.83954	0	0
ENSMUSG00000004347.17	Pde1c	protein_coding	ESC	Non-ECORD UP	1	0.802446	NA	NA	0	-1.10264	0	0	0	0	0	0	0	0	1.16074	0	0	0
ENSMUSG00000079271.4	1700049E17Rik1	protein_coding	ESC	ECORD	0.24958	1	NA	NA	4.08752	0	0	0	0	2.64148	1.86866	5.58885	0	0	0	0	0	0
ENSMUSG00000081857.1	Gm13624	processed_pseudogene	ESC	Non-ECORD UP	1	0.80819	NA	NA	0	-1.05994	0	0	0	0	0	0	0.97845	0	1.16074	0.91977	0	0
ENSMUSG00000023279.7	Bmp15	protein_coding	ESC	Non-ECORD UP	0.159719	0.808868	NA	NA	4.09607	-0.676807	0	0	0	6.16346	0	3.99204	5.8707	0	0	3.67908	0	0
ENSMUSG00000074804.3	AU015228	processed_pseudogene	2CLC	Non-ECORD UP	0.0322607	1	0.560302	1	3.98445	0	0	0	2.62237	12.3269	2.80299	29.5411	0	0	0	0	0	0
ENSMUSG00000051497.15	Kcnj16	protein_coding	ESC	Non-ECORD UP	0.912876	0.816864	NA	NA	0.356778	0.820858	3.49049	0	0.874123	0	5.60598	0	0	0	0	0	1.07507	0
ENSMUSG00000062369.2	Usp17lb	protein_coding	2CLC	Non-ECORD UP	0.035673	1	0.569334	1	2.61798	0	30.251	77.4907	215.908	227.167	340.096	1421.17	0	0	0	0	0	0
ENSMUSG00000097878.5	Gm8764	protein_coding	2CLC	ECORD	0.235327	1	0.743341	1	1.9485	0	12.7985	51.6605	255.244	126.791	146.69	961.283	0	0	0	0	0	0
ENSMUSG00000110212.1	Gm35963	lincRNA	ESC	Non-ECORD UP	0.244146	0.824995	NA	NA	4.12894	0.820866	0	0	0	8.80494	0	1.59682	0	0	0	0.91977	0	0
ENSMUSG00000106632.1	Gm33466	lincRNA	2CLC	Non-ECORD UP	0.0446002	1	0.580295	1	4.18566	0	0	0	1.74825	7.04395	2.80299	24.7506	0	0	0	0	0	0
ENSMUSG00000102169.1	Gm9113	unprocessed_pseudogene	2CLC	ECORD	0.239319	1	0.748687	1	2.51222	0	0	0	5.24474	4.40247	0.93433	25.5491	0	0	0	0	0	0
ENSMUSG00000043073.10	Usp17le	protein_coding	2CLC	Non-ECORD UP	0.0515443	1	0.590282	1	2.53477	0	9.30799	35.6703	101.398	106.54	163.508	579.644	0	0	0	0	0	0
ENSMUSG00000046717.5	Igbp1b	protein_coding	ESC	Non-ECORD UP	1	0.852246	NA	NA	0	0.820886	0	0	0	0	0	0	0	0	0	0	0	0.873106
ENSMUSG00000057503.6	Olfr1459	protein_coding	ESC	Non-ECORD UP	0.621738	0.85225	NA	NA	2.13541	0.820862	0	0	0	0.880494	0.93433	0.798408	0	0	0	0	1.07507	0
ENSMUSG00000107709.1	9430018G01Rik	antisense	ESC	Non-ECORD UP	0.50816	0.852251	NA	NA	2.84325	0.820855	0	0	0	0	1.86866	2.39522	0	0	0	0	0	0.873106
ENSMUSG00000055555.1	Ct55	protein_coding	ESC	ECORD	0.064893	1	0.613235	1	2.85064	0	0	3.69003	2.62237	8.80494	5.60598	31.1379	0	0	0	0	0	0
ENSMUSG00000096788.8	Rhox2e	protein_coding	ESC	Non-ECORD UP	0.449987	0.852252	NA	NA	3.23707	0.820851	0	0	0	0	0	5.58885	0	0	0	0.91977	0	0
ENSMUSG00000113011.1	Gm1995	processed_pseudogene	2CLC	ECORD	0.242403	1	0.751546	1	1.63379	0	6.98099	15.9901	78.6711	49.3077	45.7822	221.159	0	0	0	0	0	0
ENSMUSG00000017491.9	Rarb	protein_coding	ESC	Non-ECORD UP	0.246207	0.857058	NA	NA	2.96901	0.436043	0	0	0.874123	1.76099	6.54031	0.798408	0	4.0756	0	5.51862	0	0
ENSMUSG00000110190.1	Zscan4-ps2	protein_coding	2CLC	ECORD	0.251132	1	0.755581	1	1.80157	0	26.7605	70.1106	388.111	157.608	247.597	1286.24	0	0	0	0	0	0
ENSMUSG00000100786.1	Gm28940	antisense	2CLC	Non-ECORD UP	0.0705649	1	0.614506	1	2.81272	0	1.1635	0	5.24474	12.3269	5.60598	28.7427	0	0	0	0	0	0
ENSMUSG00000049109.15	Themis	protein_coding	ESC	Non-ECORD UP	0.666983	0.989186	NA	NA	1.11708	-0.0325073	0	0	1.74825	0	0	3.99204	1.9569	2.0378	2.32149	0	0	6.11174
ENSMUSG00000087107.8	AI662270	processed_transcript	2CLC	ECORD	0.255272	0.00453181	0.759793	0.101082	2.06546	6.14547	0	3.69003	55.9439	29.9368	45.7822	174.851	0	0	0	0.91977	18.2762	21.8276
ENSMUSG00000112984.1	Gm48419	lincRNA	ESC	Non-ECORD UP	0.0357542	1	NA	NA	4.65288	0	0	0	0.874123	7.92444	2.80299	18.3634	0	0	0	0	0	0
ENSMUSG00000109173.1	Gm21036	processed_pseudogene	2CLC	ECORD	0.257505	1	0.761366	1	1.588	0	2.327	0	16.6083	8.80494	14.0149	35.1299	0	0	0	0	0	0
ENSMUSG00000094144.8	Gm21312	protein_coding	2CLC	ECORD	0.262713	1	0.76624	1	1.89786	0	9.30799	66.4206	263.111	150.564	125.2	987.631	0	0	0	0	0	0
ENSMUSG00000086202.1	1700019E08Rik	lincRNA	ESC	Non-ECORD UP	0.29381	1	NA	NA	4.17234	0	0	0	0	3.52198	0	7.18567	0	0	0	0	0	0
ENSMUSG00000021880.7	Rnase6	protein_coding	ESC	Non-ECORD UP	0.418195	1	NA	NA	3.46452	0	0	0	0	1.76099	0	4.79045	0	0	0	0	0	0
ENSMUSG00000095022.8	Gm20765	protein_coding	2CLC	ECORD	0.266588	1	0.76889	1	1.79812	0	13.962	54.1205	273.601	144.401	133.609	910.983	0	0	0	0	0	0
ENSMUSG00000070828.10	Zscan4f	protein_coding	2CLC	ECORD	0.27928	1	0.779064	1	1.96531	0	10.4715	59.0405	361.013	135.596	196.209	1350.11	0	0	0	0	0	0
ENSMUSG00000095952.1	Obox4-ps12	unprocessed_pseudogene	2CLC	ECORD	0.280971	1	0.779826	1	1.76907	0	1.1635	0	9.61536	6.16346	7.47464	23.9522	0	0	0	0	0	0
ENSMUSG00000062342.3	Serpinb9e	protein_coding	ESC	Non-ECORD UP	0.431809	1	NA	NA	3.36593	0	0	0	0	0	3.73732	2.39522	0	0	0	0	0	0
ENSMUSG00000079637.10	Rhox2c	protein_coding	ESC	Non-ECORD UP	0.441495	1	NA	NA	3.29689	0	0	0	0	2.64148	0	3.19363	0	0	0	0	0	0
ENSMUSG00000082082.1	Gm13230	transcribed_unprocessed_pseudogene	2CLC	ECORD	0.283552	0.875554	0.779955	0.980254	1.47884	0.218921	9.30799	34.4403	17.4825	34.3393	24.2926	111.777	0	2.0378	37.1438	2.75931	32.2522	10.4773
ENSMUSG00000055746.9	Magea2	protein_coding	ESC	ECORD	0.610381	1	NA	NA	2.20339	0	0	0	0	0.880494	1.86866	0	0	0	0	0	0	0
ENSMUSG00000067768.12	Xlr4b	protein_coding	ESC	ECORD	0.619267	1	NA	NA	2.15015	0	0	0	0	2.64148	0	0	0	0	0	0	0	0
ENSMUSG00000071552.5	Tigit	protein_coding	ESC	Non-ECORD UP	0.495262	1	NA	NA	2.92837	0	0	0	0	0	3.73732	0.798408	0	0	0	0	0	0
ENSMUSG00000092019.4	Gm4027	protein_coding	2CLC	ECORD	0.284663	0.679759	0.781168	0.925247	2.24798	-1.10271	0	7.38007	41.9579	10.5659	39.2418	185.231	0	0	1.16074	0	0	0
ENSMUSG00000115326.1	Gm35019	lincRNA	ESC	Non-ECORD UP	0.496407	1	NA	NA	2.92077	0	0	0	0	2.64148	1.86866	0	0	0	0	0	0	0
ENSMUSG00000094412.1	Obox4-ps16	unprocessed_pseudogene	2CLC	ECORD	0.300261	1	0.791985	1	1.73526	0	0	1.23001	12.2377	5.28296	2.80299	37.5252	0	0	0	0	0	0
ENSMUSG00000115708.1	Gm49187	TEC	2CLC	Non-ECORD UP	0.135711	1	0.667263	1	2.30103	0	0	2.46002	7.86711	3.52198	8.40897	39.9204	0	0	0	0	0	0
ENSMUSG00000095936.3	Zscan4e	protein_coding	2CLC	ECORD	0.302684	1	0.79433	1	1.72171	0	12.7985	76.2607	305.069	119.747	158.836	1021.96	0	0	0	0	0	0
ENSMUSG00000095718.2	Gm6502	protein_coding	2CLC	ECORD	0.314907	1	0.799993	1	2.39415	0	0	2.46002	24.4755	14.9684	24.2926	102.995	0	0	0	0	0	0
ENSMUSG00000113273.1	Gm48423	lincRNA	ESC	Non-ECORD UP	0.211335	1	NA	NA	2.88283	0	0	0	2.62237	4.40247	5.60598	10.3793	0	0	0	0	0	0
ENSMUSG00000084009.1	Rhox7-ps1	unprocessed_pseudogene	ESC	Non-ECORD UP	0.399122	1	NA	NA	2.8503	0	0	0	0.874123	0.880494	1.86866	5.58885	0	0	0	0	0	0
ENSMUSG00000110944.1	Gm19174	processed_pseudogene	ESC	Non-ECORD UP	0.514088	1	NA	NA	2.78854	0	0	0	0.874123	0	0	7.98408	0	0	0	0	0	0
ENSMUSG00000110981.1	Gm35940	processed_transcript	ESC	Non-ECORD UP	0.345211	1	NA	NA	2.76743	0	0	2.46002	0	7.92444	8.40897	0	0	0	0	0	0	0
ENSMUSG00000111451.1	Gm47321	processed_pseudogene	ESC	Non-ECORD UP	0.521972	1	NA	NA	2.75335	0	0	0	0	0	0	3.99204	0	0	0	0	0	0
ENSMUSG00000110761.1	Gm29761	processed_pseudogene	ESC	Non-ECORD UP	0.538674	1	NA	NA	2.64623	0	0	0	0	0	3.73732	0	0	0	0	0	0	0
ENSMUSG00000026532.7	Spta1	protein_coding	ESC	ECORD	0.317053	1	0.799993	1	1.68811	0	0	2.46002	6.11886	8.80494	6.54031	12.7745	0	0	0	0	0	0
ENSMUSG00000106690.1	Gm6348	unprocessed_pseudogene	2CLC	ECORD	0.325995	1	0.803602	1	2.25568	0	0	2.46002	20.979	14.9684	17.7523	79.8408	0	0	0	0	0	0
ENSMUSG00000113805.1	Gm5788	protein_coding	2CLC	ECORD	0.333467	1	0.807519	1	3.00276	0	0	0	6.99299	8.80494	16.8179	31.1379	0	0	0	0	0	0
ENSMUSG00000093847.2	Gm5039	protein_coding	2CLC	ECORD	0.334764	1	0.808167	1	1.80579	0	1.1635	18.4502	105.769	72.2005	56.9941	309.782	0	0	0	0	0	0
ENSMUSG00000083161.2	Gm11427	transcribed_unprocessed_pseudogene	2CLC	ECORD	0.339147	0.446315	0.80825	0.828491	1.92104	1.62142	0	2.46002	32.3426	15.8489	22.4239	94.2121	4.89225	0	0	0	11.8258	3.49242
ENSMUSG00000040197.4	Cd209e	protein_coding	ESC	Non-ECORD UP	0.641186	1	NA	NA	2.02015	0	0	0	0	0	0	2.39522	0	0	0	0	0	0
ENSMUSG00000095339.2	Zscan4b	protein_coding	2CLC	ECORD	0.347518	1	0.811969	1	1.37779	0	18.616	47.9704	211.538	70.4395	113.988	538.925	0	0	0	0	0	0
ENSMUSG00000110103.1	Zscan4-ps1	protein_coding	2CLC	ECORD	0.348444	1	0.812674	1	1.40196	0	8.14449	24.6002	51.5733	17.6099	18.6866	186.827	0	0	0	0	0	0
ENSMUSG00000104059.1	Gm9124	unprocessed_pseudogene	2CLC	ECORD	0.354465	1	0.816233	1	1.90851	0	0	0	7.86711	4.40247	1.86866	23.9522	0	0	0	0	0	0
ENSMUSG00000078208.1	Fthl17b	protein_coding	2CLC	ECORD	0.355671	0.00190925	0.816789	0.0631805	0.814244	4.66696	20.943	6.15005	56.818	56.3516	18.6866	73.4535	0	0	0	0	9.67566	5.23864
ENSMUSG00000112777.1	Gm8723	unprocessed_pseudogene	2CLC	ECORD	0.360177	1	0.818072	1	1.62902	0	2.327	0	6.11886	5.28296	3.73732	17.565	0	0	0	0	0	0
ENSMUSG00000079029.2	Gm5662	protein_coding	2CLC	ECORD	0.363619	1	0.820261	1	2.42115	0	0	19.6802	106.643	56.3516	68.2061	552.498	0	0	0	0	0	0
ENSMUSG00000079627.2	Rhox2h	protein_coding	ESC	Non-ECORD UP	0.641186	1	NA	NA	2.02015	0	0	0	0	0	0	2.39522	0	0	0	0	0	0
ENSMUSG00000039997.16	Ifi203	protein_coding	ESC	ECORD	0.742265	1	NA	NA	1.43954	0	0	0	0	0	0	1.59682	0	0	0	0	0	0
ENSMUSG00000108550.1	Gm44736	lincRNA	ESC	Non-ECORD UP	0.522665	1	NA	NA	1.94015	0	0	0	3.49649	1.76099	0	11.9761	0	0	0	0	0	0
ENSMUSG00000054272.6	Zscan4c	protein_coding	2CLC	ECORD	0.36428	1	0.820505	1	1.5732	0	31.4145	107.011	622.376	188.426	220.502	1855.5	0	0	0	0	0	0
ENSMUSG00000070902.5	Zfp352	protein_coding	2CLC	Non-ECORD UP	0.238568	1	0.747554	1	3.62849	0	0	0	6.11886	16.7294	12.1463	47.9045	0	0	0	0	0	0
ENSMUSG00000035201.15	B020004J07Rik	protein_coding	2CLC	ECORD	0.369539	1	0.823174	1	1.87454	0	0	4.92004	2.62237	0	8.40897	19.1618	0	0	0	0	0	0
ENSMUSG00000117933.1	Gm50193	processed_pseudogene	2CLC	ECORD	0.370047	1	0.823324	1	0.909503	0	2.327	15.9901	53.3215	23.7733	14.9493	96.6074	0	0	0	0	0	0
ENSMUSG00000072814.10	Gm7982	protein_coding	2CLC	ECORD	0.379329	1	0.828611	1	2.24503	0	0	1.23001	23.6013	19.3709	10.2776	88.6233	0	0	0	0	0	0
ENSMUSG00000094243.1	Obox4-ps22	unprocessed_pseudogene	2CLC	ECORD	0.384307	0.31767	0.829577	0.743371	1.79342	2.43265	0	0	7.86711	0.880494	4.67165	22.3554	0	0	0	0	3.22522	0
ENSMUSG00000093397.1	Obox4-ps29	unprocessed_pseudogene	2CLC	ECORD	0.386459	0.723517	0.830393	0.940147	1.47393	0.820885	1.1635	0	8.74123	6.16346	2.80299	19.1618	0	0	0	0	1.07507	0
ENSMUSG00000072822.2	BC061212	protein_coding	2CLC	ECORD	0.388851	0.310818	0.831625	0.737833	0.851491	-1.24298	9.30799	6.15005	34.9649	21.1319	7.47464	63.0742	5.8707	0	5.80371	1.83954	3.22522	0
ENSMUSG00000053153.14	Spag16	protein_coding	2CLC	Non-ECORD UP	0.273752	1	0.774329	1	1.34733	0	6.98099	2.46002	5.24474	14.9684	12.1463	10.3793	0	0	0	0	0	0
ENSMUSG00000072821.4	Gm6351	protein_coding	2CLC	ECORD	0.394478	1	0.835274	1	1.86843	0	0	9.84009	21.8531	14.9684	14.0149	87.0265	0	0	0	0	0	0
ENSMUSG00000037028.7	Gm12800	protein_coding	2CLC	ECORD	0.413843	1	0.845809	1	1.73829	0	0	7.38007	26.2237	18.4904	20.5553	73.4535	0	0	0	0	0	0
ENSMUSG00000075224.10	Lrrc55	protein_coding	ESC	Non-ECORD UP	0.486333	1	NA	NA	1.71774	0	0	0	4.37062	6.16346	4.67165	3.99204	0	0	0	0	0	0
ENSMUSG00000045835.5	Hdgfl1	protein_coding	2CLC	Non-ECORD UP	0.289604	1	0.783938	1	1.81869	0	0	6.15005	1.74825	7.04395	9.3433	11.1777	0	0	0	0	0	0
ENSMUSG00000106701.1	Gm6346	unprocessed_pseudogene	2CLC	ECORD	0.414137	1	0.845988	1	2.07182	0	0	3.69003	34.9649	13.2074	19.6209	130.14	0	0	0	0	0	0
ENSMUSG00000074011.4	Gm7682	protein_coding	2CLC	ECORD	0.418908	1	0.847557	1	2.79711	0	0	0	9.61536	9.68543	6.54031	51.0981	0	0	0	0	0	0
ENSMUSG00000096414.1	Obox4-ps15	unprocessed_pseudogene	2CLC	ECORD	0.421367	1	0.848371	1	1.51341	0	1.1635	0	7.86711	3.52198	2.80299	19.9602	0	0	0	0	0	0
ENSMUSG00000090268.1	Spopfm3	protein_coding	2CLC	ECORD	0.427008	1	0.851401	1	1.53069	0	0	0	10.4895	6.16346	5.60598	19.1618	0	0	0	0	0	0
ENSMUSG00000095071.2	AF067061	protein_coding	2CLC	ECORD	0.431868	1	0.852336	1	1.04854	0	0	8.61008	18.3566	7.04395	14.0149	35.1299	0	0	0	0	0	0
ENSMUSG00000095974.1	Obox4-ps13	unprocessed_pseudogene	2CLC	ECORD	0.433557	1	0.853808	1	1.3946	0	0	1.23001	9.61536	4.40247	4.67165	19.9602	0	0	0	0	0	0
ENSMUSG00000096619.1	Gm2035	protein_coding	2CLC	ECORD	0.435403	1	0.854558	1	1.27305	0	6.98099	0	11.3636	6.16346	0.93433	37.5252	0	0	0	0	0	0
ENSMUSG00000095503.4	Gm3147	protein_coding	2CLC	ECORD	0.436963	1	0.855194	1	2.64098	0	0	0	9.61536	7.04395	10.2776	43.114	0	0	0	0	0	0
ENSMUSG00000090637.2	Gm6189	processed_pseudogene	2CLC	Non-ECORD UP	0.353062	1	0.815476	1	1.78448	0	3.49049	1.23001	51.5733	21.1319	28.9642	144.512	0	0	0	0	0	0
ENSMUSG00000075046.7	Duxf3	protein_coding	2CLC	ECORD	0.440012	1	0.85701	1	1.09399	0	2.327	6.15005	8.74123	7.04395	1.86866	27.9443	0	0	0	0	0	0
ENSMUSG00000094043.2	Gm7971	protein_coding	2CLC	ECORD	0.465209	1	0.86696	1	1.82631	0	0	4.92004	35.8391	12.3269	16.8179	115.769	0	0	0	0	0	0
ENSMUSG00000096175.3	Gm21761	protein_coding	2CLC	ECORD	0.473072	1	0.870838	1	1.18788	0	10.4715	30.7503	258.74	103.018	96.236	484.634	0	0	0	0	0	0
ENSMUSG00000072249.3	Fthl17f	protein_coding	2CLC	ECORD	0.474349	0.0113003	0.870838	0.169109	0.543308	3.74908	40.7224	13.5301	68.1816	68.6785	17.7523	92.6153	0	0	0	0	5.37536	2.61932
ENSMUSG00000060534.16	Dcc	protein_coding	2CLC	Non-ECORD UP	0.368461	1	0.823125	1	2.96816	0	0	0	7.86711	15.8489	5.60598	40.7188	0	0	0	0	0	0
ENSMUSG00000074424.3	Spopfm2	protein_coding	2CLC	ECORD	0.482068	1	0.874379	1	1.10418	0	0	8.61008	7.86711	6.16346	3.73732	25.5491	0	0	0	0	0	0
ENSMUSG00000060256.1	Tdpoz4	protein_coding	2CLC	ECORD	0.494791	1	0.882008	1	2.38226	0	0	0	10.4895	7.92444	5.60598	41.5172	0	0	0	0	0	0
ENSMUSG00000078511.3	Pramef25	protein_coding	2CLC	ECORD	0.501821	1	0.884101	1	1.56868	0	15.1255	0	17.4825	9.68543	6.54031	80.6392	0	0	0	0	0	0
ENSMUSG00000089696.3	Spopfm1	protein_coding	2CLC	ECORD	0.521361	1	0.891118	1	2.26023	0	0	0	15.7342	12.3269	13.0806	50.2997	0	0	0	0	0	0
ENSMUSG00000045903.9	Npas4	protein_coding	ESC	Non-ECORD UP	0.713319	1	NA	NA	1.60321	0	0	0	0	0.880494	0.93433	0	0	0	0	0	0	0
ENSMUSG00000096797.1	Obox4-ps20	unprocessed_pseudogene	2CLC	ECORD	0.5254	1	0.891711	1	1.11629	0	1.1635	1.23001	8.74123	2.64148	1.86866	19.9602	0	0	0	0	0	0
ENSMUSG00000096066.4	Gm10424	protein_coding	2CLC	ECORD	0.52994	1	0.894156	1	1.50518	0	0	3.69003	21.8531	7.04395	7.47464	58.2838	0	0	0	0	0	0
ENSMUSG00000107348.1	Gm6468	unprocessed_pseudogene	2CLC	ECORD	0.53793	1	0.897846	1	1.5187	0	0	6.15005	20.979	5.28296	5.60598	67.0663	0	0	0	0	0	0
ENSMUSG00000095935.1	Gm11238	protein_coding	2CLC	ECORD	0.539159	1	0.898181	1	1.14057	0	0	8.61008	2.62237	3.52198	1.86866	19.1618	0	0	0	0	0	0
ENSMUSG00000070890.3	Gm12794	protein_coding	2CLC	ECORD	0.567191	1	0.908152	1	1.30663	0	0	13.5301	34.0908	13.2074	17.7523	87.0265	0	0	0	0	0	0
ENSMUSG00000094560.1	A430089I19Rik	protein_coding	2CLC	ECORD	0.570924	1	0.90992	1	1.45829	0	1.1635	0	19.2307	6.16346	4.67165	45.5092	0	0	0	0	0	0
ENSMUSG00000094635.2	Gm7104	processed_pseudogene	2CLC	ECORD	0.5741	1	0.911426	1	1.33542	0	0	2.46002	31.4684	14.9684	15.8836	55.0901	0	0	0	0	0	0
ENSMUSG00000109202.1	Gm21037	processed_pseudogene	2CLC	ECORD	0.574354	1	0.911437	1	1.34112	0	0	18.4502	52.4474	14.9684	35.5045	129.342	0	0	0	0	0	0
ENSMUSG00000117851.1	Gm50192	processed_pseudogene	2CLC	ECORD	0.577461	1	0.912885	1	1.47397	0	0	1.23001	18.3566	2.64148	6.54031	45.5092	0	0	0	0	0	0
ENSMUSG00000096230.4	Gm16429	protein_coding	2CLC	ECORD	0.586526	1	0.915369	1	1.44959	0	0	3.69003	48.0768	8.80494	18.6866	114.172	0	0	0	0	0	0
ENSMUSG00000108831.1	Gm7957	processed_pseudogene	2CLC	Non-ECORD UP	0.453116	1	0.863619	1	1.90576	0	0	1.23001	27.0978	21.1319	11.212	74.2519	0	0	0	0	0	0
ENSMUSG00000117949.1	Gm50180	processed_pseudogene	2CLC	ECORD	0.63796	1	0.933694	1	1.18207	0	0	13.5301	53.3215	9.68543	22.4239	119.761	0	0	0	0	0	0
ENSMUSG00000118304.1	Gm36718	processed_pseudogene	2CLC	ECORD	0.671959	1	0.942769	1	1.04506	0	0	3.69003	37.5873	6.16346	23.3582	55.8885	0	0	0	0	0	0
ENSMUSG00000117091.1	Gm5698	protein_coding	2CLC	Non-ECORD UP	0.47552	1	0.871118	1	1.73348	0	0	6.15005	34.0908	7.92444	28.0299	98.2042	0	0	0	0	0	0
ENSMUSG00000046435.7	Gm13078	protein_coding	2CLC	ECORD	0.717842	1	0.952673	1	1.2739	0	0	0	12.2377	3.52198	4.67165	21.557	0	0	0	0	0	0
ENSMUSG00000078512.8	Pramef6	protein_coding	2CLC	ECORD	0.757834	1	0.960471	1	0.576169	0	0	7.38007	7.86711	2.64148	0.93433	19.1618	0	0	0	0	0	0
ENSMUSG00000091552.2	Gm8711	unprocessed_pseudogene	2CLC	ECORD	0.759317	1	0.960471	1	0.474127	0	0	4.92004	15.7342	7.92444	7.47464	13.5729	0	0	0	0	0	0
ENSMUSG00000111350.1	Gm47182	unprocessed_pseudogene	ESC	Non-ECORD UP	0.742265	1	NA	NA	1.43954	0	0	0	0	0	0	1.59682	0	0	0	0	0	0
ENSMUSG00000028655.11	Mfsd2a	protein_coding	ESC	Non-ECORD UP	0.53166	1	NA	NA	1.19201	0	0	7.38007	2.62237	0.880494	13.0806	8.78249	0	0	0	0	0	0
ENSMUSG00000112943.1	Gm18983	processed_pseudogene	2CLC	ECORD	0.765266	1	0.961355	1	0.753964	0	0	20.9102	74.3005	15.8489	18.6866	126.148	0	0	0	0	0	0
ENSMUSG00000075610.9	Tmem92	protein_coding	2CLC	ECORD	0.775697	1	0.963214	1	0.691367	0	0	9.84009	48.9509	8.80494	16.8179	69.4615	0	0	0	0	0	0
ENSMUSG00000095822.2	Gm9117	protein_coding	2CLC	ECORD	0.827051	1	0.973097	1	0.898562	0	0	0	12.2377	0	3.73732	19.1618	0	0	0	0	0	0
ENSMUSG00000109916.1	Gm45551	unprocessed_pseudogene	2CLC	ECORD	0.851019	1	0.978412	1	0.771836	0	0	0	13.986	0	0	23.9522	0	0	0	0	0	0
ENSMUSG00000109595.1	Gm18204	processed_pseudogene	2CLC	ECORD	0.861997	1	0.97969	1	0.304206	0	5.81749	4.92004	5.24474	0	9.3433	10.3793	0	0	0	0	0	0
ENSMUSG00000083714.3	Fthl17-ps1	unprocessed_pseudogene	2CLC	ECORD	0.898399	0.00988541	0.986299	0.157765	0.0914126	3.76523	46.5399	25.8302	111.014	58.1126	25.2269	112.576	0	0	0	0	6.45044	1.74621
ENSMUSG00000081007.1	Gm11543	unprocessed_pseudogene	2CLC	ECORD	0.914798	1	0.988761	1	-0.407567	0	0	11.0701	11.3636	0	0.93433	15.9682	0	0	0	0	0	0
ENSMUSG00000060685.4	Fthl17c	protein_coding	2CLC	ECORD	0.988305	1.11e-05	0.999457	0.00297861	-0.0081379	5.81006	107.042	61.5005	263.985	139.118	74.7464	217.167	0	0	0	7.35816	20.4264	5.23864
ENSMUSG00000094004.7	Gm5128	protein_coding	2CLC	ECORD	0.0237882	0.0445112	NA	NA	4.74073	4.24562	0	0	0	4.40247	1.86866	9.58089	0	0	0	0.91977	7.52551	2.61932
ENSMUSG00000114582.1	3110040M04Rik	protein_coding	2CLC	ECORD	0.0249432	0.175838	NA	NA	5.00276	3.11044	0	0	0	4.40247	7.47464	7.18567	0	0	0	1.83954	3.22522	0
ENSMUSG00000019876.15	Pkib	protein_coding	2CLC	ECORD	0.0403312	1	NA	NA	5.36336	0	0	0	0	0.880494	8.40897	15.1697	0	0	0	0	0	0
ENSMUSG00000112424.1	Gm6494	processed_pseudogene	2CLC	Non-ECORD UP	0.596758	1	0.91919	1	0.62903	0	11.635	1.23001	22.7272	6.16346	14.9493	34.3315	0	0	0	0	0	0
ENSMUSG00000072791.11	Abcb5	protein_coding	2CLC	Non-ECORD UP	0.616235	1	0.925875	1	2.06595	0	0	0	7.86711	0	2.80299	30.3395	0	0	0	0	0	0
ENSMUSG00000073409.12	H2-Q6	protein_coding	n.a.	DMSO UP	0.627667	1	0.929364	1	-0.711011	0	9.30799	7.38007	22.7272	0	6.54031	17.565	0	0	0	0	0	0
ENSMUSG00000104460.1	Gm9121	unprocessed_pseudogene	2CLC	ECORD	0.0485789	1	NA	NA	4.48341	0	0	0	0.874123	6.16346	3.73732	15.9682	0	0	0	0	0	0
ENSMUSG00000043144.6	Aqp6	protein_coding	n.a.	DMSO UP	0.656616	1	0.938961	1	-0.642411	0	5.81749	7.38007	8.74123	2.64148	7.47464	3.99204	0	0	0	0	0	0
ENSMUSG00000042638.14	Gucy2c	protein_coding	ESC	Non-ECORD UP	0.882403	1	NA	NA	0.65197	0	0	0	0	0	0.93433	0	0	0	0	0	0	0
ENSMUSG00000081612.1	Xlr5e-ps	unprocessed_pseudogene	ESC	Non-ECORD UP	0.882403	1	NA	NA	0.65197	0	0	0	0	0.880494	0	0	0	0	0	0	0	0
ENSMUSG00000030188.12	Magohb	protein_coding	ESC	Non-ECORD UP	0.797601	1	NA	NA	0.433301	0	5.81749	1.23001	4.37062	4.40247	4.67165	6.38726	0	0	0	0	0	0
ENSMUSG00000079432.1	Gm15023	protein_coding	2CLC	ECORD	0.0530941	1	NA	NA	5.14142	0	0	0	0	12.3269	4.67165	3.99204	0	0	0	0	0	0
ENSMUSG00000112583.1	Gm4930	processed_pseudogene	2CLC	Non-ECORD UP	0.67476	1	0.943542	1	0.741894	0	1.1635	4.92004	6.99299	0.880494	1.86866	19.1618	0	0	0	0	0	0
ENSMUSG00000003379.7	Cd79a	protein_coding	n.a.	DMSO UP	0.692694	1	0.947509	1	-0.582713	0	4.65399	3.69003	15.7342	7.92444	1.86866	6.38726	0	0	0	0	0	0
ENSMUSG00000095993.1	Gm21060	protein_coding	ESC	Non-ECORD UP	0.919613	1	NA	NA	0.428198	0	0	0	2.62237	0	2.80299	0.798408	0	0	0	0	0	0
ENSMUSG00000073510.2	Gm7647	unprocessed_pseudogene	2CLC	ECORD	0.068314	1	NA	NA	5.0644	0	0	0	0	1.76099	3.73732	14.3713	0	0	0	0	0	0
ENSMUSG00000094195.2	Gm6509	protein_coding	2CLC	ECORD	0.078277	1	NA	NA	4.27261	0	0	0	0.874123	2.64148	3.73732	15.9682	0	0	0	0	0	0
ENSMUSG00000103362.1	Tdpoz2	protein_coding	2CLC	ECORD	0.10937	1	NA	NA	-4.93932	0	9.30799	3.69003	1.74825	0	0	0	0	0	0	0	0	0
ENSMUSG00000054994.2	AV320801	protein_coding	2CLC	ECORD	0.112019	0.272747	NA	NA	4.13929	2.93163	0	0	0.874123	13.2074	0	7.18567	0	0	0	0	0	4.36553
ENSMUSG00000114943.1	Gm8947	protein_coding	2CLC	ECORD	0.118615	0.400002	NA	NA	4.72144	2.60764	0	0	0	5.28296	0	10.3793	0	0	0	0	0	3.49242
ENSMUSG00000046957.5	Spz1	protein_coding	2CLC	Non-ECORD UP	0.781812	1	0.964826	1	0.545801	0	0	6.15005	8.74123	0.880494	0.93433	19.9602	0	0	0	0	0	0
ENSMUSG00000111360.1	Gm38642	lincRNA	2CLC	Non-ECORD UP	0.782495	1	0.96502	1	0.509358	0	4.65399	0	13.986	0.880494	1.86866	23.9522	0	0	0	0	0	0
ENSMUSG00000109250.1	Gm5053	processed_pseudogene	2CLC	Non-ECORD UP	0.815658	1	0.970712	1	0.368827	0	12.7985	0	13.1118	2.64148	3.73732	27.1459	0	0	0	0	0	0
ENSMUSG00000095251.1	Tdpoz7	protein_coding	2CLC	ECORD	0.120565	1	NA	NA	4.34069	0	0	0	0.874123	0	1.86866	21.557	0	0	0	0	0	0
ENSMUSG00000091477.1	Gm5799	protein_coding	ESC	ECORD	0.943745	1	NA	NA	0.299787	0	0	0	2.62237	0.880494	0	2.39522	0	0	0	0	0	0
ENSMUSG00000107346.1	Gm43225	unprocessed_pseudogene	2CLC	ECORD	0.122694	1	NA	NA	4.01326	0	0	0	0.874123	10.5659	0.93433	7.18567	0	0	0	0	0	0
ENSMUSG00000096508.7	Gm7903	protein_coding	2CLC	ECORD	0.129647	0.233779	NA	NA	4.30711	3.41872	0	0	0	6.16346	0	5.58885	0	0	0	0	5.37536	0.873106
ENSMUSG00000102311.1	Gm5543	unprocessed_pseudogene	2CLC	ECORD	0.136603	1	NA	NA	4.91335	0	0	0	0	3.52198	0	14.3713	0	0	0	0	0	0
ENSMUSG00000000318.16	Clec10a	protein_coding	2CLC	Non-ECORD UP	0.504026	1	NA	NA	2.2342	0	0	2.46002	0	0	0.93433	10.3793	0	0	0	0	0	0
ENSMUSG00000021223.13	Papln	protein_coding	n.a.	DMSO UP	0.574265	1	NA	NA	-1.79851	0	0	8.61008	2.62237	0	0	3.19363	0	0	0	0	0	0
ENSMUSG00000024774.16	Ankrd22	protein_coding	2CLC	Non-ECORD UP	0.151918	1	NA	NA	3.81433	0	0	0	0.874123	1.76099	6.54031	7.98408	0	0	0	0	0	0
ENSMUSG00000028172.5	Tacr3	protein_coding	2CLC	Non-ECORD UP	0.0282394	1	NA	NA	5.57926	0	0	0	0	1.76099	1.86866	24.7506	0	0	0	0	0	0
ENSMUSG00000028314.6	Toporsl	protein_coding	2CLC	Non-ECORD UP	0.186904	1	NA	NA	5.61501	0	0	0	0	14.0879	4.67165	10.3793	0	0	0	0	0	0
ENSMUSG00000031131.11	Vgll1	protein_coding	2CLC	Non-ECORD UP	0.388139	1	NA	NA	2.80695	0	0	0	1.74825	0	11.212	1.59682	0	0	0	0	0	0
ENSMUSG00000032649.14	Colgalt2	protein_coding	2CLC	Non-ECORD UP	0.977422	1	NA	NA	-0.102601	0	0	1.23001	2.62237	1.76099	1.86866	0	0	0	0	0	0	0
ENSMUSG00000033063.8	Cntnap3	protein_coding	2CLC	Non-ECORD UP	0.878565	1	NA	NA	0.548069	0	0	0	4.37062	0.880494	0	5.58885	0	0	0	0	0	0
ENSMUSG00000038259.4	Gdf5	protein_coding	n.a.	DMSO UP	0.846681	1	NA	NA	0.8307	0	0	0	1.74825	0	0	3.19363	0	0	0	0	0	0
ENSMUSG00000039198.8	Ptchd3	protein_coding	n.a.	DMSO UP	0.583858	1	NA	NA	-1.77637	0	0	0	11.3636	0	0.93433	2.39522	0	0	0	0	0	0
ENSMUSG00000044352.6	Sowaha	protein_coding	n.a.	DMSO UP	0.850298	1	NA	NA	0.421369	0	1.1635	1.23001	4.37062	0.880494	1.86866	6.38726	0	0	0	0	0	0
ENSMUSG00000046881.7	Olfr374	protein_coding	2CLC	Non-ECORD UP	0.546683	1	NA	NA	2.59545	0	0	0	0	0	2.80299	0.798408	0	0	0	0	0	0
ENSMUSG00000049357.11	Brd8dc	protein_coding	n.a.	DMSO UP	0.482257	1	NA	NA	3.01539	0	0	0	0	0	0	4.79045	0	0	0	0	0	0
ENSMUSG00000093940.1	Obox4-ps19	unprocessed_pseudogene	2CLC	ECORD	0.144131	1	NA	NA	2.79015	0	0	1.23001	2.62237	4.40247	3.73732	19.1618	0	0	0	0	0	0
ENSMUSG00000093623.1	Obox4-ps14	unprocessed_pseudogene	2CLC	ECORD	0.151646	0.73071	NA	NA	2.70531	0.820888	1.1635	0	2.62237	1.76099	3.73732	19.9602	0	0	0	0	1.07507	0
ENSMUSG00000067360.12	Pramel3	protein_coding	2CLC	ECORD	0.199377	0.549204	NA	NA	3.38626	1.68144	0	0	0.874123	7.04395	1.86866	3.19363	0	0	0	1.83954	0	0
ENSMUSG00000102462.1	Gm5542	unprocessed_pseudogene	2CLC	ECORD	0.201357	1	NA	NA	3.249	0	0	0	2.62237	5.28296	0	20.7586	0	0	0	0	0	0
ENSMUSG00000113201.1	Gm21936	protein_coding	2CLC	ECORD	0.217159	1	NA	NA	3.16819	0	0	0	2.62237	7.04395	0	17.565	0	0	0	0	0	0
ENSMUSG00000082352.1	Gm13228	processed_pseudogene	2CLC	ECORD	0.23051	0.746316	NA	NA	3.87408	-1.10268	0	0	0	3.52198	2.80299	2.39522	0	0	1.16074	0	0	0
ENSMUSG00000106821.1	Gm7961	unprocessed_pseudogene	2CLC	ECORD	0.2326	1	NA	NA	2.95566	0	0	1.23001	0.874123	0.880494	1.86866	13.5729	0	0	0	0	0	0
ENSMUSG00000060583.4	Olfr881	protein_coding	2CLC	Non-ECORD UP	0.563681	1	NA	NA	2.48887	0	0	0	0	0	0.93433	2.39522	0	0	0	0	0	0
ENSMUSG00000061961.3	Olfr815	protein_coding	2CLC	Non-ECORD UP	0.740925	1	NA	NA	1.41323	0	0	0	1.74825	0	0	4.79045	0	0	0	0	0	0
ENSMUSG00000118357.1	Gm36627	processed_pseudogene	2CLC	ECORD	0.263951	1	NA	NA	3.57958	0	1.1635	0	0	2.64148	0	11.1777	0	0	0	0	0	0
ENSMUSG00000064252.9	Olfr329	protein_coding	2CLC	Non-ECORD UP	0.628903	1	NA	NA	2.09278	0	0	0	0	0	0.93433	1.59682	0	0	0	0	0	0
ENSMUSG00000112408.1	Gm8701	unprocessed_pseudogene	2CLC	ECORD	0.276154	1	NA	NA	2.03662	0	1.1635	1.23001	2.62237	1.76099	4.67165	14.3713	0	0	0	0	0	0
ENSMUSG00000094163.1	Tdpoz5	protein_coding	2CLC	ECORD	0.289769	1	NA	NA	3.14566	0	0	0	1.74825	0	7.47464	8.78249	0	0	0	0	0	0
ENSMUSG00000094328.2	Tdpoz9	protein_coding	2CLC	ECORD	0.3141	1	NA	NA	2.631	0	0	0	3.49649	0	5.60598	16.7666	0	0	0	0	0	0
ENSMUSG00000094230.5	Gm21847	antisense	ESC	Non-ECORD UP	0.970252	1	NA	NA	-0.162627	0	0	0	1.74825	0	0	1.59682	0	0	0	0	0	0
ENSMUSG00000068117.10	Mei1	protein_coding	n.a.	DMSO UP	0.929943	1	NA	NA	-0.352953	0	0	0	4.37062	0	1.86866	1.59682	0	0	0	0	0	0
ENSMUSG00000068877.12	Selenbp2	protein_coding	n.a.	DMSO UP	0.882403	1	NA	NA	0.65197	0	0	0	0	0	0	0.798408	0	0	0	0	0	0
ENSMUSG00000082701.1	Gm14460	processed_pseudogene	ESC	Non-ECORD UP	0.96029	1	NA	NA	-0.177643	0	2.327	0	1.74825	1.76099	1.86866	0	0	0	0	0	0	0
ENSMUSG00000083081.1	Gm13223	processed_pseudogene	2CLC	ECORD	0.335656	0.79043	NA	NA	2.05203	0.674065	0	3.69003	0.874123	2.64148	0	15.9682	0	1.0189	0	0	0	1.74621
ENSMUSG00000107187.1	Gm7663	unprocessed_pseudogene	2CLC	ECORD	0.348987	1	NA	NA	2.68793	0	0	0	1.74825	4.40247	1.86866	5.58885	0	0	0	0	0	0
ENSMUSG00000095821.2	Tcstv3	protein_coding	2CLC	ECORD	0.37835	1	NA	NA	3.76467	0	0	0	0	0.880494	0	7.18567	0	0	0	0	0	0
ENSMUSG00000104338.1	Gm9131	unprocessed_pseudogene	2CLC	ECORD	0.382349	1	NA	NA	2.8264	0	0	0	1.74825	1.76099	0	11.1777	0	0	0	0	0	0
ENSMUSG00000113103.1	Gm48389	unprocessed_pseudogene	2CLC	ECORD	0.395628	1	NA	NA	3.53219	0	0	0	0	0.880494	2.80299	3.19363	0	0	0	0	0	0
ENSMUSG00000094116.1	Gm11237	protein_coding	2CLC	ECORD	0.413391	1	NA	NA	1.70714	0	0	2.46002	3.49649	1.76099	1.86866	15.9682	0	0	0	0	0	0
ENSMUSG00000073628.5	Gm10552	antisense	2CLC	ECORD	0.413979	1	NA	NA	1.92155	0	0	0	5.24474	1.76099	1.86866	16.7666	0	0	0	0	0	0
ENSMUSG00000095717.1	Gm2056	protein_coding	2CLC	ECORD	0.429835	1	NA	NA	1.74954	0	0	3.69003	3.49649	2.64148	0	21.557	0	0	0	0	0	0
ENSMUSG00000095409.1	Gm13043	protein_coding	2CLC	ECORD	0.456907	1	NA	NA	-3.20421	0	0	0	4.37062	0	0	0	0	0	0	0	0	0
ENSMUSG00000074981.13	Dcdc5	transcribed_unitary_pseudogene	2CLC	Non-ECORD UP	0.50816	1	NA	NA	2.84325	0	0	0	0	0	1.86866	2.39522	0	0	0	0	0	0
ENSMUSG00000075070.6	4932412D23Rik	lincRNA	2CLC	Non-ECORD UP	0.364281	1	NA	NA	2.94645	0	0	1.23001	0	4.40247	3.73732	0.798408	0	0	0	0	0	0
ENSMUSG00000075269.5	Bex6	protein_coding	2CLC	Non-ECORD UP	0.817292	1	NA	NA	0.71616	0	0	6.15005	0	0	2.80299	7.18567	0	0	0	0	0	0
ENSMUSG00000114212.1	Gm47985	protein_coding	2CLC	ECORD	0.463348	0.598646	NA	NA	2.52646	1.86384	0	0	0.874123	0	1.86866	4.79045	0	0	0	0	2.15015	0
ENSMUSG00000102933.1	Gm9116	unprocessed_pseudogene	2CLC	ECORD	0.46668	1	NA	NA	3.12133	0	0	0	0	2.64148	0.93433	1.59682	0	0	0	0	0	0
ENSMUSG00000079011.9	Gm11033	lincRNA	2CLC	Non-ECORD UP	0.866082	1	NA	NA	-0.727716	0	0	0	2.62237	0	0	1.59682	0	0	0	0	0	0
ENSMUSG00000095922.1	Obox4-ps21	unprocessed_pseudogene	2CLC	ECORD	0.473405	1	NA	NA	1.26904	0	1.1635	1.23001	6.99299	3.52198	1.86866	17.565	0	0	0	0	0	0
ENSMUSG00000089689.1	Gm4982	unprocessed_pseudogene	2CLC	ECORD	0.475396	1	NA	NA	3.06182	0	0	0	0	1.76099	0	3.19363	0	0	0	0	0	0
ENSMUSG00000106780.1	Gm7939	unprocessed_pseudogene	2CLC	ECORD	0.475396	1	NA	NA	3.06182	0	0	0	0	1.76099	0	3.19363	0	0	0	0	0	0
ENSMUSG00000079584.2	Gm364	protein_coding	2CLC	Non-ECORD UP	0.485838	1	NA	NA	2.51888	0	2.327	0	0	13.2074	0	0	0	0	0	0	0	0
ENSMUSG00000079741.5	Nlrp4g	transcribed_unprocessed_pseudogene	2CLC	Non-ECORD UP	0.262086	1	NA	NA	4.34437	0	0	0	0	0.880494	0	11.1777	0	0	0	0	0	0
ENSMUSG00000083489.1	Gm11784	unprocessed_pseudogene	2CLC	Non-ECORD UP	0.632258	1	NA	NA	2.05361	0	0	0	0.874123	0	0	4.79045	0	0	0	0	0	0
ENSMUSG00000083556.1	Gm9043	unprocessed_pseudogene	2CLC	Non-ECORD UP	0.419028	1	NA	NA	3.45844	0	0	0	0	0	0.93433	5.58885	0	0	0	0	0	0
ENSMUSG00000086048.7	Drr1	lincRNA	2CLC	Non-ECORD UP	0.515668	1	NA	NA	1.8804	0	1.1635	0	1.74825	5.28296	0	5.58885	0	0	0	0	0	0
ENSMUSG00000086431.1	Gm14929	lincRNA	2CLC	Non-ECORD UP	0.94396	1	NA	NA	-0.309818	0	0	0	0.874123	0	0	0.798408	0	0	0	0	0	0
ENSMUSG00000061082.11	Plac1	protein_coding	ESC	ECORD	0.850943	1	0.978412	1	-0.352308	0	0	18.4502	3.49649	0.880494	13.0806	3.19363	0	0	0	0	0	0
ENSMUSG00000087106.1	Gm13964	antisense	2CLC	Non-ECORD UP	0.521972	1	NA	NA	2.75335	0	0	0	0	0	0	3.99204	0	0	0	0	0	0
ENSMUSG00000087318.1	Gm12114	lincRNA	2CLC	Non-ECORD UP	0.70168	1	NA	NA	1.63491	0	0	0	1.74825	0	0	5.58885	0	0	0	0	0	0
ENSMUSG00000089371.1	Mir1938	miRNA	n.a.	DMSO UP	0.720115	1	NA	NA	1.56463	0	0	0	0	1.76099	0	0	0	0	0	0	0	0
ENSMUSG00000089991.2	Gm16332	unprocessed_pseudogene	2CLC	Non-ECORD UP	0.922884	1	NA	NA	0.417986	0	0	0	1.74825	0	0	2.39522	0	0	0	0	0	0
ENSMUSG00000090013.1	Gm6507	lincRNA	2CLC	Non-ECORD UP	0.955852	1	NA	NA	0.117902	0	6.98099	0	8.74123	3.52198	0	13.5729	0	0	0	0	0	0
ENSMUSG00000078626.2	Gm12790	protein_coding	2CLC	ECORD	0.477987	0.742104	NA	NA	1.42269	0.820886	0	2.46002	2.62237	4.40247	3.73732	5.58885	0	0	0	0.91977	0	0
ENSMUSG00000095954.4	Gm3183	protein_coding	2CLC	ECORD	0.480318	1	NA	NA	1.85906	0	1.1635	0	1.74825	0.880494	1.86866	7.98408	0	0	0	0	0	0
ENSMUSG00000096259.2	Gm3106	protein_coding	2CLC	ECORD	0.553084	1	NA	NA	2.02544	0	0	0	1.74825	0.880494	0.93433	5.58885	0	0	0	0	0	0
ENSMUSG00000107315.1	BC080696	unprocessed_pseudogene	2CLC	ECORD	0.554807	1	NA	NA	1.33434	0	0	0	6.99299	3.52198	6.54031	7.98408	0	0	0	0	0	0
ENSMUSG00000114075.1	Gm16368	protein_coding	2CLC	ECORD	0.567192	1	NA	NA	2.46704	0	0	0	0	0.880494	0	2.39522	0	0	0	0	0	0
ENSMUSG00000113481.1	Gm48388	unprocessed_pseudogene	2CLC	ECORD	0.572709	1	NA	NA	2.43287	0	0	0	0	0	0	3.19363	0	0	0	0	0	0
ENSMUSG00000094027.2	Gm21762	protein_coding	2CLC	ECORD	0.574297	1	NA	NA	2.37293	0	0	0	0.874123	0	2.80299	3.19363	0	0	0	0	0	0
ENSMUSG00000096049.1	Gm2075	protein_coding	2CLC	ECORD	0.592734	1	NA	NA	1.62211	0	0	0	4.37062	0	0.93433	12.7745	0	0	0	0	0	0
ENSMUSG00000094597.2	Gm4810	processed_pseudogene	2CLC	Non-ECORD UP	0.943745	1	NA	NA	0.299787	0	0	0	2.62237	0.880494	0	2.39522	0	0	0	0	0	0
ENSMUSG00000096744.1	Gm4307	protein_coding	2CLC	ECORD	0.595113	1	NA	NA	1.13902	0	0	1.23001	5.24474	4.40247	3.73732	6.38726	0	0	0	0	0	0
ENSMUSG00000095057.1	Zfp353-ps	processed_pseudogene	2CLC	Non-ECORD UP	0.125054	1	NA	NA	4.69584	0	0	0	0	0.880494	6.54031	7.98408	0	0	0	0	0	0
ENSMUSG00000095996.4	Gm16513	protein_coding	2CLC	ECORD	0.599501	1	NA	NA	1.04706	0	1.1635	1.23001	4.37062	1.76099	2.80299	9.58089	0	0	0	0	0	0
ENSMUSG00000117759.1	AA684185	transcribed_processed_pseudogene	2CLC	ECORD	0.607763	1	NA	NA	1.95608	0	0	0	2.62237	0	0	10.3793	0	0	0	0	0	0
ENSMUSG00000093420.1	Obox4-ps33	unprocessed_pseudogene	2CLC	ECORD	0.613263	1	NA	NA	1.75246	0	0	0	2.62237	0	1.86866	7.18567	0	0	0	0	0	0
ENSMUSG00000112480.1	Gm4310	unprocessed_pseudogene	2CLC	ECORD	0.614228	1	NA	NA	1.64938	0	0	2.46002	0	0.880494	1.86866	4.79045	0	0	0	0	0	0
ENSMUSG00000081478.1	AA623943	unprocessed_pseudogene	2CLC	ECORD	0.620669	1	NA	NA	1.13515	0	0	0	7.86711	6.16346	1.86866	9.58089	0	0	0	0	0	0
ENSMUSG00000095514.2	D13Ertd608e	protein_coding	2CLC	ECORD	0.636179	1	NA	NA	0.983415	0	4.65399	1.23001	3.49649	1.76099	0	16.7666	0	0	0	0	0	0
ENSMUSG00000096700.1	Gm11236	protein_coding	2CLC	ECORD	0.649412	1	NA	NA	0.92151	0	0	1.23001	7.86711	3.52198	2.80299	11.1777	0	0	0	0	0	0
ENSMUSG00000096497.2	Olfr787	protein_coding	2CLC	Non-ECORD UP	0.939612	1	NA	NA	0.249474	0	0	0	6.11886	1.76099	0	5.58885	0	0	0	0	0	0
ENSMUSG00000096528.1	G430049J08Rik	TEC	2CLC	Non-ECORD UP	0.753021	1	NA	NA	1.08563	0	0	1.23001	0.874123	0.880494	2.80299	0.798408	0	0	0	0	0	0
ENSMUSG00000094084.2	Tdpoz1	protein_coding	2CLC	ECORD	0.654111	1	NA	NA	1.92459	0	0	0	0.874123	0	2.80299	1.59682	0	0	0	0	0	0
ENSMUSG00000096779.1	Gm22112	miRNA	2CLC	Non-ECORD UP	0.468147	1	NA	NA	2.52584	0	0	0	1.74825	0.880494	0	9.58089	0	0	0	0	0	0
ENSMUSG00000070616.13	Gm13040	protein_coding	2CLC	ECORD	0.662853	1	NA	NA	1.87346	0	0	0	0.874123	2.64148	0	1.59682	0	0	0	0	0	0
ENSMUSG00000096879.2	Tdpoz8	protein_coding	2CLC	Non-ECORD UP	0.505853	1	NA	NA	2.66343	0	0	0	0.874123	0	0.93433	6.38726	0	0	0	0	0	0
ENSMUSG00000094416.1	Obox4-ps11	unprocessed_pseudogene	2CLC	ECORD	0.681455	1	NA	NA	1.26357	0	3.49049	0	0	1.76099	0.93433	5.58885	0	0	0	0	0	0
ENSMUSG00000095673.1	Gm4308	unprocessed_pseudogene	2CLC	ECORD	0.694483	1	NA	NA	0.737915	0	1.1635	2.46002	5.24474	2.64148	1.86866	10.3793	0	0	0	0	0	0
ENSMUSG00000098010.1	Gm21542	processed_pseudogene	2CLC	Non-ECORD UP	0.529291	1	NA	NA	1.37289	0	0	0	8.74123	1.76099	3.73732	17.565	0	0	0	0	0	0
ENSMUSG00000098030.1	Gm6771	processed_pseudogene	2CLC	Non-ECORD UP	0.882403	1	NA	NA	0.65197	0	0	0	0	0	0.93433	0	0	0	0	0	0	0
ENSMUSG00000098171.1	Gm9621	processed_pseudogene	2CLC	Non-ECORD UP	0.521972	1	NA	NA	2.75335	0	0	0	0	0	0	3.99204	0	0	0	0	0	0
ENSMUSG00000098246.1	Gm7627	processed_pseudogene	2CLC	Non-ECORD UP	0.0919411	1	NA	NA	4.92457	0	0	0	0	3.52198	0.93433	13.5729	0	0	0	0	0	0
ENSMUSG00000099413.1	Gm17767	lincRNA	2CLC	Non-ECORD UP	0.328472	1	NA	NA	4.03232	0	0	0	0	0	6.54031	3.19363	0	0	0	0	0	0
ENSMUSG00000099950.1	9130227L01Rik	lincRNA	2CLC	Non-ECORD UP	0.742265	1	NA	NA	1.43954	0	0	0	0	0	0	1.59682	0	0	0	0	0	0
ENSMUSG00000102256.1	Gm38258	lincRNA	2CLC	Non-ECORD UP	0.552762	1	NA	NA	1.66421	0	0	0	5.24474	1.76099	0	15.1697	0	0	0	0	0	0
ENSMUSG00000096284.2	Tcstv1	protein_coding	2CLC	ECORD	0.704403	1	NA	NA	1.63367	0	0	0	0.874123	0	2.80299	0.798408	0	0	0	0	0	0
ENSMUSG00000094237.2	AF067063	protein_coding	2CLC	ECORD	0.705758	1	NA	NA	0.833905	0	0	0	11.3636	1.76099	2.80299	15.9682	0	0	0	0	0	0
ENSMUSG00000104158.2	Gm38100	protein_coding	n.a.	DMSO UP	0.772955	1	NA	NA	-1.27161	0	0	0	0.874123	0	0	0	0	0	0	0	0	0
ENSMUSG00000104243.1	Gm38153	processed_pseudogene	2CLC	Non-ECORD UP	0.842537	1	NA	NA	0.534662	0	0	0	10.4895	1.76099	0	13.5729	0	0	0	0	0	0
ENSMUSG00000103406.1	Gm5541	unprocessed_pseudogene	2CLC	ECORD	0.720259	0.34226	NA	NA	0.910855	-2.70258	0	3.69003	4.37062	0	0	15.1697	0	0	3.48223	0	0	0
ENSMUSG00000104660.1	Gm43601	TEC	2CLC	Non-ECORD UP	0.0860426	1	NA	NA	3.55598	0	1.1635	0	0.874123	4.40247	5.60598	14.3713	0	0	0	0	0	0
ENSMUSG00000104941.1	Gm8953	lincRNA	2CLC	Non-ECORD UP	0.846681	1	NA	NA	0.8307	0	0	0	1.74825	0	0	3.19363	0	0	0	0	0	0
ENSMUSG00000105777.1	Gm43049	lincRNA	2CLC	Non-ECORD UP	0.706679	1	NA	NA	1.64101	0	0	0	0	0	1.86866	0	0	0	0	0	0	0
ENSMUSG00000103210.1	Gm5852	unprocessed_pseudogene	2CLC	ECORD	0.725511	1	NA	NA	1.48882	0	0	0	1.74825	0	1.86866	3.19363	0	0	0	0	0	0
ENSMUSG00000078510.3	Gm13101	protein_coding	2CLC	ECORD	0.727327	1	NA	NA	-1.51529	0	0	0	2.62237	0	0	0.798408	0	0	0	0	0	0
ENSMUSG00000095048.7	Gm11239	protein_coding	2CLC	ECORD	0.735137	1	NA	NA	0.744376	0	0	3.69003	8.74123	1.76099	0	19.1618	0	0	0	0	0	0
ENSMUSG00000107241.1	Gm43129	lincRNA	2CLC	Non-ECORD UP	0.882403	1	NA	NA	0.65197	0	0	0	0	0	0	0.798408	0	0	0	0	0	0
ENSMUSG00000073497.6	AA792892	protein_coding	2CLC	ECORD	0.742265	1	NA	NA	1.43954	0	0	0	0	0	0	1.59682	0	0	0	0	0	0
ENSMUSG00000112069.1	Gm9476	unprocessed_pseudogene	2CLC	ECORD	0.742265	1	NA	NA	1.43954	0	0	0	0	0	0	1.59682	0	0	0	0	0	0
ENSMUSG00000070618.10	BC080695	protein_coding	2CLC	ECORD	0.746549	1	NA	NA	0.725723	0	0	1.23001	10.4895	4.40247	0	15.1697	0	0	0	0	0	0
ENSMUSG00000083227.1	Gm11546	unprocessed_pseudogene	2CLC	ECORD	0.753508	1	NA	NA	-0.765373	0	0	3.69003	11.3636	0.880494	0	7.98408	0	0	0	0	0	0
ENSMUSG00000093962.7	Gm11756	protein_coding	2CLC	ECORD	0.770557	1	NA	NA	-1.17015	0	0	3.69003	1.74825	0	0	2.39522	0	0	0	0	0	0
ENSMUSG00000109993.1	Gm45659	lincRNA	2CLC	Non-ECORD UP	0.973863	1	NA	NA	-0.0788274	0	10.4715	2.46002	0	1.76099	0	10.3793	0	0	0	0	0	0
ENSMUSG00000095724.1	Gm21319	protein_coding	2CLC	ECORD	0.771835	1	NA	NA	1.24109	0	0	0	1.74825	0	1.86866	2.39522	0	0	0	0	0	0
ENSMUSG00000081586.3	Gm11544	unprocessed_pseudogene	2CLC	ECORD	0.772955	1	NA	NA	-1.27161	0	0	0	0.874123	0	0	0	0	0	0	0	0	0
ENSMUSG00000110788.1	Gm33700	processed_pseudogene	2CLC	Non-ECORD UP	0.884375	1	NA	NA	0.254426	0	5.81749	1.23001	4.37062	3.52198	3.73732	6.38726	0	0	0	0	0	0
ENSMUSG00000079112.1	Fam90a1a	protein_coding	ESC	Non-ECORD UP	0.866082	1	NA	NA	-0.727716	0	0	0	2.62237	0	0	1.59682	0	0	0	0	0	0
ENSMUSG00000079638.8	Rhox2b	protein_coding	ESC	Non-ECORD UP	0.828678	1	NA	NA	-0.950198	0	0	0	1.74825	0	0	0.798408	0	0	0	0	0	0
ENSMUSG00000112232.1	Gm48578	lincRNA	2CLC	Non-ECORD UP	0.788552	1	NA	NA	-1.17247	0	0	1.23001	0.874123	0	0	0.798408	0	0	0	0	0	0
ENSMUSG00000095653.2	Gm21818	protein_coding	2CLC	ECORD	0.772955	1	NA	NA	-1.27161	0	0	0	0.874123	0	0	0	0	0	0	0	0	0
ENSMUSG00000091101.2	Gm4302	protein_coding	2CLC	ECORD	0.77418	1	NA	NA	0.492997	0	2.327	6.15005	3.49649	7.04395	0.93433	8.78249	0	0	0	0	0	0
ENSMUSG00000112856.1	Gm4305	protein_coding	2CLC	ECORD	0.788274	1	NA	NA	0.59619	0	0	2.46002	5.24474	1.76099	2.80299	7.18567	0	0	0	0	0	0
ENSMUSG00000057216.6	Gm10807	unprocessed_pseudogene	2CLC	ECORD	0.789568	1	NA	NA	-0.781006	0	0	4.92004	3.49649	0.880494	0	3.99204	0	0	0	0	0	0
ENSMUSG00000113348.1	Gm8607	unprocessed_pseudogene	2CLC	ECORD	0.799056	1	NA	NA	1.10281	0	0	0	0.874123	0.880494	0	1.59682	0	0	0	0	0	0
ENSMUSG00000096333.7	Gm13871	protein_coding	2CLC	ECORD	0.828678	1	NA	NA	-0.950198	0	0	0	1.74825	0	0	0.798408	0	0	0	0	0	0
ENSMUSG00000115196.1	Gm6212	processed_pseudogene	ESC	Non-ECORD UP	0.808162	1	NA	NA	-1.04305	0	0	2.46002	0.874123	0	0	1.59682	0	0	0	0	0	0
ENSMUSG00000113174.1	Gm9292	unprocessed_pseudogene	n.a.	DMSO UP	0.92561	1	NA	NA	-0.396014	0	3.49049	0	0	2.64148	0	0	0	0	0	0	0	0
ENSMUSG00000094314.3	Gm4301	protein_coding	2CLC	ECORD	0.82954	1	NA	NA	0.4428	0	0	2.46002	7.86711	3.52198	1.86866	8.78249	0	0	0	0	0	0
ENSMUSG00000094378.7	Gm15097	protein_coding	2CLC	ECORD	0.855825	0.306608	NA	NA	0.496027	2.98173	4.65399	0	0	0.880494	0	5.58885	0	0	0	3.67908	0	0.873106
ENSMUSG00000079387.10	Luzp4	protein_coding	2CLC	ECORD	0.855826	1	NA	NA	-0.630388	0	0	2.46002	2.62237	0.880494	0	2.39522	0	0	0	0	0	0
ENSMUSG00000114233.1	Gm48629	lincRNA	2CLC	Non-ECORD UP	0.637284	1	NA	NA	1.69775	0	0	0	1.74825	1.76099	0.93433	3.19363	0	0	0	0	0	0
ENSMUSG00000095341.1	Gm428	protein_coding	2CLC	ECORD	0.863202	1	NA	NA	0.411609	0	0	2.46002	7.86711	2.64148	0	11.1777	0	0	0	0	0	0
ENSMUSG00000055368.14	Slc6a2	protein_coding	ESC	Non-ECORD UP	0.537001	1	NA	NA	-1.53673	0	11.635	0	0.874123	1.76099	0.93433	1.59682	0	0	0	0	0	0
ENSMUSG00000086249.1	Gm12724	processed_transcript	ESC	Non-ECORD UP	0.704475	1	NA	NA	-1.61186	0	0	0	5.24474	0	0.93433	0.798408	0	0	0	0	0	0
ENSMUSG00000115393.1	Gm49052	processed_pseudogene	2CLC	Non-ECORD UP	0.521972	1	NA	NA	2.75335	0	0	0	0	0	0	3.99204	0	0	0	0	0	0
ENSMUSG00000112245.1	Gm8689	unprocessed_pseudogene	2CLC	ECORD	0.873243	1	NA	NA	0.564961	0	0	0	4.37062	1.76099	0	4.79045	0	0	0	0	0	0
ENSMUSG00000116455.1	Gm35974	lincRNA	2CLC	Non-ECORD UP	0.381512	1	NA	NA	2.0949	0	0	0	4.37062	0.880494	5.60598	12.7745	0	0	0	0	0	0
ENSMUSG00000109313.1	Gm44693	lincRNA	ESC	Non-ECORD UP	0.192886	1	NA	NA	-4.09545	0	15.1255	0	0.874123	0.880494	0	0	0	0	0	0	0	0
ENSMUSG00000096640.3	Gm4312	protein_coding	2CLC	ECORD	0.87624	1	NA	NA	0.341049	0	1.1635	1.23001	7.86711	3.52198	0	9.58089	0	0	0	0	0	0
ENSMUSG00000063846.8	Gm21731	protein_coding	2CLC	ECORD	0.882403	1	NA	NA	0.65197	0	0	0	0	0	0	0.798408	0	0	0	0	0	0
ENSMUSG00000112931.1	Gm4303	protein_coding	2CLC	ECORD	0.899817	1	NA	NA	0.204482	0	2.327	3.69003	7.86711	2.64148	4.67165	8.78249	0	0	0	0	0	0
ENSMUSG00000066688.4	Gm13083	protein_coding	2CLC	ECORD	0.906863	1	NA	NA	0.460353	0	0	0	3.49649	0.880494	0	3.99204	0	0	0	0	0	0
ENSMUSG00000103350.1	Tdpoz6	protein_coding	2CLC	ECORD	0.913091	1	NA	NA	0.477753	0	0	0	0.874123	0	0	1.59682	0	0	0	0	0	0
ENSMUSG00000111713.1	Gm20234	antisense	2CLC	ECORD	0.924291	0.613405	NA	NA	0.338325	-1.91289	0	0	4.37062	0	0	5.58885	1.9569	0	0	0	0	0
ENSMUSG00000058537.4	AW822073	protein_coding	2CLC	ECORD	0.95974	1	NA	NA	-0.0946185	0	5.81749	0	11.3636	0.880494	6.54031	8.78249	0	0	0	0	0	0
ENSMUSG00000096154.1	Gm13057	protein_coding	2CLC	ECORD	0.963126	1	NA	NA	-0.162009	0	0	0	6.11886	0.880494	4.67165	0	0	0	0	0	0	0
ENSMUSG00000024815.5	Trpd52l3	protein_coding	ESC	Non-ECORD UP	NA	NA	NA	NA	NA	NA	0	0	0	0	0	0	0	0	0	0	0	0
ENSMUSG00000037610.15	Kcnmb2	protein_coding	ESC	Non-ECORD UP	NA	NA	NA	NA	NA	NA	0	0	0	0	0	0	0	0	0	0	0	0
ENSMUSG00000031362.17	Xlr4c	protein_coding	ESC	ECORD	NA	NA	NA	NA	NA	NA	0	0	0	0	0	0	0	0	0	0	0	0
ENSMUSG00000058328.13	Xlr5a	protein_coding	ESC	ECORD	NA	NA	NA	NA	NA	NA	0	0	0	0	0	0	0	0	0	0	0	0
ENSMUSG00000079845.8	Xlr4a	protein_coding	ESC	ECORD	NA	NA	NA	NA	NA	NA	0	0	0	0	0	0	0	0	0	0	0	0
ENSMUSG00000082629.3	Gm5639	processed_pseudogene	ESC	ECORD	NA	NA	NA	NA	NA	NA	0	0	0	0	0	0	0	0	0	0	0	0
ENSMUSG00000048231.14	H2-M10.4	protein_coding	ESC	Non-ECORD UP	NA	NA	NA	NA	NA	NA	0	0	0	0	0	0	0	0	0	0	0	0
ENSMUSG00000055960.12	Skint4	protein_coding	ESC	Non-ECORD UP	NA	NA	NA	NA	NA	NA	0	0	0	0	0	0	0	0	0	0	0	0
ENSMUSG00000060715.9	1700019A02Rik	protein_coding	ESC	Non-ECORD UP	NA	NA	NA	NA	NA	NA	0	0	0	0	0	0	0	0	0	0	0	0
ENSMUSG00000084335.1	Gm12619	unprocessed_pseudogene	ESC	Non-ECORD UP	NA	NA	NA	NA	NA	NA	0	0	0	0	0	0	0	0	0	0	0	0
ENSMUSG00000086842.2	Gm15681	processed_pseudogene	ESC	Non-ECORD UP	NA	NA	NA	NA	NA	NA	0	0	0	0	0	0	0	0	0	0	0	0
ENSMUSG00000086936.1	Gm9697	processed_pseudogene	ESC	Non-ECORD UP	NA	NA	NA	NA	NA	NA	0	0	0	0	0	0	0	0	0	0	0	0
ENSMUSG00000099528.1	2410012E07Rik	lincRNA	ESC	Non-ECORD UP	NA	NA	NA	NA	NA	NA	0	0	0	0	0	0	0	0	0	0	0	0
ENSMUSG00000110909.1	B020014A21Rik	lincRNA	ESC	Non-ECORD UP	NA	NA	NA	NA	NA	NA	0	0	0	0	0	0	0	0	0	0	0	0
ENSMUSG00000078537.3	B020031M17Rik	protein_coding	2CLC	ECORD	NA	NA	NA	NA	NA	NA	0	0	0	0	0	0	0	0	0	0	0	0
ENSMUSG00000084123.1	Gm13106	unprocessed_pseudogene	2CLC	ECORD	NA	NA	NA	NA	NA	NA	0	0	0	0	0	0	0	0	0	0	0	0
ENSMUSG00000093549.2	Obox4-ps36	unprocessed_pseudogene	2CLC	ECORD	NA	NA	NA	NA	NA	NA	0	0	0	0	0	0	0	0	0	0	0	0
ENSMUSG00000093567.1	Obox4-ps8	unprocessed_pseudogene	2CLC	ECORD	NA	NA	NA	NA	NA	NA	0	0	0	0	0	0	0	0	0	0	0	0
ENSMUSG00000093719.1	Obox4-ps30	unprocessed_pseudogene	2CLC	ECORD	NA	NA	NA	NA	NA	NA	0	0	0	0	0	0	0	0	0	0	0	0
ENSMUSG00000094555.1	Obox4-ps6	unprocessed_pseudogene	2CLC	ECORD	NA	NA	NA	NA	NA	NA	0	0	0	0	0	0	0	0	0	0	0	0
ENSMUSG00000096803.1	Gm6803	protein_coding	2CLC	ECORD	NA	NA	NA	NA	NA	NA	0	0	0	0	0	0	0	0	0	0	0	0
ENSMUSG00000106916.1	Gm3089	unprocessed_pseudogene	2CLC	ECORD	NA	NA	NA	NA	NA	NA	0	0	0	0	0	0	0	0	0	0	0	0
ENSMUSG00000107213.1	Gm3302	unprocessed_pseudogene	2CLC	ECORD	NA	NA	NA	NA	NA	NA	0	0	0	0	0	0	0	0	0	0	0	0
ENSMUSG00000112949.1	Gm21939	processed_pseudogene	2CLC	ECORD	NA	NA	NA	NA	NA	NA	0	0	0	0	0	0	0	0	0	0	0	0
ENSMUSG00000113129.1	Gm21569	processed_pseudogene	2CLC	ECORD	NA	NA	NA	NA	NA	NA	0	0	0	0	0	0	0	0	0	0	0	0
ENSMUSG00000113938.1	Gm46996	processed_pseudogene	2CLC	ECORD	NA	NA	NA	NA	NA	NA	0	0	0	0	0	0	0	0	0	0	0	0
ENSMUSG00000114109.1	Gm18629	processed_pseudogene	2CLC	ECORD	NA	NA	NA	NA	NA	NA	0	0	0	0	0	0	0	0	0	0	0	0
ENSMUSG00000038311.13	2410017I17Rik	lincRNA	n.a.	DMSO UP	NA	NA	NA	NA	NA	NA	0	0	0	0	0	0	0	0	0	0	0	0
ENSMUSG00000118176.1	Gm50179	processed_pseudogene	2CLC	ECORD	NA	NA	NA	NA	NA	NA	0	0	0	0	0	0	0	0	0	0	0	0
ENSMUSG00000044359.1	P2ry4	protein_coding	n.a.	DMSO UP	NA	NA	NA	NA	NA	NA	0	0	0	0	0	0	0	0	0	0	0	0
ENSMUSG00000092474.1	Gm20478	antisense	n.a.	DMSO UP	NA	NA	NA	NA	NA	NA	0	0	0	0	0	0	0	0	0	0	0	0
ENSMUSG00000093688.1	Gm8488	processed_pseudogene	n.a.	DMSO UP	NA	NA	NA	NA	NA	NA	0	0	0	0	0	0	0	0	0	0	0	0
ENSMUSG00000097550.7	Gm21304	protein_coding	2CLC	ECORD	NA	NA	NA	NA	1.94635	0	10.4715	18.4502	171.328	97.7348	84.0897	590.822	0	0	0	0	0	0
ENSMUSG00000110097.1	Zscan4a	unprocessed_pseudogene	2CLC	ECORD	NA	NA	NA	NA	1.74767	0	19.7795	39.3603	297.202	123.269	128.003	946.113	0	0	0	0	0	0
ENSMUSG00000102439.4	Flg	protein_coding	n.a.	DMSO UP	NA	NA	NA	NA	NA	NA	0	0	0	0	0	0	0	0	0	0	0	0
ENSMUSG00000104320.1	Ighv1-60	IG_V_pseudogene	2CLC	Non-ECORD UP	NA	NA	NA	NA	NA	NA	0	0	0	0	0	0	0	0	0	0	0	0
ENSMUSG00000107418.1	Gm4782	processed_pseudogene	2CLC	Non-ECORD UP	NA	NA	NA	NA	1.54353	0.911558	18.616	17.2202	180.069	106.54	99.039	425.551	2.93535	7.1323	4.64297	2.75931	11.8258	13.0966
ENSMUSG00000107740.1	Gm18765	processed_pseudogene	2CLC	Non-ECORD UP	NA	NA	NA	NA	1.67491	4.76415	3.49049	3.69003	67.3075	36.9807	32.7015	169.262	0	0	0	0.91977	4.30029	10.4773
ENSMUSG00000108481.1	Gm33248	sense_intronic	2CLC	Non-ECORD UP	NA	NA	NA	NA	NA	NA	0	0	0	0	0	0	0	0	0	0	0	0
ENSMUSG00000108654.1	Gm9519	unprocessed_pseudogene	2CLC	Non-ECORD UP	NA	NA	NA	NA	NA	NA	0	0	0	0	0	0	0	0	0	0	0	0
ENSMUSG00000113439.1	Gm49382	processed_pseudogene	n.a.	DMSO UP	NA	NA	NA	NA	NA	NA	0	0	0	0	0	0	0	0	0	0	0	0
ENSMUSG00000113604.1	Gm19786	unprocessed_pseudogene	n.a.	DMSO UP	NA	NA	NA	NA	NA	NA	0	0	0	0	0	0	0	0	0	0	0	0
ENSMUSG00000115597.1	Gm49030	antisense	2CLC	Non-ECORD UP	NA	NA	NA	NA	NA	NA	0	0	0	0	0	0	0	0	0	0	0	0
