# Supplementary material for: Coordinated repression of totipotency-associated gene loci by histone methyltransferase EHMT2 via LINE1 regulatory elements
Source: EMBO Rep. 2025 Dec 9;27(3):654–76. doi: 10.1038/s44319-025-00657-5 (PMC12894760; doi:10.1038/s44319-025-00657-5)
Supplement: Supplementary file 6 — Data Set EV4 [file 44319_2025_657_MOESM6_ESM.xlsx]

## Sheet: Dataset EV4
Dataset EV4
Chromatin Binding information for EHMT2 and DPPA4.

## Sheet: EHMT_kMeans
seqnames	start	end	width	overlap.exo	overlap.chip	signal.mean.exo	signal.mean.chip	signal.mean.both	peakType	relSummit	name	k
chr1	3063075	3063379	305	FALSE	TRUE	-0.00031304	0.193515	0.096601	chip.specific	181	peak_1	k3
chr1	3157728	3157871	144	TRUE	FALSE	0.195587	-0.00825354	0.0936665	exo.specific	12	peak_8171	k3
chr1	3345031	3345159	129	TRUE	FALSE	0.438139	0.00273576	0.220437	exo.specific	21	peak_8172	k3
chr1	3482654	3483061	408	FALSE	TRUE	0.00554706	0.298473	0.15201	chip.specific	179	peak_2	k4
chr1	3568851	3570192	1342	FALSE	TRUE	0.00523455	0.195353	0.100294	chip.specific	828	peak_3	k3
chr1	3765344	3765564	221	TRUE	FALSE	0.142602	-0.00974789	0.0664271	exo.specific	129	peak_8173	k3
chr1	3953342	3954476	1135	FALSE	TRUE	0.0017027	0.238917	0.12031	chip.specific	448	peak_4	k4
chr1	4085345	4085710	366	TRUE	FALSE	0.491123	0.199574	0.345349	exo.specific	248	peak_8174	k3
chr1	4136215	4136657	443	FALSE	TRUE	0.000530839	0.151344	0.0759374	chip.specific	402	peak_5	k3
chr1	4258391	4258563	173	TRUE	FALSE	0.135532	-0.01417	0.0606811	exo.specific	42	peak_8175	k3
chr1	4559702	4561513	1812	TRUE	TRUE	2.37628	1.23196	1.80412	shared	318	peak_17750	k1
chr1	4801560	4801967	408	FALSE	TRUE	0.00115275	0.265107	0.13313	chip.specific	316	peak_6	k3
chr1	4802590	4803720	1131	FALSE	TRUE	0.0210174	0.667181	0.344099	chip.specific	125	peak_7	k4
chr1	4819313	4819627	315	FALSE	TRUE	-0.00104965	0.262544	0.130747	chip.specific	202	peak_8	k3
chr1	4951192	4951489	298	FALSE	TRUE	0.000789133	0.13337	0.0670797	chip.specific	174	peak_9	k3
chr1	4972399	4973232	834	FALSE	TRUE	0.0180968	0.443012	0.230555	chip.specific	197	peak_10	k4
chr1	5015243	5015516	274	FALSE	TRUE	0.000858254	0.16559	0.0832241	chip.specific	213	peak_11	k3
chr1	5076840	5077120	281	FALSE	TRUE	0.208016	0.267345	0.23768	chip.specific	144	peak_12	k3
chr1	5077910	5078062	153	TRUE	FALSE	0.269806	0.0378731	0.15384	exo.specific	97	peak_8176	k3
chr1	5188822	5189207	386	FALSE	TRUE	0.00121845	0.368506	0.184862	chip.specific	284	peak_13	k3
chr1	5189247	5189560	314	TRUE	FALSE	0.259633	0.249718	0.254675	exo.specific	61	peak_8177	k2
chr1	5228062	5228337	276	FALSE	TRUE	0.00170407	0.228854	0.115279	chip.specific	100	peak_14	k3
chr1	5261340	5261885	546	FALSE	TRUE	-0.000605566	0.289738	0.144566	chip.specific	69	peak_15	k4
chr1	5304243	5304521	279	FALSE	TRUE	0.00168575	0.13107	0.0663779	chip.specific	146	peak_16	k3
chr1	5350270	5352095	1826	TRUE	TRUE	1.17312	0.617779	0.895449	shared	668	peak_17751	k1
chr1	5384140	5384352	213	TRUE	FALSE	0.054264	-0.00688752	0.0236882	exo.specific	113	peak_8178	k3
chr1	5404453	5404781	329	FALSE	TRUE	0.00859879	0.139997	0.0742976	chip.specific	245	peak_17	k3
chr1	5429946	5430522	577	TRUE	FALSE	0.417823	0.0116204	0.214722	exo.specific	189	peak_8179	k3
chr1	5490943	5491463	521	FALSE	TRUE	0.000902732	0.219835	0.110369	chip.specific	352	peak_18	k3
chr1	5566927	5567059	133	TRUE	FALSE	0.288391	0.0199695	0.15418	exo.specific	63	peak_8180	k3
chr1	5777975	5778922	948	FALSE	TRUE	0.00681326	0.287181	0.146997	chip.specific	217	peak_19	k3
chr1	5820146	5820481	336	TRUE	FALSE	0.570641	0.0204521	0.295546	exo.specific	182	peak_8181	k3
chr1	5992740	5994174	1435	FALSE	TRUE	0.058942	0.543999	0.301471	chip.specific	527	peak_20	k4
chr1	6058802	6059579	778	FALSE	TRUE	0.0106065	0.789192	0.399899	chip.specific	465	peak_21	k4
chr1	6150431	6150588	158	TRUE	FALSE	0.289637	0.0426694	0.166153	exo.specific	62	peak_8182	k3
chr1	6281881	6282478	598	FALSE	TRUE	0.0100145	0.311067	0.160541	chip.specific	539	peak_22	k4
chr1	6283155	6283575	421	FALSE	TRUE	-0.000785365	0.159914	0.0795645	chip.specific	1	peak_23	k3
chr1	6326752	6326915	164	TRUE	FALSE	0.168284	0.0200451	0.0941647	exo.specific	45	peak_8183	k3
chr1	6448862	6449204	343	FALSE	TRUE	0.0262641	0.551855	0.28906	chip.specific	175	peak_24	k4
chr1	6457889	6458692	804	FALSE	TRUE	0.0109672	0.607564	0.309266	chip.specific	332	peak_25	k4
chr1	6517773	6518273	501	FALSE	TRUE	0.0025375	0.196323	0.0994302	chip.specific	201	peak_26	k3
chr1	6576422	6576783	362	FALSE	TRUE	-0.000913367	0.0950156	0.0470511	chip.specific	339	peak_27	k3
chr1	6767647	6768024	378	FALSE	TRUE	0.000369536	0.113545	0.0569575	chip.specific	23	peak_28	k3
chr1	6899006	6899827	822	FALSE	TRUE	0.000858254	0.764164	0.382511	chip.specific	448	peak_29	k3
chr1	6917118	6917356	239	TRUE	FALSE	0.535749	0.130627	0.333188	exo.specific	83	peak_8184	k3
chr1	7047093	7048088	996	FALSE	TRUE	0.00501679	0.3406	0.172808	chip.specific	373	peak_30	k4
chr1	7052174	7053046	873	FALSE	TRUE	0.0134503	0.230992	0.122221	chip.specific	498	peak_31	k3
chr1	7124946	7125926	981	FALSE	TRUE	0.00288379	0.197667	0.100275	chip.specific	82	peak_32	k4
chr1	7128351	7128892	542	FALSE	TRUE	0.00313174	0.0834034	0.0432676	chip.specific	252	peak_33	k3
chr1	7190759	7191452	694	TRUE	TRUE	0.179462	0.277377	0.22842	shared	355	peak_17752	k3
chr1	7271475	7272604	1130	FALSE	TRUE	0.0404071	0.612335	0.326371	chip.specific	560	peak_34	k2
chr1	7287445	7287573	129	TRUE	FALSE	0.498118	0.142962	0.32054	exo.specific	66	peak_8185	k3
chr1	7312663	7312993	331	FALSE	TRUE	0.0173821	0.314883	0.166133	chip.specific	75	peak_35	k4
chr1	7334137	7335729	1593	TRUE	TRUE	1.68374	0.837058	1.2604	shared	824	peak_17753	k1
chr1	7390151	7390578	428	FALSE	TRUE	-0.000223077	0.215705	0.107741	chip.specific	282	peak_36	k3
chr1	7395459	7395857	399	FALSE	TRUE	0.00992632	0.332715	0.17132	chip.specific	93	peak_37	k3
chr1	7487663	7487798	136	TRUE	FALSE	0.292781	0.0610426	0.176912	exo.specific	38	peak_8186	k3
chr1	7488462	7488837	376	FALSE	TRUE	0.0114129	0.173027	0.0922198	chip.specific	2	peak_38	k3
chr1	7494119	7494759	641	FALSE	TRUE	0.000217917	0.12705	0.0636338	chip.specific	587	peak_39	k3
chr1	7498360	7498503	144	TRUE	FALSE	0.226713	0.0929899	0.159851	exo.specific	109	peak_8187	k3
chr1	7502658	7502947	290	FALSE	TRUE	0.0411486	0.252644	0.146896	chip.specific	272	peak_40	k3
chr1	7518536	7519055	520	FALSE	TRUE	0.00525678	0.216543	0.1109	chip.specific	488	peak_41	k3
chr1	7608635	7608859	225	TRUE	FALSE	0.110708	-0.00932662	0.0506908	exo.specific	187	peak_8188	k3
chr1	7671550	7672078	529	FALSE	TRUE	0.00855653	0.144715	0.0766358	chip.specific	500	peak_42	k4
chr1	7790778	7790943	166	TRUE	FALSE	0.0980457	-0.00301975	0.047513	exo.specific	100	peak_8189	k3
chr1	7843795	7843970	176	TRUE	FALSE	0.578478	0.0455867	0.312032	exo.specific	76	peak_8190	k3
chr1	7881706	7881888	183	TRUE	FALSE	0.332823	0.00416182	0.168492	exo.specific	159	peak_8191	k3
chr1	7889205	7889366	162	TRUE	FALSE	0.262392	0.0126117	0.137502	exo.specific	70	peak_8192	k3
chr1	7930972	7931196	225	TRUE	FALSE	0.143627	-0.000989995	0.0713183	exo.specific	53	peak_8193	k3
chr1	7931960	7932243	284	TRUE	FALSE	0.118601	-0.00202696	0.0582872	exo.specific	88	peak_8194	k3
chr1	8069684	8069840	157	TRUE	FALSE	0.173682	-0.0154956	0.079093	exo.specific	111	peak_8195	k3
chr1	8092498	8093046	549	FALSE	TRUE	0.00248955	0.249522	0.126006	chip.specific	342	peak_43	k3
chr1	8122947	8123792	846	FALSE	TRUE	0.00468156	0.640976	0.322829	chip.specific	283	peak_44	k3
chr1	8218136	8219016	881	TRUE	FALSE	0.455401	0.00550262	0.230452	exo.specific	559	peak_8196	k3
chr1	8261379	8261502	124	TRUE	FALSE	0.234362	-0.0146771	0.109842	exo.specific	33	peak_8197	k3
chr1	8442148	8442363	216	TRUE	FALSE	0.0696691	0.000344364	0.0350067	exo.specific	12	peak_8198	k3
chr1	8557942	8558440	499	FALSE	TRUE	0.0187159	0.135737	0.0772263	chip.specific	378	peak_45	k4
chr1	8581553	8582620	1068	FALSE	TRUE	0.025704	0.240202	0.132953	chip.specific	924	peak_46	k4
chr1	8743698	8744009	312	FALSE	TRUE	-0.00105974	0.105123	0.0520317	chip.specific	281	peak_47	k3
chr1	8798579	8798850	272	TRUE	FALSE	0.134937	-0.00771506	0.0636107	exo.specific	96	peak_8199	k3
chr1	8916449	8917023	575	TRUE	TRUE	0.0667828	0.182103	0.124443	shared	273	peak_17754	k3
chr1	8925044	8925411	368	FALSE	TRUE	0.011022	0.304875	0.157948	chip.specific	209	peak_48	k3
chr1	8940922	8941219	298	FALSE	TRUE	0.0362466	0.412325	0.224286	chip.specific	183	peak_49	k4
chr1	8942335	8942669	335	FALSE	TRUE	0.00506687	0.147967	0.076517	chip.specific	79	peak_50	k3
chr1	9050604	9051159	556	TRUE	FALSE	0.384389	0.0929278	0.238658	exo.specific	328	peak_8200	k3
chr1	9058501	9058862	362	TRUE	TRUE	0.251005	0.289868	0.270437	shared	150	peak_17755	k3
chr1	9120843	9120966	124	TRUE	FALSE	0.251487	0.0521228	0.151805	exo.specific	23	peak_8201	k3
chr1	9121231	9121379	149	TRUE	FALSE	0.304912	0.0580852	0.181499	exo.specific	105	peak_8202	k3
chr1	9175461	9175996	536	TRUE	FALSE	0.705313	0.165417	0.435365	exo.specific	213	peak_8203	k3
chr1	9240696	9240834	139	TRUE	FALSE	0.458212	0.141897	0.300054	exo.specific	12	peak_8204	k3
chr1	9358137	9358491	355	FALSE	TRUE	0.000662427	0.146014	0.073338	chip.specific	19	peak_51	k3
chr1	9367293	9367597	305	FALSE	TRUE	0.0170088	0.164592	0.0908002	chip.specific	48	peak_52	k3
chr1	9469569	9469881	313	FALSE	TRUE	0.0531963	0.515685	0.284441	chip.specific	43	peak_53	k4
chr1	9638748	9639582	835	FALSE	TRUE	0.00813127	0.389946	0.199039	chip.specific	637	peak_54	k3
chr1	9874370	9874494	125	TRUE	FALSE	0.20192	-0.0194625	0.0912286	exo.specific	85	peak_8205	k3
chr1	10382311	10383140	830	FALSE	TRUE	0.0156255	0.31295	0.164288	chip.specific	513	peak_55	k3
chr1	10799844	10800883	1040	FALSE	TRUE	0.00231047	0.131434	0.066872	chip.specific	623	peak_56	k3
chr1	10852771	10853197	427	FALSE	TRUE	0.00110146	0.186591	0.0938462	chip.specific	385	peak_57	k4
chr1	10877993	10878581	589	FALSE	TRUE	-0.0001621	0.484198	0.242018	chip.specific	372	peak_58	k4
chr1	10925066	10925238	173	TRUE	FALSE	0.152437	0.000429958	0.0764334	exo.specific	112	peak_8206	k3
chr1	10978682	10978832	151	TRUE	FALSE	0.305253	-0.0120527	0.1466	exo.specific	102	peak_8207	k3
chr1	11051628	11052119	492	FALSE	TRUE	0.00210594	0.127249	0.0646776	chip.specific	199	peak_59	k3
chr1	11096397	11096965	569	FALSE	TRUE	-0.000581088	0.151188	0.0753034	chip.specific	406	peak_60	k3
chr1	11276671	11278699	2029	FALSE	TRUE	0.0164813	0.274499	0.14549	chip.specific	1435	peak_61	k4
chr1	11301924	11302188	265	FALSE	TRUE	0.000887403	0.155795	0.0783414	chip.specific	172	peak_62	k3
chr1	11329635	11330511	877	FALSE	TRUE	0.0151652	0.66997	0.342568	chip.specific	726	peak_63	k4
chr1	11343465	11343663	199	TRUE	FALSE	0.0519154	0.0420912	0.0470033	exo.specific	47	peak_8208	k3
chr1	11350644	11351306	663	FALSE	TRUE	0.00597376	0.158577	0.0822755	chip.specific	499	peak_64	k4
chr1	11377287	11377752	466	FALSE	TRUE	0.00678035	0.0867631	0.0467717	chip.specific	293	peak_65	k3
chr1	11394020	11394876	857	FALSE	TRUE	0.000823203	0.224707	0.112765	chip.specific	205	peak_66	k3
chr1	11395189	11396655	1467	TRUE	TRUE	0.0391338	0.621233	0.330183	shared	146	peak_17756	k4
chr1	11398454	11398736	283	FALSE	TRUE	0.00166192	0.144902	0.073282	chip.specific	79	peak_67	k3
chr1	11400106	11400381	276	FALSE	TRUE	0.000852035	0.197968	0.09941	chip.specific	62	peak_68	k3
chr1	11401038	11401559	522	FALSE	TRUE	0.0228603	0.492373	0.257617	chip.specific	376	peak_69	k4
chr1	11466725	11467370	646	FALSE	TRUE	0.00196793	0.379462	0.190715	chip.specific	542	peak_70	k4
chr1	11470291	11470557	267	TRUE	FALSE	0.175276	-0.0173194	0.0789783	exo.specific	17	peak_8209	k3
chr1	11501605	11502236	632	FALSE	TRUE	0.0164167	0.338911	0.177664	chip.specific	310	peak_71	k4
chr1	11503284	11503921	638	FALSE	TRUE	0.0116785	0.198093	0.104886	chip.specific	565	peak_72	k3
chr1	11626089	11627320	1232	TRUE	TRUE	1.05393	0.845977	0.949953	shared	391	peak_17757	k1
chr1	11674078	11674326	249	TRUE	FALSE	0.292735	0.0797341	0.186234	exo.specific	173	peak_8210	k3
chr1	11674516	11674647	132	TRUE	FALSE	0.380643	-0.0163203	0.182161	exo.specific	37	peak_8211	k3
chr1	11720084	11720930	847	TRUE	TRUE	0.144537	0.321273	0.232905	shared	222	peak_17758	k3
chr1	11729368	11729792	425	TRUE	FALSE	0.830361	0.0944778	0.462419	exo.specific	241	peak_8212	k3
chr1	11782017	11784208	2192	TRUE	TRUE	1.34242	0.744228	1.04332	shared	1265	peak_17759	k1
chr1	12020583	12020874	292	FALSE	TRUE	0.000805348	0.186929	0.0938674	chip.specific	144	peak_73	k3
chr1	12420420	12420718	299	FALSE	TRUE	-0.00110582	0.112862	0.0558779	chip.specific	279	peak_74	k3
chr1	12536119	12536375	257	TRUE	FALSE	0.127945	0.0212462	0.0745955	exo.specific	76	peak_8213	k3
chr1	12587055	12587426	372	FALSE	TRUE	0.0163552	0.479878	0.248116	chip.specific	166	peak_75	k4
chr1	12616233	12616547	315	FALSE	TRUE	0.00254274	0.133425	0.0679838	chip.specific	8	peak_76	k3
chr1	12668015	12668153	139	TRUE	FALSE	0.468731	0.171692	0.320212	exo.specific	70	peak_8214	k3
chr1	12679154	12679649	496	FALSE	TRUE	-0.000666611	0.247428	0.123381	chip.specific	306	peak_77	k3
chr1	12744194	12745414	1221	FALSE	TRUE	0.0141363	0.516443	0.26529	chip.specific	598	peak_78	k4
chr1	12762439	12762819	381	FALSE	TRUE	0.000617222	0.318504	0.15956	chip.specific	209	peak_79	k3
chr1	12808191	12808612	422	FALSE	TRUE	0.0067038	0.740549	0.373626	chip.specific	187	peak_80	k4
chr1	12952161	12952450	290	TRUE	FALSE	0.105252	-0.0106305	0.0473108	exo.specific	75	peak_8215	k3
chr1	13015023	13015528	506	FALSE	TRUE	0.00894546	0.504785	0.256865	chip.specific	328	peak_81	k4
chr1	13059667	13060151	485	FALSE	TRUE	0.0034998	0.413295	0.208397	chip.specific	137	peak_82	k4
chr1	13071341	13071962	622	FALSE	TRUE	0.000378073	0.419931	0.210155	chip.specific	183	peak_83	k3
chr1	13084780	13085214	435	FALSE	TRUE	0.00986493	0.350393	0.180129	chip.specific	422	peak_84	k4
chr1	13736446	13737635	1190	TRUE	TRUE	1.23493	1.01806	1.12649	shared	568	peak_17760	k2
chr1	13896477	13896803	327	TRUE	FALSE	0.639872	0.0403822	0.340127	exo.specific	170	peak_8216	k3
chr1	14051907	14052071	165	TRUE	FALSE	0.0646169	-0.0166578	0.0239796	exo.specific	101	peak_8217	k3
chr1	14085322	14085567	246	TRUE	FALSE	0.286328	0.0265001	0.156414	exo.specific	208	peak_8218	k3
chr1	14112827	14114839	2013	TRUE	TRUE	0.896863	0.587247	0.742055	shared	968	peak_17761	k2
chr1	14112827	14114839	2013	TRUE	TRUE	0.896863	0.587247	0.742055	shared	968	peak_17762	k2
chr1	14112827	14114839	2013	TRUE	TRUE	0.896863	0.587247	0.742055	shared	968	peak_17763	k2
chr1	14112827	14114839	2013	TRUE	TRUE	0.896863	0.587247	0.742055	shared	968	peak_17761	k2
chr1	14112827	14114839	2013	TRUE	TRUE	0.896863	0.587247	0.742055	shared	968	peak_17762	k2
chr1	14112827	14114839	2013	TRUE	TRUE	0.896863	0.587247	0.742055	shared	968	peak_17763	k2
chr1	14112827	14114839	2013	TRUE	TRUE	0.896863	0.587247	0.742055	shared	968	peak_17761	k2
chr1	14112827	14114839	2013	TRUE	TRUE	0.896863	0.587247	0.742055	shared	968	peak_17762	k2
chr1	14112827	14114839	2013	TRUE	TRUE	0.896863	0.587247	0.742055	shared	968	peak_17763	k2
chr1	14112827	14114839	2013	TRUE	TRUE	0.896863	0.587247	0.742055	shared	1273	peak_17761	k2
chr1	14112827	14114839	2013	TRUE	TRUE	0.896863	0.587247	0.742055	shared	1273	peak_17762	k2
chr1	14112827	14114839	2013	TRUE	TRUE	0.896863	0.587247	0.742055	shared	1273	peak_17763	k2
chr1	14112827	14114839	2013	TRUE	TRUE	0.896863	0.587247	0.742055	shared	1273	peak_17761	k2
chr1	14112827	14114839	2013	TRUE	TRUE	0.896863	0.587247	0.742055	shared	1273	peak_17762	k2
chr1	14112827	14114839	2013	TRUE	TRUE	0.896863	0.587247	0.742055	shared	1273	peak_17763	k2
chr1	14112827	14114839	2013	TRUE	TRUE	0.896863	0.587247	0.742055	shared	1273	peak_17761	k2
chr1	14112827	14114839	2013	TRUE	TRUE	0.896863	0.587247	0.742055	shared	1273	peak_17762	k2
chr1	14112827	14114839	2013	TRUE	TRUE	0.896863	0.587247	0.742055	shared	1273	peak_17763	k2
chr1	14112827	14114839	2013	TRUE	TRUE	0.896863	0.587247	0.742055	shared	1457	peak_17761	k2
chr1	14112827	14114839	2013	TRUE	TRUE	0.896863	0.587247	0.742055	shared	1457	peak_17762	k2
chr1	14112827	14114839	2013	TRUE	TRUE	0.896863	0.587247	0.742055	shared	1457	peak_17763	k2
chr1	14112827	14114839	2013	TRUE	TRUE	0.896863	0.587247	0.742055	shared	1457	peak_17761	k2
chr1	14112827	14114839	2013	TRUE	TRUE	0.896863	0.587247	0.742055	shared	1457	peak_17762	k2
chr1	14112827	14114839	2013	TRUE	TRUE	0.896863	0.587247	0.742055	shared	1457	peak_17763	k2
chr1	14112827	14114839	2013	TRUE	TRUE	0.896863	0.587247	0.742055	shared	1457	peak_17761	k2
chr1	14112827	14114839	2013	TRUE	TRUE	0.896863	0.587247	0.742055	shared	1457	peak_17762	k2
chr1	14112827	14114839	2013	TRUE	TRUE	0.896863	0.587247	0.742055	shared	1457	peak_17763	k2
chr1	14225897	14226160	264	FALSE	TRUE	0.000890764	0.183892	0.0923913	chip.specific	135	peak_85	k3
chr1	14265829	14266260	432	TRUE	FALSE	0.136837	-0.00713624	0.0648505	exo.specific	293	peak_8219	k3
chr1	14292265	14292922	658	FALSE	TRUE	0.00279192	0.568056	0.285424	chip.specific	334	peak_86	k4
chr1	14312465	14312905	441	FALSE	TRUE	-0.000216502	0.301027	0.150405	chip.specific	253	peak_87	k4
chr1	14452073	14452225	153	TRUE	FALSE	0.0909602	-0.0160223	0.037469	exo.specific	41	peak_8220	k3
chr1	14481996	14482921	926	TRUE	TRUE	0.084469	0.211774	0.148121	shared	301	peak_17764	k3
chr1	14613187	14613932	746	TRUE	TRUE	0.0379412	0.575185	0.306563	shared	355	peak_17765	k4
chr1	14650332	14651205	874	FALSE	TRUE	0.00544802	0.157225	0.0813367	chip.specific	743	peak_88	k3
chr1	14743195	14743789	595	FALSE	TRUE	0.0100649	0.273899	0.141982	chip.specific	149	peak_89	k4
chr1	14994204	14994336	133	TRUE	FALSE	0.274192	-0.0136839	0.130254	exo.specific	64	peak_8221	k3
chr1	15051634	15051828	195	TRUE	FALSE	0.112253	0.000667511	0.0564604	exo.specific	67	peak_8222	k3
chr1	15083564	15084472	909	TRUE	TRUE	0.775689	0.298134	0.536911	shared	304	peak_17766	k1
chr1	15263254	15264776	1523	TRUE	TRUE	0.876683	0.717919	0.797301	shared	798	peak_17767	k2
chr1	15469809	15470184	376	FALSE	TRUE	0.00062543	0.0999736	0.0502995	chip.specific	300	peak_90	k3
chr1	15643753	15644437	685	FALSE	TRUE	0.0202418	0.884137	0.452189	chip.specific	306	peak_91	k4
chr1	15651344	15651848	505	FALSE	TRUE	0.00429252	0.304913	0.154603	chip.specific	58	peak_92	k3
chr1	15677078	15677437	360	FALSE	TRUE	0.0022249	0.251033	0.126629	chip.specific	92	peak_93	k3
chr1	15706084	15706353	270	TRUE	FALSE	0.0802007	-0.00178774	0.0392065	exo.specific	168	peak_8223	k3
chr1	15727921	15728370	450	FALSE	TRUE	0.00953609	0.153777	0.0816565	chip.specific	411	peak_94	k3
chr1	15742573	15743538	966	TRUE	TRUE	1.02951	0.283195	0.656351	shared	613	peak_17768	k2
chr1	15789229	15789907	679	FALSE	TRUE	0.00333314	0.180606	0.0919697	chip.specific	387	peak_95	k3
chr1	15804576	15804728	153	TRUE	FALSE	0.240511	0.178559	0.209535	exo.specific	126	peak_8224	k4
chr1	15934293	15934618	326	TRUE	FALSE	0.428228	0.064661	0.246444	exo.specific	267	peak_8225	k3
chr1	15955805	15956020	216	TRUE	FALSE	0.288745	0.0386925	0.163719	exo.specific	112	peak_8226	k3
chr1	16021375	16021947	573	FALSE	TRUE	0.0155552	0.182058	0.0988067	chip.specific	127	peak_96	k3
chr1	16034755	16035149	395	TRUE	FALSE	0.189426	0.0021635	0.0957949	exo.specific	193	peak_8227	k3
chr1	16072073	16072202	130	TRUE	FALSE	0.350212	-0.0167144	0.166749	exo.specific	72	peak_8228	k3
chr1	16073546	16073760	215	TRUE	FALSE	0.387524	-0.00423246	0.191646	exo.specific	153	peak_8229	k3
chr1	16074150	16074328	179	TRUE	FALSE	0.255657	-0.0102713	0.122693	exo.specific	19	peak_8230	k3
chr1	16087095	16087626	532	TRUE	FALSE	0.353665	-0.0056201	0.174022	exo.specific	413	peak_8231	k3
chr1	16169784	16170162	379	FALSE	TRUE	0.000620479	0.665409	0.333015	chip.specific	175	peak_97	k3
chr1	16342941	16343100	160	TRUE	FALSE	0.610378	0.000348669	0.305363	exo.specific	79	peak_8232	k3
chr1	16381918	16382191	274	TRUE	FALSE	0.0962467	0.0168105	0.0565286	exo.specific	147	peak_8233	k3
chr1	16496518	16496660	143	TRUE	FALSE	0.143515	-0.0215584	0.0609782	exo.specific	12	peak_8234	k3
chr1	16519894	16520020	127	TRUE	FALSE	0.069834	0.062736	0.066285	exo.specific	32	peak_8235	k3
chr1	16711483	16711799	317	TRUE	FALSE	0.314174	0.0686061	0.19139	exo.specific	207	peak_8236	k3
chr1	16824043	16824312	270	FALSE	TRUE	0.0092532	0.452608	0.23093	chip.specific	204	peak_98	k4
chr1	16824678	16825019	342	FALSE	TRUE	0.00758433	0.507147	0.257366	chip.specific	182	peak_99	k4
chr1	16827017	16827338	322	FALSE	TRUE	-0.000296513	0.24236	0.121032	chip.specific	174	peak_100	k3
chr1	16887067	16887562	496	FALSE	TRUE	0.000474116	0.157638	0.0790563	chip.specific	440	peak_101	k3
chr1	16914903	16915068	166	TRUE	FALSE	0.202067	0.00436399	0.103215	exo.specific	73	peak_8237	k3
chr1	16952962	16954265	1304	TRUE	TRUE	0.577732	0.267444	0.422588	shared	400	peak_17769	k1
chr1	17145169	17145725	557	FALSE	TRUE	0.0103294	1.05871	0.534517	chip.specific	328	peak_102	k4
chr1	17235577	17236386	810	FALSE	TRUE	0.00407324	0.197071	0.100572	chip.specific	491	peak_103	k3
chr1	17243944	17244766	823	FALSE	TRUE	0.00412491	0.178996	0.0915606	chip.specific	318	peak_104	k3
chr1	17250010	17251046	1037	FALSE	TRUE	0.00641265	0.320471	0.163442	chip.specific	896	peak_105	k4
chr1	17293900	17294868	969	TRUE	TRUE	0.290177	0.171615	0.230896	shared	515	peak_17770	k3
chr1	17388950	17390119	1170	TRUE	TRUE	2.49399	1.33082	1.9124	shared	722	peak_17771	k1
chr1	17434265	17434710	446	FALSE	TRUE	0.0043331	0.148868	0.0766007	chip.specific	82	peak_106	k4
chr1	17466441	17466610	170	TRUE	FALSE	0.161092	0.18878	0.174936	exo.specific	90	peak_8238	k3
chr1	17531323	17531943	621	FALSE	TRUE	-0.000153747	0.166342	0.0830939	chip.specific	88	peak_107	k3
chr1	17686792	17687620	829	FALSE	TRUE	0.00790645	0.297736	0.152821	chip.specific	334	peak_108	k4
chr1	17704647	17705488	842	TRUE	FALSE	0.633392	0.267817	0.450605	exo.specific	585	peak_8239	k2
chr1	17903080	17904439	1360	TRUE	TRUE	0.180904	0.190473	0.185689	shared	697	peak_17772	k3
chr1	17921708	17922757	1050	TRUE	TRUE	0.804753	0.766689	0.785721	shared	585	peak_17773	k2
chr1	17931668	17932970	1303	FALSE	TRUE	0.0110756	0.293604	0.15234	chip.specific	655	peak_109	k4
chr1	17935214	17935758	545	FALSE	TRUE	-0.000606677	0.113682	0.0565376	chip.specific	318	peak_110	k3
chr1	17943670	17943939	270	TRUE	FALSE	0.0711114	-0.00777219	0.0316696	exo.specific	201	peak_8240	k3
chr1	18030289	18030636	348	FALSE	TRUE	0.000675752	0.254299	0.127487	chip.specific	207	peak_111	k3
chr1	18047721	18047982	262	FALSE	TRUE	0.0288029	0.174379	0.101591	chip.specific	172	peak_112	k3
chr1	18078131	18079224	1094	TRUE	FALSE	0.421851	0.0927082	0.25728	exo.specific	690	peak_8241	k2
chr1	18269001	18270228	1228	FALSE	TRUE	0.000688249	0.320519	0.160604	chip.specific	218	peak_113	k4
chr1	18472760	18473183	424	TRUE	TRUE	0.20373	0.259527	0.231629	shared	196	peak_17774	k3
chr1	18491987	18492276	290	FALSE	TRUE	0.00276194	0.22754	0.115151	chip.specific	162	peak_114	k3
chr1	18536324	18539171	2848	TRUE	TRUE	1.87072	0.992057	1.43139	shared	1818	peak_17775	k1
chr1	18658624	18659622	999	TRUE	TRUE	0.189934	0.462033	0.325984	shared	634	peak_17776	k2
chr1	18816633	18816758	126	TRUE	FALSE	0.181598	0.0106133	0.0961054	exo.specific	92	peak_8242	k3
chr1	18831063	18831428	366	FALSE	TRUE	0.00128504	0.215	0.108142	chip.specific	255	peak_115	k3
chr1	18944010	18944264	255	TRUE	FALSE	0.208132	-0.014493	0.0968197	exo.specific	116	peak_8243	k3
chr1	19126013	19126142	130	TRUE	FALSE	0.301941	0.0445738	0.173258	exo.specific	90	peak_8244	k3
chr1	19131223	19131466	244	TRUE	FALSE	0.292349	0.00844959	0.150399	exo.specific	174	peak_8245	k3
chr1	19131634	19132175	542	TRUE	FALSE	0.752086	0.213819	0.482952	exo.specific	396	peak_8246	k2
chr1	19371932	19373846	1915	TRUE	TRUE	0.521783	0.700141	0.610962	shared	550	peak_17777	k2
chr1	19399128	19399277	150	TRUE	FALSE	0.290927	0.10809	0.199508	exo.specific	131	peak_8247	k3
chr1	19440529	19440703	175	TRUE	FALSE	0.264734	0.0367202	0.150727	exo.specific	65	peak_8248	k3
chr1	19449523	19449697	175	TRUE	FALSE	0.486346	0.146985	0.316665	exo.specific	128	peak_8249	k3
chr1	19449915	19450227	313	FALSE	TRUE	0.269806	0.704729	0.487267	chip.specific	125	peak_116	k3
chr1	19692533	19692695	163	TRUE	FALSE	0.174816	0.0374866	0.106151	exo.specific	114	peak_8250	k3
chr1	19692879	19693459	581	TRUE	FALSE	0.33431	0.0355467	0.184928	exo.specific	87	peak_8251	k3
chr1	19799755	19799957	203	TRUE	FALSE	0.238679	0.15489	0.196784	exo.specific	50	peak_8252	k3
chr1	19838941	19839471	531	TRUE	FALSE	0.554425	0.026792	0.290609	exo.specific	309	peak_8253	k3
chr1	19839793	19840195	403	TRUE	FALSE	0.32533	0.134199	0.229765	exo.specific	315	peak_8254	k3
chr1	19998746	19999581	836	TRUE	TRUE	0.356715	0.535057	0.445886	shared	232	peak_17778	k3
chr1	19998746	19999581	836	TRUE	TRUE	0.356715	0.535057	0.445886	shared	232	peak_17779	k2
chr1	19998746	19999581	836	TRUE	TRUE	0.356715	0.535057	0.445886	shared	232	peak_17778	k3
chr1	19998746	19999581	836	TRUE	TRUE	0.356715	0.535057	0.445886	shared	232	peak_17779	k2
chr1	19998746	19999581	836	TRUE	TRUE	0.356715	0.535057	0.445886	shared	546	peak_17778	k3
chr1	19998746	19999581	836	TRUE	TRUE	0.356715	0.535057	0.445886	shared	546	peak_17779	k2
chr1	19998746	19999581	836	TRUE	TRUE	0.356715	0.535057	0.445886	shared	546	peak_17778	k3
chr1	19998746	19999581	836	TRUE	TRUE	0.356715	0.535057	0.445886	shared	546	peak_17779	k2
chr1	20028318	20028459	142	TRUE	FALSE	0.194357	0.0094174	0.101887	exo.specific	83	peak_8255	k3
chr1	20127149	20127286	138	TRUE	FALSE	0.143923	-0.00188359	0.0710196	exo.specific	93	peak_8256	k3
chr1	20283350	20285172	1823	TRUE	TRUE	1.72655	0.997143	1.36184	shared	564	peak_17780	k2
chr1	20283350	20285172	1823	TRUE	TRUE	1.72655	0.997143	1.36184	shared	564	peak_17781	k1
chr1	20283350	20285172	1823	TRUE	TRUE	1.72655	0.997143	1.36184	shared	564	peak_17780	k2
chr1	20283350	20285172	1823	TRUE	TRUE	1.72655	0.997143	1.36184	shared	564	peak_17781	k1
chr1	20283350	20285172	1823	TRUE	TRUE	1.72655	0.997143	1.36184	shared	940	peak_17780	k2
chr1	20283350	20285172	1823	TRUE	TRUE	1.72655	0.997143	1.36184	shared	940	peak_17781	k1
chr1	20283350	20285172	1823	TRUE	TRUE	1.72655	0.997143	1.36184	shared	940	peak_17780	k2
chr1	20283350	20285172	1823	TRUE	TRUE	1.72655	0.997143	1.36184	shared	940	peak_17781	k1
chr1	20321391	20321577	187	TRUE	FALSE	0.471285	0.0463812	0.258833	exo.specific	131	peak_8257	k3
chr1	20431493	20433888	2396	TRUE	TRUE	1.72478	0.954041	1.33941	shared	1122	peak_17782	k1
chr1	20451988	20452269	282	FALSE	TRUE	-0.00117248	0.118216	0.0585218	chip.specific	155	peak_117	k3
chr1	20486127	20487503	1377	TRUE	TRUE	0.607509	0.483197	0.545353	shared	574	peak_17783	k2
chr1	20487638	20487815	178	TRUE	FALSE	0.528511	0.0558212	0.292166	exo.specific	117	peak_8258	k3
chr1	20500460	20500768	309	TRUE	FALSE	0.0987803	-0.00354541	0.0476174	exo.specific	154	peak_8259	k3
chr1	20574533	20575319	787	TRUE	FALSE	0.632935	0.114171	0.373553	exo.specific	113	peak_8260	k3
chr1	20867530	20867819	290	FALSE	TRUE	0.0016218	0.228565	0.115093	chip.specific	266	peak_118	k4
chr1	20930324	20930574	251	TRUE	FALSE	0.153369	-0.0110985	0.0711352	exo.specific	96	peak_8261	k3
chr1	20954939	20955380	442	FALSE	TRUE	-0.000748052	0.342575	0.170913	chip.specific	383	peak_119	k4
chr1	21169708	21169859	152	TRUE	FALSE	0.0701434	-0.0201596	0.0249919	exo.specific	125	peak_8262	k3
chr1	21200900	21202205	1306	TRUE	TRUE	1.52375	1.30451	1.41413	shared	799	peak_17784	k1
chr1	21253878	21254517	640	FALSE	TRUE	0.0158441	0.387953	0.201898	chip.specific	250	peak_120	k4
chr1	21255722	21257194	1473	FALSE	TRUE	0.0192453	0.547793	0.283519	chip.specific	909	peak_121	k4
chr1	21287700	21287823	124	TRUE	FALSE	0.121359	0.00059986	0.0609794	exo.specific	21	peak_8263	k3
chr1	21632771	21632944	174	TRUE	FALSE	0.0715785	0.0949954	0.0832869	exo.specific	110	peak_8264	k3
chr1	21999316	21999481	166	TRUE	FALSE	0.421484	0.00816787	0.214826	exo.specific	27	peak_8265	k3
chr1	22092903	22093042	140	TRUE	FALSE	0.222745	0.0185726	0.120659	exo.specific	121	peak_8266	k3
chr1	22152843	22153414	572	TRUE	TRUE	0.645662	0.177669	0.411665	shared	251	peak_17785	k3
chr1	22270735	22270867	133	TRUE	FALSE	0.0666836	-0.00698178	0.0298509	exo.specific	8	peak_8267	k3
chr1	22282795	22283065	271	FALSE	TRUE	-0.00122007	0.362532	0.180656	chip.specific	141	peak_122	k3
chr1	22283151	22283309	159	TRUE	FALSE	0.19049	0.213521	0.202005	exo.specific	90	peak_8268	k3
chr1	22466576	22468112	1537	FALSE	TRUE	0.0124873	0.320329	0.166408	chip.specific	241	peak_123	k4
chr1	22838419	22838578	160	TRUE	FALSE	0.144478	0.0386542	0.091566	exo.specific	96	peak_8269	k3
chr1	22873157	22874262	1106	TRUE	TRUE	0.167168	0.289815	0.228491	shared	1059	peak_17786	k2
chr1	22922028	22922704	677	TRUE	TRUE	0.45165	0.261271	0.35646	shared	260	peak_17787	k3
chr1	22997555	22998304	750	FALSE	TRUE	0.00333115	0.123765	0.0635479	chip.specific	65	peak_124	k3
chr1	23250348	23250528	181	TRUE	FALSE	0.0179841	-0.0046166	0.00668374	exo.specific	14	peak_8270	k3
chr1	23306354	23307972	1619	TRUE	TRUE	0.83079	0.913987	0.872388	shared	723	peak_17788	k2
chr1	23372889	23373389	501	FALSE	TRUE	0.000938769	0.307384	0.154162	chip.specific	93	peak_125	k3
chr1	23639375	23639757	383	FALSE	TRUE	0.000613999	0.196389	0.0985015	chip.specific	182	peak_126	k3
chr1	23707214	23707341	128	TRUE	FALSE	0.0254306	0.00536899	0.0153998	exo.specific	63	peak_8271	k3
chr1	23885368	23885582	215	TRUE	FALSE	0.335952	0.0669465	0.201449	exo.specific	31	peak_8272	k3
chr1	23970983	23971421	439	FALSE	TRUE	0.0171899	0.227561	0.122375	chip.specific	213	peak_127	k4
chr1	24347491	24347818	328	FALSE	TRUE	0.00416696	0.107526	0.0558464	chip.specific	172	peak_128	k3
chr1	24496370	24497028	659	TRUE	FALSE	0.66753	0.23535	0.45144	exo.specific	268	peak_8273	k2
chr1	24645284	24645509	226	TRUE	FALSE	0.217933	0.207909	0.212921	exo.specific	7	peak_8274	k3
chr1	24645576	24646244	669	FALSE	TRUE	0.109581	0.254041	0.181811	chip.specific	6	peak_129	k3
chr1	24721342	24722066	725	TRUE	FALSE	0.424281	0.0976513	0.260966	exo.specific	190	peak_8275	k3
chr1	24724664	24725019	356	FALSE	TRUE	0.066255	0.121449	0.0938521	chip.specific	118	peak_130	k3
chr1	24776513	24776780	268	FALSE	TRUE	0.00263241	0.211916	0.107274	chip.specific	113	peak_131	k3
chr1	24877805	24878070	266	FALSE	TRUE	0.000884067	0.177761	0.0893228	chip.specific	116	peak_132	k3
chr1	24894763	24894979	217	TRUE	FALSE	0.0667406	0.0136086	0.0401746	exo.specific	37	peak_8276	k3
chr1	24901554	24902180	627	FALSE	TRUE	0.00594169	0.163565	0.0847533	chip.specific	496	peak_133	k3
chr1	25012933	25013311	379	FALSE	TRUE	0.00597151	0.601117	0.303544	chip.specific	154	peak_134	k4
chr1	25119804	25120902	1099	TRUE	TRUE	1.5861	1.05264	1.31937	shared	426	peak_17789	k1
chr1	25181247	25182444	1198	FALSE	TRUE	0.00255773	0.397609	0.200084	chip.specific	861	peak_135	k4
chr1	25228259	25228921	663	FALSE	TRUE	0.00326957	0.534696	0.268983	chip.specific	479	peak_136	k3
chr1	25404921	25405119	199	TRUE	FALSE	0.309387	-0.00419898	0.152594	exo.specific	93	peak_8277	k3
chr1	25525658	25526519	862	TRUE	TRUE	0.576331	0.563926	0.570128	shared	602	peak_17790	k2
chr1	25590858	25591487	630	TRUE	TRUE	1.41301	0.988326	1.20067	shared	339	peak_17791	k2
chr1	25591672	25591875	204	TRUE	FALSE	0.385295	0.20839	0.296842	exo.specific	46	peak_8278	k3
chr1	25662059	25663853	1795	TRUE	TRUE	1.55048	1.39269	1.47159	shared	943	peak_17792	k1
chr1	25887683	25888981	1299	TRUE	TRUE	0.013689	0.268716	0.141203	shared	886	peak_17793	k4
chr1	26274563	26274746	184	TRUE	FALSE	0.0805074	0.0145356	0.0475215	exo.specific	40	peak_8279	k3
chr1	26472913	26473038	126	TRUE	FALSE	0.35608	0.00795994	0.18202	exo.specific	26	peak_8280	k3
chr1	27139826	27140226	401	TRUE	TRUE	1.0016	0.602874	0.802237	shared	244	peak_17794	k1
chr1	27159140	27160759	1620	TRUE	TRUE	1.61211	0.666896	1.1395	shared	717	peak_17795	k1
chr1	27162779	27163290	512	FALSE	TRUE	0.0059847	0.108241	0.0571128	chip.specific	450	peak_137	k3
chr1	27171320	27171482	163	TRUE	FALSE	0.0908794	-0.00763375	0.0416228	exo.specific	114	peak_8281	k3
chr1	27194154	27194898	745	TRUE	FALSE	1.17703	0.141522	0.659276	exo.specific	383	peak_8282	k2
chr1	27755157	27756119	963	TRUE	TRUE	0.67972	1.00275	0.841237	shared	435	peak_17796	k2
chr1	27993683	27993921	239	TRUE	FALSE	0.0756003	-0.00489504	0.0353526	exo.specific	124	peak_8283	k3
chr1	28191810	28193029	1220	TRUE	TRUE	1.48235	0.939028	1.21069	shared	678	peak_17797	k1
chr1	28249627	28249753	127	TRUE	FALSE	0.135213	0.0133085	0.0742607	exo.specific	7	peak_8284	k3
chr1	28287224	28289676	2453	TRUE	TRUE	1.29972	1.08367	1.19169	shared	910	peak_17798	k1
chr1	28456828	28457045	218	TRUE	FALSE	0.15798	-0.0111597	0.0734099	exo.specific	92	peak_8285	k3
chr1	28855354	28855755	402	TRUE	FALSE	0.100805	-0.00540517	0.0477	exo.specific	38	peak_8286	k3
chr1	28908977	28909116	140	TRUE	FALSE	0.095365	0.00517444	0.0502697	exo.specific	54	peak_8287	k3
chr1	28959203	28959335	133	TRUE	FALSE	0.0244746	-0.0138237	0.00532542	exo.specific	66	peak_8288	k3
chr1	29333414	29333553	140	TRUE	FALSE	0.235552	-0.00610138	0.114725	exo.specific	59	peak_8289	k3
chr1	29368263	29368817	555	TRUE	FALSE	0.289956	0.0999217	0.194939	exo.specific	289	peak_8290	k3
chr1	29585917	29586258	342	TRUE	FALSE	0.470823	0.0450733	0.257948	exo.specific	127	peak_8291	k3
chr1	29596903	29597047	145	TRUE	FALSE	0.112245	0.00243388	0.0573397	exo.specific	72	peak_8292	k3
chr1	29703442	29704439	998	TRUE	TRUE	1.562	0.692152	1.12708	shared	365	peak_17799	k2
chr1	29738258	29738385	128	TRUE	FALSE	0.127153	0.14437	0.135761	exo.specific	11	peak_8293	k3
chr1	29894949	29895093	145	TRUE	FALSE	0.286973	0.247201	0.267087	exo.specific	70	peak_8294	k3
chr1	29978333	29978866	534	FALSE	TRUE	0.00529776	0.230968	0.118133	chip.specific	212	peak_138	k3
chr1	30042264	30043390	1127	TRUE	TRUE	1.48933	0.306184	0.897759	shared	332	peak_17800	k2
chr1	30059596	30059733	138	TRUE	FALSE	0.0235878	-0.00672882	0.0084295	exo.specific	68	peak_8295	k3
chr1	30066306	30066613	308	FALSE	TRUE	-0.0010735	0.303786	0.151356	chip.specific	237	peak_139	k3
chr1	30066854	30067284	431	TRUE	FALSE	0.896303	0.259104	0.577704	exo.specific	155	peak_8296	k2
chr1	30067426	30067582	157	TRUE	FALSE	0.771994	0.303068	0.537531	exo.specific	68	peak_8297	k2
chr1	30211981	30212203	223	TRUE	FALSE	0.0981587	0.00441416	0.0512864	exo.specific	25	peak_8298	k3
chr1	30301558	30301982	425	FALSE	TRUE	0.00165996	0.171781	0.0867205	chip.specific	104	peak_140	k3
chr1	30310052	30311303	1252	TRUE	TRUE	0.661226	0.255811	0.458519	shared	860	peak_17801	k2
chr1	30333202	30333581	380	TRUE	FALSE	0.125765	0.00391061	0.0648377	exo.specific	70	peak_8299	k3
chr1	30371147	30371502	356	TRUE	FALSE	0.453236	0.0583775	0.255807	exo.specific	209	peak_8300	k3
chr1	30371678	30371905	228	TRUE	FALSE	0.169259	0.0825976	0.125928	exo.specific	49	peak_8301	k3
chr1	30455425	30455815	391	FALSE	TRUE	-0.000845624	0.117228	0.0581911	chip.specific	3	peak_141	k3
chr1	30541966	30542904	939	FALSE	TRUE	0.0180842	0.185207	0.101645	chip.specific	569	peak_142	k3
chr1	30548705	30549342	638	FALSE	TRUE	0.0283898	0.36821	0.1983	chip.specific	291	peak_143	k4
chr1	30665918	30667171	1254	TRUE	TRUE	0.595008	0.665942	0.630475	shared	766	peak_17802	k2
chr1	30730504	30730718	215	TRUE	FALSE	0.486053	0.0152902	0.250672	exo.specific	124	peak_8302	k3
chr1	30761192	30761533	342	TRUE	FALSE	0.332868	0.0105354	0.171701	exo.specific	177	peak_8303	k3
chr1	30853747	30854471	725	TRUE	TRUE	0.932662	0.987878	0.96027	shared	216	peak_17803	k2
chr1	30875632	30876114	483	FALSE	TRUE	0.00165831	0.325299	0.163479	chip.specific	469	peak_144	k3
chr1	30894464	30894748	285	TRUE	FALSE	0.15245	0.0485489	0.100499	exo.specific	140	peak_8304	k3
chr1	30909095	30909557	463	FALSE	TRUE	-0.000206214	0.195308	0.0975508	chip.specific	123	peak_145	k3
chr1	31075152	31076598	1447	TRUE	TRUE	1.53477	1.04659	1.29068	shared	600	peak_17804	k1
chr1	31300804	31300951	148	TRUE	FALSE	0.431936	0.180074	0.306005	exo.specific	103	peak_8305	k3
chr1	31345872	31346021	150	TRUE	FALSE	0.187763	0.00705823	0.0974106	exo.specific	36	peak_8306	k3
chr1	31454808	31455093	286	TRUE	FALSE	0.252217	0.0926014	0.172409	exo.specific	139	peak_8307	k3
chr1	31471464	31471591	128	TRUE	FALSE	0.18318	0.0105927	0.0968865	exo.specific	0	peak_8308	k3
chr1	31700396	31702156	1761	TRUE	TRUE	1.36386	1.22225	1.29306	shared	718	peak_17805	k1
chr1	31795453	31795601	149	TRUE	FALSE	0.280847	-0.0142087	0.133319	exo.specific	77	peak_8309	k3
chr1	32072787	32075250	2464	TRUE	TRUE	1.43475	0.930334	1.18254	shared	1239	peak_17806	k1
chr1	32081570	32081717	148	TRUE	FALSE	0.150135	-0.0100381	0.0700486	exo.specific	85	peak_8310	k3
chr1	32378248	32378683	436	TRUE	FALSE	0.61744	0.0261551	0.321798	exo.specific	171	peak_8311	k3
chr1	32485713	32486010	298	TRUE	FALSE	0.11335	0.00698082	0.0601653	exo.specific	45	peak_8312	k3
chr1	32665712	32666814	1103	TRUE	TRUE	0.980637	0.468039	0.724338	shared	286	peak_17807	k2
chr1	32667081	32667694	614	FALSE	TRUE	0.0967314	0.116998	0.106865	chip.specific	227	peak_146	k3
chr1	32852250	32852457	208	TRUE	FALSE	0.151056	0.0128583	0.081957	exo.specific	67	peak_8313	k3
chr1	33018768	33020185	1418	TRUE	TRUE	1.76197	1.10946	1.43572	shared	925	peak_17808	k1
chr1	33045690	33046307	618	TRUE	TRUE	0.236274	0.192963	0.214618	shared	426	peak_17809	k3
chr1	33046445	33046688	244	TRUE	FALSE	0.222936	0.116076	0.169506	exo.specific	70	peak_8314	k3
chr1	33065585	33065834	250	TRUE	FALSE	0.247212	0.0524481	0.14983	exo.specific	88	peak_8315	k3
chr1	33256079	33257444	1366	TRUE	TRUE	0.245008	0.300008	0.272508	shared	850	peak_17810	k3
chr1	33276233	33276511	279	FALSE	TRUE	-0.00118509	0.183191	0.0910032	chip.specific	240	peak_147	k3
chr1	33326544	33327068	525	TRUE	FALSE	0.148903	0.00424581	0.0765745	exo.specific	268	peak_8316	k3
chr1	33407051	33409462	2412	TRUE	TRUE	1.6608	0.659723	1.16026	shared	1331	peak_17811	k2
chr1	33555593	33555887	295	FALSE	TRUE	0.00846903	0.221732	0.115101	chip.specific	140	peak_148	k4
chr1	33826011	33826769	759	TRUE	TRUE	0.0394019	0.206495	0.122949	shared	481	peak_17812	k3
chr1	33838746	33839208	463	FALSE	TRUE	0.0449287	0.576816	0.310873	chip.specific	251	peak_149	k3
chr1	33894815	33895151	337	TRUE	FALSE	0.163092	-0.0155957	0.0737484	exo.specific	156	peak_8317	k3
chr1	34102883	34103234	352	FALSE	TRUE	-0.000271242	0.612192	0.30596	chip.specific	183	peak_150	k4
chr1	34230337	34230721	385	TRUE	FALSE	0.0862661	-0.0127346	0.0367657	exo.specific	256	peak_8318	k3
chr1	34341835	34342019	185	TRUE	FALSE	0.0685937	-0.0117453	0.0284242	exo.specific	8	peak_8319	k3
chr1	34417739	34418059	321	TRUE	FALSE	0.586136	0.0941915	0.340164	exo.specific	222	peak_8320	k2
chr1	34418215	34418476	262	TRUE	FALSE	0.442976	0.173529	0.308253	exo.specific	13	peak_8321	k3
chr1	34569721	34570278	558	FALSE	TRUE	0.0113249	0.432982	0.222153	chip.specific	261	peak_151	k3
chr1	34859681	34860256	576	FALSE	TRUE	0.00376341	1.01504	0.509404	chip.specific	346	peak_152	k4
chr1	34996153	34996473	321	FALSE	TRUE	0.000732591	0.302187	0.15146	chip.specific	109	peak_153	k3
chr1	34997528	34997818	291	FALSE	TRUE	-0.0003281	0.134281	0.0669764	chip.specific	174	peak_154	k3
chr1	35017440	35018042	603	FALSE	TRUE	0.043259	0.547921	0.29559	chip.specific	187	peak_155	k3
chr1	35232297	35233824	1528	FALSE	TRUE	0.00172647	0.284196	0.142961	chip.specific	256	peak_156	k4
chr1	35272858	35273079	222	TRUE	FALSE	0.12134	0.0834078	0.102374	exo.specific	194	peak_8322	k3
chr1	35371403	35371537	135	TRUE	FALSE	0.0307523	-0.0229737	0.00388927	exo.specific	66	peak_8323	k3
chr1	35412937	35413137	201	TRUE	FALSE	0.176971	0.0227308	0.0998507	exo.specific	105	peak_8324	k3
chr1	35413951	35414343	393	TRUE	FALSE	0.347295	0.0401693	0.193732	exo.specific	98	peak_8325	k3
chr1	35867874	35868170	297	TRUE	FALSE	0.280209	0.00687912	0.143544	exo.specific	131	peak_8326	k3
chr1	35878204	35878507	304	FALSE	TRUE	0.04329	0.721195	0.382242	chip.specific	148	peak_157	k4
chr1	36014155	36014454	300	FALSE	TRUE	0.0221664	0.512588	0.267377	chip.specific	51	peak_158	k4
chr1	36054334	36054846	513	FALSE	TRUE	0.00790659	0.430814	0.21936	chip.specific	464	peak_159	k4
chr1	36240054	36240218	165	TRUE	FALSE	0.165261	0.0409718	0.103116	exo.specific	46	peak_8327	k3
chr1	36287337	36287676	340	TRUE	FALSE	0.249072	-0.00639082	0.12134	exo.specific	129	peak_8328	k3
chr1	36610375	36611153	779	TRUE	FALSE	0.381552	0.0290628	0.205307	exo.specific	292	peak_8329	k3
chr1	36751097	36751299	203	TRUE	FALSE	0.261917	0.00832603	0.135122	exo.specific	138	peak_8330	k3
chr1	36767453	36767905	453	FALSE	TRUE	0.00551515	1.34407	0.674794	chip.specific	240	peak_160	k4
chr1	36956640	36957925	1286	TRUE	TRUE	0.752745	1.49392	1.12333	shared	554	peak_17813	k2
chr1	36982362	36982704	343	FALSE	TRUE	0.0056343	0.808723	0.407179	chip.specific	211	peak_161	k4
chr1	36987622	36988040	419	FALSE	TRUE	0.0142927	0.537126	0.275709	chip.specific	229	peak_162	k4
chr1	37072049	37072239	191	TRUE	FALSE	0.132146	-0.00622257	0.062962	exo.specific	77	peak_8331	k3
chr1	37280277	37280409	133	TRUE	FALSE	0.265684	-0.00153495	0.132074	exo.specific	13	peak_8332	k3
chr1	37556375	37556499	125	TRUE	FALSE	0.144548	-0.00965686	0.0674455	exo.specific	13	peak_8333	k3
chr1	37928316	37928575	260	FALSE	TRUE	0.000904468	0.371727	0.186316	chip.specific	158	peak_163	k3
chr1	37931291	37931551	261	TRUE	FALSE	0.119115	-0.00199186	0.0585614	exo.specific	97	peak_8334	k3
chr1	37979794	37979955	162	TRUE	FALSE	0.124053	0.00470129	0.0643769	exo.specific	125	peak_8335	k3
chr1	38495949	38496156	208	TRUE	FALSE	0.0841473	-0.0104465	0.0368504	exo.specific	67	peak_8336	k3
chr1	38540896	38541272	377	TRUE	FALSE	0.057185	-0.00374343	0.0267208	exo.specific	43	peak_8337	k3
chr1	38708565	38708690	126	TRUE	FALSE	0.0872413	0.0285961	0.0579187	exo.specific	92	peak_8338	k3
chr1	39044244	39044426	183	TRUE	FALSE	0.109817	-0.00649459	0.0516612	exo.specific	55	peak_8339	k3
chr1	39291693	39292009	317	FALSE	TRUE	0.000741835	0.314026	0.157384	chip.specific	299	peak_164	k3
chr1	39727696	39728285	590	TRUE	TRUE	0.194943	0.981358	0.588151	shared	281	peak_17814	k3
chr1	40048296	40048441	146	TRUE	FALSE	0.119881	-0.0101756	0.0548528	exo.specific	105	peak_8340	k3
chr1	40126715	40127027	313	TRUE	FALSE	0.0340632	-0.00355951	0.0152519	exo.specific	102	peak_8341	k3
chr1	40168597	40168743	147	TRUE	FALSE	0.0847256	-0.014655	0.0350353	exo.specific	54	peak_8342	k3
chr1	40194669	40196013	1345	TRUE	TRUE	0.960331	1.09772	1.02903	shared	709	peak_17815	k2
chr1	40916593	40916768	176	TRUE	FALSE	0.29379	-0.00685856	0.143466	exo.specific	81	peak_8343	k3
chr1	41077442	41077585	144	TRUE	FALSE	0.0740402	0.0136716	0.0438559	exo.specific	97	peak_8344	k3
chr1	41131043	41131387	345	FALSE	TRUE	-0.000276745	0.338819	0.169271	chip.specific	131	peak_165	k3
chr1	41131799	41132198	400	FALSE	TRUE	0.000937116	0.279742	0.140339	chip.specific	94	peak_166	k3
chr1	41321976	41322153	178	TRUE	FALSE	0.181551	-0.0122072	0.0846717	exo.specific	53	peak_8345	k3
chr1	41390078	41390814	737	FALSE	TRUE	0.0113261	0.31948	0.165403	chip.specific	335	peak_167	k4
chr1	41679767	41679970	204	TRUE	FALSE	0.163959	0.0549886	0.109474	exo.specific	61	peak_8346	k3
chr1	41726515	41726645	131	TRUE	FALSE	0.210677	0.00765613	0.109166	exo.specific	46	peak_8347	k3
chr1	42030970	42031094	125	TRUE	FALSE	0.189458	-0.0117364	0.0888609	exo.specific	60	peak_8348	k3
chr1	42056686	42057094	409	FALSE	TRUE	0.0140672	0.356457	0.185262	chip.specific	146	peak_168	k3
chr1	42058012	42058303	292	FALSE	TRUE	0.00775069	0.342756	0.175253	chip.specific	98	peak_169	k3
chr1	42058573	42059361	789	TRUE	TRUE	0.0360505	0.402606	0.219328	shared	221	peak_17816	k4
chr1	42143419	42143550	132	TRUE	FALSE	0.184421	0.0340493	0.109235	exo.specific	59	peak_8349	k3
chr1	42334192	42335586	1395	TRUE	TRUE	0.977435	1.03187	1.00465	shared	718	peak_17817	k2
chr1	42436544	42437025	482	FALSE	TRUE	0.0137965	0.349632	0.181714	chip.specific	231	peak_170	k4
chr1	42765365	42765519	155	TRUE	FALSE	0.0210008	-0.0140186	0.0034911	exo.specific	77	peak_8350	k3
chr1	42972558	42972934	377	FALSE	TRUE	0.00212457	0.125719	0.0639218	chip.specific	263	peak_171	k3
chr1	43226437	43226752	316	TRUE	FALSE	0.310541	0.00446726	0.157504	exo.specific	223	peak_8351	k3
chr1	43264645	43264920	276	FALSE	TRUE	0.015548	0.655607	0.335577	chip.specific	173	peak_172	k3
chr1	43747059	43747612	554	FALSE	TRUE	0.00127344	0.149549	0.0754112	chip.specific	250	peak_173	k3
chr1	43854733	43855006	274	TRUE	FALSE	0.278763	0.0516502	0.165207	exo.specific	46	peak_8352	k3
chr1	43906168	43906379	212	TRUE	FALSE	0.169348	0.0063956	0.0878717	exo.specific	173	peak_8353	k3
chr1	44026964	44027569	606	FALSE	TRUE	0.0269304	0.619865	0.323398	chip.specific	308	peak_174	k3
chr1	44245534	44245715	182	TRUE	FALSE	0.250918	0.0388795	0.144899	exo.specific	45	peak_8354	k3
chr1	44267725	44267894	170	TRUE	FALSE	0.209242	0.00251351	0.105878	exo.specific	54	peak_8355	k3
chr1	44284217	44284540	324	FALSE	TRUE	0.0353789	0.237768	0.136574	chip.specific	187	peak_175	k3
chr1	44285011	44285612	602	TRUE	FALSE	0.484642	0.0317152	0.258179	exo.specific	339	peak_8356	k3
chr1	44374947	44375572	626	TRUE	FALSE	0.800096	-0.00394508	0.398075	exo.specific	192	peak_8357	k2
chr1	44395303	44395655	353	FALSE	TRUE	0.00066618	0.162729	0.0816978	chip.specific	190	peak_176	k3
chr1	44461295	44461452	158	TRUE	FALSE	0.078827	-0.00787532	0.0354758	exo.specific	92	peak_8358	k3
chr1	44480292	44482258	1967	TRUE	TRUE	1.96287	0.771886	1.36738	shared	603	peak_17818	k1
chr1	44480292	44482258	1967	TRUE	TRUE	1.96287	0.771886	1.36738	shared	603	peak_17819	k1
chr1	44480292	44482258	1967	TRUE	TRUE	1.96287	0.771886	1.36738	shared	1198	peak_17818	k1
chr1	44480292	44482258	1967	TRUE	TRUE	1.96287	0.771886	1.36738	shared	1198	peak_17819	k1
chr1	44490778	44491676	899	TRUE	FALSE	0.741228	0.161137	0.451183	exo.specific	594	peak_8359	k2
chr1	44511779	44512087	309	FALSE	TRUE	-0.000308988	0.316987	0.158339	chip.specific	143	peak_177	k3
chr1	44519881	44520061	181	TRUE	FALSE	0.080015	-0.00851619	0.0357494	exo.specific	55	peak_8360	k3
chr1	44568134	44568771	638	FALSE	TRUE	-0.000149651	0.304547	0.152199	chip.specific	381	peak_178	k3
chr1	44608098	44609003	906	TRUE	TRUE	0.735241	0.0901141	0.412678	shared	340	peak_17820	k2
chr1	44613451	44613952	502	FALSE	TRUE	0.000936899	0.232595	0.116766	chip.specific	105	peak_179	k4
chr1	44692479	44693430	952	TRUE	TRUE	0.695748	0.341359	0.518553	shared	450	peak_17821	k2
chr1	44757122	44757467	346	TRUE	FALSE	0.188709	0.00891107	0.09881	exo.specific	32	peak_8361	k3
chr1	44821387	44821549	163	TRUE	FALSE	0.526207	0.0782767	0.302242	exo.specific	69	peak_8362	k4
chr1	44903560	44903895	336	TRUE	FALSE	0.854146	0.214685	0.534416	exo.specific	50	peak_8363	k3
chr1	44959286	44961348	2063	TRUE	TRUE	1.81163	0.623455	1.21754	shared	945	peak_17822	k1
chr1	45165482	45165668	187	TRUE	FALSE	0.181143	0.0124151	0.0967789	exo.specific	12	peak_8364	k3
chr1	45205207	45205927	721	TRUE	FALSE	0.779088	0.1986	0.488844	exo.specific	217	peak_8365	k2
chr1	45236457	45236933	477	TRUE	FALSE	0.253494	0.112757	0.183126	exo.specific	203	peak_8366	k3
chr1	45358064	45358332	269	FALSE	TRUE	0.00174841	0.462506	0.232127	chip.specific	132	peak_180	k4
chr1	45558409	45558553	145	TRUE	FALSE	0.149339	0.120783	0.135061	exo.specific	33	peak_8367	k3
chr1	45594282	45594420	139	TRUE	FALSE	0.0638052	-0.0241827	0.0198112	exo.specific	32	peak_8368	k3
chr1	45612649	45612839	191	TRUE	FALSE	0.211434	0.00554314	0.108489	exo.specific	100	peak_8369	k3
chr1	45654419	45654699	281	TRUE	FALSE	0.390353	0.0896224	0.239988	exo.specific	139	peak_8370	k3
chr1	45654867	45655119	253	TRUE	FALSE	0.297052	-0.00946884	0.143791	exo.specific	138	peak_8371	k3
chr1	45795084	45795416	333	FALSE	TRUE	0.0145857	1.10523	0.559908	chip.specific	242	peak_181	k4
chr1	46313709	46313875	167	TRUE	FALSE	0.151138	-0.00544898	0.0728443	exo.specific	57	peak_8372	k3
chr1	46314020	46314204	185	TRUE	FALSE	0.120108	-0.00491881	0.0575947	exo.specific	142	peak_8373	k3
chr1	46448163	46450040	1878	TRUE	TRUE	1.67188	1.31296	1.49242	shared	1276	peak_17823	k1
chr1	46540663	46541033	371	FALSE	TRUE	-0.00089121	0.130155	0.0646319	chip.specific	121	peak_182	k3
chr1	46552122	46552339	218	TRUE	FALSE	0.106039	0.00332301	0.0546809	exo.specific	65	peak_8374	k3
chr1	46562896	46563381	486	TRUE	FALSE	0.484113	0.0194516	0.251782	exo.specific	410	peak_8375	k3
chr1	46583453	46584170	718	TRUE	FALSE	0.582314	0.158406	0.37036	exo.specific	149	peak_8376	k3
chr1	46921602	46922365	764	FALSE	TRUE	0.0116664	0.350025	0.180846	chip.specific	616	peak_183	k3
chr1	46956652	46957327	676	TRUE	TRUE	0.853211	0.949701	0.901456	shared	450	peak_17824	k2
chr1	46997502	46997997	496	TRUE	FALSE	0.857227	0.242411	0.549819	exo.specific	208	peak_8377	k1
chr1	47007260	47007596	337	FALSE	TRUE	-0.000981124	0.0952303	0.0471246	chip.specific	47	peak_184	k3
chr1	47086178	47086753	576	TRUE	TRUE	1.19604	0.750168	0.973106	shared	441	peak_17825	k2
chr1	47105088	47106796	1709	TRUE	TRUE	0.96116	0.797488	0.879324	shared	973	peak_17826	k1
chr1	47115247	47115392	146	TRUE	FALSE	0.234277	0.00941409	0.121845	exo.specific	76	peak_8378	k3
chr1	47148618	47148924	307	TRUE	FALSE	0.290445	0.0820928	0.186269	exo.specific	155	peak_8379	k3
chr1	47149095	47150081	987	TRUE	TRUE	0.19674	0.275928	0.236334	shared	311	peak_17827	k3
chr1	47306849	47307220	372	FALSE	TRUE	-0.000888814	0.215926	0.107518	chip.specific	117	peak_185	k3
chr1	47555093	47555293	201	TRUE	FALSE	0.156316	0.00517485	0.0807456	exo.specific	161	peak_8380	k3
chr1	47587748	47588479	732	TRUE	TRUE	1.0395	0.39151	0.715506	shared	326	peak_17828	k2
chr1	47589045	47589306	262	FALSE	TRUE	0.285586	0.104344	0.194965	chip.specific	64	peak_186	k3
chr1	47628999	47630664	1666	TRUE	FALSE	0.846941	0.281368	0.564154	exo.specific	1106	peak_8381	k1
chr1	47679561	47679689	129	TRUE	FALSE	0.227841	0.0103664	0.119104	exo.specific	40	peak_8382	k3
chr1	47720641	47721620	980	TRUE	TRUE	0.303962	0.378851	0.341407	shared	405	peak_17829	k2
chr1	47720641	47721620	980	TRUE	TRUE	0.303962	0.378851	0.341407	shared	405	peak_17830	k2
chr1	47720641	47721620	980	TRUE	TRUE	0.303962	0.378851	0.341407	shared	405	peak_17829	k2
chr1	47720641	47721620	980	TRUE	TRUE	0.303962	0.378851	0.341407	shared	405	peak_17830	k2
chr1	47720641	47721620	980	TRUE	TRUE	0.303962	0.378851	0.341407	shared	637	peak_17829	k2
chr1	47720641	47721620	980	TRUE	TRUE	0.303962	0.378851	0.341407	shared	637	peak_17830	k2
chr1	47720641	47721620	980	TRUE	TRUE	0.303962	0.378851	0.341407	shared	637	peak_17829	k2
chr1	47720641	47721620	980	TRUE	TRUE	0.303962	0.378851	0.341407	shared	637	peak_17830	k2
chr1	47826909	47827530	622	FALSE	TRUE	0.00113422	0.483082	0.242108	chip.specific	375	peak_187	k4
chr1	47834193	47834625	433	FALSE	TRUE	-0.000220502	0.188981	0.0943801	chip.specific	287	peak_188	k3
chr1	48230741	48232065	1325	TRUE	TRUE	1.35095	0.751235	1.05109	shared	987	peak_17831	k2
chr1	48272567	48272729	163	TRUE	FALSE	0.158318	-0.00717739	0.0755701	exo.specific	76	peak_8383	k3
chr1	48366941	48367081	141	TRUE	FALSE	0.27604	0.00737693	0.141709	exo.specific	4	peak_8384	k3
chr1	48423506	48423748	243	TRUE	FALSE	0.467906	0.0813967	0.274651	exo.specific	208	peak_8385	k3
chr1	48423893	48424244	352	TRUE	TRUE	0.537731	0.32422	0.430975	shared	151	peak_17832	k3
chr1	48494822	48495053	232	TRUE	FALSE	0.212297	0.00752574	0.109911	exo.specific	119	peak_8386	k3
chr1	48495229	48495524	296	TRUE	FALSE	0.213734	0.00376529	0.10875	exo.specific	134	peak_8387	k3
chr1	48545746	48547930	2185	TRUE	TRUE	2.03746	0.958325	1.49789	shared	1280	peak_17833	k1
chr1	48651528	48652079	552	FALSE	TRUE	0.00495204	0.235515	0.120234	chip.specific	323	peak_189	k3
chr1	48652595	48653449	855	FALSE	TRUE	0.00358382	0.160871	0.0822276	chip.specific	621	peak_190	k3
chr1	48654419	48654915	497	FALSE	TRUE	0.000946325	0.254553	0.12775	chip.specific	166	peak_191	k3
chr1	48673238	48673386	149	TRUE	FALSE	0.0896047	0.0795243	0.0845645	exo.specific	97	peak_8388	k3
chr1	48714807	48715736	930	TRUE	TRUE	0.173236	0.387617	0.280427	shared	401	peak_17834	k3
chr1	48802249	48802609	361	TRUE	FALSE	0.163485	-0.00658458	0.0784504	exo.specific	46	peak_8389	k3
chr1	48899642	48899784	143	TRUE	FALSE	0.0517949	-0.00155765	0.0251186	exo.specific	45	peak_8390	k3
chr1	48926363	48926532	170	TRUE	FALSE	0.327197	0.000546902	0.163872	exo.specific	129	peak_8391	k3
chr1	48927353	48928537	1185	TRUE	TRUE	0.825745	0.55003	0.687888	shared	689	peak_17835	k2
chr1	49093408	49093557	150	TRUE	FALSE	0.132409	0.000123971	0.0662665	exo.specific	85	peak_8392	k3
chr1	49130567	49130889	323	TRUE	FALSE	0.0514125	-0.0123617	0.0195254	exo.specific	123	peak_8393	k3
chr1	49234867	49235193	327	FALSE	TRUE	0.00764026	0.13222	0.0699301	chip.specific	67	peak_192	k3
chr1	49235918	49236349	432	FALSE	TRUE	0.00108871	0.338854	0.169971	chip.specific	119	peak_193	k3
chr1	49256437	49256585	149	TRUE	FALSE	0.410988	-0.0165772	0.197205	exo.specific	72	peak_8394	k3
chr1	49303345	49303589	245	TRUE	FALSE	0.210659	0.0150102	0.112835	exo.specific	169	peak_8395	k3
chr1	49537166	49537506	341	FALSE	TRUE	0.0944884	0.134144	0.114316	chip.specific	178	peak_194	k3
chr1	49568594	49568860	267	FALSE	TRUE	-0.00123835	0.133274	0.0660179	chip.specific	118	peak_195	k3
chr1	50106609	50106733	125	TRUE	FALSE	0.0709513	-0.0196113	0.02567	exo.specific	92	peak_8396	k3
chr1	50329874	50330981	1108	TRUE	TRUE	0.854176	0.585974	0.720075	shared	435	peak_17836	k2
chr1	50331269	50331624	356	FALSE	TRUE	0.0442528	0.133135	0.088694	chip.specific	154	peak_196	k3
chr1	50530187	50530488	302	TRUE	FALSE	0.141216	-0.00584161	0.0676871	exo.specific	117	peak_8397	k3
chr1	50637854	50638433	580	FALSE	TRUE	-0.000570067	0.14182	0.0706252	chip.specific	357	peak_197	k3
chr1	50881419	50881569	151	TRUE	FALSE	0.0884179	0.0361607	0.0622893	exo.specific	32	peak_8398	k3
chr1	50900130	50900494	365	FALSE	TRUE	0.010851	0.296085	0.153468	chip.specific	190	peak_198	k3
chr1	51230069	51230460	392	TRUE	FALSE	0.0749784	0.00867085	0.0418246	exo.specific	266	peak_8399	k3
chr1	51240990	51241384	395	FALSE	TRUE	0.00119069	0.110399	0.0557946	chip.specific	341	peak_199	k3
chr1	51256881	51257417	537	TRUE	FALSE	0.785975	0.0755686	0.430772	exo.specific	287	peak_8400	k2
chr1	51432821	51434770	1950	TRUE	TRUE	0.165218	1.19285	0.679032	shared	943	peak_17837	k2
chr1	51481730	51482004	275	FALSE	TRUE	0.00497005	0.404263	0.204616	chip.specific	185	peak_200	k4
chr1	51535899	51536676	778	FALSE	TRUE	0.00672479	0.440716	0.22372	chip.specific	389	peak_201	k4
chr1	51560861	51560988	128	TRUE	FALSE	0.0832953	-0.0240849	0.0296052	exo.specific	72	peak_8401	k3
chr1	51572296	51573003	708	FALSE	TRUE	0.0406419	0.205578	0.12311	chip.specific	538	peak_202	k3
chr1	51624570	51624960	391	FALSE	TRUE	0.00952798	0.77518	0.392354	chip.specific	195	peak_203	k4
chr1	51717068	51717622	555	TRUE	TRUE	0.31588	0.277477	0.296678	shared	303	peak_17838	k3
chr1	51867591	51867734	144	TRUE	FALSE	0.288966	0.0951825	0.192074	exo.specific	98	peak_8402	k3
chr1	51931696	51931823	128	TRUE	FALSE	0.114983	0.0824144	0.0986989	exo.specific	3	peak_8403	k4
chr1	52015789	52015935	147	TRUE	FALSE	0.260275	0.00480154	0.132538	exo.specific	38	peak_8404	k3
chr1	52360839	52361145	307	FALSE	TRUE	0.000765999	0.117966	0.0593661	chip.specific	63	peak_204	k3
chr1	52399442	52401213	1772	TRUE	TRUE	1.82017	1.72288	1.77153	shared	935	peak_17839	k1
chr1	52527046	52527930	885	FALSE	TRUE	0.00474098	0.289766	0.147254	chip.specific	470	peak_205	k4
chr1	52735257	52735554	298	FALSE	TRUE	0.000789133	0.106509	0.0536491	chip.specific	106	peak_206	k3
chr1	52770192	52771019	828	FALSE	TRUE	0.00273334	0.231702	0.117218	chip.specific	589	peak_207	k3
chr1	52823577	52823857	281	FALSE	TRUE	0.00167375	0.398803	0.200238	chip.specific	110	peak_208	k3
chr1	52852761	52852904	144	TRUE	FALSE	0.0864907	-0.001676	0.0424074	exo.specific	108	peak_8405	k3
chr1	52864391	52864687	297	FALSE	TRUE	-0.000321472	0.244689	0.122184	chip.specific	126	peak_209	k3
chr1	52893636	52894052	417	TRUE	FALSE	0.630472	0.20024	0.415356	exo.specific	251	peak_8406	k2
chr1	52939561	52941144	1584	TRUE	TRUE	1.35863	0.757572	1.0581	shared	533	peak_17840	k1
chr1	52946698	52947020	323	FALSE	TRUE	-0.000295595	0.147657	0.0736807	chip.specific	205	peak_210	k3
chr1	53111508	53112111	604	FALSE	TRUE	0.00616795	0.312189	0.159179	chip.specific	366	peak_211	k3
chr1	53361917	53362238	322	FALSE	TRUE	0.00702858	0.110799	0.0589136	chip.specific	279	peak_212	k3
chr1	53569043	53569751	709	FALSE	TRUE	0.0124367	0.49377	0.253103	chip.specific	496	peak_213	k4
chr1	53581283	53581630	348	FALSE	TRUE	0.000675752	0.841718	0.421197	chip.specific	193	peak_214	k4
chr1	53711027	53711644	618	FALSE	TRUE	0.00312712	0.35891	0.181018	chip.specific	150	peak_215	k3
chr1	53749693	53750289	597	FALSE	TRUE	0.0198285	0.338092	0.17896	chip.specific	437	peak_216	k4
chr1	53750832	53751547	716	FALSE	TRUE	0.0138339	0.603669	0.308751	chip.specific	445	peak_217	k4
chr1	53751927	53752493	567	FALSE	TRUE	0.0101472	0.157781	0.083964	chip.specific	74	peak_218	k3
chr1	53752758	53753020	263	FALSE	TRUE	0.00734815	0.232751	0.12005	chip.specific	138	peak_219	k3
chr1	53838164	53838758	595	FALSE	TRUE	-0.000555696	0.198799	0.0991218	chip.specific	410	peak_220	k3
chr1	54026193	54027247	1055	TRUE	TRUE	0.466155	0.424693	0.445424	shared	311	peak_17841	k2
chr1	54097794	54098055	262	FALSE	TRUE	-0.00126198	0.0826532	0.0406956	chip.specific	188	peak_221	k3
chr1	54199192	54199402	211	TRUE	FALSE	0.192508	-0.00871354	0.0918971	exo.specific	147	peak_8407	k3
chr1	54265353	54266207	855	TRUE	TRUE	0.46136	0.219672	0.340516	shared	213	peak_17842	k3
chr1	54386617	54388634	2018	TRUE	TRUE	0.931024	0.877836	0.90443	shared	958	peak_17843	k1
chr1	54439037	54439345	309	FALSE	TRUE	0.0120564	0.556199	0.284128	chip.specific	173	peak_222	k4
chr1	54474366	54474761	396	FALSE	TRUE	0.000593843	0.148483	0.0745385	chip.specific	81	peak_223	k3
chr1	54484368	54485846	1479	FALSE	TRUE	0.00605634	0.669133	0.337595	chip.specific	659	peak_224	k4
chr1	54566118	54566569	452	TRUE	TRUE	0.0514517	0.127293	0.0893724	shared	185	peak_17844	k3
chr1	54626267	54626413	147	TRUE	FALSE	0.0603328	-0.00581083	0.027261	exo.specific	12	peak_8408	k3
chr1	54754218	54754391	174	TRUE	FALSE	0.0509708	-0.0105664	0.0202022	exo.specific	49	peak_8409	k3
chr1	54816989	54817252	264	FALSE	TRUE	0.000890764	0.228282	0.114586	chip.specific	114	peak_225	k3
chr1	54947572	54947727	156	TRUE	FALSE	0.0208661	-0.0134519	0.00370712	exo.specific	134	peak_8410	k3
chr1	54957858	54958036	179	TRUE	FALSE	0.154182	-0.0049798	0.0746012	exo.specific	87	peak_8411	k3
chr1	55082639	55082791	153	TRUE	FALSE	0.0579668	0.013232	0.0355994	exo.specific	58	peak_8412	k3
chr1	55108449	55108727	279	FALSE	TRUE	0.00608388	0.458377	0.23223	chip.specific	157	peak_226	k4
chr1	55377294	55378537	1244	FALSE	TRUE	0.00746621	0.23548	0.121473	chip.specific	451	peak_227	k3
chr1	55470816	55470992	177	TRUE	FALSE	0.138863	0.00766026	0.0732615	exo.specific	39	peak_8413	k3
chr1	55481426	55483774	2349	TRUE	TRUE	0.553621	1.47909	1.01635	shared	1013	peak_17845	k1
chr1	55497610	55498029	420	FALSE	TRUE	0.0276249	0.641133	0.334379	chip.specific	249	peak_228	k3
chr1	56098102	56099179	1078	TRUE	FALSE	0.802622	0.214716	0.508669	exo.specific	792	peak_8414	k1
chr1	56379875	56381324	1450	TRUE	TRUE	1.07505	1.07686	1.07596	shared	757	peak_17846	k2
chr1	56463280	56463660	381	FALSE	TRUE	0.0749063	0.138584	0.106745	chip.specific	83	peak_229	k3
chr1	56464111	56465259	1149	TRUE	TRUE	0.579868	0.473482	0.526675	shared	467	peak_17847	k2
chr1	56682337	56682530	194	TRUE	FALSE	0.0654115	-0.00277562	0.031318	exo.specific	28	peak_8415	k3
chr1	56684278	56684874	597	FALSE	TRUE	0.00363103	0.272484	0.138057	chip.specific	164	peak_230	k3
chr1	56697302	56698158	857	FALSE	TRUE	0.00434707	0.285234	0.144791	chip.specific	279	peak_231	k4
chr1	56713687	56716197	2511	TRUE	TRUE	0.881729	0.994849	0.938289	shared	1313	peak_17848	k1
chr1	56723489	56724143	655	FALSE	TRUE	0.00208666	0.165845	0.0839657	chip.specific	401	peak_232	k3
chr1	56838703	56839576	874	FALSE	TRUE	0.00339667	0.518679	0.261038	chip.specific	382	peak_233	k3
chr1	57070480	57070779	300	TRUE	FALSE	0.272851	0.111619	0.192235	exo.specific	215	peak_8416	k3
chr1	57274547	57274727	181	TRUE	FALSE	0.132668	0.032117	0.0823925	exo.specific	33	peak_8417	k3
chr1	57308804	57309174	371	TRUE	FALSE	0.209821	0.121695	0.165758	exo.specific	234	peak_8418	k3
chr1	57406437	57406730	294	FALSE	TRUE	0.028717	0.910029	0.469373	chip.specific	119	peak_234	k4
chr1	57457658	57457893	236	TRUE	FALSE	0.0375802	0.00322716	0.0204037	exo.specific	50	peak_8419	k3
chr1	57470478	57471337	860	FALSE	TRUE	0.0137647	0.284153	0.148959	chip.specific	52	peak_235	k4
chr1	57476544	57476983	440	FALSE	TRUE	0.0284065	0.321972	0.175189	chip.specific	276	peak_236	k4
chr1	57501969	57502378	410	FALSE	TRUE	0.00114713	0.16579	0.0834686	chip.specific	323	peak_237	k3
chr1	57588160	57588321	162	TRUE	FALSE	0.139201	0.137801	0.138501	exo.specific	116	peak_8420	k3
chr1	57722700	57722981	282	TRUE	FALSE	0.118609	0.0263439	0.0724762	exo.specific	256	peak_8421	k3
chr1	58606945	58607198	254	TRUE	FALSE	0.162145	-0.000730547	0.0807074	exo.specific	190	peak_8422	k3
chr1	58640975	58641230	256	TRUE	FALSE	0.293571	-0.0107365	0.141417	exo.specific	108	peak_8423	k3
chr1	58676558	58676826	269	FALSE	TRUE	0.00297755	0.185238	0.0941076	chip.specific	191	peak_238	k3
chr1	58750771	58751082	312	TRUE	FALSE	0.141376	-0.00470208	0.0683371	exo.specific	157	peak_8424	k3
chr1	59080669	59080848	180	TRUE	FALSE	0.018084	0.0269301	0.0225071	exo.specific	59	peak_8425	k3
chr1	59448614	59449271	658	FALSE	TRUE	0.0273818	0.459559	0.243471	chip.specific	512	peak_239	k4
chr1	59941970	59942598	629	FALSE	TRUE	0.00307244	0.142967	0.0730197	chip.specific	405	peak_240	k3
chr1	60320168	60320889	722	TRUE	FALSE	0.821984	0.240691	0.531338	exo.specific	309	peak_8426	k2
chr1	60348607	60348853	247	TRUE	FALSE	0.112688	0.0148134	0.0637504	exo.specific	177	peak_8427	k3
chr1	60398385	60398522	138	TRUE	FALSE	0.197594	0.000539005	0.0990667	exo.specific	66	peak_8428	k3
chr1	60431668	60431950	283	FALSE	TRUE	-0.000337375	0.358185	0.178924	chip.specific	181	peak_241	k3
chr1	60540623	60541068	446	FALSE	TRUE	0.00232315	0.103479	0.0529013	chip.specific	346	peak_242	k3
chr1	60688219	60688535	317	TRUE	FALSE	0.16564	0.0256032	0.0956218	exo.specific	279	peak_8429	k3
chr1	60689733	60689955	223	TRUE	FALSE	0.134338	0.00907848	0.0717081	exo.specific	123	peak_8430	k3
chr1	60801316	60802070	755	FALSE	TRUE	0.000934417	0.39053	0.195732	chip.specific	63	peak_243	k3
chr1	60839309	60839666	358	FALSE	TRUE	0.00539822	0.379586	0.192492	chip.specific	175	peak_244	k4
chr1	60852376	60852521	146	TRUE	FALSE	0.164472	0.134839	0.149655	exo.specific	120	peak_8431	k4
chr1	61209657	61209861	205	TRUE	FALSE	0.404815	0.0578006	0.231308	exo.specific	87	peak_8432	k3
chr1	61210019	61210228	210	TRUE	FALSE	0.295875	0.0701325	0.183004	exo.specific	24	peak_8433	k3
chr1	61476833	61477181	349	FALSE	TRUE	-0.000947389	0.0774282	0.0382404	chip.specific	117	peak_245	k3
chr1	61497256	61499837	2582	TRUE	TRUE	1.55479	0.627723	1.09126	shared	1275	peak_17849	k1
chr1	61513740	61515948	2209	TRUE	TRUE	1.22609	1.17905	1.20257	shared	941	peak_17850	k1
chr1	61532781	61532908	128	TRUE	FALSE	0.0254306	-0.0169756	0.0042275	exo.specific	63	peak_8434	k3
chr1	61586165	61587423	1259	TRUE	TRUE	0.875768	0.30003	0.587899	shared	712	peak_17851	k2
chr1	61670770	61671306	537	TRUE	TRUE	0.913106	0.320982	0.617044	shared	245	peak_17852	k2
chr1	61947223	61947401	179	TRUE	FALSE	0.142319	-0.00829965	0.0670098	exo.specific	36	peak_8435	k3
chr1	62104337	62104499	163	TRUE	FALSE	0.335749	0.0842017	0.209975	exo.specific	31	peak_8436	k3
chr1	62105246	62105517	272	TRUE	FALSE	0.385061	0.172953	0.279007	exo.specific	120	peak_8437	k3
chr1	62181588	62182396	809	FALSE	TRUE	0.0190647	0.166322	0.0926936	chip.specific	298	peak_246	k4
chr1	62294812	62297435	2624	TRUE	TRUE	1.20523	1.07005	1.13764	shared	914	peak_17853	k1
chr1	62398330	62398718	389	FALSE	TRUE	-0.000245443	0.380417	0.190086	chip.specific	134	peak_247	k4
chr1	62488166	62488304	139	TRUE	FALSE	0.057356	-0.0106881	0.0233339	exo.specific	111	peak_8438	k3
chr1	62676778	62676976	199	TRUE	FALSE	0.542672	0.0580502	0.300361	exo.specific	180	peak_8439	k3
chr1	62677158	62677515	358	TRUE	TRUE	0.879281	0.653134	0.766208	shared	127	peak_17854	k2
chr1	62767832	62768284	453	FALSE	TRUE	0.0166586	0.536457	0.276558	chip.specific	118	peak_248	k4
chr1	62971932	62972263	332	TRUE	FALSE	0.0267136	-0.00553782	0.0105879	exo.specific	251	peak_8440	k3
chr1	62976727	62977214	488	FALSE	TRUE	0.00859788	0.529266	0.268932	chip.specific	281	peak_249	k3
chr1	63272718	63272933	216	TRUE	FALSE	0.10134	0.129747	0.115544	exo.specific	59	peak_8441	k3
chr1	63308071	63308372	302	FALSE	TRUE	0.00749405	0.21444	0.110967	chip.specific	37	peak_250	k3
chr1	63324022	63324663	642	FALSE	TRUE	0.00705047	0.355096	0.181073	chip.specific	194	peak_251	k3
chr1	63335636	63335809	174	TRUE	FALSE	0.115497	0.0057641	0.0606306	exo.specific	45	peak_8442	k3
chr1	63614838	63615303	466	FALSE	TRUE	0.00100928	0.233506	0.117258	chip.specific	54	peak_252	k3
chr1	63782738	63782893	156	TRUE	FALSE	0.331455	0.00869145	0.170073	exo.specific	119	peak_8443	k3
chr1	63803443	63804294	852	TRUE	FALSE	0.695952	0.364705	0.530329	exo.specific	624	peak_8444	k1
chr1	63836045	63836452	408	TRUE	FALSE	0.62293	0.26356	0.443245	exo.specific	206	peak_8445	k2
chr1	63859352	63859482	131	TRUE	FALSE	0.279107	0.114127	0.196617	exo.specific	28	peak_8446	k3
chr1	63886259	63887070	812	TRUE	TRUE	0.803623	0.223048	0.513336	shared	303	peak_17855	k1
chr1	63887274	63887438	165	TRUE	FALSE	0.552426	0.186621	0.369524	exo.specific	43	peak_8447	k3
chr1	63944081	63944411	331	FALSE	TRUE	0.00241983	0.090392	0.0464059	chip.specific	193	peak_253	k3
chr1	64016552	64016680	129	TRUE	FALSE	0.0252335	-0.0047508	0.0102413	exo.specific	63	peak_8448	k3
chr1	64152740	64152931	192	TRUE	FALSE	0.104669	0.000484236	0.0525768	exo.specific	45	peak_8449	k3
chr1	64158572	64159275	704	FALSE	TRUE	0.00756728	0.332635	0.170101	chip.specific	412	peak_254	k3
chr1	64305345	64305837	493	FALSE	TRUE	0.038081	0.701292	0.369687	chip.specific	217	peak_255	k4
chr1	64314060	64314263	204	TRUE	FALSE	0.225479	0.0210311	0.123255	exo.specific	60	peak_8450	k3
chr1	64393069	64393208	140	TRUE	FALSE	0.182647	-0.0110102	0.0858186	exo.specific	7	peak_8451	k3
chr1	64423284	64423669	386	FALSE	TRUE	0.0271265	0.407815	0.217471	chip.specific	122	peak_256	k4
chr1	64885114	64885799	686	FALSE	TRUE	0.0105185	0.452633	0.231576	chip.specific	447	peak_257	k3
chr1	65067942	65068204	263	FALSE	TRUE	0.0713839	0.203869	0.137627	chip.specific	46	peak_258	k3
chr1	65143956	65144266	311	FALSE	TRUE	0.000756147	0.213191	0.106973	chip.specific	104	peak_259	k3
chr1	65179552	65179752	201	TRUE	FALSE	0.108902	0.0303995	0.069651	exo.specific	157	peak_8452	k3
chr1	65329656	65329936	281	FALSE	TRUE	0.000836874	0.12789	0.0643634	chip.specific	244	peak_260	k3
chr1	65484993	65485146	154	TRUE	FALSE	0.152254	0.0229139	0.0875838	exo.specific	54	peak_8453	k3
chr1	65526353	65526915	563	FALSE	TRUE	0.0395457	0.213002	0.126274	chip.specific	345	peak_261	k3
chr1	65539602	65539743	142	TRUE	FALSE	0.133556	-0.00196148	0.0657971	exo.specific	81	peak_8454	k3
chr1	65979239	65979939	701	TRUE	FALSE	0.429657	0.0724343	0.251046	exo.specific	626	peak_8455	k2
chr1	66048875	66049315	441	TRUE	FALSE	0.322224	-0.0102751	0.155974	exo.specific	317	peak_8456	k3
chr1	66120781	66121391	611	FALSE	TRUE	0.0127357	0.293566	0.153151	chip.specific	143	peak_262	k3
chr1	66242756	66242899	144	TRUE	FALSE	0.09042	-0.0107044	0.0398578	exo.specific	119	peak_8457	k3
chr1	66277044	66277574	531	TRUE	FALSE	0.618397	0.149067	0.383732	exo.specific	321	peak_8458	k2
chr1	66433235	66433372	138	TRUE	FALSE	0.0300838	-0.0157455	0.00716913	exo.specific	68	peak_8459	k3
chr1	66467973	66468472	500	FALSE	TRUE	0.00141097	0.453344	0.227377	chip.specific	263	peak_263	k4
chr1	66496925	66497111	187	TRUE	FALSE	0.0570149	-0.0164859	0.0202645	exo.specific	27	peak_8460	k3
chr1	66548764	66548966	203	TRUE	FALSE	0.14037	-0.00137207	0.0694989	exo.specific	114	peak_8461	k3
chr1	66580958	66581089	132	TRUE	FALSE	0.267696	-0.00689379	0.130401	exo.specific	53	peak_8462	k3
chr1	66699125	66700262	1138	FALSE	TRUE	0.0287654	0.35974	0.194253	chip.specific	953	peak_264	k4
chr1	66982731	66982864	134	TRUE	FALSE	0.203493	0.00305	0.103271	exo.specific	34	peak_8463	k3
chr1	67106200	67106330	131	TRUE	FALSE	0.131084	-0.0140348	0.0585247	exo.specific	66	peak_8464	k3
chr1	67106700	67106888	189	TRUE	FALSE	0.10808	-0.00815572	0.0499622	exo.specific	66	peak_8465	k3
chr1	67307437	67307928	492	FALSE	TRUE	0.00392797	0.224224	0.114076	chip.specific	324	peak_265	k4
chr1	67442114	67442253	140	TRUE	FALSE	0.0633494	0.0888813	0.0761153	exo.specific	66	peak_8466	k3
chr1	67582168	67582434	267	TRUE	FALSE	0.0332169	-0.0150241	0.00909641	exo.specific	125	peak_8467	k3
chr1	67654281	67654609	329	FALSE	TRUE	0.000714777	0.199777	0.100246	chip.specific	117	peak_266	k3
chr1	67734060	67734210	151	TRUE	FALSE	0.261506	-0.0245981	0.118454	exo.specific	97	peak_8468	k3
chr1	67756931	67757087	157	TRUE	FALSE	0.386442	0.0188094	0.202626	exo.specific	50	peak_8469	k3
chr1	67936121	67936549	429	FALSE	TRUE	0.0236368	0.277975	0.150806	chip.specific	207	peak_267	k4
chr1	67967091	67967809	719	FALSE	TRUE	0.00832913	0.12378	0.0660544	chip.specific	59	peak_268	k3
chr1	68148923	68149121	199	TRUE	FALSE	0.119006	-0.0200645	0.0494709	exo.specific	85	peak_8470	k3
chr1	68268564	68268836	273	TRUE	FALSE	0.278573	0.09565	0.187112	exo.specific	28	peak_8471	k3
chr1	68588394	68589014	621	TRUE	TRUE	0.269316	0.276189	0.272752	shared	316	peak_17856	k3
chr1	68589177	68589483	307	TRUE	FALSE	0.474094	0.0925587	0.283326	exo.specific	264	peak_8472	k2
chr1	68599094	68599385	292	TRUE	FALSE	0.286945	0.0526639	0.169804	exo.specific	209	peak_8473	k3
chr1	68611612	68611850	239	TRUE	FALSE	0.162453	-0.0115002	0.0754764	exo.specific	65	peak_8474	k3
chr1	68625070	68625311	242	TRUE	FALSE	0.35033	0.000537842	0.175434	exo.specific	162	peak_8475	k2
chr1	68625489	68625642	154	TRUE	FALSE	0.556959	0.218524	0.387741	exo.specific	108	peak_8476	k3
chr1	68625876	68626065	190	TRUE	FALSE	0.432055	0.165585	0.29882	exo.specific	52	peak_8477	k3
chr1	68732182	68732352	171	TRUE	FALSE	0.0728343	0.0134681	0.0431512	exo.specific	73	peak_8478	k3
chr1	68766286	68766519	234	TRUE	FALSE	0.389531	-0.0092858	0.190123	exo.specific	47	peak_8479	k3
chr1	69121722	69121868	147	TRUE	FALSE	0.0503856	-0.0104859	0.0199498	exo.specific	80	peak_8480	k3
chr1	69191800	69192248	449	TRUE	FALSE	0.190914	-0.0059558	0.0924791	exo.specific	410	peak_8481	k3
chr1	69231460	69233270	1811	TRUE	TRUE	1.52073	1.12009	1.32041	shared	411	peak_17857	k1
chr1	69622961	69623148	188	TRUE	FALSE	0.145043	-0.0130394	0.0660016	exo.specific	59	peak_8482	k3
chr1	69805474	69805598	125	TRUE	FALSE	0.168707	0.0181267	0.0934171	exo.specific	66	peak_8483	k3
chr1	69826921	69827555	635	FALSE	TRUE	0.0317177	0.503931	0.267825	chip.specific	175	peak_269	k4
chr1	69940381	69940989	609	TRUE	FALSE	0.388352	0.201274	0.294813	exo.specific	233	peak_8484	k3
chr1	69967856	69969416	1561	TRUE	TRUE	0.754453	0.805581	0.780017	shared	1006	peak_17858	k2
chr1	69983901	69984329	429	FALSE	TRUE	0.000325605	0.156196	0.0782609	chip.specific	332	peak_270	k3
chr1	69985334	69985750	417	FALSE	TRUE	0.00463444	0.191778	0.0982062	chip.specific	291	peak_271	k3
chr1	70208667	70210122	1456	TRUE	TRUE	0.767575	0.780306	0.77394	shared	391	peak_17859	k2
chr1	70546086	70546351	266	FALSE	TRUE	0.0161325	0.123023	0.0695777	chip.specific	152	peak_272	k3
chr1	70634783	70635784	1002	TRUE	TRUE	0.264047	0.349181	0.306614	shared	359	peak_17860	k3
chr1	70778766	70778936	171	TRUE	FALSE	0.175189	0.00977534	0.0924822	exo.specific	113	peak_8485	k3
chr1	70806518	70807106	589	FALSE	TRUE	0.0191372	0.446234	0.232685	chip.specific	163	peak_273	k3
chr1	70985965	70986818	854	TRUE	FALSE	1.06061	0.282474	0.67154	exo.specific	433	peak_8486	k2
chr1	71035507	71035889	383	FALSE	TRUE	-0.000249288	0.259864	0.129807	chip.specific	285	peak_274	k4
chr1	71085583	71086442	860	TRUE	FALSE	0.765161	0.151546	0.458353	exo.specific	467	peak_8487	k2
chr1	71103412	71103908	497	FALSE	TRUE	-0.000192107	0.381045	0.190426	chip.specific	423	peak_275	k4
chr1	71118376	71119139	764	FALSE	TRUE	0.00123121	0.212655	0.106943	chip.specific	734	peak_276	k3
chr1	71505073	71505197	125	TRUE	FALSE	0.104164	0.0413051	0.0727345	exo.specific	6	peak_8488	k3
chr1	71671526	71672851	1326	FALSE	TRUE	0.00850061	0.311369	0.159935	chip.specific	288	peak_277	k3
chr1	71744101	71744373	273	FALSE	TRUE	0.0202136	0.202388	0.111301	chip.specific	118	peak_278	k3
chr1	71812185	71812847	663	FALSE	TRUE	0.0207028	0.522706	0.271705	chip.specific	402	peak_279	k3
chr1	71921462	71921656	195	TRUE	FALSE	0.15992	0.0020959	0.0810079	exo.specific	69	peak_8489	k3
chr1	72229209	72229717	509	FALSE	TRUE	0.0203838	0.592481	0.306432	chip.specific	293	peak_280	k4
chr1	72236842	72236980	139	TRUE	FALSE	0.352645	0.0235165	0.188081	exo.specific	106	peak_8490	k4
chr1	72242595	72242949	355	FALSE	TRUE	0.00863145	0.464615	0.236623	chip.specific	164	peak_281	k4
chr1	72428623	72428929	307	FALSE	TRUE	0.005529	0.460792	0.233161	chip.specific	209	peak_282	k3
chr1	72546129	72546421	293	FALSE	TRUE	0.0338056	0.102115	0.0679604	chip.specific	282	peak_283	k3
chr1	72548989	72549305	317	FALSE	TRUE	0.000741835	0.127486	0.0641138	chip.specific	27	peak_284	k3
chr1	72903933	72904586	654	FALSE	TRUE	-0.000505564	0.289713	0.144604	chip.specific	261	peak_285	k3
chr1	73274358	73274679	322	FALSE	TRUE	0.00600175	0.217674	0.111838	chip.specific	152	peak_286	k3
chr1	73323280	73323898	619	FALSE	TRUE	0.160277	0.351639	0.255958	chip.specific	534	peak_287	k3
chr1	73324016	73324466	451	TRUE	FALSE	0.6965	0.187945	0.442222	exo.specific	127	peak_8491	k2
chr1	73324599	73324923	325	FALSE	TRUE	0.0132038	0.251666	0.132435	chip.specific	128	peak_288	k3
chr1	73405387	73405891	505	FALSE	TRUE	-0.00065473	0.225402	0.112374	chip.specific	310	peak_289	k3
chr1	73500548	73501231	684	FALSE	TRUE	0.00399638	0.304783	0.15439	chip.specific	258	peak_290	k4
chr1	73643115	73643381	267	FALSE	TRUE	0.000880755	0.204362	0.102622	chip.specific	50	peak_291	k3
chr1	73647256	73647490	235	TRUE	FALSE	0.361766	0.0708909	0.216328	exo.specific	136	peak_8492	k3
chr1	73782190	73783778	1589	TRUE	TRUE	0.0675092	0.442632	0.255071	shared	824	peak_17861	k4
chr1	74858138	74858409	272	FALSE	TRUE	0.0343354	0.476045	0.25519	chip.specific	122	peak_292	k4
chr1	75046051	75046199	149	TRUE	FALSE	0.0497092	-0.0164524	0.0166284	exo.specific	97	peak_8493	k3
chr1	75253367	75254289	923	TRUE	TRUE	0.0935325	1.38282	0.738176	shared	487	peak_17862	k4
chr1	75371345	75371495	151	TRUE	FALSE	0.18433	0.0908931	0.137612	exo.specific	77	peak_8494	k3
chr1	75588838	75588972	135	TRUE	FALSE	0.153761	0.176228	0.164995	exo.specific	9	peak_8495	k4
chr1	75653850	75654115	266	FALSE	TRUE	0.00176813	0.418988	0.210378	chip.specific	171	peak_293	k3
chr1	75713211	75715969	2759	TRUE	TRUE	1.74177	1.02848	1.38513	shared	1629	peak_17863	k1
chr1	75792110	75792249	140	TRUE	FALSE	0.120296	0.0707071	0.0955014	exo.specific	95	peak_8496	k3
chr1	75804505	75804994	490	FALSE	TRUE	-0.000194851	0.565803	0.282804	chip.specific	257	peak_294	k4
chr1	75903244	75903721	478	FALSE	TRUE	0.00355105	0.236852	0.120202	chip.specific	376	peak_295	k3
chr1	76028878	76029365	488	FALSE	TRUE	0.0256125	0.522795	0.274204	chip.specific	309	peak_296	k4
chr1	76312538	76312698	161	TRUE	FALSE	0.323215	0.156075	0.239645	exo.specific	67	peak_8497	k3
chr1	76351685	76352039	355	TRUE	FALSE	0.550863	0.243896	0.397379	exo.specific	57	peak_8498	k3
chr1	76459934	76461316	1383	TRUE	TRUE	0.773604	0.588342	0.680973	shared	427	peak_17864	k2
chr1	76777318	76777457	140	TRUE	FALSE	0.205898	0.0616865	0.133792	exo.specific	60	peak_8499	k3
chr1	77451651	77452141	491	FALSE	TRUE	0.00576172	0.332217	0.168989	chip.specific	222	peak_297	k4
chr1	77452775	77454405	1631	FALSE	TRUE	0.00210853	0.392382	0.197245	chip.specific	269	peak_298	k4
chr1	77496522	77496836	315	FALSE	TRUE	0.0296484	0.236602	0.133125	chip.specific	166	peak_299	k3
chr1	77605778	77605916	139	TRUE	FALSE	0.0532854	-0.0177698	0.0177578	exo.specific	76	peak_8500	k3
chr1	77629846	77630420	575	FALSE	TRUE	0.00434498	0.149675	0.07701	chip.specific	74	peak_300	k3
chr1	77783827	77783989	163	TRUE	FALSE	0.101879	0.00820411	0.0550414	exo.specific	74	peak_8501	k3
chr1	77820367	77820636	270	FALSE	TRUE	0.00296653	0.104898	0.0539324	chip.specific	119	peak_301	k3
chr1	77942046	77942210	165	TRUE	FALSE	0.17813	0.00664203	0.0923862	exo.specific	98	peak_8502	k3
chr1	78009066	78009399	334	FALSE	TRUE	0.000704077	0.351757	0.17623	chip.specific	51	peak_302	k3
chr1	78246031	78247416	1386	TRUE	TRUE	1.05249	0.885199	0.968847	shared	930	peak_17865	k1
chr1	78261416	78261560	145	TRUE	FALSE	0.0224491	0.0178039	0.0201265	exo.specific	58	peak_8503	k3
chr1	78623336	78623571	236	TRUE	FALSE	0.106949	-0.0183354	0.0443068	exo.specific	79	peak_8504	k3
chr1	78695381	78695820	440	TRUE	FALSE	0.234498	0.0011824	0.11784	exo.specific	95	peak_8505	k3
chr1	78750638	78751028	391	FALSE	TRUE	0.0336577	0.21574	0.124699	chip.specific	203	peak_303	k3
chr1	78828486	78828613	128	TRUE	FALSE	0.155167	-0.00710922	0.0740287	exo.specific	20	peak_8506	k3
chr1	78954933	78955220	288	TRUE	FALSE	0.372675	0.175339	0.274007	exo.specific	180	peak_8507	k3
chr1	78989587	78989735	149	TRUE	FALSE	0.157363	0.0496094	0.103486	exo.specific	8	peak_8508	k3
chr1	78989972	78990161	190	TRUE	FALSE	0.180023	0.0239489	0.101986	exo.specific	41	peak_8509	k3
chr1	79069995	79070137	143	TRUE	FALSE	0.101278	0.0407816	0.0710297	exo.specific	43	peak_8510	k3
chr1	79098669	79098874	206	TRUE	FALSE	0.130764	0.191221	0.160992	exo.specific	58	peak_8511	k3
chr1	79105952	79106314	363	FALSE	TRUE	-0.000263022	0.162954	0.0813454	chip.specific	51	peak_304	k3
chr1	79126007	79126156	150	TRUE	FALSE	0.299107	0.278953	0.28903	exo.specific	79	peak_8512	k3
chr1	79126386	79126571	186	TRUE	FALSE	0.311732	0.141887	0.226809	exo.specific	87	peak_8513	k3
chr1	79254878	79255012	135	TRUE	FALSE	0.233445	0.0123821	0.122913	exo.specific	26	peak_8514	k3
chr1	79380348	79382137	1790	TRUE	TRUE	1.03672	1.38823	1.21248	shared	854	peak_17866	k1
chr1	79439726	79440379	654	FALSE	TRUE	0.0318073	0.436159	0.233983	chip.specific	258	peak_305	k3
chr1	79528558	79528694	137	TRUE	FALSE	0.207993	0.0195223	0.113758	exo.specific	10	peak_8515	k3
chr1	79547652	79547858	207	TRUE	FALSE	0.289229	-0.00879208	0.140219	exo.specific	160	peak_8516	k3
chr1	79555398	79555704	307	TRUE	FALSE	0.247722	0.0148824	0.131302	exo.specific	106	peak_8517	k3
chr1	79689738	79689940	203	TRUE	FALSE	0.245882	0.0415365	0.143709	exo.specific	73	peak_8518	k3
chr1	79750229	79750446	218	TRUE	FALSE	0.276793	0.583485	0.430139	exo.specific	106	peak_8519	k4
chr1	80237533	80237916	384	FALSE	TRUE	0.0404136	0.388707	0.214561	chip.specific	33	peak_306	k4
chr1	80315395	80316123	729	FALSE	TRUE	0.0139097	0.210509	0.112209	chip.specific	509	peak_307	k4
chr1	80480777	80480900	124	TRUE	FALSE	0.22257	0.0160267	0.119298	exo.specific	91	peak_8520	k3
chr1	80693574	80694238	665	TRUE	FALSE	0.547632	0.0305258	0.289079	exo.specific	345	peak_8521	k3
chr1	80700559	80700723	165	TRUE	FALSE	0.019728	-0.013169	0.00327952	exo.specific	82	peak_8522	k3
chr1	80983668	80985175	1508	TRUE	TRUE	1.073	0.789237	0.931118	shared	437	peak_17867	k2
chr1	81419393	81421852	2460	TRUE	TRUE	1.10678	0.572268	0.839522	shared	720	peak_17868	k1
chr1	81469286	81469423	138	TRUE	FALSE	0.0919553	0.00067372	0.0463145	exo.specific	116	peak_8523	k3
chr1	81498486	81499330	845	TRUE	TRUE	1.31004	0.879545	1.09479	shared	336	peak_17869	k2
chr1	81549089	81549352	264	FALSE	TRUE	0.00732032	0.41766	0.21249	chip.specific	81	peak_308	k3
chr1	81579210	81579892	683	TRUE	TRUE	0.0605045	0.189256	0.12488	shared	249	peak_17870	k3
chr1	81718204	81718698	495	FALSE	TRUE	0.00866918	0.187935	0.0983019	chip.specific	213	peak_309	k3
chr1	81832076	81832288	213	TRUE	FALSE	0.0775153	-0.00252801	0.0374936	exo.specific	20	peak_8524	k3
chr1	82173152	82174201	1050	FALSE	TRUE	0.0743539	0.405101	0.239727	chip.specific	477	peak_310	k3
chr1	82282608	82283344	737	TRUE	TRUE	0.0428212	0.531256	0.287039	shared	551	peak_17871	k3
chr1	82292255	82292410	156	TRUE	FALSE	0.056852	0.0190492	0.0379506	exo.specific	34	peak_8525	k3
chr1	82298690	82299082	393	FALSE	TRUE	0.00491746	0.227685	0.116301	chip.specific	37	peak_311	k3
chr1	82571871	82572238	368	FALSE	TRUE	0.000639026	0.317845	0.159242	chip.specific	137	peak_312	k3
chr1	82724149	82725056	908	TRUE	TRUE	0.12298	1.52327	0.823127	shared	619	peak_17872	k4
chr1	82857241	82857910	670	FALSE	TRUE	0.0752667	0.284375	0.179821	chip.specific	464	peak_313	k4
chr1	82946287	82946451	165	TRUE	FALSE	0.190422	0.00810467	0.0992631	exo.specific	105	peak_8526	k3
chr1	82954239	82954438	200	TRUE	FALSE	0.0606202	0.0116081	0.0361142	exo.specific	32	peak_8527	k3
chr1	82959856	82960153	298	FALSE	TRUE	0.00268779	0.291232	0.14696	chip.specific	279	peak_314	k3
chr1	83462822	83463758	937	TRUE	TRUE	0.582066	0.448345	0.515206	shared	395	peak_17873	k2
chr1	83516620	83517491	872	TRUE	TRUE	0.390954	0.35649	0.373722	shared	682	peak_17874	k2
chr1	83576734	83577267	534	FALSE	TRUE	0.0122742	0.267174	0.139724	chip.specific	178	peak_315	k3
chr1	83615554	83615807	254	TRUE	FALSE	0.389871	0.00555769	0.197715	exo.specific	50	peak_8528	k3
chr1	83819648	83820425	778	TRUE	TRUE	0.812242	0.519611	0.665926	shared	170	peak_17875	k2
chr1	83844400	83844896	497	TRUE	TRUE	0.0937782	0.386239	0.240009	shared	310	peak_17876	k4
chr1	83933338	83934184	847	FALSE	TRUE	0.00283694	0.276652	0.139744	chip.specific	371	peak_316	k3
chr1	83981178	83981394	217	TRUE	FALSE	0.68877	0.133257	0.411014	exo.specific	75	peak_8529	k3
chr1	84121742	84122256	515	TRUE	FALSE	0.611956	0.0712596	0.341608	exo.specific	442	peak_8530	k3
chr1	84205908	84206200	293	FALSE	TRUE	0.0135174	0.227302	0.12041	chip.specific	193	peak_317	k3
chr1	84263569	84264886	1318	TRUE	FALSE	0.651134	0.198854	0.424994	exo.specific	471	peak_8531	k2
chr1	84286370	84286505	136	TRUE	FALSE	0.0412779	0.0309998	0.0361388	exo.specific	67	peak_8532	k3
chr1	84332174	84332958	785	TRUE	TRUE	0.132515	0.537099	0.334807	shared	236	peak_17877	k4
chr1	84378988	84379942	955	FALSE	TRUE	0.129031	0.680417	0.404724	chip.specific	300	peak_318	k3
chr1	84451709	84452315	607	TRUE	TRUE	0.503965	0.211177	0.357571	shared	328	peak_17878	k3
chr1	84687724	84687853	130	TRUE	FALSE	0.189067	0.0662886	0.127678	exo.specific	1	peak_8533	k3
chr1	84700636	84701136	501	TRUE	FALSE	0.54515	0.150245	0.347698	exo.specific	106	peak_8534	k3
chr1	84848935	84849962	1028	FALSE	TRUE	0.034874	0.511707	0.27329	chip.specific	138	peak_319	k4
chr1	84868504	84868880	377	FALSE	TRUE	0.0467967	0.705787	0.376292	chip.specific	208	peak_320	k4
chr1	84872309	84872747	439	FALSE	TRUE	0.00902188	0.57806	0.293541	chip.specific	55	peak_321	k4
chr1	84894647	84894869	223	TRUE	FALSE	0.0598704	-0.00791106	0.0259797	exo.specific	165	peak_8535	k3
chr1	85667960	85668281	322	TRUE	FALSE	0.0763314	-0.00386429	0.0362335	exo.specific	34	peak_8536	k3
chr1	85929524	85930069	546	FALSE	TRUE	0.0311009	1.25412	0.642611	chip.specific	179	peak_322	k4
chr1	86310840	86311352	513	FALSE	TRUE	0.0158132	0.611212	0.313513	chip.specific	364	peak_323	k4
chr1	86319413	86319567	155	TRUE	FALSE	0.107137	-0.0117417	0.0476976	exo.specific	73	peak_8537	k3
chr1	86471797	86472077	281	FALSE	TRUE	0.0120812	0.831776	0.421929	chip.specific	94	peak_324	k4
chr1	86721066	86721191	126	TRUE	FALSE	0.0587831	0.0157723	0.0372777	exo.specific	39	peak_8538	k3
chr1	86762393	86762738	346	FALSE	TRUE	0.0114468	0.35609	0.183768	chip.specific	191	peak_325	k3
chr1	86778525	86778692	168	TRUE	FALSE	0.222405	0.0175778	0.119991	exo.specific	36	peak_8539	k3
chr1	86780593	86780724	132	TRUE	FALSE	0.150465	-0.0163203	0.0670722	exo.specific	110	peak_8540	k3
chr1	86885531	86885739	209	TRUE	FALSE	0.0354386	0.0327021	0.0340704	exo.specific	174	peak_8541	k3
chr1	86942025	86942284	260	FALSE	TRUE	0.039368	0.180649	0.110009	chip.specific	37	peak_326	k3
chr1	87130451	87130744	294	TRUE	FALSE	0.0980466	-0.0114966	0.043275	exo.specific	86	peak_8542	k3
chr1	87226420	87226810	391	FALSE	TRUE	0.051755	0.433997	0.242876	chip.specific	200	peak_327	k4
chr1	87312821	87313792	972	FALSE	TRUE	0.0281445	0.562206	0.295175	chip.specific	641	peak_328	k4
chr1	87729127	87729735	609	FALSE	TRUE	0.0170367	0.321062	0.169049	chip.specific	163	peak_329	k4
chr1	87746321	87746763	443	FALSE	TRUE	0.0469571	0.100197	0.073577	chip.specific	125	peak_330	k3
chr1	88034637	88035314	678	TRUE	FALSE	0.797114	0.115487	0.4563	exo.specific	420	peak_8543	k2
chr1	88140500	88140629	130	TRUE	FALSE	0.122653	0.180864	0.151759	exo.specific	41	peak_8544	k3
chr1	88328497	88328678	182	TRUE	FALSE	0.328434	0.12276	0.225597	exo.specific	99	peak_8545	k3
chr1	88490525	88490799	275	FALSE	TRUE	0.00822983	0.374413	0.191321	chip.specific	89	peak_331	k3
chr1	88612851	88613139	289	FALSE	TRUE	-0.000330371	0.433905	0.216787	chip.specific	146	peak_332	k4
chr1	89015621	89016228	608	TRUE	TRUE	0.0794493	0.574084	0.326767	shared	373	peak_17879	k4
chr1	89131392	89131674	283	FALSE	TRUE	0.00799718	0.863828	0.435913	chip.specific	85	peak_333	k4
chr1	89216681	89217621	941	TRUE	TRUE	1.016	0.210411	0.613204	shared	401	peak_17880	k2
chr1	89236638	89236780	143	TRUE	FALSE	0.113815	0.0205208	0.0671681	exo.specific	75	peak_8546	k3
chr1	89951069	89951222	154	TRUE	FALSE	0.407139	-0.0156767	0.195731	exo.specific	101	peak_8547	k3
chr1	90028275	90028711	437	FALSE	TRUE	0.0511664	0.653846	0.352506	chip.specific	201	peak_334	k3
chr1	90065061	90065384	324	TRUE	FALSE	0.197304	0.0151907	0.106248	exo.specific	246	peak_8548	k3
chr1	90081207	90081434	228	TRUE	FALSE	0.0467623	-0.0104255	0.0181684	exo.specific	50	peak_8549	k3
chr1	90447151	90447338	188	TRUE	FALSE	0.0930992	-0.00108592	0.0460066	exo.specific	126	peak_8550	k3
chr1	90448080	90448366	287	TRUE	FALSE	0.284058	-0.00504685	0.139506	exo.specific	66	peak_8551	k3
chr1	90623557	90623754	198	TRUE	FALSE	0.267344	0.000281753	0.133813	exo.specific	92	peak_8552	k3
chr1	90901740	90902159	420	FALSE	TRUE	0.00864277	0.763046	0.385844	chip.specific	255	peak_335	k3
chr1	90949950	90950087	138	TRUE	FALSE	0.0919553	-0.0157455	0.0381049	exo.specific	14	peak_8553	k3
chr1	91442209	91442562	354	TRUE	FALSE	0.19831	-0.000366568	0.0989715	exo.specific	176	peak_8554	k3
chr1	91682923	91683121	199	TRUE	FALSE	0.668804	0.0993005	0.384052	exo.specific	117	peak_8555	k3
chr1	91742802	91743296	495	FALSE	TRUE	0.0180063	0.44254	0.230273	chip.specific	339	peak_336	k3
chr1	91781777	91782073	297	TRUE	FALSE	0.108016	0.0368947	0.0724555	exo.specific	262	peak_8556	k3
chr1	92215132	92215721	590	FALSE	TRUE	0.00119574	0.30625	0.153723	chip.specific	225	peak_337	k3
chr1	92418115	92418566	452	TRUE	FALSE	0.578466	0.15059	0.364528	exo.specific	167	peak_8557	k3
chr1	92430939	92432066	1128	FALSE	TRUE	0.0224543	0.3748	0.198627	chip.specific	1052	peak_338	k4
chr1	92697074	92697333	260	FALSE	TRUE	-0.00036722	0.556376	0.278004	chip.specific	134	peak_339	k3
chr1	92889063	92889361	299	FALSE	TRUE	0.0252387	0.488091	0.256665	chip.specific	100	peak_340	k4
chr1	93195966	93196160	195	TRUE	FALSE	0.312341	0.201721	0.257031	exo.specific	90	peak_8558	k3
chr1	93844687	93844976	290	TRUE	FALSE	0.322927	0.201411	0.262169	exo.specific	25	peak_8559	k3
chr1	93845303	93845594	292	TRUE	FALSE	0.709145	0.429383	0.569264	exo.specific	85	peak_8560	k2
chr1	93883744	93884068	325	FALSE	TRUE	0.0142212	0.163263	0.0887422	chip.specific	300	peak_341	k4
chr1	93949644	93949952	309	FALSE	TRUE	-0.00107003	0.101936	0.0504332	chip.specific	108	peak_342	k3
chr1	94149956	94152304	2349	TRUE	TRUE	0.988937	0.832428	0.910683	shared	1087	peak_17881	k1
chr1	94153147	94153761	615	FALSE	TRUE	0.0602888	0.109289	0.0847888	chip.specific	36	peak_343	k3
chr1	94168889	94169583	695	FALSE	TRUE	0.00311903	0.225484	0.114301	chip.specific	369	peak_344	k3
chr1	94215844	94215967	124	TRUE	FALSE	0.0597313	-0.0274079	0.0161617	exo.specific	110	peak_8561	k3
chr1	94260301	94260605	305	TRUE	FALSE	0.228459	0.0306902	0.129575	exo.specific	116	peak_8562	k3
chr1	94356815	94357112	298	FALSE	TRUE	0.0144001	0.246734	0.130567	chip.specific	177	peak_345	k3
chr1	94394157	94394868	712	TRUE	TRUE	0.380077	0.382136	0.381106	shared	321	peak_17882	k3
chr1	94481655	94482317	663	TRUE	TRUE	0.896628	0.363121	0.629875	shared	259	peak_17883	k2
chr1	94728093	94729886	1794	TRUE	TRUE	1.56644	1.51567	1.54106	shared	1176	peak_17884	k1
chr1	94773196	94773474	279	TRUE	FALSE	0.261258	-0.0130463	0.124106	exo.specific	84	peak_8563	k3
chr1	94895366	94896070	705	TRUE	TRUE	0.0277658	0.351789	0.189778	shared	168	peak_17885	k3
chr1	94993036	94993657	622	FALSE	TRUE	0.00219737	0.22382	0.113009	chip.specific	307	peak_346	k3
chr1	95033771	95034883	1113	FALSE	TRUE	0.0150855	0.385625	0.200355	chip.specific	295	peak_347	k4
chr1	95238474	95239323	850	TRUE	FALSE	0.755983	0.161468	0.458726	exo.specific	409	peak_8564	k2
chr1	95273373	95273806	434	FALSE	TRUE	0.00108369	0.291462	0.146273	chip.specific	216	peak_348	k4
chr1	95302714	95302857	144	TRUE	FALSE	0.0615897	0.00941574	0.0355027	exo.specific	44	peak_8565	k3
chr1	95499622	95500085	464	FALSE	TRUE	0.00101363	0.156222	0.0786179	chip.specific	391	peak_349	k3
chr1	95517051	95518022	972	TRUE	TRUE	0.523823	0.312248	0.418035	shared	424	peak_17886	k2
chr1	95897363	95897493	131	TRUE	FALSE	0.276583	-0.0212651	0.127659	exo.specific	101	peak_8566	k3
chr1	95954244	95954467	224	TRUE	FALSE	0.070133	0.00190755	0.0360203	exo.specific	137	peak_8567	k3
chr1	96037498	96037684	187	TRUE	FALSE	0.0774477	-0.00605738	0.0356951	exo.specific	57	peak_8568	k3
chr1	96191306	96191897	592	TRUE	FALSE	0.291594	-0.00279157	0.144401	exo.specific	63	peak_8569	k3
chr1	96482551	96483453	903	FALSE	TRUE	0.0111237	0.238188	0.124656	chip.specific	355	peak_350	k3
chr1	96534418	96534559	142	TRUE	FALSE	0.114617	-0.0261571	0.0442299	exo.specific	114	peak_8570	k3
chr1	96718491	96718634	144	TRUE	FALSE	0.0864907	0.00722322	0.046857	exo.specific	30	peak_8571	k3
chr1	96798996	96799299	304	FALSE	TRUE	-0.00108763	0.190181	0.0945466	chip.specific	201	peak_351	k3
chr1	96874546	96874966	421	FALSE	TRUE	0.000558579	0.302756	0.151657	chip.specific	284	peak_352	k4
chr1	96886693	96887084	392	FALSE	TRUE	0.000599902	0.111196	0.0558979	chip.specific	309	peak_353	k3
chr1	96976494	96976677	184	TRUE	FALSE	0.209734	0.000707444	0.105221	exo.specific	114	peak_8572	k3
chr1	97279812	97279940	129	TRUE	FALSE	0.103497	0.0251953	0.0643461	exo.specific	15	peak_8573	k3
chr1	97422480	97424200	1721	TRUE	TRUE	0.695524	0.783985	0.739755	shared	403	peak_17887	k2
chr1	97422480	97424200	1721	TRUE	TRUE	0.695524	0.783985	0.739755	shared	403	peak_17888	k2
chr1	97422480	97424200	1721	TRUE	TRUE	0.695524	0.783985	0.739755	shared	403	peak_17887	k2
chr1	97422480	97424200	1721	TRUE	TRUE	0.695524	0.783985	0.739755	shared	403	peak_17888	k2
chr1	97422480	97424200	1721	TRUE	TRUE	0.695524	0.783985	0.739755	shared	693	peak_17887	k2
chr1	97422480	97424200	1721	TRUE	TRUE	0.695524	0.783985	0.739755	shared	693	peak_17888	k2
chr1	97422480	97424200	1721	TRUE	TRUE	0.695524	0.783985	0.739755	shared	693	peak_17887	k2
chr1	97422480	97424200	1721	TRUE	TRUE	0.695524	0.783985	0.739755	shared	693	peak_17888	k2
chr1	97604926	97605313	388	FALSE	TRUE	0.0148286	0.198023	0.106426	chip.specific	247	peak_354	k3
chr1	97769922	97770127	206	TRUE	FALSE	0.100302	0.158765	0.129533	exo.specific	180	peak_8574	k4
chr1	97779439	97779604	166	TRUE	FALSE	0.383108	-0.00536978	0.188869	exo.specific	134	peak_8575	k3
chr1	97780673	97780817	145	TRUE	FALSE	0.0348137	0.00281862	0.0188162	exo.specific	52	peak_8576	k3
chr1	98041448	98041641	194	TRUE	FALSE	0.105295	-0.0062222	0.0495362	exo.specific	149	peak_8577	k3
chr1	98192884	98193057	174	TRUE	FALSE	0.0509708	-0.0193183	0.0158262	exo.specific	112	peak_8578	k3
chr1	98201524	98201659	136	TRUE	FALSE	0.23832	0.14967	0.193995	exo.specific	72	peak_8579	k3
chr1	98366049	98367644	1596	TRUE	TRUE	0.985696	1.18355	1.08462	shared	829	peak_17889	k1
chr1	98384835	98386199	1365	TRUE	TRUE	0.421327	0.419211	0.420269	shared	650	peak_17890	k1
chr1	98613646	98613850	205	TRUE	FALSE	0.160399	-0.00262666	0.0788862	exo.specific	137	peak_8580	k3
chr1	98650511	98650899	389	TRUE	FALSE	0.151718	0.0371447	0.0944313	exo.specific	22	peak_8581	k3
chr1	98651110	98651471	362	TRUE	TRUE	0.321906	0.112562	0.217234	shared	131	peak_17891	k3
chr1	98690433	98690557	125	TRUE	FALSE	0.0709513	0.0032696	0.0371105	exo.specific	12	peak_8582	k3
chr1	98800041	98800180	140	TRUE	FALSE	0.095365	0.00305208	0.0492086	exo.specific	20	peak_8583	k3
chr1	98845839	98845985	147	TRUE	FALSE	0.0786274	0.0420727	0.0603501	exo.specific	24	peak_8584	k3
chr1	98896229	98896433	205	TRUE	FALSE	0.276854	-0.00887786	0.133988	exo.specific	198	peak_8585	k3
chr1	99075379	99075678	300	TRUE	FALSE	0.166062	-0.00290932	0.0815764	exo.specific	201	peak_8586	k3
chr1	99183285	99183960	676	TRUE	FALSE	0.44359	0.0779429	0.260766	exo.specific	23	peak_8587	k3
chr1	99351297	99351859	563	TRUE	FALSE	0.367707	0.0996235	0.233665	exo.specific	384	peak_8588	k3
chr1	99702158	99702315	158	TRUE	FALSE	0.195277	-0.0173958	0.0889405	exo.specific	73	peak_8589	k3
chr1	99717647	99717781	135	TRUE	FALSE	0.072336	-0.00674059	0.0327977	exo.specific	128	peak_8590	k3
chr1	99823645	99823885	241	TRUE	FALSE	0.266231	0.000617263	0.133424	exo.specific	94	peak_8591	k3
chr1	100070294	100070568	275	TRUE	FALSE	0.0334529	-0.00175519	0.0158489	exo.specific	119	peak_8592	k3
chr1	100319755	100319944	190	TRUE	FALSE	0.256247	0.0240467	0.140147	exo.specific	75	peak_8593	k3
chr1	100636075	100636441	367	TRUE	FALSE	0.187041	0.00738892	0.0972147	exo.specific	209	peak_8594	k3
chr1	100766912	100767082	171	TRUE	FALSE	0.051865	-0.0143357	0.0187646	exo.specific	12	peak_8595	k3
chr1	100873884	100874481	598	FALSE	TRUE	0.00417787	0.187274	0.0957258	chip.specific	447	peak_355	k3
chr1	100986550	100986869	320	TRUE	FALSE	0.231321	0.0372609	0.134291	exo.specific	265	peak_8596	k3
chr1	100994399	100994715	317	TRUE	FALSE	0.302862	0.0166394	0.159751	exo.specific	228	peak_8597	k3
chr1	101247505	101247656	152	TRUE	FALSE	0.175672	0.00867549	0.0921739	exo.specific	127	peak_8598	k3
chr1	101266089	101266627	539	FALSE	TRUE	0.0189901	0.165323	0.0921563	chip.specific	384	peak_356	k3
chr1	101302231	101303900	1670	TRUE	TRUE	0.786235	0.682461	0.734348	shared	529	peak_17892	k2
chr1	101336414	101336725	312	TRUE	FALSE	0.248744	0.00875105	0.128748	exo.specific	50	peak_8599	k3
chr1	101606428	101607240	813	TRUE	FALSE	0.450606	0.0905766	0.270591	exo.specific	754	peak_8600	k3
chr1	101763581	101765139	1559	TRUE	TRUE	0.625742	0.508748	0.567245	shared	735	peak_17893	k2
chr1	101934690	101935228	539	TRUE	FALSE	0.82761	0.10468	0.466145	exo.specific	84	peak_8601	k3
chr1	102005061	102005694	634	FALSE	TRUE	0.0393589	0.289214	0.164287	chip.specific	537	peak_357	k3
chr1	102091121	102093565	2445	TRUE	TRUE	0.765317	0.848016	0.806667	shared	1369	peak_17894	k1
chr1	102112946	102113091	146	TRUE	FALSE	0.0853059	-0.0147554	0.0352753	exo.specific	32	peak_8602	k3
chr1	102151647	102151776	130	TRUE	FALSE	0.180362	0.0127153	0.0965387	exo.specific	62	peak_8603	k3
chr1	102195699	102195906	208	TRUE	FALSE	0.153776	-0.0162499	0.0687629	exo.specific	53	peak_8604	k3
chr1	102351005	102351484	480	FALSE	TRUE	0.00520492	0.170167	0.087686	chip.specific	319	peak_358	k3
chr1	102561276	102561632	357	FALSE	TRUE	0.00448718	0.108728	0.0566074	chip.specific	158	peak_359	k3
chr1	102605471	102605724	254	TRUE	FALSE	0.521757	0.0617858	0.291771	exo.specific	116	peak_8605	k3
chr1	102863999	102864125	127	TRUE	FALSE	0.0839511	-0.0244209	0.0297651	exo.specific	49	peak_8606	k3
chr1	103000600	103000919	320	TRUE	TRUE	0.153915	0.279394	0.216654	shared	259	peak_17895	k3
chr1	103094038	103094302	265	FALSE	TRUE	0.00854039	0.232256	0.120398	chip.specific	124	peak_360	k3
chr1	103095050	103095312	263	FALSE	TRUE	0.0231335	0.140315	0.0817243	chip.specific	137	peak_361	k3
chr1	103117060	103117844	785	TRUE	FALSE	0.817617	0.407095	0.612356	exo.specific	419	peak_8607	k2
chr1	103153354	103154470	1117	TRUE	TRUE	1.93173	0.995224	1.46348	shared	594	peak_17896	k1
chr1	103418804	103418932	129	TRUE	FALSE	0.442525	0.118632	0.280578	exo.specific	11	peak_8608	k3
chr1	103419459	103419745	287	TRUE	FALSE	0.348167	0.225713	0.28694	exo.specific	250	peak_8609	k2
chr1	103481023	103481154	132	TRUE	FALSE	0.132596	-0.00914474	0.0617256	exo.specific	34	peak_8610	k3
chr1	103524273	103524467	195	TRUE	FALSE	0.108146	-0.0142858	0.04693	exo.specific	34	peak_8611	k3
chr1	103753031	103753191	161	TRUE	FALSE	0.180502	0.0637919	0.122147	exo.specific	79	peak_8612	k3
chr1	103768625	103768919	295	FALSE	TRUE	0.00767187	0.127172	0.0674219	chip.specific	241	peak_362	k3
chr1	103925871	103926677	807	TRUE	TRUE	0.664896	0.265947	0.465421	shared	230	peak_17897	k2
chr1	104206991	104207145	155	TRUE	FALSE	0.105004	0.0106645	0.0578341	exo.specific	106	peak_8613	k3
chr1	104217260	104218725	1466	TRUE	TRUE	0.867615	0.500191	0.683903	shared	743	peak_17898	k2
chr1	104222368	104222644	277	FALSE	TRUE	-0.00119364	0.386527	0.192667	chip.specific	144	peak_363	k3
chr1	104272723	104272872	150	TRUE	FALSE	0.603261	0.0933561	0.348308	exo.specific	99	peak_8614	k3
chr1	104279205	104280655	1451	TRUE	TRUE	0.819518	0.995222	0.90737	shared	964	peak_17899	k2
chr1	104388210	104388455	246	TRUE	FALSE	0.109502	-0.0173633	0.0460691	exo.specific	16	peak_8615	k3
chr1	104388674	104388872	199	TRUE	FALSE	0.316254	-0.0123186	0.151968	exo.specific	142	peak_8616	k3
chr1	104581655	104581853	199	TRUE	FALSE	0.267182	-0.00923898	0.128972	exo.specific	169	peak_8617	k3
chr1	104583274	104583411	138	TRUE	FALSE	0.426656	0.0191113	0.222884	exo.specific	108	peak_8618	k3
chr1	104653802	104654124	323	FALSE	TRUE	-0.000295595	0.152429	0.0760669	chip.specific	177	peak_364	k3
chr1	104739571	104739705	135	TRUE	FALSE	0.0789763	0.0359068	0.0574415	exo.specific	24	peak_8619	k3
chr1	104761818	104761980	163	TRUE	FALSE	0.147318	-0.0169763	0.0651711	exo.specific	38	peak_8620	k3
chr1	104968638	104969526	889	TRUE	FALSE	1.04438	0.218687	0.631534	exo.specific	275	peak_8621	k2
chr1	105012671	105013005	335	FALSE	TRUE	0.0242154	0.259455	0.141835	chip.specific	130	peak_365	k3
chr1	105019190	105021004	1815	TRUE	TRUE	2.02223	0.864515	1.44337	shared	862	peak_17900	k1
chr1	105047284	105047531	248	TRUE	FALSE	0.14438	0.0465057	0.095443	exo.specific	158	peak_8622	k3
chr1	105070515	105071832	1318	FALSE	TRUE	0.047243	0.211536	0.129389	chip.specific	207	peak_366	k4
chr1	105094100	105094750	651	FALSE	TRUE	0.0105762	0.267369	0.138973	chip.specific	159	peak_367	k3
chr1	105383576	105383736	161	TRUE	FALSE	0.0202181	-0.0134961	0.003361	exo.specific	80	peak_8623	k3
chr1	105491476	105492204	729	FALSE	TRUE	0.000967744	0.368002	0.184485	chip.specific	620	peak_368	k3
chr1	105522456	105522838	383	FALSE	TRUE	0.0217946	0.355633	0.188714	chip.specific	96	peak_369	k4
chr1	105523584	105523891	308	FALSE	TRUE	-0.0010735	0.537564	0.268245	chip.specific	72	peak_370	k4
chr1	105568187	105568539	353	TRUE	FALSE	0.432089	0.178198	0.305143	exo.specific	288	peak_8624	k3
chr1	105568663	105568981	319	TRUE	FALSE	0.295343	0.0376109	0.166477	exo.specific	38	peak_8625	k3
chr1	105934677	105934801	125	TRUE	FALSE	0.232487	0.00579538	0.119141	exo.specific	38	peak_8626	k3
chr1	106058132	106058912	781	FALSE	TRUE	0.0182993	0.542727	0.280513	chip.specific	220	peak_371	k4
chr1	106118729	106119044	316	TRUE	TRUE	0.284707	0.433739	0.359223	shared	146	peak_17901	k3
chr1	106119097	106119978	882	TRUE	TRUE	0.123931	0.637071	0.380501	shared	376	peak_17902	k2
chr1	106299222	106299646	425	TRUE	FALSE	0.511862	0.119736	0.315799	exo.specific	304	peak_8627	k3
chr1	106299773	106300685	913	TRUE	FALSE	0.691826	0.0914573	0.391642	exo.specific	602	peak_8628	k3
chr1	106445843	106446305	463	FALSE	TRUE	0.00172994	0.404333	0.203032	chip.specific	280	peak_372	k3
chr1	106564424	106564841	418	FALSE	TRUE	0.0291106	0.455993	0.242552	chip.specific	297	peak_373	k4
chr1	106730836	106730972	137	TRUE	FALSE	0.160473	-0.00881099	0.0758311	exo.specific	47	peak_8629	k3
chr1	106853954	106855754	1801	TRUE	TRUE	1.30213	1.11664	1.20939	shared	1251	peak_17903	k1
chr1	106860651	106861213	563	FALSE	TRUE	0.0315844	0.298341	0.164963	chip.specific	528	peak_374	k3
chr1	107058863	107059018	156	TRUE	FALSE	0.0834646	0.000596015	0.0420303	exo.specific	8	peak_8630	k3
chr1	107208043	107209959	1917	TRUE	TRUE	1.20539	0.790866	0.99813	shared	916	peak_17904	k1
chr1	107268468	107268734	267	TRUE	FALSE	0.185348	0.0063999	0.0958741	exo.specific	38	peak_8631	k3
chr1	107822605	107824722	2118	TRUE	TRUE	1.53124	0.811031	1.17114	shared	1098	peak_17905	k1
chr1	107878927	107879222	296	FALSE	TRUE	0.00652893	0.0828846	0.0447068	chip.specific	251	peak_375	k3
chr1	107881526	107881883	358	TRUE	FALSE	0.338947	0.00129742	0.170122	exo.specific	206	peak_8632	k3
chr1	107924913	107926545	1633	TRUE	TRUE	0.585422	0.628003	0.606713	shared	1051	peak_17906	k2
chr1	107960806	107961314	509	FALSE	TRUE	0.00379678	0.163427	0.083612	chip.specific	333	peak_376	k4
chr1	107977835	107978683	849	FALSE	TRUE	0.00588543	0.182046	0.0939657	chip.specific	738	peak_377	k3
chr1	108039177	108039422	246	TRUE	FALSE	0.220347	0.0324637	0.126405	exo.specific	24	peak_8633	k3
chr1	108326759	108328757	1999	TRUE	TRUE	1.3535	0.872569	1.11303	shared	1388	peak_17907	k1
chr1	108351206	108351367	162	TRUE	FALSE	0.62847	0.0807088	0.354589	exo.specific	60	peak_8634	k3
chr1	108416136	108416853	718	TRUE	TRUE	1.54406	0.25287	0.898467	shared	409	peak_17908	k2
chr1	108523537	108524053	517	TRUE	TRUE	0.833081	0.525909	0.679495	shared	340	peak_17909	k2
chr1	108548489	108549007	519	FALSE	TRUE	0.000906211	0.19982	0.100363	chip.specific	214	peak_378	k4
chr1	108733339	108733969	631	TRUE	FALSE	0.468273	0.236257	0.352265	exo.specific	536	peak_8635	k3
chr1	108986741	108986916	176	TRUE	FALSE	0.0656718	0.000528286	0.0331	exo.specific	93	peak_8636	k3
chr1	108988434	108988611	178	TRUE	FALSE	0.253378	0.000522322	0.12695	exo.specific	145	peak_8637	k3
chr1	109034186	109036092	1907	TRUE	TRUE	1.19125	0.791409	0.991331	shared	766	peak_17910	k1
chr1	109067134	109067265	132	TRUE	FALSE	0.387434	0.000563505	0.193999	exo.specific	69	peak_8638	k3
chr1	109158103	109158277	175	TRUE	FALSE	0.108371	0.0221808	0.0652758	exo.specific	135	peak_8639	k3
chr1	109348988	109349793	806	TRUE	FALSE	0.298346	0.0626987	0.180522	exo.specific	314	peak_8640	k3
chr1	109870521	109872634	2114	TRUE	TRUE	0.91238	0.576515	0.744447	shared	1566	peak_17911	k2
chr1	109955362	109955502	141	TRUE	FALSE	0.0756156	-0.0218642	0.0268757	exo.specific	46	peak_8641	k3
chr1	110234005	110234168	164	TRUE	FALSE	0.130022	-0.00883206	0.0605949	exo.specific	47	peak_8642	k3
chr1	110547452	110547682	231	TRUE	FALSE	0.114163	0.000402482	0.0572826	exo.specific	188	peak_8643	k3
chr1	110619398	110619603	206	TRUE	FALSE	0.180237	0.012893	0.096565	exo.specific	145	peak_8644	k3
chr1	110701921	110702076	156	TRUE	FALSE	0.0813451	-0.0238097	0.0287677	exo.specific	53	peak_8645	k3
chr1	110774054	110775422	1369	FALSE	TRUE	0.0457569	0.563673	0.304715	chip.specific	942	peak_379	k4
chr1	110790405	110791183	779	FALSE	TRUE	0.0208271	0.403149	0.211988	chip.specific	359	peak_380	k4
chr1	110841069	110841408	340	TRUE	FALSE	0.169002	-0.00322219	0.0828897	exo.specific	157	peak_8646	k3
chr1	111580900	111581248	349	TRUE	FALSE	0.434072	0.112976	0.273524	exo.specific	82	peak_8647	k3
chr1	111610682	111611161	480	FALSE	TRUE	0.00402617	0.178099	0.0910626	chip.specific	424	peak_381	k3
chr1	111628198	111628343	146	TRUE	FALSE	0.325722	-0.00152564	0.162098	exo.specific	24	peak_8648	k3
chr1	111957669	111957851	183	TRUE	FALSE	0.399596	0.00933757	0.204467	exo.specific	114	peak_8649	k3
chr1	112219064	112221033	1970	TRUE	TRUE	1.12763	0.828897	0.978263	shared	1255	peak_17912	k1
chr1	112225327	112226106	780	FALSE	TRUE	0.0699746	0.269533	0.169754	chip.specific	469	peak_382	k4
chr1	112512314	112512473	160	TRUE	FALSE	0.124133	-0.0153213	0.054406	exo.specific	121	peak_8650	k3
chr1	112532450	112532650	201	TRUE	FALSE	0.175326	0.0291063	0.102216	exo.specific	166	peak_8651	k3
chr1	112556512	112556798	287	TRUE	FALSE	0.318903	-0.000387368	0.159258	exo.specific	117	peak_8652	k3
chr1	112652445	112652644	200	TRUE	FALSE	0.334255	0.185721	0.259988	exo.specific	37	peak_8653	k3
chr1	112728664	112728853	190	TRUE	FALSE	0.104031	-0.0128043	0.0456133	exo.specific	159	peak_8654	k3
chr1	112821574	112821719	146	TRUE	FALSE	0.272727	0.0371444	0.154936	exo.specific	122	peak_8655	k3
chr1	112822234	112822654	421	FALSE	TRUE	0.151164	0.320622	0.235893	chip.specific	29	peak_383	k3
chr1	112837587	112839445	1859	TRUE	TRUE	1.57888	1.31482	1.44685	shared	889	peak_17913	k1
chr1	113051129	113051695	567	TRUE	FALSE	0.556248	0.0565358	0.306392	exo.specific	223	peak_8656	k3
chr1	113189164	113189335	172	TRUE	FALSE	0.224367	-0.00896181	0.107702	exo.specific	106	peak_8657	k3
chr1	113516777	113517022	246	TRUE	FALSE	0.0552288	-0.00732262	0.0239531	exo.specific	12	peak_8658	k3
chr1	113750597	113750894	298	TRUE	FALSE	0.335315	0.0823907	0.208853	exo.specific	74	peak_8659	k3
chr1	113959490	113959813	324	FALSE	TRUE	0.0167372	0.473014	0.244876	chip.specific	80	peak_384	k4
chr1	113964046	113964912	867	FALSE	TRUE	0.00587336	0.379881	0.192877	chip.specific	161	peak_385	k4
chr1	113977679	113977805	127	TRUE	FALSE	0.0839511	0.0178413	0.0508962	exo.specific	82	peak_8660	k3
chr1	114033378	114033694	317	FALSE	TRUE	0.0726214	0.11032	0.0914705	chip.specific	143	peak_386	k3
chr1	114035629	114036011	383	TRUE	FALSE	0.660387	0.221313	0.44085	exo.specific	161	peak_8661	k3
chr1	114102942	114103263	322	FALSE	TRUE	-0.00102683	0.115528	0.0572505	chip.specific	14	peak_387	k3
chr1	114134397	114135685	1289	TRUE	TRUE	0.127918	0.165852	0.146885	shared	349	peak_17914	k3
chr1	114182161	114184161	2001	TRUE	TRUE	2.00523	0.854239	1.42973	shared	1476	peak_17915	k1
chr1	114229078	114230349	1272	TRUE	TRUE	0.778019	0.479077	0.628548	shared	914	peak_17916	k2
chr1	114275934	114276327	394	TRUE	FALSE	0.0892006	0.000566353	0.0448835	exo.specific	344	peak_8662	k3
chr1	114382356	114382499	144	TRUE	FALSE	0.234571	-0.0126386	0.110966	exo.specific	61	peak_8663	k3
chr1	114521631	114522157	527	FALSE	TRUE	0.00133868	0.179589	0.0904639	chip.specific	158	peak_388	k3
chr1	114556903	114557167	265	FALSE	TRUE	0.0441431	0.339764	0.191953	chip.specific	134	peak_389	k3
chr1	114662141	114662294	154	TRUE	FALSE	0.119475	-0.0200186	0.049728	exo.specific	59	peak_8664	k3
chr1	114731737	114731969	233	TRUE	FALSE	0.426019	0.10394	0.26498	exo.specific	57	peak_8665	k3
chr1	114769842	114771677	1836	TRUE	TRUE	1.10703	0.829034	0.968034	shared	909	peak_17917	k1
chr1	114808300	114809180	881	TRUE	FALSE	0.590248	0.113752	0.352	exo.specific	408	peak_8666	k2
chr1	114849435	114850142	708	FALSE	TRUE	0.00705752	0.252586	0.129822	chip.specific	398	peak_390	k4
chr1	114875167	114875291	125	TRUE	FALSE	0.118507	0.00846988	0.0634884	exo.specific	5	peak_8667	k3
chr1	114934590	114934805	216	TRUE	FALSE	0.0967476	-0.0141864	0.0412806	exo.specific	29	peak_8668	k3
chr1	115100798	115101009	212	TRUE	FALSE	0.181583	-0.0145418	0.0835206	exo.specific	46	peak_8669	k3
chr1	115307858	115308072	215	TRUE	FALSE	0.166541	0.0135623	0.0900516	exo.specific	1	peak_8670	k3
chr1	115331411	115332144	734	FALSE	TRUE	0.0121432	0.140759	0.0764509	chip.specific	683	peak_391	k3
chr1	115446958	115447476	519	TRUE	TRUE	0.209393	0.279905	0.244649	shared	365	peak_17918	k3
chr1	115514029	115514296	268	FALSE	TRUE	0.000877469	0.206095	0.103486	chip.specific	118	peak_392	k3
chr1	115595311	115595456	146	TRUE	FALSE	0.243638	0.00686954	0.125254	exo.specific	18	peak_8671	k3
chr1	115608949	115609218	270	TRUE	FALSE	0.13052	0.00165143	0.0660859	exo.specific	99	peak_8672	k3
chr1	115684577	115684858	282	FALSE	TRUE	0.00685306	0.385469	0.196161	chip.specific	145	peak_393	k3
chr1	115799460	115800696	1237	TRUE	TRUE	1.07389	0.620774	0.847331	shared	307	peak_17919	k2
chr1	115824313	115824611	299	FALSE	TRUE	0.00646342	0.150813	0.0786382	chip.specific	108	peak_394	k3
chr1	116023044	116023221	178	TRUE	FALSE	0.0498254	-0.0102245	0.0198004	exo.specific	1	peak_8673	k3
chr1	116223352	116223569	218	TRUE	FALSE	0.165766	-0.00707078	0.0793475	exo.specific	119	peak_8674	k3
chr1	116362157	116364069	1913	TRUE	TRUE	1.25435	0.79583	1.02509	shared	748	peak_17920	k1
chr1	116860728	116862932	2205	TRUE	TRUE	1.6391	1.12686	1.38298	shared	1148	peak_17921	k1
chr1	117091166	117091309	144	TRUE	FALSE	0.121546	-0.0168945	0.0523258	exo.specific	29	peak_8675	k3
chr1	117166891	117168743	1853	TRUE	TRUE	1.12672	1.02729	1.07701	shared	728	peak_17922	k1
chr1	117253022	117255191	2170	TRUE	TRUE	0.655643	0.497705	0.576674	shared	1255	peak_17923	k1
chr1	117260335	117260486	152	TRUE	FALSE	0.512757	-0.00781915	0.252469	exo.specific	63	peak_8676	k3
chr1	117289660	117290030	371	FALSE	TRUE	-0.00089121	0.163495	0.0813017	chip.specific	165	peak_395	k3
chr1	117290829	117291430	602	FALSE	TRUE	-0.0001586	0.154068	0.0769549	chip.specific	388	peak_396	k3
chr1	117292999	117293893	895	FALSE	TRUE	-0.000106678	0.139343	0.0696182	chip.specific	802	peak_397	k3
chr1	117375355	117376767	1413	TRUE	TRUE	1.68019	0.924513	1.30235	shared	730	peak_17924	k1
chr1	117434048	117434394	347	TRUE	FALSE	0.371311	0.207665	0.289488	exo.specific	118	peak_8677	k3
chr1	117457615	117458056	442	FALSE	TRUE	0.00565241	0.168031	0.0868418	chip.specific	439	peak_398	k4
chr1	117471757	117471907	151	TRUE	FALSE	0.265254	-0.0143899	0.125432	exo.specific	39	peak_8678	k3
chr1	117485115	117486468	1354	TRUE	TRUE	1.59583	0.797445	1.19664	shared	1049	peak_17925	k1
chr1	117683912	117684846	935	TRUE	TRUE	0.199202	0.138745	0.168974	shared	238	peak_17926	k3
chr1	118004035	118004470	436	FALSE	TRUE	0.0266111	0.208808	0.11771	chip.specific	254	peak_399	k3
chr1	118096917	118097607	691	TRUE	FALSE	0.749823	0.206201	0.478012	exo.specific	265	peak_8679	k2
chr1	118127320	118128906	1587	TRUE	TRUE	1.27984	0.654082	0.96696	shared	1016	peak_17927	k1
chr1	118257375	118258219	845	FALSE	TRUE	0.0233309	0.723628	0.373479	chip.specific	234	peak_400	k4
chr1	118587986	118588603	618	TRUE	TRUE	0.856027	0.310316	0.583171	shared	321	peak_17928	k2
chr1	118689809	118690148	340	FALSE	TRUE	0.0523001	0.508382	0.280341	chip.specific	31	peak_401	k4
chr1	119053078	119053208	131	TRUE	FALSE	0.199515	-0.0140348	0.0927399	exo.specific	51	peak_8680	k3
chr1	119076049	119076725	677	FALSE	TRUE	0.0648722	0.533871	0.299371	chip.specific	144	peak_402	k4
chr1	119143956	119144101	146	TRUE	FALSE	0.136037	0.132803	0.13442	exo.specific	62	peak_8681	k3
chr1	119299806	119300116	311	FALSE	TRUE	0.0729593	0.5067	0.28983	chip.specific	226	peak_403	k4
chr1	119305154	119305676	523	FALSE	TRUE	0.041938	0.693238	0.367588	chip.specific	381	peak_404	k4
chr1	119345600	119345865	266	FALSE	TRUE	0.0207456	0.947662	0.484204	chip.specific	81	peak_405	k4
chr1	119398251	119399193	943	FALSE	TRUE	0.00529876	0.503159	0.254229	chip.specific	753	peak_406	k4
chr1	119565760	119566324	565	FALSE	TRUE	0.00742613	0.222964	0.115195	chip.specific	169	peak_407	k4
chr1	119739728	119739987	260	FALSE	TRUE	0.000904468	0.251295	0.1261	chip.specific	157	peak_408	k3
chr1	119743661	119745383	1723	TRUE	TRUE	0.983305	0.646582	0.814944	shared	889	peak_17929	k1
chr1	120063008	120063327	320	FALSE	TRUE	0.011642	0.384093	0.197868	chip.specific	154	peak_409	k3
chr1	120308277	120308461	185	TRUE	FALSE	0.0800721	0.0659569	0.0730145	exo.specific	111	peak_8682	k3
chr1	120374452	120374740	289	FALSE	TRUE	0.0106026	0.36283	0.186716	chip.specific	54	peak_410	k3
chr1	120699903	120700051	149	TRUE	FALSE	0.0218464	-0.00373867	0.00905388	exo.specific	74	peak_8683	k3
chr1	120741645	120742014	370	FALSE	TRUE	0.0370972	0.394631	0.215864	chip.specific	368	peak_411	k3
chr1	120759312	120759809	498	FALSE	TRUE	0.00435286	0.729344	0.366848	chip.specific	262	peak_412	k4
chr1	120819487	120819772	286	TRUE	FALSE	0.144003	-0.0129221	0.0655406	exo.specific	94	peak_8684	k3
chr1	120993590	120995020	1431	TRUE	TRUE	1.30631	1.60373	1.45502	shared	783	peak_17930	k1
chr1	120993590	120995020	1431	TRUE	TRUE	1.30631	1.60373	1.45502	shared	783	peak_17931	k2
chr1	120993590	120995020	1431	TRUE	TRUE	1.30631	1.60373	1.45502	shared	783	peak_17930	k1
chr1	120993590	120995020	1431	TRUE	TRUE	1.30631	1.60373	1.45502	shared	783	peak_17931	k2
chr1	120993590	120995020	1431	TRUE	TRUE	1.30631	1.60373	1.45502	shared	1095	peak_17930	k1
chr1	120993590	120995020	1431	TRUE	TRUE	1.30631	1.60373	1.45502	shared	1095	peak_17931	k2
chr1	120993590	120995020	1431	TRUE	TRUE	1.30631	1.60373	1.45502	shared	1095	peak_17930	k1
chr1	120993590	120995020	1431	TRUE	TRUE	1.30631	1.60373	1.45502	shared	1095	peak_17931	k2
chr1	120996572	120996912	341	FALSE	TRUE	0.0777457	0.187028	0.132387	chip.specific	123	peak_413	k3
chr1	121035482	121036728	1247	TRUE	TRUE	0.623661	0.505779	0.56472	shared	353	peak_17932	k2
chr1	121202785	121204962	2178	TRUE	TRUE	1.31918	0.231716	0.775447	shared	1071	peak_17933	k2
chr1	121457986	121458205	220	TRUE	FALSE	0.229454	-0.00827255	0.110591	exo.specific	46	peak_8685	k3
chr1	121568046	121568195	150	TRUE	FALSE	0.257274	0.247504	0.252389	exo.specific	128	peak_8686	k4
chr1	121669876	121670092	217	TRUE	FALSE	0.354595	0.152428	0.253512	exo.specific	194	peak_8687	k3
chr1	121670225	121670736	512	TRUE	FALSE	0.481558	0.0841554	0.282857	exo.specific	273	peak_8688	k2
chr1	121737792	121738715	924	TRUE	TRUE	0.239156	0.552759	0.395958	shared	280	peak_17934	k4
chr1	121833486	121833880	395	FALSE	TRUE	-0.000241714	0.125585	0.0626718	chip.specific	216	peak_414	k3
chr1	121842630	121843191	562	FALSE	TRUE	0.0174547	0.175609	0.0965317	chip.specific	326	peak_415	k4
chr1	122086379	122087853	1475	TRUE	TRUE	0.806756	0.491171	0.648964	shared	444	peak_17935	k2
chr1	122607128	122608137	1010	FALSE	TRUE	0.0137284	0.391705	0.202717	chip.specific	292	peak_416	k4
chr1	122772217	122773685	1469	TRUE	FALSE	1.03015	0.0251089	0.52763	exo.specific	192	peak_8689	k2
chr1	123685682	123685850	169	TRUE	FALSE	0.106914	0.0212102	0.0640621	exo.specific	94	peak_8690	k3
chr1	123801162	123801549	388	FALSE	TRUE	0.00121217	0.157193	0.0792025	chip.specific	145	peak_417	k3
chr1	123856806	123858163	1358	TRUE	TRUE	0.882431	0.61538	0.748905	shared	540	peak_17936	k2
chr1	123873980	123874435	456	TRUE	FALSE	0.496513	0.0199982	0.258256	exo.specific	110	peak_8691	k3
chr1	124085860	124086134	275	TRUE	FALSE	0.153878	-0.0121556	0.0708613	exo.specific	7	peak_8692	k3
chr1	124141361	124142099	739	TRUE	TRUE	0.833272	0.393506	0.613389	shared	459	peak_17937	k2
chr1	124142291	124142748	458	FALSE	TRUE	0.0667409	0.133979	0.10036	chip.specific	29	peak_418	k3
chr1	124175359	124175767	409	FALSE	TRUE	0.000341527	0.160746	0.080544	chip.specific	106	peak_419	k3
chr1	124196522	124196749	228	TRUE	FALSE	0.311415	0.128458	0.219936	exo.specific	218	peak_8693	k3
chr1	124642787	124642924	138	TRUE	FALSE	0.313829	-0.0153412	0.149244	exo.specific	96	peak_8694	k3
chr1	124644196	124644340	145	TRUE	FALSE	0.165606	-0.0106306	0.0774878	exo.specific	32	peak_8695	k3
chr1	124845486	124846227	742	FALSE	TRUE	0.0116954	0.31595	0.163823	chip.specific	410	peak_420	k3
chr1	124921780	124922621	842	FALSE	TRUE	0.0601709	0.534487	0.297329	chip.specific	508	peak_421	k3
chr1	124924375	124924513	139	TRUE	FALSE	0.243696	0.00267273	0.123184	exo.specific	44	peak_8696	k3
chr1	124967814	124968170	357	FALSE	TRUE	0.0177011	1.02188	0.519789	chip.specific	85	peak_422	k3
chr1	124971169	124973276	2108	TRUE	TRUE	0.548877	1.13056	0.839717	shared	1126	peak_17938	k2
chr1	125132308	125132819	512	TRUE	TRUE	1.04044	0.347791	0.694116	shared	90	peak_17939	k3
chr1	125134291	125135642	1352	TRUE	TRUE	1.01336	0.605363	0.809361	shared	819	peak_17940	k2
chr1	125361703	125362525	823	TRUE	TRUE	0.544082	0.184705	0.364394	shared	287	peak_17941	k2
chr1	125554716	125554906	191	TRUE	FALSE	0.111642	0.0618426	0.0867422	exo.specific	68	peak_8697	k3
chr1	125656377	125656528	152	TRUE	FALSE	0.194912	0.00867549	0.101794	exo.specific	94	peak_8698	k3
chr1	125744738	125745388	651	FALSE	TRUE	0.0136914	0.340573	0.177132	chip.specific	161	peak_423	k4
chr1	125777752	125778144	393	FALSE	TRUE	0.00347777	0.244698	0.124088	chip.specific	127	peak_424	k3
chr1	126042291	126042773	483	FALSE	TRUE	-0.000197675	0.100782	0.0502921	chip.specific	151	peak_425	k3
chr1	126129097	126130109	1013	FALSE	TRUE	0.00470046	0.278819	0.14176	chip.specific	184	peak_426	k4
chr1	126275469	126275870	402	TRUE	FALSE	0.0913004	-0.0137668	0.0387668	exo.specific	229	peak_8699	k3
chr1	126316994	126317384	391	FALSE	TRUE	0.0124221	0.292783	0.152603	chip.specific	107	peak_427	k3
chr1	126620099	126620271	173	TRUE	FALSE	0.0752629	-0.01052	0.0323714	exo.specific	101	peak_8700	k3
chr1	126669147	126670475	1329	TRUE	TRUE	0.864395	0.980404	0.922399	shared	673	peak_17942	k2
chr1	126772612	126774285	1674	TRUE	TRUE	0.478836	1.07401	0.776426	shared	892	peak_17943	k2
chr1	126792339	126792965	627	TRUE	TRUE	0.609416	0.301744	0.45558	shared	265	peak_17944	k3
chr1	126915361	126916216	856	FALSE	TRUE	0.00622356	0.158167	0.0821952	chip.specific	130	peak_428	k3
chr1	127127099	127127481	383	FALSE	TRUE	0.0118183	0.327654	0.169736	chip.specific	212	peak_429	k3
chr1	127283323	127283673	351	TRUE	FALSE	0.148653	0.0464571	0.0975552	exo.specific	115	peak_8701	k3
chr1	127494588	127494810	223	TRUE	FALSE	0.182577	-0.00099885	0.0907889	exo.specific	146	peak_8702	k3
chr1	127593400	127593711	312	TRUE	FALSE	0.201714	0.0310732	0.116393	exo.specific	255	peak_8703	k3
chr1	127610010	127610147	138	TRUE	FALSE	0.0943513	0.00511469	0.049733	exo.specific	90	peak_8704	k3
chr1	127880228	127880356	129	TRUE	FALSE	0.551148	0.00057661	0.275862	exo.specific	104	peak_8705	k3
chr1	128065387	128065639	253	TRUE	FALSE	0.187589	0.0320064	0.109798	exo.specific	53	peak_8706	k3
chr1	128086733	128086963	231	TRUE	FALSE	0.0398249	0.0968008	0.0683128	exo.specific	82	peak_8707	k3
chr1	128102879	128103025	147	TRUE	FALSE	0.31131	0.110422	0.210866	exo.specific	44	peak_8708	k4
chr1	128392075	128392795	721	FALSE	TRUE	0.020933	0.562236	0.291584	chip.specific	489	peak_430	k4
chr1	128503639	128503964	326	FALSE	TRUE	0.0531034	0.171365	0.112234	chip.specific	300	peak_431	k3
chr1	128773303	128774141	839	TRUE	TRUE	0.486238	0.379432	0.432835	shared	344	peak_17945	k2
chr1	128852744	128853679	936	TRUE	TRUE	0.402029	0.46196	0.431994	shared	479	peak_17946	k2
chr1	129106968	129107246	279	FALSE	TRUE	0.00811184	0.319253	0.163683	chip.specific	91	peak_432	k3
chr1	129336839	129337319	481	FALSE	TRUE	0.212737	0.514612	0.363674	chip.specific	294	peak_433	k2
chr1	129397470	129397811	342	FALSE	TRUE	0.036138	0.133371	0.0847546	chip.specific	15	peak_434	k3
chr1	129435995	129437643	1649	TRUE	TRUE	0.986316	1.11553	1.05092	shared	726	peak_17947	k1
chr1	130032334	130032480	147	TRUE	FALSE	0.13736	0.000379504	0.0688699	exo.specific	44	peak_8709	k3
chr1	130037834	130038364	531	TRUE	FALSE	0.525546	0.224649	0.375097	exo.specific	264	peak_8710	k2
chr1	130101082	130101212	131	TRUE	FALSE	0.0677017	0.0151703	0.041436	exo.specific	86	peak_8711	k3
chr1	130324117	130324248	132	TRUE	FALSE	0.39673	0.0868107	0.241771	exo.specific	106	peak_8712	k3
chr1	130462629	130463030	402	FALSE	TRUE	0.0112597	0.500105	0.255683	chip.specific	109	peak_435	k4
chr1	130491087	130492257	1171	TRUE	TRUE	1.24545	1.38494	1.3152	shared	418	peak_17948	k1
chr1	130600162	130600439	278	TRUE	FALSE	0.675105	0.153254	0.414179	exo.specific	98	peak_8713	k2
chr1	130600607	130601237	631	TRUE	FALSE	0.375638	0.285498	0.330568	exo.specific	248	peak_8714	k2
chr1	130601241	130601550	310	FALSE	TRUE	0.0818698	0.414696	0.248283	chip.specific	88	peak_436	k4
chr1	130662396	130662537	142	TRUE	FALSE	0.0624572	0.029428	0.0459426	exo.specific	1	peak_8715	k3
chr1	131139432	131140041	610	FALSE	TRUE	0.0267538	0.427736	0.227245	chip.specific	452	peak_437	k4
chr1	131145995	131146319	325	FALSE	TRUE	0.00144715	0.325668	0.163558	chip.specific	139	peak_438	k4
chr1	131308074	131308745	672	TRUE	FALSE	0.563414	0.212916	0.388165	exo.specific	354	peak_8716	k2
chr1	131477943	131478609	667	FALSE	TRUE	0.000561988	0.140084	0.0703232	chip.specific	363	peak_439	k3
chr1	131680362	131681539	1178	TRUE	TRUE	0.990016	0.68458	0.837298	shared	501	peak_17949	k2
chr1	131890282	131890665	384	FALSE	TRUE	-0.000248638	0.55721	0.27848	chip.specific	111	peak_440	k4
chr1	131900586	131900955	370	FALSE	TRUE	0.000635572	0.163937	0.082286	chip.specific	84	peak_441	k3
chr1	132131092	132131790	699	TRUE	FALSE	0.419344	-0.00443699	0.207453	exo.specific	383	peak_8717	k3
chr1	132236764	132236979	216	TRUE	FALSE	0.137603	-0.00240683	0.0675979	exo.specific	163	peak_8718	k3
chr1	132263742	132264178	437	FALSE	TRUE	0.0111145	0.379601	0.195358	chip.specific	367	peak_442	k4
chr1	132264879	132265201	323	FALSE	TRUE	0.0289141	0.553539	0.291226	chip.specific	155	peak_443	k4
chr1	132390685	132390812	128	TRUE	FALSE	0.0832953	0.00551427	0.0444048	exo.specific	55	peak_8719	k3
chr1	132546718	132546843	126	TRUE	FALSE	0.0819933	-0.0244672	0.0287631	exo.specific	1	peak_8720	k3
chr1	132722028	132722222	195	TRUE	FALSE	0.217987	0.0150486	0.116518	exo.specific	114	peak_8721	k3
chr1	132799529	132799914	386	FALSE	TRUE	0.00647245	0.683557	0.345015	chip.specific	94	peak_444	k3
chr1	132850680	132851542	863	FALSE	TRUE	0.0316992	0.591809	0.311754	chip.specific	313	peak_445	k4
chr1	133033655	133033811	157	TRUE	FALSE	0.0207332	0.0710949	0.0459141	exo.specific	91	peak_8722	k3
chr1	133306120	133306275	156	TRUE	FALSE	0.29123	0.021073	0.156152	exo.specific	97	peak_8723	k3
chr1	133536756	133537072	317	FALSE	TRUE	-0.00030119	0.387728	0.193714	chip.specific	164	peak_446	k3
chr1	133670859	133671434	576	FALSE	TRUE	0.00785834	0.395978	0.201918	chip.specific	373	peak_447	k4
chr1	133911686	133911813	128	TRUE	FALSE	0.104306	0.1686	0.136453	exo.specific	69	peak_8724	k3
chr1	134177951	134178222	272	FALSE	TRUE	0.027744	0.232083	0.129913	chip.specific	6	peak_448	k3
chr1	134348835	134348986	152	TRUE	FALSE	0.0583481	0.0340904	0.0462193	exo.specific	61	peak_8725	k3
chr1	134361757	134361891	135	TRUE	FALSE	0.230996	-0.00371323	0.113641	exo.specific	73	peak_8726	k4
chr1	135231892	135232470	579	FALSE	TRUE	0.0580092	0.33651	0.19726	chip.specific	382	peak_449	k3
chr1	135234625	135235120	496	FALSE	TRUE	0.012933	0.348938	0.180935	chip.specific	130	peak_450	k3
chr1	135632335	135632776	442	FALSE	TRUE	0.00234417	0.70372	0.353032	chip.specific	183	peak_451	k4
chr1	135654983	135655855	873	FALSE	TRUE	0.0389028	0.245607	0.142255	chip.specific	789	peak_452	k3
chr1	135708401	135708524	124	TRUE	FALSE	0.119463	0.0260613	0.0727619	exo.specific	39	peak_8727	k3
chr1	135724309	135724704	396	FALSE	TRUE	0.0675415	0.483577	0.275559	chip.specific	265	peak_453	k4
chr1	135853805	135853966	162	TRUE	FALSE	0.111534	-0.00171932	0.0549072	exo.specific	37	peak_8728	k3
chr1	136338935	136339301	367	TRUE	FALSE	0.0993666	-0.0134098	0.0429784	exo.specific	269	peak_8729	k3
chr1	136940302	136940438	137	TRUE	FALSE	0.0647366	0.143832	0.104284	exo.specific	77	peak_8730	k3
chr1	137155872	137156376	505	TRUE	FALSE	0.46245	0.350111	0.406281	exo.specific	100	peak_8731	k2
chr1	137275042	137275195	154	TRUE	FALSE	0.227927	-0.0077176	0.110105	exo.specific	36	peak_8732	k3
chr1	137344394	137345825	1432	TRUE	TRUE	1.29014	1.09239	1.19127	shared	667	peak_17950	k1
chr1	137350094	137350499	406	FALSE	TRUE	0.190918	0.439874	0.315396	chip.specific	230	peak_454	k3
chr1	137418174	137418774	601	FALSE	TRUE	0.00321558	0.165944	0.0845797	chip.specific	113	peak_455	k3
chr1	137715674	137716560	887	TRUE	FALSE	0.588012	0.148724	0.368368	exo.specific	654	peak_8733	k2
chr1	137737416	137738516	1101	TRUE	TRUE	0.0638821	0.636695	0.350288	shared	591	peak_17951	k3
chr1	138054573	138054745	173	TRUE	FALSE	0.228252	-0.00687	0.110691	exo.specific	118	peak_8734	k3
chr1	138056040	138056469	430	FALSE	TRUE	0.0658236	0.565324	0.315574	chip.specific	118	peak_456	k3
chr1	138117969	138118391	423	FALSE	TRUE	0.00535036	0.172505	0.0889278	chip.specific	238	peak_457	k3
chr1	138310829	138312895	2067	TRUE	TRUE	1.21356	0.984757	1.09916	shared	1161	peak_17952	k1
chr1	138335876	138336058	183	TRUE	FALSE	0.10544	-0.00507419	0.050183	exo.specific	71	peak_8735	k3
chr1	138788016	138790028	2013	TRUE	TRUE	1.10776	1.33051	1.21914	shared	1123	peak_17953	k1
chr1	138871498	138871808	311	TRUE	FALSE	0.591634	0.0434151	0.317524	exo.specific	240	peak_8736	k3
chr1	138903591	138904848	1258	FALSE	TRUE	0.0143572	0.431247	0.222802	chip.specific	316	peak_458	k4
chr1	138980058	138980287	230	TRUE	FALSE	0.246761	-0.0173602	0.1147	exo.specific	161	peak_8737	k3
chr1	139121760	139123273	1514	TRUE	TRUE	0.783499	0.965819	0.874659	shared	800	peak_17954	k2
chr1	139195635	139196501	867	FALSE	TRUE	0.0615377	0.319795	0.190666	chip.specific	364	peak_459	k3
chr1	139412175	139413050	876	FALSE	TRUE	0.00338891	0.305994	0.154691	chip.specific	549	peak_460	k4
chr1	139494506	139495716	1211	FALSE	TRUE	0.0123842	0.414766	0.213575	chip.specific	336	peak_461	k4
chr1	139496287	139496571	285	FALSE	TRUE	0.00479566	0.321525	0.16316	chip.specific	42	peak_462	k4
chr1	139499599	139500061	463	FALSE	TRUE	0.00712597	0.213238	0.110182	chip.specific	254	peak_463	k3
chr1	139534884	139535008	125	TRUE	FALSE	0.144548	0.015601	0.0800744	exo.specific	28	peak_8738	k3
chr1	139546306	139546768	463	TRUE	FALSE	0.650628	0.295829	0.473229	exo.specific	190	peak_8739	k2
chr1	139579202	139580803	1602	FALSE	TRUE	0.00774245	0.220778	0.11426	chip.specific	987	peak_464	k3
chr1	139587834	139588128	295	FALSE	TRUE	0.0267017	0.172122	0.099412	chip.specific	112	peak_465	k3
chr1	139613032	139614170	1139	FALSE	TRUE	0.0755047	0.875967	0.475736	chip.specific	487	peak_466	k4
chr1	139627366	139627674	309	FALSE	TRUE	0.0149575	0.082523	0.0487403	chip.specific	278	peak_467	k3
chr1	139650295	139650723	429	FALSE	TRUE	0.0141821	0.218926	0.116554	chip.specific	86	peak_468	k3
chr1	139687374	139687556	183	TRUE	FALSE	0.108532	0.0179639	0.0632479	exo.specific	77	peak_8740	k3
chr1	139715526	139718060	2535	TRUE	TRUE	0.555397	1.13328	0.844339	shared	1297	peak_17955	k1
chr1	139907060	139908299	1240	TRUE	TRUE	0.400868	0.784099	0.592484	shared	381	peak_17956	k2
chr1	139907060	139908299	1240	TRUE	TRUE	0.400868	0.784099	0.592484	shared	381	peak_17957	k1
chr1	139907060	139908299	1240	TRUE	TRUE	0.400868	0.784099	0.592484	shared	381	peak_17956	k2
chr1	139907060	139908299	1240	TRUE	TRUE	0.400868	0.784099	0.592484	shared	381	peak_17957	k1
chr1	139907060	139908299	1240	TRUE	TRUE	0.400868	0.784099	0.592484	shared	673	peak_17956	k2
chr1	139907060	139908299	1240	TRUE	TRUE	0.400868	0.784099	0.592484	shared	673	peak_17957	k1
chr1	139907060	139908299	1240	TRUE	TRUE	0.400868	0.784099	0.592484	shared	673	peak_17956	k2
chr1	139907060	139908299	1240	TRUE	TRUE	0.400868	0.784099	0.592484	shared	673	peak_17957	k1
chr1	139924725	139924855	131	TRUE	FALSE	0.0813877	0.0469274	0.0641576	exo.specific	101	peak_8741	k3
chr1	140116978	140117263	286	FALSE	TRUE	0.0303425	0.242996	0.136669	chip.specific	15	peak_469	k3
chr1	140186149	140186872	724	FALSE	TRUE	0.024236	0.209346	0.116791	chip.specific	558	peak_470	k3
chr1	140187779	140189172	1394	FALSE	TRUE	0.0214851	0.600927	0.311206	chip.specific	803	peak_471	k4
chr1	140195775	140196046	272	FALSE	TRUE	0.00294471	0.169402	0.0861735	chip.specific	128	peak_472	k3
chr1	140326487	140327118	632	TRUE	TRUE	0.0559813	0.348961	0.202471	shared	176	peak_17958	k3
chr1	140428889	140429632	744	FALSE	TRUE	0.0266265	0.468919	0.247773	chip.specific	594	peak_473	k4
chr1	140434780	140435480	701	FALSE	TRUE	0.0059854	0.359307	0.182646	chip.specific	207	peak_474	k4
chr1	140452838	140454377	1540	TRUE	TRUE	0.0601622	0.340134	0.200148	shared	570	peak_17959	k4
chr1	140460411	140460705	295	FALSE	TRUE	0.00271513	0.102304	0.0525096	chip.specific	166	peak_475	k3
chr1	140513444	140513846	403	FALSE	TRUE	-0.000236916	0.22351	0.111637	chip.specific	184	peak_476	k4
chr1	140517638	140517802	165	TRUE	FALSE	0.0952108	0.0159839	0.0555974	exo.specific	48	peak_8742	k3
chr1	140648014	140649698	1685	TRUE	TRUE	0.564194	0.805089	0.684642	shared	816	peak_17960	k2
chr1	140656034	140656526	493	FALSE	TRUE	0.0565477	0.722087	0.389317	chip.specific	345	peak_477	k3
chr1	140709869	140710292	424	TRUE	FALSE	0.55324	0.0671932	0.310216	exo.specific	52	peak_8743	k3
chr1	140722970	140723649	680	TRUE	TRUE	0.0869969	0.295514	0.191256	shared	353	peak_17961	k3
chr1	140747197	140747438	242	TRUE	FALSE	0.0514656	0.0713727	0.0614191	exo.specific	152	peak_8744	k3
chr1	140909421	140909620	200	TRUE	FALSE	0.473203	0.174578	0.32389	exo.specific	101	peak_8745	k3
chr1	140910150	140910587	438	FALSE	TRUE	0.0016107	0.359018	0.180314	chip.specific	1	peak_478	k3
chr1	140923128	140924983	1856	TRUE	TRUE	0.625484	0.925709	0.775596	shared	1052	peak_17962	k2
chr1	141140448	141140888	441	FALSE	TRUE	0.0204277	0.656507	0.338467	chip.specific	219	peak_479	k3
chr1	141189077	141189550	474	FALSE	TRUE	-0.000201429	0.165543	0.0826706	chip.specific	389	peak_480	k3
chr1	141189701	141191483	1783	TRUE	TRUE	1.36386	0.592326	0.978093	shared	469	peak_17963	k1
chr1	141206912	141207070	159	TRUE	FALSE	0.148945	-0.0014009	0.0737721	exo.specific	63	peak_8746	k3
chr1	141255121	141255914	794	FALSE	TRUE	0.0283368	0.212105	0.120221	chip.specific	466	peak_481	k3
chr1	141261862	141262581	720	TRUE	FALSE	0.618834	0.178731	0.398782	exo.specific	341	peak_8747	k2
chr1	141373159	141373289	131	TRUE	FALSE	0.25353	0.00070972	0.12712	exo.specific	109	peak_8748	k3
chr1	141373578	141373735	158	TRUE	FALSE	0.321586	0.0327958	0.177191	exo.specific	16	peak_8749	k3
chr1	141702422	141702730	309	TRUE	FALSE	0.297268	0.0374452	0.167357	exo.specific	205	peak_8750	k3
chr1	141703398	141704129	732	TRUE	TRUE	0.721677	0.384127	0.552902	shared	340	peak_17964	k2
chr1	141752241	141752655	415	TRUE	FALSE	0.222473	0.0195124	0.120993	exo.specific	168	peak_8751	k3
chr1	141853691	141854114	424	FALSE	TRUE	0.0210215	0.62466	0.322841	chip.specific	268	peak_482	k4
chr1	142218272	142218398	127	TRUE	FALSE	0.217312	0.00292527	0.110119	exo.specific	31	peak_8752	k3
chr1	142358399	142358891	493	FALSE	TRUE	0.0144427	0.184477	0.0994601	chip.specific	410	peak_483	k3
chr1	142500204	142500631	428	TRUE	FALSE	0.317899	0.0256022	0.171751	exo.specific	241	peak_8753	k3
chr1	142945623	142945784	162	TRUE	FALSE	0.126094	-0.00573196	0.0601808	exo.specific	24	peak_8754	k3
chr1	143161200	143161403	204	TRUE	FALSE	0.202355	0.03496	0.118657	exo.specific	31	peak_8755	k3
chr1	143331606	143332448	843	TRUE	FALSE	0.602194	0.0959893	0.349092	exo.specific	572	peak_8756	k2
chr1	143380575	143381066	492	TRUE	FALSE	0.327085	0.218713	0.272899	exo.specific	248	peak_8757	k3
chr1	143393228	143393596	369	TRUE	FALSE	0.185768	0.0230523	0.10441	exo.specific	39	peak_8758	k3
chr1	143511613	143512215	603	TRUE	TRUE	0.519908	0.420073	0.469991	shared	314	peak_17965	k2
chr1	143592759	143593200	442	FALSE	TRUE	0.028494	0.311145	0.16982	chip.specific	340	peak_484	k3
chr1	143731768	143732059	292	FALSE	TRUE	0.000805348	0.383081	0.191943	chip.specific	114	peak_485	k4
chr1	143861381	143863200	1820	TRUE	TRUE	1.0223	1.7605	1.3914	shared	1092	peak_17966	k1
chr1	143971106	143971721	616	TRUE	TRUE	0.440312	0.426705	0.433508	shared	262	peak_17967	k2
chr1	144065340	144065728	389	TRUE	FALSE	0.439645	0.0553351	0.24749	exo.specific	25	peak_8759	k3
chr1	144254886	144255256	371	TRUE	FALSE	0.264246	0.0176717	0.140959	exo.specific	37	peak_8760	k3
chr1	144320579	144321705	1127	TRUE	TRUE	0.280725	0.451711	0.366218	shared	560	peak_17968	k2
chr1	144320579	144321705	1127	TRUE	TRUE	0.280725	0.451711	0.366218	shared	560	peak_17969	k2
chr1	144320579	144321705	1127	TRUE	TRUE	0.280725	0.451711	0.366218	shared	560	peak_17968	k2
chr1	144320579	144321705	1127	TRUE	TRUE	0.280725	0.451711	0.366218	shared	560	peak_17969	k2
chr1	144320579	144321705	1127	TRUE	TRUE	0.280725	0.451711	0.366218	shared	757	peak_17968	k2
chr1	144320579	144321705	1127	TRUE	TRUE	0.280725	0.451711	0.366218	shared	757	peak_17969	k2
chr1	144320579	144321705	1127	TRUE	TRUE	0.280725	0.451711	0.366218	shared	757	peak_17968	k2
chr1	144320579	144321705	1127	TRUE	TRUE	0.280725	0.451711	0.366218	shared	757	peak_17969	k2
chr1	144322836	144322980	145	TRUE	FALSE	0.348797	-0.00384184	0.172477	exo.specific	45	peak_8761	k3
chr1	144463777	144464037	261	TRUE	FALSE	0.184007	0.0259017	0.104954	exo.specific	141	peak_8762	k3
chr1	144783556	144783821	266	TRUE	FALSE	0.14809	-0.00314134	0.0724745	exo.specific	174	peak_8763	k3
chr1	144807364	144807637	274	TRUE	FALSE	0.403087	0.0479219	0.225505	exo.specific	131	peak_8764	k3
chr1	144838418	144838611	194	TRUE	FALSE	0.171198	-0.00583878	0.0826797	exo.specific	38	peak_8765	k3
chr1	145113153	145113418	266	FALSE	TRUE	0.00301114	0.136149	0.0695801	chip.specific	71	peak_486	k3
chr1	145127021	145127177	157	TRUE	FALSE	0.0207332	-0.01384	0.00344663	exo.specific	75	peak_8766	k3
chr1	145178756	145178889	134	TRUE	FALSE	0.208427	0.000555057	0.104491	exo.specific	65	peak_8767	k3
chr1	145254258	145255889	1632	TRUE	TRUE	1.00347	0.908265	0.955868	shared	887	peak_17970	k2
chr1	145300832	145300966	135	TRUE	FALSE	0.024112	-0.020635	0.00173847	exo.specific	63	peak_8768	k3
chr1	145333954	145334658	705	FALSE	TRUE	0.0110376	0.22355	0.117294	chip.specific	327	peak_487	k3
chr1	145475370	145476145	776	TRUE	TRUE	0.869842	1.02883	0.949337	shared	521	peak_17971	k2
chr1	145510754	145511352	599	FALSE	TRUE	0.00661203	0.141694	0.074153	chip.specific	372	peak_488	k3
chr1	145799281	145799604	324	TRUE	FALSE	0.540953	0.0895363	0.315245	exo.specific	263	peak_8769	k3
chr1	145824691	145825103	413	TRUE	FALSE	0.269132	0.0942551	0.181693	exo.specific	319	peak_8770	k3
chr1	146004360	146006061	1702	TRUE	TRUE	1.50015	0.942088	1.22112	shared	581	peak_17972	k1
chr1	146024072	146024285	214	TRUE	FALSE	0.202376	0.0819259	0.142151	exo.specific	62	peak_8771	k3
chr1	146106853	146107274	422	FALSE	TRUE	0.0136338	0.767614	0.390624	chip.specific	205	peak_489	k3
chr1	146322257	146322628	372	FALSE	TRUE	0.034488	0.0881178	0.0613029	chip.specific	370	peak_490	k3
chr1	146322895	146323253	359	FALSE	TRUE	0.0116874	0.312518	0.162103	chip.specific	228	peak_491	k4
chr1	146426455	146427184	730	TRUE	TRUE	0.0589343	0.342006	0.20047	shared	332	peak_17973	k4
chr1	146445367	146445682	316	TRUE	FALSE	0.699629	0.143758	0.421693	exo.specific	232	peak_8772	k3
chr1	146445988	146446153	166	TRUE	FALSE	0.404709	0.0943157	0.249512	exo.specific	150	peak_8773	k3
chr1	146609557	146610323	767	TRUE	TRUE	0.837418	0.432799	0.635108	shared	474	peak_17974	k2
chr1	146869043	146869179	137	TRUE	FALSE	0.24484	0.0211481	0.132994	exo.specific	101	peak_8774	k3
chr1	147062024	147062364	341	FALSE	TRUE	0.0596237	0.418007	0.238816	chip.specific	221	peak_492	k3
chr1	147062430	147062668	239	TRUE	FALSE	0.257207	0.370043	0.313625	exo.specific	34	peak_8775	k3
chr1	147062673	147063274	602	FALSE	TRUE	0.00657908	0.194976	0.100778	chip.specific	35	peak_493	k3
chr1	147257123	147257274	152	TRUE	FALSE	0.118872	-0.010141	0.0543653	exo.specific	102	peak_8776	k3
chr1	147282488	147282911	424	TRUE	FALSE	0.369526	0.161148	0.265337	exo.specific	206	peak_8777	k3
chr1	147489748	147490368	621	FALSE	TRUE	0.022103	0.320122	0.171112	chip.specific	251	peak_494	k4
chr1	147490925	147491184	260	FALSE	TRUE	0.000904468	0.0941464	0.0475254	chip.specific	167	peak_495	k3
chr1	147496367	147498083	1717	TRUE	TRUE	0.479734	0.722394	0.601064	shared	984	peak_17975	k2
chr1	147517887	147518019	133	TRUE	FALSE	0.0801639	-0.00167481	0.0392445	exo.specific	64	peak_8778	k3
chr1	147559500	147559628	129	TRUE	FALSE	0.153964	0.00331237	0.0786381	exo.specific	120	peak_8779	k3
chr1	147560670	147560885	216	TRUE	FALSE	0.238942	-0.0184854	0.110228	exo.specific	25	peak_8780	k3
chr1	147592374	147592852	479	TRUE	FALSE	0.356349	0.0110507	0.1837	exo.specific	165	peak_8781	k3
chr1	147671309	147672507	1199	TRUE	TRUE	0.679007	0.472805	0.575906	shared	462	peak_17976	k2
chr1	147988927	147989065	139	TRUE	FALSE	0.275942	-0.0221789	0.126882	exo.specific	73	peak_8782	k3
chr1	147989229	147989452	224	TRUE	FALSE	0.309398	-0.00812482	0.150637	exo.specific	124	peak_8783	k3
chr1	148081295	148081975	681	TRUE	FALSE	0.392189	-0.0112082	0.19049	exo.specific	482	peak_8784	k3
chr1	148216827	148216973	147	TRUE	FALSE	0.418829	0.024258	0.221544	exo.specific	52	peak_8785	k3
chr1	148220733	148220897	165	TRUE	FALSE	0.297077	-0.00720309	0.144937	exo.specific	132	peak_8786	k3
chr1	148301421	148302603	1183	TRUE	TRUE	0.399885	0.215847	0.307866	shared	565	peak_17977	k2
chr1	148332835	148333043	209	TRUE	FALSE	0.311283	-0.0114623	0.14991	exo.specific	69	peak_8787	k3
chr1	148378758	148379731	974	TRUE	TRUE	0.776769	0.168217	0.472493	shared	399	peak_17978	k2
chr1	148385237	148385377	141	TRUE	FALSE	0.18302	-0.00645376	0.0882829	exo.specific	104	peak_8788	k3
chr1	148521270	148522574	1305	TRUE	TRUE	1.17061	0.81455	0.992579	shared	647	peak_17979	k1
chr1	148547470	148548298	829	TRUE	TRUE	0.638201	0.537155	0.587678	shared	587	peak_17980	k2
chr1	148553482	148553619	138	TRUE	FALSE	0.342901	0.0625804	0.202741	exo.specific	31	peak_8789	k3
chr1	148553783	148553959	177	TRUE	FALSE	0.271871	0.127697	0.199784	exo.specific	144	peak_8790	k3
chr1	148701966	148702113	148	TRUE	FALSE	0.10997	-0.00803047	0.0509699	exo.specific	59	peak_8791	k3
chr1	148883603	148884032	430	TRUE	FALSE	0.249384	0.0778737	0.163629	exo.specific	167	peak_8792	k3
chr1	148911610	148911748	139	TRUE	FALSE	0.0210394	0.000267564	0.0106535	exo.specific	44	peak_8793	k3
chr1	149097086	149097749	664	FALSE	TRUE	0.0156255	0.362183	0.188904	chip.specific	390	peak_496	k3
chr1	149161180	149161303	124	TRUE	FALSE	0.0452726	0.0338498	0.0395612	exo.specific	35	peak_8794	k3
chr1	149296378	149297396	1019	TRUE	TRUE	0.839698	0.276831	0.558265	shared	473	peak_17981	k2
chr1	149458025	149458299	275	FALSE	TRUE	0.00822983	0.109812	0.0590209	chip.specific	223	peak_497	k3
chr1	149496526	149496652	127	TRUE	FALSE	0.0326894	-0.00672589	0.0129818	exo.specific	63	peak_8795	k3
chr1	149602457	149602634	178	TRUE	FALSE	0.304276	0.041527	0.172902	exo.specific	114	peak_8796	k3
chr1	149950863	149951247	385	FALSE	TRUE	0.0158029	0.176459	0.096131	chip.specific	209	peak_498	k3
chr1	150025279	150025722	444	FALSE	TRUE	-0.000215039	0.185387	0.0925858	chip.specific	60	peak_499	k3
chr1	150026084	150026370	287	FALSE	TRUE	0.0364838	0.215553	0.126018	chip.specific	203	peak_500	k3
chr1	150028138	150028403	266	FALSE	TRUE	0.000884067	0.129097	0.0649907	chip.specific	43	peak_501	k3
chr1	150081667	150081966	300	FALSE	TRUE	0.000783872	0.162259	0.0815213	chip.specific	35	peak_502	k3
chr1	150115130	150115607	478	FALSE	TRUE	0.0409517	0.630245	0.335598	chip.specific	276	peak_503	k4
chr1	150230352	150230621	270	FALSE	TRUE	0.0171181	0.217362	0.11724	chip.specific	236	peak_504	k3
chr1	150232160	150233987	1828	TRUE	TRUE	1.48736	0.983809	1.23559	shared	1011	peak_17982	k1
chr1	150273093	150273627	535	TRUE	FALSE	0.42902	0.0858834	0.257452	exo.specific	93	peak_8797	k3
chr1	150280324	150280458	135	TRUE	FALSE	0.14957	-0.0134812	0.0680444	exo.specific	46	peak_8798	k3
chr1	150323210	150323537	328	FALSE	TRUE	0.00416696	0.122078	0.0631224	chip.specific	205	peak_505	k3
chr1	150338017	150338155	139	TRUE	FALSE	0.168684	0.0712158	0.11995	exo.specific	90	peak_8799	k3
chr1	150497318	150498391	1074	FALSE	TRUE	0.00223732	0.247472	0.124855	chip.specific	162	peak_506	k3
chr1	150631464	150631587	124	TRUE	FALSE	0.0715235	0.00059986	0.0360617	exo.specific	31	peak_8800	k3
chr1	150652994	150653230	237	TRUE	FALSE	0.178954	-0.00352573	0.0877139	exo.specific	63	peak_8801	k3
chr1	150719747	150720092	346	FALSE	TRUE	-0.000955604	0.203756	0.1014	chip.specific	95	peak_507	k3
chr1	151034961	151035126	166	TRUE	FALSE	0.182458	0.00637795	0.0944178	exo.specific	145	peak_8802	k3
chr1	151462227	151462364	138	TRUE	FALSE	0.271446	-0.0133229	0.129061	exo.specific	47	peak_8803	k3
chr1	151536709	151536881	173	TRUE	FALSE	0.183527	0.0465921	0.11506	exo.specific	52	peak_8804	k3
chr1	151743494	151743637	144	TRUE	FALSE	0.11925	-0.0168945	0.0511778	exo.specific	116	peak_8805	k3
chr1	151778952	151779090	139	TRUE	FALSE	0.0597346	-0.0152308	0.0222519	exo.specific	24	peak_8806	k3
chr1	151820750	151821218	469	FALSE	TRUE	0.0041206	0.269711	0.136916	chip.specific	224	peak_508	k3
chr1	151879914	151880216	303	TRUE	FALSE	0.128916	0.193873	0.161394	exo.specific	66	peak_8807	k3
chr1	151880596	151880936	341	FALSE	TRUE	0.000689624	0.329722	0.165206	chip.specific	174	peak_509	k3
chr1	152021989	152022134	146	TRUE	FALSE	0.0507307	0.000636803	0.0256837	exo.specific	38	peak_8808	k3
chr1	152096467	152096642	176	TRUE	FALSE	0.018495	0.044004	0.0312495	exo.specific	62	peak_8809	k3
chr1	152123752	152124128	377	TRUE	FALSE	0.103358	0.103846	0.103602	exo.specific	165	peak_8810	k3
chr1	152241967	152242961	995	TRUE	TRUE	0.258033	0.480857	0.369445	shared	515	peak_17983	k2
chr1	152483248	152483469	222	TRUE	FALSE	0.227387	0.0176524	0.12252	exo.specific	96	peak_8811	k3
chr1	152573105	152574053	949	FALSE	TRUE	0.0502043	0.566163	0.308184	chip.specific	288	peak_510	k4
chr1	152642222	152642456	235	TRUE	FALSE	0.10359	-0.00497836	0.0493056	exo.specific	129	peak_8812	k3
chr1	152779372	152779609	238	TRUE	FALSE	0.0721514	0.0643004	0.0682259	exo.specific	33	peak_8813	k3
chr1	152915619	152916235	617	FALSE	TRUE	0.0257596	0.340438	0.183099	chip.specific	282	peak_511	k4
chr1	152976909	152977114	206	TRUE	FALSE	0.086106	-0.00847367	0.0388162	exo.specific	62	peak_8814	k3
chr1	153008417	153008970	554	FALSE	TRUE	0.0223888	0.301343	0.161866	chip.specific	372	peak_512	k4
chr1	153079763	153079918	156	TRUE	FALSE	0.283977	0.0634551	0.173716	exo.specific	22	peak_8815	k3
chr1	153347854	153348324	471	FALSE	TRUE	0.0096102	0.343721	0.176666	chip.specific	164	peak_513	k4
chr1	153392300	153392429	130	TRUE	FALSE	0.0707657	0.00528639	0.0380261	exo.specific	9	peak_8816	k3
chr1	153506668	153506958	291	TRUE	FALSE	0.233137	0.0322945	0.132716	exo.specific	156	peak_8817	k3
chr1	153507610	153508394	785	FALSE	TRUE	0.0428427	0.429665	0.236254	chip.specific	269	peak_514	k3
chr1	153587821	153588190	370	FALSE	TRUE	0.000635572	0.644801	0.322718	chip.specific	149	peak_515	k3
chr1	153588638	153588969	332	FALSE	TRUE	-0.0009959	0.231144	0.115074	chip.specific	1	peak_516	k3
chr1	153590366	153590774	409	FALSE	TRUE	0.0256011	0.476016	0.250809	chip.specific	222	peak_517	k4
chr1	154100364	154100841	478	FALSE	TRUE	0.00147591	0.351198	0.176337	chip.specific	405	peak_518	k4
chr1	154296402	154296683	282	FALSE	TRUE	0.0140447	0.253028	0.133536	chip.specific	94	peak_519	k3
chr1	154372071	154372411	341	TRUE	FALSE	0.140838	-0.00963933	0.0655994	exo.specific	300	peak_8818	k3
chr1	154745001	154745415	415	FALSE	TRUE	0.0422816	0.266588	0.154435	chip.specific	293	peak_520	k3
chr1	154759213	154759490	278	TRUE	FALSE	0.114209	0.015366	0.0647877	exo.specific	74	peak_8819	k3
chr1	154999795	155000595	801	FALSE	TRUE	0.00959556	0.354654	0.182125	chip.specific	199	peak_521	k3
chr1	155055428	155056879	1452	FALSE	TRUE	0.0310567	0.607914	0.319486	chip.specific	717	peak_522	k4
chr1	155386120	155386272	153	TRUE	FALSE	0.133511	-0.0182074	0.0576517	exo.specific	53	peak_8820	k3
chr1	155543195	155543461	267	TRUE	FALSE	0.143655	0.00779133	0.0757232	exo.specific	203	peak_8821	k3
chr1	155557613	155557877	265	TRUE	FALSE	0.242119	0.585195	0.413657	exo.specific	117	peak_8822	k3
chr1	156268290	156268754	465	FALSE	TRUE	0.039663	0.38554	0.212601	chip.specific	138	peak_523	k4
chr1	156389777	156389924	148	TRUE	FALSE	0.021994	-0.0188225	0.00158577	exo.specific	7	peak_8823	k3
chr1	156912036	156912193	158	TRUE	FALSE	0.266942	-0.0137524	0.126595	exo.specific	81	peak_8824	k3
chr1	156954104	156954575	472	FALSE	TRUE	0.00888933	0.43605	0.22247	chip.specific	450	peak_524	k3
chr1	156994658	156995090	433	FALSE	TRUE	0.000322597	0.357116	0.178719	chip.specific	269	peak_525	k4
chr1	157096779	157096935	157	TRUE	FALSE	0.0471763	-0.00354819	0.021814	exo.specific	4	peak_8825	k3
chr1	157401967	157402099	133	TRUE	FALSE	0.0978983	0.033933	0.0659157	exo.specific	22	peak_8826	k3
chr1	157558871	157559235	365	TRUE	FALSE	0.709764	0.0110931	0.360429	exo.specific	221	peak_8827	k3
chr1	157575283	157576094	812	FALSE	TRUE	0.0191119	0.487562	0.253337	chip.specific	213	peak_526	k3
chr1	157579619	157579771	153	TRUE	FALSE	0.258088	0.00497787	0.131533	exo.specific	133	peak_8828	k3
chr1	157731173	157731638	466	FALSE	TRUE	0.0169034	0.189467	0.103185	chip.specific	233	peak_527	k3
chr1	157732223	157732605	383	FALSE	TRUE	-0.000249288	0.104693	0.0522216	chip.specific	329	peak_528	k3
chr1	157807441	157807590	150	TRUE	FALSE	0.168267	0.0408594	0.104563	exo.specific	50	peak_8829	k3
chr1	157883233	157884389	1157	TRUE	TRUE	0.380737	0.33701	0.358873	shared	404	peak_17984	k2
chr1	157978571	157978848	278	FALSE	TRUE	-0.00118935	0.105086	0.0519484	chip.specific	91	peak_529	k3
chr1	158019287	158019567	281	FALSE	TRUE	0.059594	0.288759	0.174177	chip.specific	198	peak_530	k3
chr1	158095731	158095973	243	TRUE	FALSE	0.0341692	-0.00894188	0.0126136	exo.specific	74	peak_8830	k3
chr1	158247475	158247781	307	TRUE	FALSE	0.182716	0.0140357	0.0983756	exo.specific	67	peak_8831	k3
chr1	158331611	158333209	1599	TRUE	TRUE	1.55633	1.10451	1.33042	shared	806	peak_17985	k1
chr1	158463900	158464272	373	FALSE	TRUE	-0.000255971	0.388121	0.193933	chip.specific	207	peak_531	k3
chr1	158648029	158648774	746	TRUE	TRUE	1.19082	0.589625	0.890221	shared	520	peak_17986	k2
chr1	158839201	158839346	146	TRUE	FALSE	0.229747	-0.00368812	0.113029	exo.specific	55	peak_8832	k3
chr1	158878899	158881096	2198	TRUE	TRUE	0.959548	1.02249	0.99102	shared	1031	peak_17987	k1
chr1	158990779	158990902	124	TRUE	FALSE	0.0715235	0.021119	0.0463213	exo.specific	3	peak_8833	k3
chr1	159021990	159022838	849	TRUE	TRUE	0.536585	0.668156	0.60237	shared	366	peak_17988	k1
chr1	159022851	159023012	162	TRUE	FALSE	0.742634	0.256685	0.499659	exo.specific	72	peak_8834	k3
chr1	159024552	159024852	301	FALSE	TRUE	0.103286	0.128833	0.116059	chip.specific	208	peak_532	k3
chr1	159463378	159463668	291	TRUE	FALSE	0.0366385	-0.00287149	0.0168835	exo.specific	22	peak_8835	k3
chr1	159566642	159566778	137	TRUE	FALSE	0.0926265	0.0837782	0.0882024	exo.specific	4	peak_8836	k3
chr1	159621120	159621823	704	FALSE	TRUE	0.00977995	0.217642	0.113711	chip.specific	242	peak_533	k3
chr1	159650053	159651170	1118	FALSE	TRUE	0.0167466	0.46078	0.238763	chip.specific	585	peak_534	k4
chr1	159702166	159702783	618	FALSE	TRUE	0.00221159	0.267312	0.134762	chip.specific	396	peak_535	k3
chr1	159857086	159857720	635	FALSE	TRUE	0.00341374	0.227223	0.115318	chip.specific	153	peak_536	k3
chr1	160163740	160164253	514	FALSE	TRUE	0.0352387	0.274029	0.154634	chip.specific	149	peak_537	k3
chr1	160217720	160218243	524	FALSE	TRUE	0.00197734	0.34174	0.171859	chip.specific	210	peak_538	k4
chr1	160249440	160249740	301	TRUE	FALSE	0.0462355	-0.00690995	0.0196628	exo.specific	24	peak_8837	k3
chr1	160318101	160318250	150	TRUE	FALSE	0.108504	0.0472978	0.0779009	exo.specific	19	peak_8838	k3
chr1	160421403	160422255	853	TRUE	TRUE	1.51966	0.45139	0.985527	shared	515	peak_17989	k2
chr1	160624382	160625223	842	FALSE	TRUE	0.00604775	0.348061	0.177054	chip.specific	513	peak_539	k4
chr1	160626065	160626370	306	FALSE	TRUE	0.00631557	0.177406	0.0918608	chip.specific	248	peak_540	k3
chr1	160819139	160819335	197	TRUE	FALSE	0.11447	-0.0121605	0.0511549	exo.specific	72	peak_8839	k3
chr1	161131539	161132111	573	FALSE	TRUE	0.0172863	0.216836	0.117061	chip.specific	2	peak_541	k4
chr1	161409599	161410413	815	FALSE	TRUE	0.0105307	0.185402	0.0979663	chip.specific	349	peak_542	k3
chr1	161932557	161934013	1457	TRUE	TRUE	0.555594	0.698229	0.626912	shared	505	peak_17990	k2
chr1	162063187	162065043	1857	TRUE	TRUE	1.08794	1.1191	1.10352	shared	921	peak_17991	k1
chr1	162119510	162120711	1202	TRUE	TRUE	0.611133	0.825667	0.7184	shared	787	peak_17992	k2
chr1	162135808	162135938	131	TRUE	FALSE	0.14477	0.0975397	0.121155	exo.specific	41	peak_8840	k3
chr1	162269845	162269972	128	TRUE	FALSE	0.246211	0.171357	0.208784	exo.specific	78	peak_8841	k3
chr1	162270121	162270575	455	TRUE	FALSE	0.934988	0.168496	0.551742	exo.specific	161	peak_8842	k3
chr1	162318520	162319045	526	FALSE	TRUE	0.00134123	0.160758	0.0810498	chip.specific	437	peak_543	k3
chr1	162337065	162337458	394	FALSE	TRUE	0.00119371	0.230124	0.115659	chip.specific	160	peak_544	k3
chr1	162338516	162339186	671	TRUE	TRUE	0.832149	0.453839	0.642994	shared	410	peak_17993	k1
chr1	162339458	162339614	157	TRUE	FALSE	0.741948	0.28698	0.514464	exo.specific	35	peak_8843	k3
chr1	162489413	162490346	934	TRUE	TRUE	0.307014	0.63131	0.469162	shared	418	peak_17994	k2
chr1	162490826	162491125	300	FALSE	TRUE	0.0360049	0.103014	0.0695093	chip.specific	240	peak_545	k3
chr1	162508810	162509202	393	FALSE	TRUE	0.00179513	0.187328	0.0945614	chip.specific	121	peak_546	k3
chr1	162615553	162615869	317	FALSE	TRUE	0.0127952	0.310862	0.161829	chip.specific	97	peak_547	k3
chr1	162754572	162755976	1405	FALSE	TRUE	0.0166518	0.596909	0.30678	chip.specific	789	peak_548	k3
chr1	162819367	162820722	1356	TRUE	TRUE	0.739637	1.28411	1.01187	shared	824	peak_17995	k1
chr1	163163437	163164178	742	FALSE	TRUE	0.0144286	0.262863	0.138646	chip.specific	548	peak_549	k4
chr1	163242309	163242453	145	TRUE	FALSE	0.19814	0.00486777	0.101504	exo.specific	38	peak_8844	k3
chr1	163403520	163404375	856	TRUE	TRUE	0.0728009	0.390772	0.231787	shared	425	peak_17996	k4
chr1	163628012	163628343	332	FALSE	TRUE	0.00511266	0.126369	0.0657407	chip.specific	94	peak_550	k3
chr1	163710151	163710459	309	TRUE	TRUE	0.266117	0.28934	0.277728	shared	234	peak_17997	k3
chr1	163783840	163784988	1149	TRUE	TRUE	1.56701	1.01425	1.29063	shared	237	peak_17998	k1
chr1	163929584	163929765	182	TRUE	FALSE	0.163309	0.035308	0.0993083	exo.specific	63	peak_8845	k3
chr1	164044156	164044430	275	TRUE	FALSE	0.0538667	-0.00877896	0.0225439	exo.specific	230	peak_8846	k3
chr1	164372509	164372984	476	FALSE	TRUE	0.0238808	0.269217	0.146549	chip.specific	452	peak_551	k3
chr1	164376866	164377570	705	FALSE	TRUE	0.0306425	0.625206	0.327924	chip.specific	570	peak_552	k4
chr1	164453900	164454297	398	FALSE	TRUE	0.050014	1.15739	0.603702	chip.specific	213	peak_553	k4
chr1	164494204	164494827	624	FALSE	TRUE	0.0950282	0.700618	0.397823	chip.specific	354	peak_554	k4
chr1	164517941	164518274	334	FALSE	TRUE	-0.000989937	0.368939	0.183975	chip.specific	166	peak_555	k4
chr1	164521771	164522093	323	FALSE	TRUE	0.00525511	0.476491	0.240873	chip.specific	194	peak_556	k3
chr1	164522375	164522934	560	FALSE	TRUE	0.0102741	0.456773	0.233523	chip.specific	214	peak_557	k4
chr1	164659625	164659840	216	TRUE	FALSE	0.43509	0.0473765	0.241233	exo.specific	124	peak_8847	k3
chr1	164666308	164666441	134	TRUE	FALSE	0.287993	0.0548852	0.171439	exo.specific	58	peak_8848	k3
chr1	164692366	164692648	283	FALSE	TRUE	-0.000337375	0.10907	0.0543665	chip.specific	99	peak_558	k3
chr1	164727056	164727346	291	FALSE	TRUE	0.00275245	0.164596	0.0836742	chip.specific	107	peak_559	k3
chr1	164729583	164729720	138	TRUE	FALSE	0.407168	0.229863	0.318516	exo.specific	76	peak_8849	k3
chr1	164729747	164730174	428	TRUE	TRUE	0.473989	0.407023	0.440506	shared	255	peak_17999	k3
chr1	164742073	164744369	2297	TRUE	TRUE	0.409437	0.835814	0.622625	shared	655	peak_18000	k2
chr1	164790655	164790952	298	FALSE	TRUE	0.0144001	0.2458	0.1301	chip.specific	3	peak_560	k3
chr1	164917091	164917228	138	TRUE	FALSE	0.124435	0.0855938	0.105014	exo.specific	9	peak_8850	k3
chr1	164918163	164918354	192	TRUE	FALSE	0.117451	0.0453671	0.0814092	exo.specific	24	peak_8851	k3
chr1	165026186	165026588	403	FALSE	TRUE	0.133921	0.319135	0.226528	chip.specific	14	peak_561	k2
chr1	165026745	165026991	247	TRUE	FALSE	0.28154	0.0454909	0.163515	exo.specific	31	peak_8852	k3
chr1	165140668	165140804	137	TRUE	FALSE	0.0540633	-0.00203307	0.0260151	exo.specific	7	peak_8853	k3
chr1	165208952	165209440	489	FALSE	TRUE	0.0170702	0.567036	0.292053	chip.specific	330	peak_562	k3
chr1	165404259	165405902	1644	TRUE	TRUE	0.955567	1.2836	1.11959	shared	891	peak_18001	k1
chr1	165526561	165528313	1753	TRUE	TRUE	2.19167	0.881043	1.53635	shared	1081	peak_18002	k1
chr1	165526561	165528313	1753	TRUE	TRUE	2.19167	0.881043	1.53635	shared	1081	peak_18003	k2
chr1	165526561	165528313	1753	TRUE	TRUE	2.19167	0.881043	1.53635	shared	1081	peak_18002	k1
chr1	165526561	165528313	1753	TRUE	TRUE	2.19167	0.881043	1.53635	shared	1081	peak_18003	k2
chr1	165526561	165528313	1753	TRUE	TRUE	2.19167	0.881043	1.53635	shared	1399	peak_18002	k1
chr1	165526561	165528313	1753	TRUE	TRUE	2.19167	0.881043	1.53635	shared	1399	peak_18003	k2
chr1	165526561	165528313	1753	TRUE	TRUE	2.19167	0.881043	1.53635	shared	1399	peak_18002	k1
chr1	165526561	165528313	1753	TRUE	TRUE	2.19167	0.881043	1.53635	shared	1399	peak_18003	k2
chr1	165657004	165657135	132	TRUE	FALSE	0.213367	0.0773843	0.145376	exo.specific	54	peak_8854	k3
chr1	165863423	165864087	665	TRUE	FALSE	0.16246	0.135674	0.149067	exo.specific	385	peak_8855	k3
chr1	166125311	166125602	292	FALSE	TRUE	0.0612244	0.652184	0.356704	chip.specific	117	peak_563	k4
chr1	166234955	166235312	358	FALSE	TRUE	0.000656876	0.180015	0.0903357	chip.specific	177	peak_564	k3
chr1	166282750	166282876	127	TRUE	FALSE	0.203195	0.229738	0.216466	exo.specific	109	peak_8856	k3
chr1	166318910	166319447	538	FALSE	TRUE	0.0042067	0.802084	0.403145	chip.specific	398	peak_565	k4
chr1	166424466	166424903	438	TRUE	TRUE	0.289638	0.511664	0.400651	shared	225	peak_18004	k2
chr1	166474212	166476153	1942	TRUE	TRUE	0.380443	0.95797	0.669207	shared	1031	peak_18005	k2
chr1	166493785	166494050	266	TRUE	FALSE	0.0624294	-0.0126368	0.0248963	exo.specific	48	peak_8857	k3
chr1	166601095	166601568	474	TRUE	FALSE	0.912438	0.0433355	0.477887	exo.specific	273	peak_8858	k2
chr1	166608818	166608953	136	TRUE	FALSE	0.117944	0.00286842	0.0604063	exo.specific	84	peak_8859	k3
chr1	166911875	166913835	1961	TRUE	TRUE	0.664291	1.10812	0.886204	shared	825	peak_18006	k2
chr1	166964524	166965697	1174	FALSE	TRUE	0.0278834	0.648977	0.33843	chip.specific	203	peak_566	k4
chr1	166989338	166989592	255	TRUE	FALSE	0.227006	0.0554987	0.141252	exo.specific	179	peak_8860	k3
chr1	167090523	167091037	515	FALSE	TRUE	0.00769049	0.407936	0.207813	chip.specific	96	peak_567	k3
chr1	167123503	167123918	416	FALSE	TRUE	0.00521088	0.45756	0.231385	chip.specific	72	peak_568	k3
chr1	167135962	167136091	130	TRUE	FALSE	0.0250394	0.000572175	0.0128058	exo.specific	27	peak_8861	k3
chr1	167187789	167188244	456	FALSE	TRUE	0.00992633	0.372989	0.191458	chip.specific	200	peak_569	k3
chr1	167197070	167197391	322	TRUE	FALSE	0.188421	0.179665	0.184043	exo.specific	297	peak_8862	k3
chr1	167197838	167197985	148	TRUE	FALSE	0.325144	0.180074	0.252609	exo.specific	115	peak_8863	k3
chr1	167315721	167315981	261	TRUE	FALSE	0.047719	-0.0152982	0.0162104	exo.specific	19	peak_8864	k3
chr1	167557681	167557807	127	TRUE	FALSE	0.0256309	0.0153553	0.0204931	exo.specific	42	peak_8865	k3
chr1	167784921	167785060	140	TRUE	FALSE	0.0633494	0.0140622	0.0387058	exo.specific	80	peak_8866	k3
chr1	167810673	167811012	340	FALSE	TRUE	0.00665648	0.15688	0.0817681	chip.specific	78	peak_570	k3
chr1	167915446	167915753	308	FALSE	TRUE	0.0565169	0.336408	0.196462	chip.specific	157	peak_571	k4
chr1	168026640	168026966	327	FALSE	TRUE	-0.000291979	0.197989	0.0988484	chip.specific	12	peak_572	k4
chr1	168209953	168210850	898	FALSE	TRUE	0.0131822	0.217943	0.115562	chip.specific	674	peak_573	k4
chr1	168214369	168214499	131	TRUE	FALSE	0.0882308	0.0852052	0.086718	exo.specific	2	peak_8867	k4
chr1	168616270	168616406	137	TRUE	FALSE	0.131887	-0.0157247	0.0580809	exo.specific	55	peak_8868	k3
chr1	168628995	168629122	128	TRUE	FALSE	0.48542	0.317176	0.401298	exo.specific	13	peak_8869	k3
chr1	168629336	168629769	434	TRUE	FALSE	0.585612	0.198345	0.391978	exo.specific	194	peak_8870	k2
chr1	168649188	168650109	922	TRUE	TRUE	0.565228	0.132402	0.348815	shared	429	peak_18007	k2
chr1	168720377	168721126	750	TRUE	TRUE	0.201479	0.252333	0.226906	shared	531	peak_18008	k3
chr1	168857498	168857639	142	TRUE	FALSE	0.405996	0.0474772	0.226737	exo.specific	120	peak_8871	k3
chr1	169112584	169112774	191	TRUE	FALSE	0.239594	0.0388952	0.139245	exo.specific	43	peak_8872	k3
chr1	169112950	169113106	157	TRUE	FALSE	0.445038	0.0169169	0.230978	exo.specific	39	peak_8873	k3
chr1	169174658	169175152	495	TRUE	TRUE	0.484277	0.205568	0.344923	shared	369	peak_18009	k2
chr1	169175310	169175623	314	TRUE	FALSE	0.311466	0.101437	0.206452	exo.specific	41	peak_8874	k3
chr1	169284862	169285125	264	TRUE	FALSE	0.145288	0.0317983	0.088543	exo.specific	159	peak_8875	k3
chr1	169426219	169426507	289	TRUE	FALSE	0.263151	0.0565524	0.159852	exo.specific	160	peak_8876	k3
chr1	170097564	170097712	149	TRUE	FALSE	0.225121	0.0710486	0.148085	exo.specific	87	peak_8877	k3
chr1	170106526	170106891	366	FALSE	TRUE	0.00618361	0.178719	0.0924511	chip.specific	202	peak_574	k3
chr1	170255482	170255842	361	FALSE	TRUE	0.0616738	0.458848	0.260261	chip.specific	121	peak_575	k3
chr1	170420120	170420562	443	FALSE	TRUE	0.00510881	0.253427	0.129268	chip.specific	253	peak_576	k3
chr1	170463029	170463152	124	TRUE	FALSE	0.026251	-0.0124309	0.00691003	exo.specific	61	peak_8878	k3
chr1	170497002	170497221	220	TRUE	FALSE	0.0336667	-0.015279	0.00919383	exo.specific	18	peak_8879	k3
chr1	170942386	170942510	125	TRUE	FALSE	0.62163	-0.0196113	0.301009	exo.specific	37	peak_8880	k4
chr1	170942860	170942992	133	TRUE	FALSE	0.947488	0.0389604	0.493224	exo.specific	68	peak_8881	k3
chr1	171154486	171154864	379	FALSE	TRUE	0.0196593	0.305924	0.162792	chip.specific	146	peak_577	k3
chr1	171411056	171411214	159	TRUE	FALSE	0.229956	0.307199	0.268577	exo.specific	93	peak_8882	k4
chr1	171528113	171528476	364	FALSE	TRUE	0.00621759	0.265775	0.135996	chip.specific	211	peak_578	k3
chr1	171990371	171990560	190	TRUE	FALSE	0.0685288	0.0140765	0.0413027	exo.specific	174	peak_8883	k3
chr1	172082822	172082968	147	TRUE	FALSE	0.0985219	0.0910922	0.094807	exo.specific	33	peak_8884	k3
chr1	172126437	172126820	384	FALSE	TRUE	0.0696522	0.637011	0.353332	chip.specific	88	peak_579	k3
chr1	173161935	173162129	195	TRUE	FALSE	0.203706	0.0802892	0.141998	exo.specific	56	peak_8885	k3
chr1	173180065	173180189	125	TRUE	FALSE	0.180405	-0.0222858	0.0790597	exo.specific	33	peak_8886	k3
chr1	173260418	173261162	745	TRUE	FALSE	0.734353	0.0562902	0.395322	exo.specific	412	peak_8887	k2
chr1	173348608	173349262	655	FALSE	TRUE	0.0189365	0.536435	0.277686	chip.specific	403	peak_580	k4
chr1	173361523	173362260	738	TRUE	TRUE	0.0485779	0.665296	0.356937	shared	300	peak_18010	k3
chr1	173420636	173421030	395	FALSE	TRUE	-0.000241714	0.330536	0.165147	chip.specific	133	peak_581	k3
chr1	173728958	173729268	311	TRUE	FALSE	0.0945064	-0.00770297	0.0434017	exo.specific	79	peak_8888	k3
chr1	173733246	173733392	147	TRUE	FALSE	0.110718	0.0653188	0.0880186	exo.specific	80	peak_8889	k3
chr1	173792763	173792919	157	TRUE	FALSE	0.507846	0.0388008	0.273323	exo.specific	83	peak_8890	k3
chr1	173816659	173816799	141	TRUE	FALSE	0.0756156	0.0140944	0.044855	exo.specific	57	peak_8891	k3
chr1	173832861	173833808	948	TRUE	TRUE	0.401219	0.503248	0.452233	shared	286	peak_18011	k2
chr1	173832861	173833808	948	TRUE	TRUE	0.401219	0.503248	0.452233	shared	286	peak_18012	k3
chr1	173832861	173833808	948	TRUE	TRUE	0.401219	0.503248	0.452233	shared	286	peak_18011	k2
chr1	173832861	173833808	948	TRUE	TRUE	0.401219	0.503248	0.452233	shared	286	peak_18012	k3
chr1	173832861	173833808	948	TRUE	TRUE	0.401219	0.503248	0.452233	shared	531	peak_18011	k2
chr1	173832861	173833808	948	TRUE	TRUE	0.401219	0.503248	0.452233	shared	531	peak_18012	k3
chr1	173832861	173833808	948	TRUE	TRUE	0.401219	0.503248	0.452233	shared	531	peak_18011	k2
chr1	173832861	173833808	948	TRUE	TRUE	0.401219	0.503248	0.452233	shared	531	peak_18012	k3
chr1	174172656	174173086	431	FALSE	TRUE	0.0222144	0.183265	0.10274	chip.specific	135	peak_582	k4
chr1	174253631	174254438	808	TRUE	TRUE	0.178904	0.237897	0.208401	shared	676	peak_18013	k2
chr1	174254529	174254986	458	TRUE	FALSE	0.55008	0.236206	0.393143	exo.specific	55	peak_8892	k2
chr1	174281266	174281630	365	TRUE	FALSE	0.511211	0.0750519	0.293132	exo.specific	268	peak_8893	k3
chr1	174463234	174463416	183	TRUE	FALSE	0.180203	0.0179639	0.0990836	exo.specific	127	peak_8894	k3
chr1	174713396	174713522	127	TRUE	FALSE	0.343614	0.0179877	0.180801	exo.specific	25	peak_8895	k3
chr1	174849493	174849682	190	TRUE	FALSE	0.0968373	0.0122191	0.0545282	exo.specific	67	peak_8896	k3
chr1	174943089	174943561	473	TRUE	TRUE	0.313287	0.626699	0.469993	shared	151	peak_18014	k3
chr1	175012508	175012794	287	FALSE	TRUE	0.126732	0.171549	0.149141	chip.specific	11	peak_583	k3
chr1	175014410	175015255	846	TRUE	TRUE	0.710702	0.143506	0.427104	shared	430	peak_18015	k2
chr1	175087626	175087841	216	TRUE	FALSE	0.119029	-0.00997354	0.0545278	exo.specific	130	peak_8897	k3
chr1	175344541	175345468	928	TRUE	TRUE	0.315658	0.129064	0.222361	shared	597	peak_18016	k3
chr1	176257595	176257846	252	TRUE	FALSE	0.0836842	0.00663329	0.0451587	exo.specific	148	peak_8898	k3
chr1	176282137	176283017	881	TRUE	TRUE	0.768582	0.249469	0.509025	shared	340	peak_18017	k2
chr1	176553210	176554614	1405	TRUE	TRUE	0.831706	0.700357	0.766031	shared	821	peak_18018	k2
chr1	176553210	176554614	1405	TRUE	TRUE	0.831706	0.700357	0.766031	shared	821	peak_18019	k2
chr1	176553210	176554614	1405	TRUE	TRUE	0.831706	0.700357	0.766031	shared	821	peak_18018	k2
chr1	176553210	176554614	1405	TRUE	TRUE	0.831706	0.700357	0.766031	shared	821	peak_18019	k2
chr1	176553210	176554614	1405	TRUE	TRUE	0.831706	0.700357	0.766031	shared	1089	peak_18018	k2
chr1	176553210	176554614	1405	TRUE	TRUE	0.831706	0.700357	0.766031	shared	1089	peak_18019	k2
chr1	176553210	176554614	1405	TRUE	TRUE	0.831706	0.700357	0.766031	shared	1089	peak_18018	k2
chr1	176553210	176554614	1405	TRUE	TRUE	0.831706	0.700357	0.766031	shared	1089	peak_18019	k2
chr1	176581269	176581410	142	TRUE	FALSE	0.167449	0.0094174	0.0884331	exo.specific	44	peak_8899	k3
chr1	176596809	176596952	144	TRUE	FALSE	0.022605	0.00541809	0.0140115	exo.specific	71	peak_8900	k3
chr1	176643839	176644103	265	FALSE	TRUE	0.00854039	0.211792	0.110166	chip.specific	147	peak_584	k4
chr1	176696934	176697714	781	FALSE	TRUE	0.0276606	0.445444	0.236552	chip.specific	369	peak_585	k3
chr1	176724634	176725280	647	FALSE	TRUE	0.00422492	0.291556	0.14789	chip.specific	325	peak_586	k3
chr1	176899220	176899828	609	TRUE	FALSE	0.672517	0.0868837	0.3797	exo.specific	217	peak_8901	k3
chr1	176974395	176974625	231	TRUE	FALSE	0.192794	-0.0105317	0.0911313	exo.specific	104	peak_8902	k3
chr1	177218524	177218674	151	TRUE	FALSE	0.821112	0.101348	0.46123	exo.specific	92	peak_8903	k3
chr1	177218833	177219456	624	TRUE	TRUE	1.32603	1.01045	1.16824	shared	290	peak_18020	k2
chr1	177308383	177309336	954	FALSE	TRUE	0.0220515	0.348139	0.185095	chip.specific	310	peak_587	k3
chr1	177870801	177871105	305	TRUE	FALSE	0.368454	0.00280191	0.185628	exo.specific	257	peak_8904	k3
chr1	177927986	177929246	1261	FALSE	TRUE	0.071527	0.683115	0.377321	chip.specific	624	peak_588	k4
chr1	177934931	177936253	1323	TRUE	TRUE	0.721746	1.08326	0.902501	shared	634	peak_18021	k1
chr1	178010196	178010407	212	TRUE	FALSE	0.281507	0.204994	0.24325	exo.specific	63	peak_8905	k3
chr1	178010554	178010862	309	TRUE	FALSE	0.289635	0.0405707	0.165103	exo.specific	263	peak_8906	k3
chr1	178187147	178187292	146	TRUE	FALSE	0.166736	0.106726	0.136731	exo.specific	108	peak_8907	k4
chr1	178471967	178472188	222	TRUE	FALSE	0.104128	0.00493663	0.0545324	exo.specific	148	peak_8908	k3
chr1	178544261	178545169	909	FALSE	TRUE	0.045769	0.612019	0.328894	chip.specific	279	peak_589	k4
chr1	178760310	178760474	165	TRUE	FALSE	0.0952108	-0.00551503	0.0448479	exo.specific	11	peak_8909	k3
chr1	179087625	179087909	285	FALSE	TRUE	0.00794106	0.412104	0.210023	chip.specific	117	peak_590	k4
chr1	179277062	179277484	423	FALSE	TRUE	0.0465021	0.529764	0.288133	chip.specific	220	peak_591	k4
chr1	179297585	179297744	160	TRUE	FALSE	0.198439	-0.0250715	0.0866836	exo.specific	3	peak_8910	k3
chr1	179297983	179298108	126	TRUE	FALSE	0.136286	0.00324365	0.0697648	exo.specific	15	peak_8911	k3
chr1	179603036	179603487	452	TRUE	FALSE	0.175666	-0.00661477	0.0845257	exo.specific	280	peak_8912	k3
chr1	179651899	179652036	138	TRUE	FALSE	0.468028	0.266738	0.367383	exo.specific	83	peak_8913	k4
chr1	179654061	179654188	128	TRUE	FALSE	0.32767	0.00333821	0.165504	exo.specific	22	peak_8914	k3
chr1	179839410	179839716	307	TRUE	FALSE	0.159667	-0.00387137	0.0778978	exo.specific	92	peak_8915	k3
chr1	179856108	179856322	215	TRUE	FALSE	0.0730688	0.00647931	0.039774	exo.specific	66	peak_8916	k3
chr1	180871739	180872805	1067	FALSE	TRUE	0.0787404	1.49908	0.788908	chip.specific	809	peak_592	k4
chr1	180924666	180925274	609	FALSE	TRUE	0.0227679	0.559235	0.291001	chip.specific	423	peak_593	k4
chr1	181083859	181084286	428	FALSE	TRUE	0.00925375	0.381682	0.195468	chip.specific	267	peak_594	k3
chr1	181213971	181214146	176	TRUE	FALSE	0.0586998	-0.0104463	0.0241267	exo.specific	47	peak_8917	k3
chr1	181439316	181439619	304	FALSE	TRUE	0.0698293	0.262697	0.166263	chip.specific	247	peak_595	k3
chr1	181568985	181569512	528	TRUE	TRUE	0.0967613	0.695009	0.395885	shared	214	peak_18022	k3
chr1	181703920	181704067	148	TRUE	FALSE	0.228231	0.00903561	0.118634	exo.specific	70	peak_8918	k3
chr1	181881267	181881402	136	TRUE	FALSE	0.193909	0.0748348	0.134372	exo.specific	113	peak_8919	k3
chr1	182181643	182182141	499	FALSE	TRUE	0.01153	0.267378	0.139454	chip.specific	251	peak_596	k4
chr1	182182470	182182940	471	FALSE	TRUE	0.0493761	0.588588	0.318982	chip.specific	166	peak_597	k4
chr1	182201063	182201357	295	TRUE	FALSE	0.311052	0.0585499	0.184801	exo.specific	157	peak_8920	k3
chr1	182208693	182208900	208	TRUE	FALSE	0.275581	0.0675923	0.171587	exo.specific	33	peak_8921	k3
chr1	182209032	182209252	221	TRUE	FALSE	0.20195	0.00798446	0.104967	exo.specific	82	peak_8922	k3
chr1	182500898	182501270	373	FALSE	TRUE	0.067786	1.0825	0.575145	chip.specific	210	peak_598	k4
chr1	182554336	182554475	140	TRUE	FALSE	0.0232508	-0.00358062	0.00983512	exo.specific	18	peak_8923	k3
chr1	182893589	182893731	143	TRUE	FALSE	0.10359	-0.0107792	0.0464053	exo.specific	36	peak_8924	k3
chr1	182922622	182923046	425	FALSE	TRUE	0.000328669	0.266258	0.133293	chip.specific	243	peak_599	k3
chr1	182990841	182991027	187	TRUE	FALSE	0.0552468	0.0278092	0.041528	exo.specific	123	peak_8925	k3
chr1	183053671	183053831	161	TRUE	FALSE	0.218885	0.00657602	0.112731	exo.specific	140	peak_8926	k3
chr1	183388419	183388975	557	FALSE	TRUE	0.0288773	0.492743	0.26081	chip.specific	264	peak_600	k3
chr1	183598637	183598867	231	TRUE	FALSE	0.197693	-0.00667286	0.0955101	exo.specific	151	peak_8927	k3
chr1	183617515	183617893	379	TRUE	FALSE	0.223189	-0.00896723	0.107111	exo.specific	96	peak_8928	k3
chr1	184123463	184123851	389	FALSE	TRUE	0.0185494	0.276385	0.147467	chip.specific	154	peak_601	k3
chr1	184154569	184155121	553	FALSE	TRUE	0.109621	0.482773	0.296197	chip.specific	320	peak_602	k2
chr1	184473734	184474263	530	TRUE	FALSE	0.433067	0.0954538	0.26426	exo.specific	438	peak_8929	k3
chr1	184474481	184474612	132	TRUE	FALSE	0.466424	0.10665	0.286537	exo.specific	90	peak_8930	k3
chr1	184634483	184634815	333	TRUE	FALSE	0.244532	0.118516	0.181524	exo.specific	280	peak_8931	k3
chr1	184691441	184691712	272	FALSE	TRUE	0.0232327	0.451465	0.237349	chip.specific	56	peak_603	k3
chr1	185155210	185156468	1259	TRUE	TRUE	1.22968	0.912699	1.07119	shared	610	peak_18023	k2
chr1	185155210	185156468	1259	TRUE	TRUE	1.22968	0.912699	1.07119	shared	610	peak_18024	k2
chr1	185155210	185156468	1259	TRUE	TRUE	1.22968	0.912699	1.07119	shared	610	peak_18023	k2
chr1	185155210	185156468	1259	TRUE	TRUE	1.22968	0.912699	1.07119	shared	610	peak_18024	k2
chr1	185155210	185156468	1259	TRUE	TRUE	1.22968	0.912699	1.07119	shared	841	peak_18023	k2
chr1	185155210	185156468	1259	TRUE	TRUE	1.22968	0.912699	1.07119	shared	841	peak_18024	k2
chr1	185155210	185156468	1259	TRUE	TRUE	1.22968	0.912699	1.07119	shared	841	peak_18023	k2
chr1	185155210	185156468	1259	TRUE	TRUE	1.22968	0.912699	1.07119	shared	841	peak_18024	k2
chr1	185304279	185304487	209	TRUE	FALSE	0.107898	0.029147	0.0685224	exo.specific	68	peak_8932	k3
chr1	185726787	185727119	333	FALSE	TRUE	0.016991	0.370103	0.193547	chip.specific	210	peak_604	k3
chr1	185829618	185829927	310	FALSE	TRUE	0.000450595	0.307757	0.154104	chip.specific	108	peak_605	k3
chr1	185955025	185955353	329	FALSE	TRUE	-0.000290204	0.151456	0.0755828	chip.specific	192	peak_606	k3
chr1	185955819	185957031	1213	FALSE	TRUE	0.0116247	0.139176	0.0754005	chip.specific	405	peak_607	k4
chr1	186095316	186095506	191	TRUE	FALSE	0.0387784	0.0587313	0.0487549	exo.specific	90	peak_8933	k3
chr1	186109575	186110463	889	TRUE	TRUE	0.995128	0.982708	0.988918	shared	542	peak_18025	k2
chr1	186116382	186116517	136	TRUE	FALSE	0.156791	0.0404225	0.0986068	exo.specific	80	peak_8934	k3
chr1	186151498	186151652	155	TRUE	FALSE	0.047785	-0.0198894	0.0139478	exo.specific	61	peak_8935	k3
chr1	186510428	186511235	808	FALSE	TRUE	0.00770273	0.566769	0.287236	chip.specific	436	peak_608	k4
chr1	186512695	186513167	473	FALSE	TRUE	0.00219054	0.166403	0.0842967	chip.specific	65	peak_609	k3
chr1	186513746	186514521	776	FALSE	TRUE	0.0110599	0.321325	0.166193	chip.specific	531	peak_610	k4
chr1	186597344	186598614	1271	TRUE	TRUE	0.593102	1.18512	0.889109	shared	579	peak_18026	k2
chr1	186610100	186610364	265	FALSE	TRUE	0.00177481	0.30269	0.152232	chip.specific	80	peak_611	k3
chr1	186731193	186732016	824	TRUE	FALSE	0.25994	-0.00996168	0.124989	exo.specific	621	peak_8936	k3
chr1	186732609	186732925	317	TRUE	FALSE	0.131265	-0.00550653	0.0628793	exo.specific	49	peak_8937	k3
chr1	186815280	186816203	924	FALSE	TRUE	0.0147516	0.222443	0.118597	chip.specific	111	peak_612	k3
chr1	186922609	186922984	376	FALSE	TRUE	0.0254638	0.316861	0.171163	chip.specific	83	peak_613	k3
chr1	186966415	186968065	1651	FALSE	TRUE	0.0348838	0.504302	0.269593	chip.specific	1114	peak_614	k4
chr1	187031764	187032251	488	FALSE	TRUE	0.0467828	0.281436	0.164109	chip.specific	407	peak_615	k3
chr1	187062334	187063841	1508	TRUE	TRUE	1.22903	0.725356	0.977192	shared	734	peak_18027	k1
chr1	187305570	187305719	150	TRUE	FALSE	0.0927794	-0.0159708	0.0384043	exo.specific	117	peak_8938	k3
chr1	187392738	187394258	1521	TRUE	TRUE	2.4353	2.10969	2.27249	shared	470	peak_18028	k1
chr1	187724214	187725543	1330	FALSE	TRUE	0.0126242	0.47099	0.241807	chip.specific	810	peak_616	k4
chr1	187725837	187726160	324	FALSE	TRUE	0.00873149	0.207618	0.108175	chip.specific	250	peak_617	k3
chr1	187790196	187790734	539	TRUE	TRUE	0.0558386	0.484769	0.270304	shared	226	peak_18029	k3
chr1	187972646	187972982	337	FALSE	TRUE	0.000697809	0.164008	0.0823528	chip.specific	299	peak_618	k3
chr1	188322894	188323182	289	TRUE	FALSE	0.146424	-0.00610441	0.0701598	exo.specific	117	peak_8939	k3
chr1	188341743	188343056	1314	TRUE	TRUE	0.588954	0.304545	0.446749	shared	725	peak_18030	k1
chr1	188825609	188825994	386	FALSE	TRUE	0.0081856	0.175136	0.0916607	chip.specific	301	peak_619	k3
chr1	188854023	188854565	543	FALSE	TRUE	0.0112046	0.386148	0.198676	chip.specific	372	peak_620	k4
chr1	189016340	189016468	129	TRUE	FALSE	0.169685	0.216531	0.193108	exo.specific	5	peak_8940	k3
chr1	189032504	189033224	721	FALSE	TRUE	0.0112513	0.244528	0.12789	chip.specific	570	peak_621	k3
chr1	189125522	189126235	714	FALSE	TRUE	-0.000133722	0.154325	0.0770958	chip.specific	219	peak_622	k3
chr1	189159585	189159748	164	TRUE	FALSE	0.121106	0.0120044	0.066555	exo.specific	72	peak_8941	k3
chr1	189194459	189194679	221	TRUE	FALSE	0.0655326	-0.00655405	0.0294893	exo.specific	112	peak_8942	k3
chr1	189394127	189394271	145	TRUE	FALSE	0.155522	0.0248491	0.0901854	exo.specific	4	peak_8943	k3
chr1	189534292	189534462	171	TRUE	FALSE	0.192291	0.0469196	0.119605	exo.specific	142	peak_8944	k3
chr1	189547136	189547318	183	TRUE	FALSE	0.100541	-0.00994514	0.0452981	exo.specific	63	peak_8945	k3
chr1	189717890	189718256	367	TRUE	FALSE	0.0813675	-0.0101207	0.0356234	exo.specific	126	peak_8946	k3
chr1	190202922	190203076	155	TRUE	FALSE	0.047785	-0.0113818	0.0182016	exo.specific	56	peak_8947	k3
chr1	190211230	190211641	412	FALSE	TRUE	0.00549321	0.166608	0.0860507	chip.specific	1	peak_623	k3
chr1	190541843	190542384	542	FALSE	TRUE	0.013747	0.228313	0.12103	chip.specific	181	peak_624	k3
chr1	190674701	190675131	431	TRUE	FALSE	0.14394	-0.00336066	0.0702897	exo.specific	209	peak_8948	k3
chr1	190872489	190872645	157	TRUE	FALSE	0.155054	0.292658	0.223856	exo.specific	53	peak_8949	k3
chr1	190956824	190957046	223	TRUE	FALSE	0.131372	0.00641366	0.0688931	exo.specific	39	peak_8950	k3
chr1	190963811	190963947	137	TRUE	FALSE	0.02376	-0.0017616	0.0109992	exo.specific	44	peak_8951	k3
chr1	190983207	190983399	193	TRUE	FALSE	0.41605	0.0166477	0.216349	exo.specific	85	peak_8952	k3
chr1	191085200	191085327	128	TRUE	FALSE	0.108726	0.0127687	0.0607473	exo.specific	6	peak_8953	k3
chr1	191312329	191312518	190	TRUE	FALSE	0.145256	0.0355808	0.0904184	exo.specific	104	peak_8954	k3
chr1	191473507	191473738	232	TRUE	FALSE	0.175082	-0.00536337	0.0848595	exo.specific	1	peak_8955	k3
chr1	191755233	191755446	214	TRUE	FALSE	0.0346106	-0.0216088	0.00650091	exo.specific	192	peak_8956	k3
chr1	191860701	191860988	288	FALSE	TRUE	0.0262026	0.313533	0.169868	chip.specific	135	peak_625	k3
chr1	191880459	191880737	279	FALSE	TRUE	0.041928	0.841333	0.441631	chip.specific	97	peak_626	k3
chr1	191886560	191886781	222	TRUE	FALSE	0.174893	-0.00351268	0.0856901	exo.specific	121	peak_8957	k3
chr1	192156160	192156405	246	TRUE	FALSE	0.217091	0.0251411	0.121116	exo.specific	167	peak_8958	k3
chr1	192202220	192202844	625	TRUE	FALSE	0.102506	-0.00930048	0.0466027	exo.specific	143	peak_8959	k3
chr1	192231019	192231358	340	TRUE	FALSE	0.199949	-0.0107603	0.0945941	exo.specific	119	peak_8960	k3
chr1	192231520	192231790	271	TRUE	FALSE	0.254518	-0.008018	0.12325	exo.specific	172	peak_8961	k3
chr1	192291356	192291866	511	FALSE	TRUE	0.00442897	0.181905	0.0931668	chip.specific	367	peak_627	k3
chr1	192444302	192444873	572	FALSE	TRUE	0.0326547	0.321764	0.177209	chip.specific	225	peak_628	k3
chr1	192450953	192451331	379	FALSE	TRUE	0.00509911	0.278336	0.141717	chip.specific	106	peak_629	k3
chr1	192472075	192472700	626	FALSE	TRUE	0.0412939	0.487056	0.264175	chip.specific	403	peak_630	k3
chr1	192515290	192515933	644	FALSE	TRUE	0.0169894	0.774488	0.395739	chip.specific	289	peak_631	k4
chr1	192577515	192578062	548	TRUE	TRUE	0.639412	0.336568	0.48799	shared	276	peak_18031	k2
chr1	192655881	192656440	560	FALSE	TRUE	0.0218995	0.189303	0.105601	chip.specific	317	peak_632	k3
chr1	192745686	192746064	379	FALSE	TRUE	0.00808487	0.413583	0.210834	chip.specific	275	peak_633	k4
chr1	193036010	193036501	492	FALSE	TRUE	0.0199381	0.501899	0.260918	chip.specific	175	peak_634	k4
chr1	193069648	193071710	2063	TRUE	TRUE	0.491463	0.633889	0.562676	shared	1144	peak_18032	k2
chr1	193477224	193477657	434	FALSE	TRUE	0.0220608	0.618997	0.320529	chip.specific	261	peak_635	k4
chr1	193478569	193478829	261	FALSE	TRUE	0.00867127	0.21518	0.111926	chip.specific	136	peak_636	k3
chr1	193504610	193504974	365	FALSE	TRUE	0.00465042	0.701362	0.353006	chip.specific	202	peak_637	k4
chr1	193905612	193906072	461	FALSE	TRUE	0.018107	0.23338	0.125743	chip.specific	281	peak_638	k3
chr1	194080555	194080966	412	TRUE	FALSE	0.137862	0.033719	0.0857906	exo.specific	181	peak_8962	k3
chr1	194107033	194107207	175	TRUE	FALSE	0.125628	0.00222917	0.0639285	exo.specific	164	peak_8963	k3
chr1	194372377	194373074	698	FALSE	TRUE	0.00648482	0.146209	0.0763469	chip.specific	571	peak_639	k3
chr1	194373661	194374070	410	FALSE	TRUE	0.0138	0.308387	0.161093	chip.specific	78	peak_640	k3
chr1	194746445	194746992	548	FALSE	TRUE	0.0216015	0.34216	0.181881	chip.specific	435	peak_641	k4
chr1	194820939	194821518	580	FALSE	TRUE	-0.000164616	0.283064	0.14145	chip.specific	451	peak_642	k3
chr1	195000991	195001554	564	FALSE	TRUE	0.0116214	0.347633	0.179627	chip.specific	443	peak_643	k4
chr1	195055756	195056535	780	TRUE	FALSE	1.0679	0.267462	0.667681	exo.specific	424	peak_8964	k2
chr1	195131833	195132104	272	FALSE	TRUE	0.00294471	0.152742	0.0778432	chip.specific	64	peak_644	k3
chr1	195232625	195232753	129	TRUE	FALSE	0.0826496	0.0547092	0.0686794	exo.specific	61	peak_8965	k3
chr1	195294203	195294444	242	TRUE	FALSE	0.11365	0.00452862	0.0590891	exo.specific	115	peak_8966	k3
chr2	3099514	3100556	1043	FALSE	TRUE	0.00998917	0.519318	0.264654	chip.specific	349	peak_645	k3
chr2	3439696	3439924	229	TRUE	FALSE	0.159527	-0.0150912	0.0722182	exo.specific	148	peak_8967	k3
chr2	3605440	3605609	170	TRUE	FALSE	0.20854	-0.0203287	0.0941054	exo.specific	87	peak_8968	k3
chr2	3614636	3614919	284	TRUE	FALSE	0.141086	0.0273335	0.0842097	exo.specific	219	peak_8969	k3
chr2	3842375	3842530	156	TRUE	FALSE	0.475892	0.594102	0.534997	exo.specific	110	peak_8970	k3
chr2	3842776	3842924	149	TRUE	FALSE	0.324276	0.237867	0.281072	exo.specific	134	peak_8971	k3
chr2	3920225	3920659	435	TRUE	FALSE	0.0968575	-0.00935427	0.0437516	exo.specific	248	peak_8972	k3
chr2	4197412	4198360	949	TRUE	TRUE	1.46163	0.362767	0.912199	shared	282	peak_18033	k2
chr2	4323881	4324039	159	TRUE	FALSE	0.067329	-0.00122569	0.0330517	exo.specific	45	peak_8973	k3
chr2	4597098	4597683	586	FALSE	TRUE	-0.000163031	0.544098	0.271967	chip.specific	101	peak_646	k4
chr2	4656757	4656951	195	TRUE	FALSE	0.323315	-0.0156504	0.153832	exo.specific	123	peak_8974	k3
chr2	5006860	5006989	130	TRUE	FALSE	0.120876	-0.00370774	0.058584	exo.specific	98	peak_8975	k3
chr2	5066002	5066238	237	TRUE	FALSE	0.117684	0.0107389	0.0642115	exo.specific	56	peak_8976	k3
chr2	5078193	5078733	541	FALSE	TRUE	0.00890477	0.382047	0.195476	chip.specific	372	peak_647	k4
chr2	5220271	5220554	284	FALSE	TRUE	0.00346672	0.325789	0.164628	chip.specific	156	peak_648	k4
chr2	5369841	5370179	339	FALSE	TRUE	-0.000281817	0.149646	0.074682	chip.specific	147	peak_649	k3
chr2	5434023	5434371	349	FALSE	TRUE	0.0211161	0.515303	0.26821	chip.specific	174	peak_650	k3
chr2	5477492	5477768	277	FALSE	TRUE	0.0188063	0.342262	0.180534	chip.specific	112	peak_651	k3
chr2	5646111	5646362	252	TRUE	FALSE	0.11341	-0.0161472	0.0486314	exo.specific	211	peak_8977	k3
chr2	6071600	6072506	907	FALSE	TRUE	0.0363891	0.35867	0.19753	chip.specific	63	peak_652	k4
chr2	6747563	6748081	519	FALSE	TRUE	0.00114196	0.268657	0.134899	chip.specific	387	peak_653	k3
chr2	6749803	6750063	261	FALSE	TRUE	0.00113539	0.141444	0.0712895	chip.specific	236	peak_654	k3
chr2	6750421	6750761	341	FALSE	TRUE	0.00173805	0.120578	0.061158	chip.specific	87	peak_655	k3
chr2	6851279	6851414	136	TRUE	FALSE	0.144429	0.0243695	0.0843992	exo.specific	20	peak_8978	k3
chr2	7203551	7203708	158	TRUE	FALSE	0.294613	-0.000986729	0.146813	exo.specific	75	peak_8979	k3
chr2	7609947	7610174	228	TRUE	FALSE	0.108999	-0.00620263	0.051398	exo.specific	56	peak_8980	k3
chr2	7656612	7656776	165	TRUE	FALSE	0.175583	0.00870067	0.0921418	exo.specific	19	peak_8981	k3
chr2	7921368	7922583	1216	TRUE	TRUE	0.887788	0.857481	0.872635	shared	582	peak_18034	k2
chr2	8009324	8009509	186	TRUE	FALSE	0.285104	0.0215345	0.153319	exo.specific	87	peak_8982	k3
chr2	8010495	8010671	177	TRUE	FALSE	0.299601	0.0993485	0.199475	exo.specific	114	peak_8983	k3
chr2	8188890	8190629	1740	TRUE	TRUE	1.89546	0.650636	1.27305	shared	1042	peak_18035	k1
chr2	8203606	8203740	135	TRUE	FALSE	0.0792986	0.019719	0.0495088	exo.specific	123	peak_8984	k3
chr2	8495849	8496021	173	TRUE	FALSE	0.0948097	-0.00278613	0.0460118	exo.specific	66	peak_8985	k3
chr2	8498208	8499163	956	FALSE	TRUE	0.0183969	0.531444	0.274921	chip.specific	325	peak_656	k4
chr2	8499454	8499790	337	FALSE	TRUE	-0.00028349	0.0971972	0.0484568	chip.specific	158	peak_657	k3
chr2	8838562	8838768	207	TRUE	FALSE	0.266155	0.137759	0.201957	exo.specific	70	peak_8986	k3
chr2	8839603	8839777	175	TRUE	FALSE	0.217164	0.0522575	0.134711	exo.specific	68	peak_8987	k3
chr2	9026216	9026410	195	TRUE	FALSE	0.161658	0.00194546	0.0818016	exo.specific	59	peak_8988	k3
chr2	9084214	9084364	151	TRUE	FALSE	0.177557	-0.013732	0.0819123	exo.specific	40	peak_8989	k3
chr2	9202132	9202397	266	TRUE	FALSE	0.158754	0.0143253	0.0865396	exo.specific	195	peak_8990	k3
chr2	9411516	9411910	395	FALSE	TRUE	0.000750222	0.192663	0.0967068	chip.specific	166	peak_658	k3
chr2	9514196	9515139	944	TRUE	TRUE	0.728981	0.347195	0.538088	shared	361	peak_18036	k2
chr2	10112201	10112342	142	TRUE	FALSE	0.24966	-0.0128547	0.118403	exo.specific	109	peak_8991	k3
chr2	10263172	10263313	142	TRUE	FALSE	0.090602	0.129527	0.110064	exo.specific	86	peak_8992	k3
chr2	10553786	10554819	1034	TRUE	TRUE	1.24628	0.278513	0.762396	shared	523	peak_18037	k2
chr2	11121113	11123014	1902	TRUE	TRUE	2.34097	2.44416	2.39256	shared	682	peak_18038	k1
chr2	11547138	11547477	340	FALSE	TRUE	0.0173458	0.311682	0.164514	chip.specific	41	peak_659	k3
chr2	11593454	11593752	299	TRUE	FALSE	0.0656934	0.0113929	0.0385432	exo.specific	225	peak_8993	k3
chr2	11614051	11614490	440	FALSE	TRUE	0.000673495	0.181764	0.0912188	chip.specific	316	peak_660	k3
chr2	11678328	11678590	263	TRUE	FALSE	0.0664721	0.00501396	0.035743	exo.specific	73	peak_8994	k3
chr2	11682783	11683056	274	FALSE	TRUE	0.00108152	0.287356	0.144219	chip.specific	153	peak_661	k4
chr2	11700248	11700615	368	FALSE	TRUE	0.00454554	0.150086	0.0773157	chip.specific	115	peak_662	k3
chr2	11744401	11744545	145	TRUE	FALSE	0.0616346	0.00171135	0.031673	exo.specific	3	peak_8995	k3
chr2	11837448	11837593	146	TRUE	FALSE	0.235422	-0.00723459	0.114094	exo.specific	60	peak_8996	k3
chr2	11914693	11915188	496	FALSE	TRUE	0.00535748	0.336577	0.170967	chip.specific	312	peak_663	k3
chr2	12076507	12077296	790	FALSE	TRUE	0.00124626	0.16083	0.0810379	chip.specific	439	peak_664	k3
chr2	12077640	12078099	460	FALSE	TRUE	0.0352413	0.398163	0.216702	chip.specific	306	peak_665	k3
chr2	12138549	12139024	476	FALSE	TRUE	0.00867493	0.352774	0.180725	chip.specific	365	peak_666	k3
chr2	12139329	12139896	568	FALSE	TRUE	0.000875245	0.191145	0.0960101	chip.specific	371	peak_667	k3
chr2	12303392	12303819	428	FALSE	TRUE	-0.000223215	0.179423	0.0896001	chip.specific	349	peak_668	k3
chr2	12557660	12558982	1323	TRUE	TRUE	0.0403214	0.347416	0.193869	shared	855	peak_18039	k3
chr2	12574029	12574219	191	TRUE	FALSE	0.0822715	-0.00313578	0.0395679	exo.specific	116	peak_8997	k3
chr2	12877686	12877961	276	FALSE	TRUE	-0.00141983	0.18338	0.0909803	chip.specific	46	peak_669	k3
chr2	12944954	12945236	283	TRUE	FALSE	0.225211	0.147457	0.186334	exo.specific	185	peak_8998	k3
chr2	12945456	12945588	133	TRUE	FALSE	0.328575	0.240391	0.284483	exo.specific	22	peak_8999	k3
chr2	13288327	13288460	134	TRUE	FALSE	0.109207	0.0152898	0.0622485	exo.specific	126	peak_9000	k3
chr2	13370313	13370907	595	FALSE	TRUE	0.0282415	0.443441	0.235841	chip.specific	390	peak_670	k4
chr2	13377712	13377901	190	TRUE	FALSE	0.0790823	-0.000335081	0.0393736	exo.specific	129	peak_9001	k3
chr2	13575179	13575410	232	TRUE	FALSE	0.104565	0.124656	0.11461	exo.specific	218	peak_9002	k3
chr2	13617032	13617985	954	TRUE	TRUE	0.564069	0.334382	0.449226	shared	462	peak_18040	k2
chr2	13657536	13659404	1869	TRUE	TRUE	2.16222	1.17336	1.66779	shared	1135	peak_18041	k1
chr2	13660225	13660577	353	FALSE	TRUE	0.18529	0.233028	0.209159	chip.specific	115	peak_671	k3
chr2	13697431	13698244	814	FALSE	TRUE	0.000246685	0.392659	0.196453	chip.specific	421	peak_672	k4
chr2	13950011	13950399	389	TRUE	FALSE	0.537697	0.238088	0.387892	exo.specific	143	peak_9003	k3
chr2	13967202	13967486	285	FALSE	TRUE	-0.001375	0.161434	0.0800293	chip.specific	209	peak_673	k3
chr2	13994008	13994464	457	FALSE	TRUE	0.000648441	0.162414	0.0815314	chip.specific	203	peak_674	k3
chr2	14085995	14086327	333	TRUE	FALSE	0.636071	0.135226	0.385648	exo.specific	87	peak_9004	k2
chr2	14103771	14104126	356	FALSE	TRUE	0.00663194	0.166575	0.0866035	chip.specific	190	peak_675	k3
chr2	14124542	14125365	824	TRUE	FALSE	0.339772	0.247195	0.293483	exo.specific	85	peak_9005	k3
chr2	14184036	14184349	314	FALSE	TRUE	0.00094375	0.14158	0.0712618	chip.specific	7	peak_676	k3
chr2	14287723	14289613	1891	TRUE	TRUE	1.73106	0.982553	1.35681	shared	927	peak_18042	k1
chr2	14295769	14296641	873	TRUE	TRUE	0.398087	0.656066	0.527076	shared	351	peak_18043	k2
chr2	14460781	14461073	293	FALSE	TRUE	0.00101139	0.172608	0.0868095	chip.specific	135	peak_677	k3
chr2	14726982	14727215	234	TRUE	FALSE	0.297124	0.149569	0.223346	exo.specific	153	peak_9006	k2
chr2	14727672	14728018	347	TRUE	FALSE	0.487032	0.132028	0.30953	exo.specific	106	peak_9007	k3
chr2	15156479	15157000	522	FALSE	TRUE	0.0133671	0.198292	0.10583	chip.specific	259	peak_678	k3
chr2	15200169	15200452	284	TRUE	FALSE	0.25104	0.030641	0.14084	exo.specific	54	peak_9008	k3
chr2	15377280	15377589	310	TRUE	FALSE	0.337993	0.165921	0.251957	exo.specific	79	peak_9009	k3
chr2	15419397	15419805	409	FALSE	TRUE	-0.000958126	0.364701	0.181871	chip.specific	185	peak_679	k3
chr2	15545804	15545985	182	TRUE	FALSE	0.472663	0.00251273	0.237588	exo.specific	92	peak_9010	k3
chr2	15721842	15722021	180	TRUE	FALSE	0.224779	0.0347175	0.129748	exo.specific	59	peak_9011	k3
chr2	15722273	15722488	216	TRUE	FALSE	0.285067	0.108225	0.196646	exo.specific	121	peak_9012	k3
chr2	15765439	15765781	343	TRUE	FALSE	0.174084	-0.0134958	0.080294	exo.specific	275	peak_9013	k3
chr2	15914600	15916401	1802	TRUE	TRUE	1.00826	1.17538	1.09182	shared	723	peak_18044	k1
chr2	15925838	15926253	416	FALSE	TRUE	0.000482696	0.463606	0.232044	chip.specific	260	peak_680	k4
chr2	15971102	15971419	318	FALSE	TRUE	0.000931879	0.139799	0.0703654	chip.specific	128	peak_681	k3
chr2	16023186	16023347	162	TRUE	FALSE	0.602526	-0.0130401	0.294743	exo.specific	90	peak_9014	k3
chr2	16108191	16109785	1595	TRUE	TRUE	0.637133	0.35295	0.495042	shared	604	peak_18045	k2
chr2	16260722	16261060	339	TRUE	FALSE	0.448704	0.230261	0.339483	exo.specific	199	peak_9015	k3
chr2	16261262	16261623	362	TRUE	FALSE	0.317668	0.262259	0.289963	exo.specific	15	peak_9016	k3
chr2	16380480	16382396	1917	TRUE	TRUE	2.08258	1.11865	1.60061	shared	955	peak_18046	k1
chr2	16382714	16383146	433	FALSE	TRUE	0.00136876	0.129905	0.0656369	chip.specific	109	peak_682	k3
chr2	16626664	16626999	336	TRUE	FALSE	0.423495	0.0391384	0.231317	exo.specific	168	peak_9017	k3
chr2	16810533	16810832	300	FALSE	TRUE	-0.000318454	0.219279	0.10948	chip.specific	130	peak_683	k3
chr2	16811422	16812148	727	FALSE	TRUE	0.0206814	0.474977	0.247829	chip.specific	279	peak_684	k4
chr2	16895460	16895583	124	TRUE	FALSE	0.448238	0.105937	0.277087	exo.specific	32	peak_9018	k3
chr2	16993928	16994338	411	FALSE	TRUE	0.0023955	0.19151	0.096953	chip.specific	102	peak_685	k3
chr2	17047880	17048793	914	TRUE	TRUE	1.07736	0.521912	0.799634	shared	719	peak_18047	k2
chr2	17129197	17131819	2623	TRUE	TRUE	1.81093	0.883948	1.34744	shared	1570	peak_18048	k1
chr2	17154018	17154644	627	FALSE	TRUE	0.0327454	0.172243	0.102494	chip.specific	439	peak_686	k3
chr2	17168962	17169233	272	FALSE	TRUE	0.0205927	0.466332	0.243463	chip.specific	143	peak_687	k3
chr2	17173613	17173767	155	TRUE	FALSE	0.126725	-0.0196892	0.0535177	exo.specific	39	peak_9019	k3
chr2	17196090	17196243	154	TRUE	FALSE	0.0554879	0.00322268	0.0293553	exo.specific	18	peak_9020	k3
chr2	17217232	17217723	492	FALSE	TRUE	0.0119869	0.283371	0.147679	chip.specific	387	peak_688	k3
chr2	17247198	17247771	574	FALSE	TRUE	-0.000166439	0.193556	0.0966948	chip.specific	489	peak_689	k3
chr2	17277144	17277411	268	TRUE	TRUE	0.189454	0.34295	0.266202	shared	106	peak_18049	k2
chr2	17323097	17324988	1892	TRUE	TRUE	1.48478	1.24888	1.36683	shared	1054	peak_18050	k1
chr2	17337728	17338985	1258	FALSE	TRUE	0.0353766	0.576497	0.305937	chip.specific	911	peak_690	k3
chr2	17486449	17486795	347	TRUE	FALSE	0.44318	0.0745487	0.258864	exo.specific	91	peak_9021	k3
chr2	17487073	17487214	142	TRUE	FALSE	0.148692	0.0503484	0.0995202	exo.specific	13	peak_9022	k3
chr2	17507481	17508074	594	FALSE	TRUE	-0.00065972	0.286472	0.142906	chip.specific	148	peak_691	k3
chr2	17555087	17555304	218	TRUE	FALSE	0.0869455	-0.00801572	0.0394649	exo.specific	44	peak_9023	k3
chr2	17633446	17633581	136	TRUE	FALSE	0.305444	0.0363585	0.170901	exo.specific	36	peak_9024	k3
chr2	17653027	17653328	302	TRUE	FALSE	0.269246	-0.00967086	0.129788	exo.specific	94	peak_9025	k3
chr2	17846510	17846679	170	TRUE	FALSE	0.0398638	0.0271685	0.0335162	exo.specific	69	peak_9026	k3
chr2	17876704	17877443	740	FALSE	TRUE	0.0631884	0.952276	0.507732	chip.specific	368	peak_692	k3
chr2	17899174	17899897	724	FALSE	TRUE	0.0177834	0.785821	0.401802	chip.specific	355	peak_693	k4
chr2	17923635	17923779	145	TRUE	FALSE	0.0738297	0.0591091	0.0664694	exo.specific	46	peak_9027	k3
chr2	17988149	17989314	1166	FALSE	TRUE	0.015846	0.351247	0.183546	chip.specific	1058	peak_694	k4
chr2	18059482	18059637	156	TRUE	FALSE	0.082471	-0.00911105	0.03668	exo.specific	46	peak_9028	k3
chr2	18334707	18334871	165	TRUE	FALSE	0.129761	-0.00165359	0.0640539	exo.specific	133	peak_9029	k3
chr2	18399975	18400107	133	TRUE	FALSE	0.231124	0.0834711	0.157298	exo.specific	59	peak_9030	k3
chr2	18453177	18453606	430	FALSE	TRUE	0.0045793	0.233315	0.118947	chip.specific	406	peak_695	k3
chr2	18476779	18477629	851	TRUE	TRUE	0.182798	0.715927	0.449363	shared	403	peak_18051	k2
chr2	18515956	18516632	677	FALSE	TRUE	0.00450396	0.398903	0.201703	chip.specific	341	peak_696	k4
chr2	18555744	18556426	683	FALSE	TRUE	0.162057	0.730456	0.446257	chip.specific	556	peak_697	k2
chr2	18778578	18778783	206	TRUE	FALSE	0.0190702	0.00836278	0.0137165	exo.specific	4	peak_9031	k3
chr2	19031180	19031887	708	FALSE	TRUE	0.000837112	0.378618	0.189728	chip.specific	601	peak_698	k3
chr2	19076441	19076690	250	TRUE	FALSE	0.200342	0.109627	0.154984	exo.specific	90	peak_9032	k3
chr2	19111908	19112040	133	TRUE	FALSE	0.0295373	-0.0128455	0.00834591	exo.specific	61	peak_9033	k3
chr2	19404801	19404946	146	TRUE	FALSE	0.119741	0.00536585	0.0625533	exo.specific	33	peak_9034	k3
chr2	19428936	19429618	683	FALSE	TRUE	0.0210061	0.324886	0.172946	chip.specific	263	peak_699	k3
chr2	19580577	19583298	2722	TRUE	TRUE	1.18521	1.26265	1.22393	shared	1415	peak_18052	k1
chr2	19713154	19713283	130	TRUE	FALSE	0.169991	0.0728551	0.121423	exo.specific	49	peak_9035	k3
chr2	19955774	19955936	163	TRUE	FALSE	0.497031	0.0941163	0.295574	exo.specific	66	peak_9036	k3
chr2	20055957	20056214	258	TRUE	FALSE	0.0761331	0.0153738	0.0457534	exo.specific	63	peak_9037	k3
chr2	20134739	20135212	474	FALSE	TRUE	0.00125037	0.116194	0.0587219	chip.specific	252	peak_700	k3
chr2	20147024	20147161	138	TRUE	FALSE	0.311683	0.288112	0.299898	exo.specific	17	peak_9038	k3
chr2	20147409	20147603	195	TRUE	FALSE	0.44718	0.0466979	0.246939	exo.specific	113	peak_9039	k3
chr2	20176736	20177426	691	FALSE	TRUE	0.00271138	0.179378	0.0910447	chip.specific	317	peak_701	k4
chr2	20206286	20207108	823	FALSE	TRUE	0.00322881	0.298373	0.150801	chip.specific	187	peak_702	k3
chr2	20208155	20208439	285	FALSE	TRUE	0.0206932	0.206195	0.113444	chip.specific	91	peak_703	k3
chr2	20209546	20210062	517	FALSE	TRUE	0.0581451	0.520661	0.289403	chip.specific	363	peak_704	k4
chr2	20255469	20255603	135	TRUE	FALSE	0.283704	0.0420364	0.16287	exo.specific	73	peak_9040	k3
chr2	20275165	20275365	201	TRUE	FALSE	0.0444628	-0.015571	0.0144459	exo.specific	134	peak_9041	k3
chr2	20389155	20389364	210	TRUE	FALSE	0.390934	0.163371	0.277153	exo.specific	141	peak_9042	k3
chr2	20496450	20497079	630	FALSE	TRUE	0.0126384	0.488683	0.250661	chip.specific	399	peak_705	k4
chr2	20500253	20500421	169	TRUE	FALSE	0.484023	0.0142835	0.249153	exo.specific	111	peak_9043	k3
chr2	20593568	20594441	874	FALSE	TRUE	0.00551199	0.462266	0.233889	chip.specific	480	peak_706	k4
chr2	20595100	20596034	935	FALSE	TRUE	0.0025251	0.409229	0.205877	chip.specific	165	peak_707	k4
chr2	20654670	20655603	934	FALSE	TRUE	0.0524787	0.547803	0.300141	chip.specific	367	peak_708	k4
chr2	20669051	20669513	463	FALSE	TRUE	0.0526226	0.617812	0.335217	chip.specific	341	peak_709	k4
chr2	20737782	20738081	300	FALSE	TRUE	0.00197558	0.422808	0.212392	chip.specific	145	peak_710	k4
chr2	20770173	20770455	283	FALSE	TRUE	0.00729553	0.605658	0.306477	chip.specific	212	peak_711	k4
chr2	21300056	21300434	379	TRUE	FALSE	0.752405	0.281022	0.516714	exo.specific	254	peak_9044	k2
chr2	21307013	21307942	930	TRUE	TRUE	0.776174	0.42781	0.601992	shared	570	peak_18053	k2
chr2	21367054	21368047	994	FALSE	TRUE	0.0412144	0.716551	0.378883	chip.specific	669	peak_712	k4
chr2	21392212	21393652	1441	FALSE	TRUE	0.0212725	0.637437	0.329355	chip.specific	641	peak_713	k4
chr2	21492484	21492673	190	TRUE	FALSE	0.530284	0.123445	0.326864	exo.specific	166	peak_9045	k3
chr2	21492744	21493225	482	FALSE	TRUE	0.0411683	0.53181	0.286489	chip.specific	214	peak_714	k3
chr2	21495710	21496008	299	FALSE	TRUE	-0.00131061	0.138736	0.0687129	chip.specific	97	peak_715	k3
chr2	21496482	21496793	312	FALSE	TRUE	-0.00125601	0.126685	0.0627143	chip.specific	48	peak_716	k3
chr2	21584633	21586329	1697	TRUE	TRUE	1.3287	1.64996	1.48933	shared	441	peak_18054	k2
chr2	21584633	21586329	1697	TRUE	TRUE	1.3287	1.64996	1.48933	shared	441	peak_18055	k1
chr2	21584633	21586329	1697	TRUE	TRUE	1.3287	1.64996	1.48933	shared	441	peak_18054	k2
chr2	21584633	21586329	1697	TRUE	TRUE	1.3287	1.64996	1.48933	shared	441	peak_18055	k1
chr2	21584633	21586329	1697	TRUE	TRUE	1.3287	1.64996	1.48933	shared	835	peak_18054	k2
chr2	21584633	21586329	1697	TRUE	TRUE	1.3287	1.64996	1.48933	shared	835	peak_18055	k1
chr2	21584633	21586329	1697	TRUE	TRUE	1.3287	1.64996	1.48933	shared	835	peak_18054	k2
chr2	21584633	21586329	1697	TRUE	TRUE	1.3287	1.64996	1.48933	shared	835	peak_18055	k1
chr2	21624633	21624935	303	FALSE	TRUE	-0.00129331	0.197303	0.0980047	chip.specific	280	peak_717	k3
chr2	21625290	21625574	285	FALSE	TRUE	0.105108	0.311599	0.208353	chip.specific	168	peak_718	k3
chr2	21976321	21977719	1399	FALSE	TRUE	0.012223	0.246894	0.129558	chip.specific	820	peak_719	k3
chr2	22002129	22002447	319	TRUE	FALSE	1.91615	0.0708696	0.99351	exo.specific	118	peak_9046	k2
[truncated: 19,846 more rows]

## Sheet: Dppa4_peaks
seqnames	start	end	name	overlap.mESC	overlap.2CLC	peakType
chr1	3275643	3276640	peak.1	FALSE	TRUE	2CLC Specific
chr1	3670275	3672712	peak.2	TRUE	TRUE	Common
chr1	3681388	3681974	peak.3	TRUE	FALSE	mESC Specific
chr1	3851981	3853158	peak.4	FALSE	TRUE	2CLC Specific
chr1	4085016	4085816	peak.5	TRUE	TRUE	Common
chr1	4150759	4151105	peak.6	TRUE	FALSE	mESC Specific
chr1	4491793	4493814	peak.7	TRUE	TRUE	Common
chr1	4559411	4561305	peak.8	TRUE	TRUE	Common
chr1	4571359	4572309	peak.9	TRUE	FALSE	mESC Specific
chr1	4687957	4689651	peak.10	TRUE	TRUE	Common
chr1	4766637	4767717	peak.11	FALSE	TRUE	2CLC Specific
chr1	4784921	4786284	peak.12	TRUE	TRUE	Common
chr1	4802285	4804473	peak.13	TRUE	TRUE	Common
chr1	4807335	4808848	peak.14	TRUE	TRUE	Common
chr1	4851824	4852352	peak.15	FALSE	TRUE	2CLC Specific
chr1	4855407	4859106	peak.16	TRUE	TRUE	Common
chr1	4915982	4916476	peak.17	FALSE	TRUE	2CLC Specific
chr1	5017910	5021031	peak.18	TRUE	TRUE	Common
chr1	5022686	5023718	peak.19	TRUE	FALSE	mESC Specific
chr1	5082843	5083842	peak.20	TRUE	TRUE	Common
chr1	5110183	5111084	peak.21	FALSE	TRUE	2CLC Specific
chr1	5188741	5190006	peak.22	TRUE	TRUE	Common
chr1	5250461	5253456	peak.23	FALSE	TRUE	2CLC Specific
chr1	5261142	5261642	peak.24	TRUE	FALSE	mESC Specific
chr1	5350106	5351455	peak.25	TRUE	TRUE	Common
chr1	5429600	5430672	peak.26	FALSE	TRUE	2CLC Specific
chr1	5819700	5820881	peak.27	TRUE	TRUE	Common
chr1	5916713	5917458	peak.28	TRUE	FALSE	mESC Specific
chr1	5992373	5993597	peak.29	FALSE	TRUE	2CLC Specific
chr1	6117486	6118030	peak.30	TRUE	FALSE	mESC Specific
chr1	6150521	6151318	peak.31	FALSE	TRUE	2CLC Specific
chr1	6214122	6215730	peak.32	TRUE	TRUE	Common
chr1	6282475	6283058	peak.33	TRUE	FALSE	mESC Specific
chr1	6358848	6359893	peak.34	FALSE	TRUE	2CLC Specific
chr1	6448927	6449304	peak.35	TRUE	FALSE	mESC Specific
chr1	6457828	6458409	peak.36	TRUE	FALSE	mESC Specific
chr1	6916393	6917621	peak.37	TRUE	TRUE	Common
chr1	7052297	7052644	peak.38	TRUE	FALSE	mESC Specific
chr1	7087860	7089844	peak.39	TRUE	TRUE	Common
chr1	7190501	7190871	peak.40	TRUE	FALSE	mESC Specific
chr1	7271634	7272445	peak.41	TRUE	TRUE	Common
chr1	7287424	7288464	peak.42	FALSE	TRUE	2CLC Specific
chr1	7313371	7313735	peak.43	TRUE	FALSE	mESC Specific
chr1	7334244	7335919	peak.44	TRUE	TRUE	Common
chr1	7396716	7398629	peak.45	TRUE	TRUE	Common
chr1	7481355	7481934	peak.46	TRUE	FALSE	mESC Specific
chr1	7487792	7489004	peak.47	TRUE	TRUE	Common
chr1	7502474	7502948	peak.48	TRUE	FALSE	mESC Specific
chr1	7741451	7743098	peak.49	FALSE	TRUE	2CLC Specific
chr1	7948535	7948803	peak.50	TRUE	FALSE	mESC Specific
chr1	8097048	8097343	peak.51	TRUE	FALSE	mESC Specific
chr1	8217450	8219047	peak.52	TRUE	TRUE	Common
chr1	8581775	8582599	peak.53	TRUE	FALSE	mESC Specific
chr1	8913858	8914079	peak.54	TRUE	FALSE	mESC Specific
chr1	8940238	8941709	peak.55	TRUE	TRUE	Common
chr1	9050333	9051170	peak.56	FALSE	TRUE	2CLC Specific
chr1	9058160	9058546	peak.57	TRUE	TRUE	Common
chr1	9175183	9176299	peak.58	TRUE	TRUE	Common
chr1	9240407	9241147	peak.59	TRUE	TRUE	Common
chr1	9539958	9541825	peak.60	TRUE	TRUE	Common
chr1	9544871	9546322	peak.61	TRUE	TRUE	Common
chr1	9699234	9701366	peak.62	TRUE	TRUE	Common
chr1	9702805	9703375	peak.63	TRUE	TRUE	Common
chr1	9747354	9748870	peak.64	TRUE	TRUE	Common
chr1	9768464	9769092	peak.65	TRUE	FALSE	mESC Specific
chr1	9797588	9798771	peak.66	TRUE	TRUE	Common
chr1	9943759	9944853	peak.67	TRUE	TRUE	Common
chr1	9966855	9968521	peak.68	TRUE	TRUE	Common
chr1	9995373	9996009	peak.69	FALSE	TRUE	2CLC Specific
chr1	10008659	10009850	peak.70	TRUE	FALSE	mESC Specific
chr1	10031520	10032070	peak.71	TRUE	FALSE	mESC Specific
chr1	10037435	10038789	peak.72	TRUE	TRUE	Common
chr1	10038912	10040647	peak.73	TRUE	TRUE	Common
chr1	10231668	10233633	peak.74	TRUE	TRUE	Common
chr1	10382495	10383428	peak.75	TRUE	TRUE	Common
chr1	10804885	10806372	peak.76	TRUE	FALSE	mESC Specific
chr1	10879985	10880426	peak.77	TRUE	TRUE	Common
chr1	10890152	10895490	peak.78	FALSE	TRUE	2CLC Specific
chr1	10979237	10981646	peak.79	FALSE	TRUE	2CLC Specific
chr1	10993123	10994654	peak.80	TRUE	FALSE	mESC Specific
chr1	11258094	11263652	peak.81	FALSE	TRUE	2CLC Specific
chr1	11264221	11265150	peak.82	FALSE	TRUE	2CLC Specific
chr1	11277782	11278584	peak.83	TRUE	FALSE	mESC Specific
chr1	11295908	11296308	peak.84	FALSE	TRUE	2CLC Specific
chr1	11329194	11329854	peak.85	TRUE	FALSE	mESC Specific
chr1	11330212	11331039	peak.86	TRUE	FALSE	mESC Specific
chr1	11395467	11396557	peak.87	TRUE	FALSE	mESC Specific
chr1	11413578	11414541	peak.88	TRUE	FALSE	mESC Specific
chr1	11467030	11467399	peak.89	TRUE	FALSE	mESC Specific
chr1	11619348	11620038	peak.90	TRUE	TRUE	Common
chr1	11620850	11621323	peak.91	TRUE	FALSE	mESC Specific
chr1	11626150	11627681	peak.92	TRUE	TRUE	Common
chr1	11673908	11674829	peak.93	FALSE	TRUE	2CLC Specific
chr1	11729183	11729883	peak.94	TRUE	TRUE	Common
chr1	11782324	11784087	peak.95	TRUE	TRUE	Common
chr1	11853414	11854172	peak.96	FALSE	TRUE	2CLC Specific
chr1	12587008	12587267	peak.97	TRUE	FALSE	mESC Specific
chr1	12691857	12692717	peak.98	TRUE	TRUE	Common
chr1	12711285	12711710	peak.99	TRUE	FALSE	mESC Specific
chr1	12717927	12718791	peak.100	TRUE	FALSE	mESC Specific
chr1	12744404	12745497	peak.101	TRUE	FALSE	mESC Specific
chr1	12807770	12808717	peak.102	TRUE	FALSE	mESC Specific
chr1	12814189	12815290	peak.103	TRUE	FALSE	mESC Specific
chr1	12835315	12836855	peak.104	TRUE	FALSE	mESC Specific
chr1	12840512	12840739	peak.105	TRUE	FALSE	mESC Specific
chr1	12990127	12991800	peak.106	TRUE	FALSE	mESC Specific
chr1	12991981	12993182	peak.107	TRUE	FALSE	mESC Specific
chr1	13015151	13016097	peak.108	TRUE	FALSE	mESC Specific
chr1	13052163	13052597	peak.109	TRUE	TRUE	Common
chr1	13073826	13074300	peak.110	TRUE	FALSE	mESC Specific
chr1	13074599	13075186	peak.111	TRUE	FALSE	mESC Specific
chr1	13081779	13082860	peak.112	TRUE	TRUE	Common
chr1	13084548	13085753	peak.113	TRUE	FALSE	mESC Specific
chr1	13103233	13104619	peak.114	TRUE	FALSE	mESC Specific
chr1	13131663	13132378	peak.115	TRUE	FALSE	mESC Specific
chr1	13142112	13143298	peak.116	TRUE	FALSE	mESC Specific
chr1	13207993	13211107	peak.117	FALSE	TRUE	2CLC Specific
chr1	13259081	13260197	peak.118	FALSE	TRUE	2CLC Specific
chr1	13371364	13371603	peak.119	TRUE	FALSE	mESC Specific
chr1	13371870	13375042	peak.120	TRUE	TRUE	Common
chr1	13589004	13590890	peak.121	TRUE	TRUE	Common
chr1	13594186	13594697	peak.122	FALSE	TRUE	2CLC Specific
chr1	13598084	13601073	peak.123	FALSE	TRUE	2CLC Specific
chr1	13604345	13605704	peak.124	FALSE	TRUE	2CLC Specific
chr1	13606701	13607254	peak.125	TRUE	FALSE	mESC Specific
chr1	13616129	13617513	peak.126	FALSE	TRUE	2CLC Specific
chr1	13618914	13620033	peak.127	FALSE	TRUE	2CLC Specific
chr1	13659978	13660934	peak.128	TRUE	TRUE	Common
chr1	13736561	13737488	peak.129	TRUE	TRUE	Common
chr1	13789238	13789740	peak.130	FALSE	TRUE	2CLC Specific
chr1	13897151	13897409	peak.131	TRUE	FALSE	mESC Specific
chr1	14084856	14085621	peak.132	TRUE	FALSE	mESC Specific
chr1	14113071	14114441	peak.133	TRUE	TRUE	Common
chr1	14225321	14225766	peak.134	TRUE	FALSE	mESC Specific
chr1	14292074	14292809	peak.135	TRUE	FALSE	mESC Specific
chr1	14309659	14310364	peak.136	TRUE	FALSE	mESC Specific
chr1	14496415	14497041	peak.137	TRUE	TRUE	Common
chr1	14498017	14498300	peak.138	TRUE	FALSE	mESC Specific
chr1	14506470	14507238	peak.139	TRUE	FALSE	mESC Specific
chr1	14613325	14613890	peak.140	TRUE	FALSE	mESC Specific
chr1	14742745	14743861	peak.141	TRUE	FALSE	mESC Specific
chr1	14755114	14757610	peak.142	TRUE	FALSE	mESC Specific
chr1	14918485	14919165	peak.143	TRUE	FALSE	mESC Specific
chr1	14994494	14995371	peak.144	TRUE	TRUE	Common
chr1	15083259	15084575	peak.145	TRUE	TRUE	Common
chr1	15263465	15264397	peak.146	TRUE	TRUE	Common
chr1	15286232	15287495	peak.147	TRUE	TRUE	Common
chr1	15497227	15497869	peak.148	FALSE	TRUE	2CLC Specific
chr1	15742346	15743576	peak.149	TRUE	TRUE	Common
chr1	15791227	15792073	peak.150	TRUE	FALSE	mESC Specific
chr1	15804380	15806911	peak.151	TRUE	TRUE	Common
chr1	15814917	15815540	peak.152	TRUE	FALSE	mESC Specific
chr1	15892408	15893365	peak.153	TRUE	FALSE	mESC Specific
chr1	15920231	15920590	peak.154	FALSE	TRUE	2CLC Specific
chr1	15933751	15934815	peak.155	TRUE	TRUE	Common
chr1	16104304	16106683	peak.156	TRUE	TRUE	Common
chr1	16129801	16130718	peak.157	TRUE	FALSE	mESC Specific
chr1	16169613	16170325	peak.158	TRUE	TRUE	Common
chr1	16518166	16520207	peak.159	TRUE	TRUE	Common
chr1	16592786	16594603	peak.160	FALSE	TRUE	2CLC Specific
chr1	16618551	16619621	peak.161	TRUE	FALSE	mESC Specific
chr1	16622413	16626300	peak.162	FALSE	TRUE	2CLC Specific
chr1	16656275	16657835	peak.163	TRUE	TRUE	Common
chr1	16664277	16666190	peak.164	TRUE	TRUE	Common
chr1	16823977	16825307	peak.165	TRUE	TRUE	Common
chr1	16892204	16894796	peak.166	FALSE	TRUE	2CLC Specific
chr1	16895047	16897886	peak.167	FALSE	TRUE	2CLC Specific
chr1	16898086	16904615	peak.168	FALSE	TRUE	2CLC Specific
chr1	16910454	16911564	peak.169	FALSE	TRUE	2CLC Specific
chr1	16952702	16954951	peak.170	TRUE	TRUE	Common
chr1	17091303	17092157	peak.171	FALSE	TRUE	2CLC Specific
chr1	17096762	17098677	peak.172	TRUE	TRUE	Common
chr1	17145401	17145925	peak.173	TRUE	FALSE	mESC Specific
chr1	17250651	17251395	peak.174	TRUE	FALSE	mESC Specific
chr1	17389021	17390523	peak.175	TRUE	TRUE	Common
chr1	17685468	17686408	peak.176	TRUE	TRUE	Common
chr1	17704440	17705689	peak.177	TRUE	TRUE	Common
chr1	17903609	17904235	peak.178	FALSE	TRUE	2CLC Specific
chr1	17921922	17922590	peak.179	TRUE	TRUE	Common
chr1	17931797	17932712	peak.180	TRUE	FALSE	mESC Specific
chr1	18077633	18079599	peak.181	TRUE	TRUE	Common
chr1	18268857	18269174	peak.182	TRUE	FALSE	mESC Specific
chr1	18536850	18538955	peak.183	TRUE	TRUE	Common
chr1	18658528	18659666	peak.184	TRUE	TRUE	Common
chr1	19131414	19132370	peak.185	TRUE	TRUE	Common
chr1	19372187	19373016	peak.186	TRUE	TRUE	Common
chr1	19692822	19693525	peak.187	TRUE	TRUE	Common
chr1	19798680	19800106	peak.188	TRUE	TRUE	Common
chr1	19838666	19839983	peak.189	TRUE	TRUE	Common
chr1	19998577	20000191	peak.190	TRUE	TRUE	Common
chr1	20283605	20285149	peak.191	TRUE	TRUE	Common
chr1	20321147	20321865	peak.192	TRUE	TRUE	Common
chr1	20431947	20433952	peak.193	TRUE	TRUE	Common
chr1	20486052	20487961	peak.194	TRUE	TRUE	Common
chr1	20573857	20575335	peak.195	TRUE	TRUE	Common
chr1	20759794	20760736	peak.196	TRUE	FALSE	mESC Specific
chr1	20819856	20820694	peak.197	TRUE	TRUE	Common
chr1	20867349	20868283	peak.198	TRUE	FALSE	mESC Specific
chr1	20890086	20891763	peak.199	TRUE	TRUE	Common
chr1	20940253	20940487	peak.200	TRUE	FALSE	mESC Specific
chr1	20950900	20952190	peak.201	TRUE	TRUE	Common
chr1	21078271	21079822	peak.202	TRUE	TRUE	Common
chr1	21080284	21080728	peak.203	TRUE	FALSE	mESC Specific
chr1	21166294	21166987	peak.204	TRUE	FALSE	mESC Specific
chr1	21201247	21202262	peak.205	TRUE	TRUE	Common
chr1	21218418	21218794	peak.206	TRUE	FALSE	mESC Specific
chr1	21255847	21257283	peak.207	TRUE	FALSE	mESC Specific
chr1	21271949	21272421	peak.208	TRUE	FALSE	mESC Specific
chr1	21961017	21962446	peak.209	TRUE	TRUE	Common
chr1	22236665	22236977	peak.210	TRUE	FALSE	mESC Specific
chr1	22377933	22378401	peak.211	TRUE	FALSE	mESC Specific
chr1	22466675	22467220	peak.212	TRUE	FALSE	mESC Specific
chr1	22533146	22534306	peak.213	TRUE	FALSE	mESC Specific
chr1	22873805	22874656	peak.214	TRUE	TRUE	Common
chr1	22921872	22922714	peak.215	TRUE	TRUE	Common
chr1	22997537	22998030	peak.216	FALSE	TRUE	2CLC Specific
chr1	23255616	23257047	peak.217	TRUE	TRUE	Common
chr1	23301910	23302857	peak.218	FALSE	TRUE	2CLC Specific
chr1	23306629	23307594	peak.219	TRUE	TRUE	Common
chr1	23382072	23383961	peak.220	TRUE	TRUE	Common
chr1	23761634	23763942	peak.221	TRUE	TRUE	Common
chr1	23884972	23885965	peak.222	TRUE	TRUE	Common
chr1	23971098	23972041	peak.223	TRUE	FALSE	mESC Specific
chr1	24005425	24005815	peak.224	TRUE	FALSE	mESC Specific
chr1	24075701	24076453	peak.225	TRUE	TRUE	Common
chr1	24099598	24101505	peak.226	TRUE	TRUE	Common
chr1	24245742	24246600	peak.227	FALSE	TRUE	2CLC Specific
chr1	24496254	24497181	peak.228	TRUE	TRUE	Common
chr1	24645457	24646298	peak.229	FALSE	TRUE	2CLC Specific
chr1	24647977	24648779	peak.230	FALSE	TRUE	2CLC Specific
chr1	24678265	24679239	peak.231	TRUE	TRUE	Common
chr1	24720782	24722022	peak.232	TRUE	TRUE	Common
chr1	25012496	25013091	peak.233	TRUE	FALSE	mESC Specific
chr1	25119649	25120854	peak.234	TRUE	TRUE	Common
chr1	25525855	25526519	peak.235	TRUE	TRUE	Common
chr1	25590837	25591583	peak.236	TRUE	TRUE	Common
chr1	25661942	25663537	peak.237	TRUE	TRUE	Common
chr1	25829739	25830997	peak.238	TRUE	TRUE	Common
chr1	25887882	25888627	peak.239	TRUE	FALSE	mESC Specific
chr1	27032326	27033204	peak.240	TRUE	TRUE	Common
chr1	27139659	27140826	peak.241	TRUE	TRUE	Common
chr1	27159009	27160420	peak.242	TRUE	TRUE	Common
chr1	27193712	27195405	peak.243	TRUE	TRUE	Common
chr1	27755130	27755463	peak.244	TRUE	TRUE	Common
chr1	28191965	28193060	peak.245	TRUE	TRUE	Common
chr1	28287393	28289027	peak.246	TRUE	TRUE	Common
chr1	29367798	29369301	peak.247	TRUE	TRUE	Common
chr1	29585973	29586612	peak.248	FALSE	TRUE	2CLC Specific
chr1	29643343	29648243	peak.249	FALSE	TRUE	2CLC Specific
chr1	29703421	29704139	peak.250	TRUE	TRUE	Common
chr1	30041692	30043598	peak.251	TRUE	TRUE	Common
chr1	30066580	30067659	peak.252	TRUE	TRUE	Common
chr1	30309881	30311520	peak.253	TRUE	TRUE	Common
chr1	30333017	30333616	peak.254	TRUE	FALSE	mESC Specific
chr1	30370881	30372298	peak.255	TRUE	TRUE	Common
chr1	30666439	30667609	peak.256	TRUE	TRUE	Common
chr1	30853210	30854334	peak.257	TRUE	TRUE	Common
chr1	30872593	30875128	peak.258	TRUE	TRUE	Common
chr1	30883846	30884360	peak.259	TRUE	FALSE	mESC Specific
chr1	30898659	30899026	peak.260	TRUE	FALSE	mESC Specific
chr1	30937620	30938120	peak.261	TRUE	FALSE	mESC Specific
chr1	30948363	30950578	peak.262	TRUE	TRUE	Common
chr1	31074925	31076255	peak.263	TRUE	TRUE	Common
chr1	31222444	31222774	peak.264	FALSE	TRUE	2CLC Specific
chr1	31233468	31233943	peak.265	TRUE	FALSE	mESC Specific
chr1	31416106	31417066	peak.266	FALSE	TRUE	2CLC Specific
chr1	31678616	31679095	peak.267	TRUE	FALSE	mESC Specific
chr1	31700527	31701814	peak.268	TRUE	TRUE	Common
chr1	32073035	32074695	peak.269	TRUE	TRUE	Common
chr1	32172202	32173170	peak.270	TRUE	TRUE	Common
chr1	32265384	32266324	peak.271	TRUE	TRUE	Common
chr1	32378253	32378689	peak.272	TRUE	TRUE	Common
chr1	32665672	32666446	peak.273	TRUE	FALSE	mESC Specific
chr1	33019082	33020463	peak.274	TRUE	TRUE	Common
chr1	33045658	33046856	peak.275	TRUE	TRUE	Common
chr1	33204916	33205507	peak.276	FALSE	TRUE	2CLC Specific
chr1	33256160	33257427	peak.277	TRUE	TRUE	Common
chr1	33305423	33306021	peak.278	FALSE	TRUE	2CLC Specific
chr1	33406599	33409136	peak.279	TRUE	TRUE	Common
chr1	33555624	33556772	peak.280	TRUE	FALSE	mESC Specific
chr1	33600148	33601568	peak.281	FALSE	TRUE	2CLC Specific
chr1	33616828	33617599	peak.282	FALSE	TRUE	2CLC Specific
chr1	33621629	33622357	peak.283	TRUE	TRUE	Common
chr1	33635954	33636927	peak.284	TRUE	FALSE	mESC Specific
chr1	33669144	33670883	peak.285	TRUE	TRUE	Common
chr1	33714615	33715389	peak.286	TRUE	FALSE	mESC Specific
chr1	33718708	33720781	peak.287	TRUE	TRUE	Common
chr1	33727369	33728394	peak.288	FALSE	TRUE	2CLC Specific
chr1	33732944	33733834	peak.289	FALSE	TRUE	2CLC Specific
chr1	33735833	33736590	peak.290	FALSE	TRUE	2CLC Specific
chr1	33736837	33737607	peak.291	FALSE	TRUE	2CLC Specific
chr1	33742584	33743446	peak.292	TRUE	TRUE	Common
chr1	33744012	33745479	peak.293	FALSE	TRUE	2CLC Specific
chr1	33747189	33747703	peak.294	TRUE	FALSE	mESC Specific
chr1	33757039	33758111	peak.295	TRUE	FALSE	mESC Specific
chr1	33758624	33758955	peak.296	TRUE	FALSE	mESC Specific
chr1	33813444	33815465	peak.297	TRUE	TRUE	Common
chr1	33837793	33841522	peak.298	TRUE	TRUE	Common
chr1	33906473	33909859	peak.299	TRUE	TRUE	Common
chr1	33943940	33944395	peak.300	TRUE	TRUE	Common
chr1	33944795	33945707	peak.301	TRUE	FALSE	mESC Specific
chr1	33966494	33966732	peak.302	TRUE	FALSE	mESC Specific
chr1	34005237	34007754	peak.303	TRUE	TRUE	Common
chr1	34010827	34012447	peak.304	TRUE	TRUE	Common
chr1	34015901	34017044	peak.305	FALSE	TRUE	2CLC Specific
chr1	34032091	34033499	peak.306	FALSE	TRUE	2CLC Specific
chr1	34038293	34039046	peak.307	TRUE	FALSE	mESC Specific
chr1	34040885	34041694	peak.308	TRUE	FALSE	mESC Specific
chr1	34045748	34046182	peak.309	TRUE	FALSE	mESC Specific
chr1	34060656	34061558	peak.310	FALSE	TRUE	2CLC Specific
chr1	34067890	34069307	peak.311	TRUE	TRUE	Common
chr1	34071271	34071667	peak.312	TRUE	FALSE	mESC Specific
chr1	34073006	34075122	peak.313	TRUE	TRUE	Common
chr1	34076617	34077953	peak.314	TRUE	TRUE	Common
chr1	34096462	34098930	peak.315	FALSE	TRUE	2CLC Specific
chr1	34102547	34104336	peak.316	TRUE	TRUE	Common
chr1	34104782	34105681	peak.317	FALSE	TRUE	2CLC Specific
chr1	34106933	34107794	peak.318	TRUE	FALSE	mESC Specific
chr1	34120064	34121801	peak.319	FALSE	TRUE	2CLC Specific
chr1	34131099	34134724	peak.320	FALSE	TRUE	2CLC Specific
chr1	34139809	34140915	peak.321	TRUE	FALSE	mESC Specific
chr1	34142928	34144207	peak.322	TRUE	TRUE	Common
chr1	34151623	34153085	peak.323	FALSE	TRUE	2CLC Specific
chr1	34156011	34156350	peak.324	TRUE	FALSE	mESC Specific
chr1	34178317	34180442	peak.325	FALSE	TRUE	2CLC Specific
chr1	34202487	34203292	peak.326	FALSE	TRUE	2CLC Specific
chr1	34236109	34236760	peak.327	TRUE	FALSE	mESC Specific
chr1	34292646	34293697	peak.328	FALSE	TRUE	2CLC Specific
chr1	34302234	34303285	peak.329	TRUE	FALSE	mESC Specific
chr1	34306951	34308305	peak.330	FALSE	TRUE	2CLC Specific
chr1	34326934	34327451	peak.331	FALSE	TRUE	2CLC Specific
chr1	34334328	34335381	peak.332	FALSE	TRUE	2CLC Specific
chr1	34358565	34359363	peak.333	FALSE	TRUE	2CLC Specific
chr1	34416725	34418535	peak.334	TRUE	TRUE	Common
chr1	34431472	34433609	peak.335	TRUE	TRUE	Common
chr1	34433810	34434324	peak.336	FALSE	TRUE	2CLC Specific
chr1	34434456	34435334	peak.337	TRUE	FALSE	mESC Specific
chr1	34436890	34438890	peak.338	FALSE	TRUE	2CLC Specific
chr1	34439084	34440510	peak.339	TRUE	TRUE	Common
chr1	34459075	34460509	peak.340	TRUE	TRUE	Common
chr1	34462641	34463393	peak.341	FALSE	TRUE	2CLC Specific
chr1	34468245	34468748	peak.342	TRUE	FALSE	mESC Specific
chr1	34484956	34487635	peak.343	TRUE	TRUE	Common
chr1	34491240	34492085	peak.344	FALSE	TRUE	2CLC Specific
chr1	34498001	34500011	peak.345	TRUE	TRUE	Common
chr1	34510578	34511421	peak.346	FALSE	TRUE	2CLC Specific
chr1	34514617	34514893	peak.347	FALSE	TRUE	2CLC Specific
chr1	34516585	34517109	peak.348	TRUE	FALSE	mESC Specific
chr1	34536265	34537599	peak.349	TRUE	FALSE	mESC Specific
chr1	34569837	34570567	peak.350	TRUE	TRUE	Common
chr1	34578607	34580269	peak.351	TRUE	FALSE	mESC Specific
chr1	34602164	34604339	peak.352	TRUE	TRUE	Common
chr1	34634779	34637704	peak.353	FALSE	TRUE	2CLC Specific
chr1	34638039	34642502	peak.354	FALSE	TRUE	2CLC Specific
chr1	34643404	34644792	peak.355	FALSE	TRUE	2CLC Specific
chr1	34677448	34678705	peak.356	TRUE	TRUE	Common
chr1	34749457	34749816	peak.357	TRUE	FALSE	mESC Specific
chr1	34801496	34802307	peak.358	TRUE	FALSE	mESC Specific
chr1	34805575	34806537	peak.359	TRUE	FALSE	mESC Specific
chr1	34842118	34843879	peak.360	TRUE	TRUE	Common
chr1	34859124	34860841	peak.361	TRUE	TRUE	Common
chr1	34928627	34931300	peak.362	TRUE	TRUE	Common
chr1	35048519	35049446	peak.363	FALSE	TRUE	2CLC Specific
chr1	35220433	35220994	peak.364	TRUE	FALSE	mESC Specific
chr1	35231979	35232924	peak.365	TRUE	FALSE	mESC Specific
chr1	35413858	35414496	peak.366	FALSE	TRUE	2CLC Specific
chr1	35697536	35698160	peak.367	TRUE	FALSE	mESC Specific
chr1	35749123	35750566	peak.368	TRUE	FALSE	mESC Specific
chr1	35763091	35764239	peak.369	TRUE	TRUE	Common
chr1	35822244	35823140	peak.370	TRUE	FALSE	mESC Specific
chr1	35839512	35839710	peak.371	FALSE	TRUE	2CLC Specific
chr1	35869656	35870123	peak.372	TRUE	TRUE	Common
chr1	35881549	35881961	peak.373	TRUE	FALSE	mESC Specific
chr1	35917466	35918583	peak.374	TRUE	FALSE	mESC Specific
chr1	35943949	35945121	peak.375	TRUE	FALSE	mESC Specific
chr1	35961755	35962758	peak.376	TRUE	FALSE	mESC Specific
chr1	35985407	35985742	peak.377	TRUE	FALSE	mESC Specific
chr1	36013287	36014793	peak.378	TRUE	TRUE	Common
chr1	36016604	36017952	peak.379	TRUE	TRUE	Common
chr1	36029881	36033374	peak.380	TRUE	TRUE	Common
chr1	36033634	36041093	peak.381	TRUE	TRUE	Common
chr1	36044010	36044185	peak.382	TRUE	FALSE	mESC Specific
chr1	36054665	36055179	peak.383	TRUE	FALSE	mESC Specific
chr1	36060253	36061976	peak.384	TRUE	FALSE	mESC Specific
chr1	36062841	36064448	peak.385	TRUE	FALSE	mESC Specific
chr1	36064672	36066475	peak.386	TRUE	TRUE	Common
chr1	36067377	36069971	peak.387	TRUE	TRUE	Common
chr1	36103429	36104732	peak.388	TRUE	FALSE	mESC Specific
chr1	36240274	36240659	peak.389	TRUE	FALSE	mESC Specific
chr1	36243551	36244703	peak.390	TRUE	TRUE	Common
chr1	36251211	36251789	peak.391	TRUE	FALSE	mESC Specific
chr1	36268756	36270220	peak.392	TRUE	FALSE	mESC Specific
chr1	36271967	36274184	peak.393	FALSE	TRUE	2CLC Specific
chr1	36278279	36279649	peak.394	FALSE	TRUE	2CLC Specific
chr1	36307039	36308321	peak.395	TRUE	TRUE	Common
chr1	36308488	36309101	peak.396	TRUE	FALSE	mESC Specific
chr1	36314131	36316588	peak.397	TRUE	TRUE	Common
chr1	36317911	36318501	peak.398	TRUE	FALSE	mESC Specific
chr1	36324082	36324435	peak.399	TRUE	FALSE	mESC Specific
chr1	36367484	36369702	peak.400	TRUE	TRUE	Common
chr1	36408086	36409325	peak.401	FALSE	TRUE	2CLC Specific
chr1	36444259	36445888	peak.402	TRUE	TRUE	Common
chr1	36467243	36468529	peak.403	TRUE	TRUE	Common
chr1	36470790	36473716	peak.404	TRUE	TRUE	Common
chr1	36499050	36499704	peak.405	TRUE	FALSE	mESC Specific
chr1	36500873	36501789	peak.406	TRUE	FALSE	mESC Specific
chr1	36510629	36515403	peak.407	TRUE	TRUE	Common
chr1	36528093	36528832	peak.408	TRUE	FALSE	mESC Specific
chr1	36530587	36534877	peak.409	TRUE	TRUE	Common
chr1	36545144	36547843	peak.410	TRUE	TRUE	Common
chr1	36554947	36559090	peak.411	TRUE	TRUE	Common
chr1	36579859	36581224	peak.412	TRUE	FALSE	mESC Specific
chr1	36683629	36684720	peak.413	TRUE	FALSE	mESC Specific
chr1	36690675	36692068	peak.414	TRUE	TRUE	Common
chr1	36707390	36708407	peak.415	TRUE	FALSE	mESC Specific
chr1	36709205	36710469	peak.416	TRUE	TRUE	Common
chr1	36758609	36759712	peak.417	TRUE	FALSE	mESC Specific
chr1	36767341	36767848	peak.418	TRUE	FALSE	mESC Specific
chr1	36769887	36771848	peak.419	TRUE	TRUE	Common
chr1	36772174	36772773	peak.420	TRUE	FALSE	mESC Specific
chr1	36777843	36780488	peak.421	TRUE	TRUE	Common
chr1	36784590	36785940	peak.422	TRUE	TRUE	Common
chr1	36804080	36805334	peak.423	TRUE	FALSE	mESC Specific
chr1	36845015	36845344	peak.424	TRUE	FALSE	mESC Specific
chr1	36939242	36940782	peak.425	TRUE	TRUE	Common
chr1	36943301	36945068	peak.426	TRUE	FALSE	mESC Specific
chr1	36957000	36957930	peak.427	TRUE	TRUE	Common
chr1	36982230	36982987	peak.428	TRUE	TRUE	Common
chr1	36983463	36984824	peak.429	TRUE	FALSE	mESC Specific
chr1	36985549	36988818	peak.430	TRUE	TRUE	Common
chr1	37001686	37002085	peak.431	TRUE	FALSE	mESC Specific
chr1	37006602	37007685	peak.432	TRUE	FALSE	mESC Specific
chr1	37028840	37029780	peak.433	TRUE	FALSE	mESC Specific
chr1	37042959	37044420	peak.434	TRUE	TRUE	Common
chr1	37049046	37049495	peak.435	TRUE	FALSE	mESC Specific
chr1	37063914	37064202	peak.436	TRUE	FALSE	mESC Specific
chr1	37100406	37102201	peak.437	TRUE	FALSE	mESC Specific
chr1	37130139	37130397	peak.438	TRUE	FALSE	mESC Specific
chr1	37186431	37187270	peak.439	TRUE	FALSE	mESC Specific
chr1	37246565	37246766	peak.440	TRUE	FALSE	mESC Specific
chr1	37299545	37300808	peak.441	TRUE	TRUE	Common
chr1	37401708	37403288	peak.442	TRUE	TRUE	Common
chr1	37419540	37419683	peak.443	TRUE	FALSE	mESC Specific
chr1	37428973	37430820	peak.444	TRUE	TRUE	Common
chr1	37539984	37541686	peak.445	TRUE	TRUE	Common
chr1	37694456	37694837	peak.446	TRUE	FALSE	mESC Specific
chr1	37719965	37720208	peak.447	FALSE	TRUE	2CLC Specific
chr1	37864228	37865959	peak.448	TRUE	TRUE	Common
chr1	37871547	37872608	peak.449	TRUE	TRUE	Common
chr1	37884373	37884723	peak.450	TRUE	TRUE	Common
chr1	37889644	37890689	peak.451	TRUE	FALSE	mESC Specific
chr1	37922586	37923732	peak.452	TRUE	TRUE	Common
chr1	37996578	37999273	peak.453	TRUE	TRUE	Common
chr1	38128403	38130725	peak.454	TRUE	TRUE	Common
chr1	38181016	38181538	peak.455	TRUE	FALSE	mESC Specific
chr1	38191000	38191336	peak.456	TRUE	FALSE	mESC Specific
chr1	38209457	38210336	peak.457	TRUE	FALSE	mESC Specific
chr1	38315279	38315764	peak.458	FALSE	TRUE	2CLC Specific
chr1	38358655	38359634	peak.459	FALSE	TRUE	2CLC Specific
chr1	38430120	38430898	peak.460	TRUE	TRUE	Common
chr1	38503451	38503972	peak.461	TRUE	FALSE	mESC Specific
chr1	38626455	38629592	peak.462	TRUE	TRUE	Common
chr1	38823602	38824349	peak.463	TRUE	FALSE	mESC Specific
chr1	38897119	38898308	peak.464	TRUE	FALSE	mESC Specific
chr1	38987213	38988593	peak.465	TRUE	TRUE	Common
chr1	39122660	39123209	peak.466	TRUE	FALSE	mESC Specific
chr1	39135289	39136164	peak.467	FALSE	TRUE	2CLC Specific
chr1	39186625	39187171	peak.468	TRUE	FALSE	mESC Specific
chr1	39192406	39193870	peak.469	TRUE	FALSE	mESC Specific
chr1	39335614	39336028	peak.470	TRUE	FALSE	mESC Specific
chr1	39344852	39345525	peak.471	TRUE	FALSE	mESC Specific
chr1	39348941	39349414	peak.472	TRUE	FALSE	mESC Specific
chr1	39367688	39368708	peak.473	TRUE	TRUE	Common
chr1	39390804	39391468	peak.474	TRUE	FALSE	mESC Specific
chr1	39456281	39456764	peak.475	TRUE	FALSE	mESC Specific
chr1	39463066	39463592	peak.476	TRUE	FALSE	mESC Specific
chr1	39477849	39479247	peak.477	TRUE	TRUE	Common
chr1	39527416	39528029	peak.478	TRUE	FALSE	mESC Specific
chr1	39534004	39534259	peak.479	TRUE	FALSE	mESC Specific
chr1	39534902	39536334	peak.480	TRUE	TRUE	Common
chr1	39576377	39577953	peak.481	TRUE	TRUE	Common
chr1	39614657	39615334	peak.482	TRUE	FALSE	mESC Specific
chr1	39621923	39623019	peak.483	TRUE	FALSE	mESC Specific
chr1	39649546	39651440	peak.484	TRUE	FALSE	mESC Specific
chr1	39654895	39655636	peak.485	TRUE	FALSE	mESC Specific
chr1	39700485	39701614	peak.486	TRUE	FALSE	mESC Specific
chr1	39727767	39728205	peak.487	TRUE	FALSE	mESC Specific
chr1	39736336	39736628	peak.488	TRUE	FALSE	mESC Specific
chr1	39893090	39893381	peak.489	TRUE	FALSE	mESC Specific
chr1	39900253	39901708	peak.490	TRUE	FALSE	mESC Specific
chr1	39901871	39903459	peak.491	TRUE	FALSE	mESC Specific
chr1	39923562	39924011	peak.492	TRUE	FALSE	mESC Specific
chr1	39936345	39936823	peak.493	TRUE	TRUE	Common
chr1	39944522	39945331	peak.494	TRUE	FALSE	mESC Specific
chr1	39949945	39950369	peak.495	TRUE	FALSE	mESC Specific
chr1	40195094	40195984	peak.496	TRUE	TRUE	Common
chr1	40266194	40267530	peak.497	TRUE	FALSE	mESC Specific
chr1	40311918	40312068	peak.498	TRUE	FALSE	mESC Specific
chr1	40325723	40326598	peak.499	TRUE	FALSE	mESC Specific
chr1	40680226	40682094	peak.500	TRUE	FALSE	mESC Specific
chr1	40790348	40790825	peak.501	TRUE	TRUE	Common
chr1	41131032	41131813	peak.502	TRUE	FALSE	mESC Specific
chr1	41140234	41141167	peak.503	TRUE	FALSE	mESC Specific
chr1	41390195	41390707	peak.504	TRUE	FALSE	mESC Specific
chr1	42137442	42138264	peak.505	TRUE	TRUE	Common
chr1	42334589	42335260	peak.506	TRUE	TRUE	Common
chr1	42436646	42436931	peak.507	TRUE	FALSE	mESC Specific
chr1	42695580	42696907	peak.508	TRUE	TRUE	Common
chr1	42713177	42713828	peak.509	TRUE	FALSE	mESC Specific
chr1	42850896	42851792	peak.510	TRUE	TRUE	Common
chr1	42917870	42918607	peak.511	TRUE	TRUE	Common
chr1	42952553	42953286	peak.512	TRUE	FALSE	mESC Specific
chr1	43091610	43093253	peak.513	TRUE	FALSE	mESC Specific
chr1	43094316	43094564	peak.514	TRUE	FALSE	mESC Specific
chr1	43098262	43099174	peak.515	TRUE	TRUE	Common
chr1	43163215	43164589	peak.516	TRUE	FALSE	mESC Specific
chr1	43202328	43202833	peak.517	TRUE	FALSE	mESC Specific
chr1	43225715	43226675	peak.518	TRUE	FALSE	mESC Specific
chr1	43269762	43269947	peak.519	TRUE	FALSE	mESC Specific
chr1	43444554	43447121	peak.520	TRUE	TRUE	Common
chr1	43554320	43554647	peak.521	TRUE	FALSE	mESC Specific
chr1	43571045	43571596	peak.522	TRUE	FALSE	mESC Specific
chr1	43826756	43828304	peak.523	TRUE	TRUE	Common
chr1	43854518	43855424	peak.524	TRUE	TRUE	Common
chr1	43897667	43900019	peak.525	TRUE	TRUE	Common
chr1	43933423	43934870	peak.526	TRUE	TRUE	Common
chr1	44101462	44102816	peak.527	TRUE	TRUE	Common
chr1	44118440	44120367	peak.528	TRUE	TRUE	Common
chr1	44147473	44149078	peak.529	TRUE	TRUE	Common
chr1	44244703	44245477	peak.530	FALSE	TRUE	2CLC Specific
chr1	44284870	44285622	peak.531	TRUE	TRUE	Common
chr1	44290770	44291215	peak.532	FALSE	TRUE	2CLC Specific
chr1	44331269	44332435	peak.533	TRUE	TRUE	Common
chr1	44348304	44349209	peak.534	TRUE	TRUE	Common
chr1	44374421	44375757	peak.535	TRUE	TRUE	Common
chr1	44418880	44419179	peak.536	FALSE	TRUE	2CLC Specific
chr1	44480443	44482024	peak.537	TRUE	TRUE	Common
chr1	44490699	44491751	peak.538	TRUE	TRUE	Common
chr1	44551315	44552794	peak.539	TRUE	TRUE	Common
chr1	44607822	44609458	peak.540	TRUE	TRUE	Common
chr1	44613270	44613990	peak.541	TRUE	FALSE	mESC Specific
chr1	44692193	44693735	peak.542	TRUE	TRUE	Common
chr1	44728201	44729055	peak.543	TRUE	TRUE	Common
chr1	44822011	44822658	peak.544	TRUE	FALSE	mESC Specific
chr1	44959213	44960816	peak.545	TRUE	TRUE	Common
chr1	45165352	45166747	peak.546	FALSE	TRUE	2CLC Specific
chr1	45191556	45192212	peak.547	TRUE	FALSE	mESC Specific
chr1	45204653	45206291	peak.548	TRUE	TRUE	Common
chr1	45358064	45358308	peak.549	TRUE	FALSE	mESC Specific
chr1	45359743	45359971	peak.550	TRUE	FALSE	mESC Specific
chr1	45587443	45588087	peak.551	TRUE	FALSE	mESC Specific
chr1	45734928	45735841	peak.552	FALSE	TRUE	2CLC Specific
chr1	45768278	45770021	peak.553	FALSE	TRUE	2CLC Specific
chr1	45794640	45795877	peak.554	TRUE	TRUE	Common
chr1	45925316	45926238	peak.555	TRUE	TRUE	Common
chr1	46075948	46076179	peak.556	TRUE	TRUE	Common
chr1	46088597	46089587	peak.557	FALSE	TRUE	2CLC Specific
chr1	46382845	46383676	peak.558	FALSE	TRUE	2CLC Specific
chr1	46421397	46422480	peak.559	FALSE	TRUE	2CLC Specific
chr1	46425499	46426049	peak.560	TRUE	FALSE	mESC Specific
chr1	46448666	46450406	peak.561	TRUE	TRUE	Common
chr1	46540896	46541267	peak.562	FALSE	TRUE	2CLC Specific
chr1	46562845	46563307	peak.563	TRUE	TRUE	Common
chr1	46583282	46583880	peak.564	TRUE	TRUE	Common
chr1	46852217	46854227	peak.565	TRUE	TRUE	Common
chr1	46914405	46914697	peak.566	FALSE	TRUE	2CLC Specific
chr1	46921561	46922008	peak.567	TRUE	FALSE	mESC Specific
chr1	46956890	46957375	peak.568	TRUE	TRUE	Common
chr1	46978602	46979737	peak.569	FALSE	TRUE	2CLC Specific
chr1	46996997	46998551	peak.570	TRUE	TRUE	Common
chr1	47086603	47086810	peak.571	TRUE	FALSE	mESC Specific
chr1	47105539	47106594	peak.572	TRUE	TRUE	Common
chr1	47148948	47150053	peak.573	TRUE	TRUE	Common
chr1	47153442	47154130	peak.574	FALSE	TRUE	2CLC Specific
chr1	47180839	47182155	peak.575	TRUE	TRUE	Common
chr1	47587682	47588187	peak.576	FALSE	TRUE	2CLC Specific
chr1	47628716	47630800	peak.577	TRUE	TRUE	Common
chr1	47720418	47721792	peak.578	TRUE	TRUE	Common
chr1	48230930	48232314	peak.579	TRUE	TRUE	Common
chr1	48423384	48424909	peak.580	TRUE	TRUE	Common
chr1	48494692	48495562	peak.581	FALSE	TRUE	2CLC Specific
chr1	48545371	48547635	peak.582	TRUE	TRUE	Common
chr1	48714686	48715482	peak.583	FALSE	TRUE	2CLC Specific
chr1	48927709	48928212	peak.584	TRUE	FALSE	mESC Specific
chr1	49934645	49935123	peak.585	TRUE	FALSE	mESC Specific
chr1	50329975	50330663	peak.586	TRUE	FALSE	mESC Specific
chr1	50926910	50928081	peak.587	TRUE	TRUE	Common
chr1	51229939	51230746	peak.588	TRUE	FALSE	mESC Specific
chr1	51256794	51257418	peak.589	TRUE	TRUE	Common
chr1	51433098	51434200	peak.590	TRUE	TRUE	Common
chr1	51477777	51478974	peak.591	TRUE	TRUE	Common
chr1	51624186	51625207	peak.592	TRUE	FALSE	mESC Specific
chr1	51717041	51717979	peak.593	TRUE	TRUE	Common
chr1	51746696	51747897	peak.594	TRUE	FALSE	mESC Specific
chr1	51758422	51759130	peak.595	TRUE	FALSE	mESC Specific
chr1	51879135	51879973	peak.596	TRUE	FALSE	mESC Specific
chr1	51906468	51907244	peak.597	TRUE	FALSE	mESC Specific
chr1	51914678	51916871	peak.598	TRUE	TRUE	Common
chr1	52004112	52004486	peak.599	TRUE	FALSE	mESC Specific
chr1	52045432	52047451	peak.600	TRUE	TRUE	Common
chr1	52113227	52114253	peak.601	TRUE	TRUE	Common
chr1	52118938	52120678	peak.602	TRUE	TRUE	Common
chr1	52231827	52233817	peak.603	TRUE	TRUE	Common
chr1	52312223	52314826	peak.604	FALSE	TRUE	2CLC Specific
chr1	52320693	52321378	peak.605	FALSE	TRUE	2CLC Specific
chr1	52399501	52401092	peak.606	TRUE	TRUE	Common
chr1	52431624	52432465	peak.607	TRUE	TRUE	Common
chr1	52499580	52500971	peak.608	TRUE	TRUE	Common
chr1	52530021	52530347	peak.609	TRUE	TRUE	Common
chr1	52630329	52631324	peak.610	TRUE	TRUE	Common
chr1	52726342	52728003	peak.611	TRUE	FALSE	mESC Specific
chr1	52816688	52818089	peak.612	TRUE	FALSE	mESC Specific
chr1	52844316	52845810	peak.613	TRUE	TRUE	Common
chr1	52893514	52894307	peak.614	TRUE	TRUE	Common
chr1	52938795	52940972	peak.615	TRUE	TRUE	Common
chr1	52952289	52954045	peak.616	TRUE	FALSE	mESC Specific
chr1	53296585	53297861	peak.617	TRUE	TRUE	Common
chr1	53313380	53313861	peak.618	TRUE	FALSE	mESC Specific
chr1	53352232	53352903	peak.619	TRUE	TRUE	Common
chr1	53388503	53389838	peak.620	FALSE	TRUE	2CLC Specific
chr1	53569223	53569764	peak.621	TRUE	FALSE	mESC Specific
chr1	53581313	53582093	peak.622	TRUE	TRUE	Common
chr1	53613114	53613766	peak.623	FALSE	TRUE	2CLC Specific
chr1	53706434	53707011	peak.624	TRUE	FALSE	mESC Specific
chr1	53749627	53750434	peak.625	TRUE	FALSE	mESC Specific
chr1	53750862	53751437	peak.626	TRUE	FALSE	mESC Specific
chr1	53784192	53785397	peak.627	TRUE	TRUE	Common
chr1	53866460	53866742	peak.628	TRUE	FALSE	mESC Specific
chr1	54025410	54026757	peak.629	TRUE	TRUE	Common
chr1	54193960	54195565	peak.630	TRUE	TRUE	Common
chr1	54250014	54251522	peak.631	TRUE	TRUE	Common
chr1	54265106	54266355	peak.632	TRUE	TRUE	Common
chr1	54386919	54387976	peak.633	TRUE	TRUE	Common
chr1	54438517	54439626	peak.634	TRUE	TRUE	Common
chr1	54484686	54485610	peak.635	TRUE	FALSE	mESC Specific
chr1	54557003	54558402	peak.636	TRUE	TRUE	Common
chr1	54585191	54586038	peak.637	TRUE	FALSE	mESC Specific
chr1	54759738	54760173	peak.638	TRUE	TRUE	Common
chr1	54806146	54806774	peak.639	FALSE	TRUE	2CLC Specific
chr1	54816791	54817189	peak.640	TRUE	FALSE	mESC Specific
chr1	54889113	54889898	peak.641	FALSE	TRUE	2CLC Specific
chr1	54890127	54892058	peak.642	FALSE	TRUE	2CLC Specific
chr1	54892214	54894200	peak.643	FALSE	TRUE	2CLC Specific
chr1	54896017	54898793	peak.644	FALSE	TRUE	2CLC Specific
chr1	54905959	54908152	peak.645	FALSE	TRUE	2CLC Specific
chr1	54925309	54928462	peak.646	TRUE	TRUE	Common
chr1	54930421	54931602	peak.647	TRUE	FALSE	mESC Specific
chr1	55012019	55012964	peak.648	FALSE	TRUE	2CLC Specific
chr1	55020529	55021947	peak.649	FALSE	TRUE	2CLC Specific
chr1	55025242	55029979	peak.650	TRUE	TRUE	Common
chr1	55051818	55053626	peak.651	TRUE	TRUE	Common
chr1	55086975	55089168	peak.652	TRUE	TRUE	Common
chr1	55107964	55109320	peak.653	TRUE	FALSE	mESC Specific
chr1	55112594	55112936	peak.654	TRUE	FALSE	mESC Specific
chr1	55129791	55132030	peak.655	TRUE	TRUE	Common
chr1	55194670	55195723	peak.656	TRUE	FALSE	mESC Specific
chr1	55198609	55199301	peak.657	TRUE	FALSE	mESC Specific
chr1	55201930	55202796	peak.658	TRUE	FALSE	mESC Specific
chr1	55205861	55206396	peak.659	TRUE	FALSE	mESC Specific
chr1	55236660	55237824	peak.660	TRUE	TRUE	Common
chr1	55362099	55364027	peak.661	TRUE	TRUE	Common
chr1	55377462	55378187	peak.662	TRUE	TRUE	Common
chr1	55383133	55383726	peak.663	TRUE	TRUE	Common
chr1	55405255	55406976	peak.664	TRUE	TRUE	Common
chr1	55473932	55474087	peak.665	FALSE	TRUE	2CLC Specific
chr1	55482039	55483439	peak.666	TRUE	TRUE	Common
chr1	55497195	55498350	peak.667	TRUE	TRUE	Common
chr1	55925807	55929535	peak.668	FALSE	TRUE	2CLC Specific
chr1	56098007	56099527	peak.669	TRUE	TRUE	Common
chr1	56380278	56381105	peak.670	TRUE	TRUE	Common
chr1	56464417	56464838	peak.671	TRUE	FALSE	mESC Specific
chr1	56697447	56697892	peak.672	TRUE	FALSE	mESC Specific
chr1	56714006	56715588	peak.673	TRUE	TRUE	Common
chr1	56953359	56953918	peak.674	TRUE	FALSE	mESC Specific
chr1	56955275	56955622	peak.675	TRUE	FALSE	mESC Specific
chr1	56969313	56969715	peak.676	TRUE	FALSE	mESC Specific
chr1	56971526	56973928	peak.677	TRUE	TRUE	Common
chr1	56976279	56978479	peak.678	FALSE	TRUE	2CLC Specific
chr1	57070039	57071489	peak.679	TRUE	TRUE	Common
chr1	57376970	57378288	peak.680	TRUE	TRUE	Common
chr1	57406151	57407238	peak.681	TRUE	TRUE	Common
chr1	57470250	57471024	peak.682	TRUE	FALSE	mESC Specific
chr1	57773919	57775991	peak.683	TRUE	TRUE	Common
chr1	57969348	57970402	peak.684	TRUE	TRUE	Common
chr1	57989048	57989702	peak.685	TRUE	FALSE	mESC Specific
chr1	57995688	57996698	peak.686	TRUE	TRUE	Common
chr1	58029686	58030990	peak.687	TRUE	FALSE	mESC Specific
chr1	58362491	58362656	peak.688	TRUE	FALSE	mESC Specific
chr1	58391272	58394208	peak.689	TRUE	TRUE	Common
chr1	58422775	58425211	peak.690	TRUE	TRUE	Common
chr1	58445013	58445738	peak.691	TRUE	TRUE	Common
chr1	58474563	58476242	peak.692	FALSE	TRUE	2CLC Specific
chr1	58503947	58505575	peak.693	TRUE	TRUE	Common
chr1	58585353	58586880	peak.694	TRUE	TRUE	Common
chr1	58644730	58645543	peak.695	FALSE	TRUE	2CLC Specific
chr1	58646077	58647086	peak.696	FALSE	TRUE	2CLC Specific
chr1	58650412	58650866	peak.697	FALSE	TRUE	2CLC Specific
chr1	58711337	58712744	peak.698	TRUE	FALSE	mESC Specific
chr1	58760430	58763480	peak.699	FALSE	TRUE	2CLC Specific
chr1	58766252	58768120	peak.700	FALSE	TRUE	2CLC Specific
chr1	58770458	58772677	peak.701	FALSE	TRUE	2CLC Specific
chr1	58889737	58890339	peak.702	FALSE	TRUE	2CLC Specific
chr1	58938636	58940191	peak.703	FALSE	TRUE	2CLC Specific
chr1	58972912	58974394	peak.704	TRUE	TRUE	Common
chr1	59119476	59120761	peak.705	TRUE	TRUE	Common
chr1	59236862	59238487	peak.706	TRUE	TRUE	Common
chr1	59375961	59376930	peak.707	TRUE	FALSE	mESC Specific
chr1	59377122	59377653	peak.708	TRUE	FALSE	mESC Specific
chr1	59384021	59384620	peak.709	TRUE	FALSE	mESC Specific
chr1	59422380	59424023	peak.710	TRUE	FALSE	mESC Specific
chr1	59433015	59433764	peak.711	TRUE	FALSE	mESC Specific
chr1	59448235	59449225	peak.712	TRUE	FALSE	mESC Specific
chr1	59456865	59457391	peak.713	TRUE	FALSE	mESC Specific
chr1	59480798	59483655	peak.714	TRUE	TRUE	Common
chr1	59508307	59508980	peak.715	TRUE	FALSE	mESC Specific
chr1	59543849	59544398	peak.716	FALSE	TRUE	2CLC Specific
chr1	59613429	59614555	peak.717	TRUE	FALSE	mESC Specific
chr1	59667956	59669445	peak.718	FALSE	TRUE	2CLC Specific
chr1	59669692	59671252	peak.719	TRUE	TRUE	Common
chr1	59684796	59685373	peak.720	TRUE	TRUE	Common
chr1	59697303	59698189	peak.721	TRUE	TRUE	Common
chr1	59762124	59764160	peak.722	TRUE	TRUE	Common
chr1	59912250	59914216	peak.723	TRUE	TRUE	Common
chr1	59948100	59948928	peak.724	FALSE	TRUE	2CLC Specific
chr1	60042313	60043811	peak.725	TRUE	TRUE	Common
chr1	60097387	60098820	peak.726	TRUE	TRUE	Common
chr1	60180015	60182242	peak.727	TRUE	TRUE	Common
chr1	60319565	60321326	peak.728	TRUE	TRUE	Common
chr1	60342559	60344427	peak.729	TRUE	TRUE	Common
chr1	60408981	60410867	peak.730	TRUE	TRUE	Common
chr1	60432306	60432851	peak.731	TRUE	FALSE	mESC Specific
chr1	60534922	60535549	peak.732	FALSE	TRUE	2CLC Specific
chr1	60565243	60567719	peak.733	TRUE	TRUE	Common
chr1	60569226	60569627	peak.734	TRUE	FALSE	mESC Specific
chr1	60818539	60818873	peak.735	TRUE	FALSE	mESC Specific
chr1	60832501	60832955	peak.736	TRUE	FALSE	mESC Specific
chr1	60850891	60851424	peak.737	TRUE	FALSE	mESC Specific
chr1	60852321	60853025	peak.738	TRUE	FALSE	mESC Specific
chr1	60853326	60854257	peak.739	TRUE	FALSE	mESC Specific
chr1	60860442	60860854	peak.740	TRUE	FALSE	mESC Specific
chr1	61208996	61210214	peak.741	TRUE	TRUE	Common
chr1	61367924	61369190	peak.742	TRUE	TRUE	Common
chr1	61497495	61499909	peak.743	TRUE	TRUE	Common
chr1	61513486	61515781	peak.744	TRUE	TRUE	Common
chr1	61585776	61587620	peak.745	TRUE	TRUE	Common
chr1	61670445	61671717	peak.746	TRUE	TRUE	Common
chr1	61771341	61771581	peak.747	FALSE	TRUE	2CLC Specific
chr1	62181406	62182241	peak.748	TRUE	FALSE	mESC Specific
chr1	62294536	62296542	peak.749	TRUE	TRUE	Common
chr1	62398377	62398998	peak.750	TRUE	FALSE	mESC Specific
chr1	62664825	62665739	peak.751	TRUE	FALSE	mESC Specific
chr1	62677213	62677609	peak.752	TRUE	TRUE	Common
chr1	62678346	62679313	peak.753	TRUE	FALSE	mESC Specific
chr1	62701161	62701519	peak.754	TRUE	FALSE	mESC Specific
chr1	62702542	62704151	peak.755	TRUE	TRUE	Common
chr1	62705653	62708914	peak.756	TRUE	TRUE	Common
chr1	62736620	62737236	peak.757	TRUE	FALSE	mESC Specific
chr1	62737944	62738578	peak.758	TRUE	FALSE	mESC Specific
chr1	62767428	62768633	peak.759	TRUE	FALSE	mESC Specific
chr1	62774630	62775387	peak.760	TRUE	FALSE	mESC Specific
chr1	62782958	62784366	peak.761	TRUE	FALSE	mESC Specific
chr1	62795466	62796191	peak.762	TRUE	FALSE	mESC Specific
chr1	62887005	62887355	peak.763	FALSE	TRUE	2CLC Specific
chr1	63057248	63058561	peak.764	TRUE	TRUE	Common
chr1	63107596	63108539	peak.765	TRUE	FALSE	mESC Specific
chr1	63110128	63111148	peak.766	TRUE	FALSE	mESC Specific
chr1	63111780	63112552	peak.767	FALSE	TRUE	2CLC Specific
chr1	63112722	63115291	peak.768	TRUE	TRUE	Common
chr1	63138209	63140538	peak.769	TRUE	TRUE	Common
chr1	63140786	63141039	peak.770	FALSE	TRUE	2CLC Specific
chr1	63176003	63177206	peak.771	TRUE	TRUE	Common
chr1	63180868	63181617	peak.772	TRUE	TRUE	Common
chr1	63199468	63200817	peak.773	TRUE	TRUE	Common
chr1	63204258	63204769	peak.774	TRUE	FALSE	mESC Specific
chr1	63210094	63210579	peak.775	TRUE	FALSE	mESC Specific
chr1	63213558	63214652	peak.776	TRUE	FALSE	mESC Specific
chr1	63225940	63226674	peak.777	TRUE	FALSE	mESC Specific
chr1	63246711	63248976	peak.778	TRUE	TRUE	Common
chr1	63252617	63253275	peak.779	TRUE	FALSE	mESC Specific
chr1	63272142	63273916	peak.780	TRUE	FALSE	mESC Specific
chr1	63308551	63309990	peak.781	FALSE	TRUE	2CLC Specific
chr1	63323310	63324473	peak.782	TRUE	TRUE	Common
chr1	63441807	63442804	peak.783	TRUE	FALSE	mESC Specific
chr1	63445070	63447019	peak.784	TRUE	TRUE	Common
chr1	63803434	63804988	peak.785	TRUE	TRUE	Common
chr1	63835349	63836947	peak.786	TRUE	TRUE	Common
chr1	63858388	63859820	peak.787	TRUE	TRUE	Common
chr1	63885863	63887808	peak.788	TRUE	TRUE	Common
chr1	64121000	64123031	peak.789	TRUE	TRUE	Common
chr1	64225822	64226659	peak.790	TRUE	FALSE	mESC Specific
chr1	64305286	64305908	peak.791	TRUE	FALSE	mESC Specific
chr1	64524724	64524888	peak.792	TRUE	FALSE	mESC Specific
chr1	64531905	64533266	peak.793	TRUE	TRUE	Common
chr1	64576833	64576981	peak.794	TRUE	FALSE	mESC Specific
chr1	64577885	64578337	peak.795	TRUE	FALSE	mESC Specific
chr1	64616611	64617961	peak.796	TRUE	FALSE	mESC Specific
chr1	64623710	64624609	peak.797	TRUE	FALSE	mESC Specific
chr1	64690524	64691764	peak.798	TRUE	TRUE	Common
chr1	64732714	64734197	peak.799	TRUE	FALSE	mESC Specific
chr1	64735639	64739076	peak.800	TRUE	TRUE	Common
chr1	65037524	65037858	peak.801	TRUE	FALSE	mESC Specific
chr1	65040548	65041105	peak.802	TRUE	FALSE	mESC Specific
chr1	65050602	65051208	peak.803	TRUE	FALSE	mESC Specific
chr1	65109529	65110400	peak.804	TRUE	FALSE	mESC Specific
chr1	65177816	65179817	peak.805	TRUE	TRUE	Common
chr1	65185781	65187191	peak.806	TRUE	TRUE	Common
chr1	65311239	65312339	peak.807	TRUE	FALSE	mESC Specific
chr1	65526239	65526844	peak.808	TRUE	FALSE	mESC Specific
chr1	65749159	65749533	peak.809	FALSE	TRUE	2CLC Specific
chr1	65979072	65980162	peak.810	TRUE	TRUE	Common
chr1	66173582	66173949	peak.811	TRUE	FALSE	mESC Specific
chr1	66174741	66176259	peak.812	TRUE	TRUE	Common
chr1	66276722	66277834	peak.813	TRUE	TRUE	Common
chr1	66467702	66468728	peak.814	TRUE	FALSE	mESC Specific
chr1	66580882	66581561	peak.815	TRUE	TRUE	Common
chr1	66677232	66677829	peak.816	FALSE	TRUE	2CLC Specific
chr1	66699498	66701541	peak.817	TRUE	TRUE	Common
chr1	66816475	66818160	peak.818	TRUE	TRUE	Common
chr1	66862827	66863466	peak.819	TRUE	FALSE	mESC Specific
chr1	67038216	67038980	peak.820	TRUE	FALSE	mESC Specific
chr1	67542302	67543251	peak.821	FALSE	TRUE	2CLC Specific
chr1	67935750	67936330	peak.822	TRUE	FALSE	mESC Specific
chr1	68268165	68268931	peak.823	TRUE	TRUE	Common
chr1	68468849	68469655	peak.824	FALSE	TRUE	2CLC Specific
chr1	68588741	68589687	peak.825	TRUE	TRUE	Common
chr1	68598022	68599131	peak.826	TRUE	TRUE	Common
chr1	68624816	68625720	peak.827	TRUE	TRUE	Common
chr1	69108038	69108819	peak.828	TRUE	FALSE	mESC Specific
chr1	69231434	69232917	peak.829	TRUE	TRUE	Common
chr1	69376366	69378558	peak.830	TRUE	TRUE	Common
chr1	69686514	69688491	peak.831	TRUE	TRUE	Common
chr1	69731683	69732259	peak.832	FALSE	TRUE	2CLC Specific
chr1	69826822	69827287	peak.833	TRUE	FALSE	mESC Specific
chr1	69847880	69848826	peak.834	TRUE	FALSE	mESC Specific
chr1	69867759	69868161	peak.835	TRUE	FALSE	mESC Specific
chr1	69940187	69941110	peak.836	TRUE	TRUE	Common
chr1	69968331	69969400	peak.837	TRUE	TRUE	Common
chr1	70208392	70209391	peak.838	TRUE	TRUE	Common
chr1	70634606	70635722	peak.839	TRUE	TRUE	Common
chr1	70985720	70987638	peak.840	TRUE	TRUE	Common
chr1	71035662	71035923	peak.841	TRUE	FALSE	mESC Specific
chr1	71102221	71103887	peak.842	TRUE	TRUE	Common
chr1	71556677	71557591	peak.843	TRUE	TRUE	Common
chr1	71609229	71609777	peak.844	TRUE	FALSE	mESC Specific
chr1	71610046	71610521	peak.845	TRUE	FALSE	mESC Specific
chr1	71645932	71646465	peak.846	TRUE	FALSE	mESC Specific
chr1	71650573	71651188	peak.847	TRUE	FALSE	mESC Specific
chr1	71652464	71654187	peak.848	TRUE	TRUE	Common
chr1	71673355	71673912	peak.849	TRUE	FALSE	mESC Specific
chr1	71811968	71812785	peak.850	TRUE	FALSE	mESC Specific
chr1	72121547	72122286	peak.851	TRUE	FALSE	mESC Specific
chr1	72166181	72167533	peak.852	FALSE	TRUE	2CLC Specific
chr1	72172850	72174005	peak.853	TRUE	FALSE	mESC Specific
chr1	72205191	72205792	peak.854	TRUE	FALSE	mESC Specific
chr1	72211833	72213260	peak.855	TRUE	FALSE	mESC Specific
chr1	72213622	72214983	peak.856	TRUE	FALSE	mESC Specific
chr1	72220025	72220280	peak.857	TRUE	FALSE	mESC Specific
chr1	72224644	72227427	peak.858	TRUE	TRUE	Common
chr1	72227600	72230748	peak.859	TRUE	TRUE	Common
chr1	72231675	72239444	peak.860	TRUE	TRUE	Common
chr1	72242256	72244968	peak.861	TRUE	TRUE	Common
chr1	72248272	72249005	peak.862	TRUE	FALSE	mESC Specific
chr1	72254255	72256331	peak.863	TRUE	TRUE	Common
chr1	72283970	72284817	peak.864	TRUE	FALSE	mESC Specific
chr1	72306885	72307931	peak.865	TRUE	TRUE	Common
chr1	72309067	72310100	peak.866	TRUE	FALSE	mESC Specific
chr1	72313125	72313788	peak.867	TRUE	FALSE	mESC Specific
chr1	72428430	72429003	peak.868	TRUE	FALSE	mESC Specific
chr1	72490466	72491171	peak.869	TRUE	FALSE	mESC Specific
chr1	72536100	72537424	peak.870	TRUE	FALSE	mESC Specific
chr1	72582694	72583843	peak.871	TRUE	TRUE	Common
chr1	72635319	72635646	peak.872	TRUE	FALSE	mESC Specific
chr1	72640609	72641322	peak.873	TRUE	TRUE	Common
chr1	72710404	72711926	peak.874	TRUE	TRUE	Common
chr1	72739548	72740186	peak.875	TRUE	FALSE	mESC Specific
chr1	72778658	72779476	peak.876	TRUE	FALSE	mESC Specific
chr1	72792978	72793674	peak.877	TRUE	FALSE	mESC Specific
chr1	72796795	72797920	peak.878	TRUE	FALSE	mESC Specific
chr1	72804712	72806706	peak.879	TRUE	TRUE	Common
chr1	72822462	72825763	peak.880	TRUE	TRUE	Common
chr1	72827234	72828322	peak.881	TRUE	FALSE	mESC Specific
chr1	72872444	72873166	peak.882	TRUE	TRUE	Common
chr1	72873401	72874171	peak.883	TRUE	FALSE	mESC Specific
chr1	72944885	72946046	peak.884	TRUE	FALSE	mESC Specific
chr1	72960035	72960788	peak.885	TRUE	FALSE	mESC Specific
chr1	73323523	73325124	peak.886	TRUE	TRUE	Common
chr1	73389916	73390361	peak.887	TRUE	FALSE	mESC Specific
chr1	73646933	73647810	peak.888	TRUE	TRUE	Common
chr1	73663598	73664000	peak.889	TRUE	FALSE	mESC Specific
chr1	73668531	73669183	peak.890	TRUE	FALSE	mESC Specific
chr1	73913913	73914321	peak.891	TRUE	FALSE	mESC Specific
chr1	73966323	73967029	peak.892	TRUE	FALSE	mESC Specific
chr1	74024661	74025242	peak.893	TRUE	FALSE	mESC Specific
chr1	74027653	74028381	peak.894	TRUE	FALSE	mESC Specific
chr1	74028581	74028818	peak.895	TRUE	FALSE	mESC Specific
chr1	74036557	74037515	peak.896	TRUE	FALSE	mESC Specific
chr1	74068260	74069598	peak.897	TRUE	FALSE	mESC Specific
chr1	74094618	74095678	peak.898	TRUE	FALSE	mESC Specific
chr1	74111053	74112136	peak.899	TRUE	FALSE	mESC Specific
chr1	74124159	74125802	peak.900	TRUE	TRUE	Common
chr1	74179566	74180333	peak.901	TRUE	FALSE	mESC Specific
chr1	74235390	74237660	peak.902	TRUE	TRUE	Common
chr1	74256387	74257250	peak.903	TRUE	FALSE	mESC Specific
chr1	74284186	74285804	peak.904	TRUE	TRUE	Common
chr1	74286985	74287578	peak.905	TRUE	FALSE	mESC Specific
chr1	74303576	74304321	peak.906	TRUE	FALSE	mESC Specific
chr1	74313269	74313539	peak.907	TRUE	FALSE	mESC Specific
chr1	74332030	74332863	peak.908	TRUE	TRUE	Common
chr1	74368117	74368491	peak.909	TRUE	FALSE	mESC Specific
chr1	74383364	74384107	peak.910	TRUE	FALSE	mESC Specific
chr1	74386527	74388147	peak.911	TRUE	TRUE	Common
chr1	74389254	74393882	peak.912	TRUE	TRUE	Common
chr1	74396585	74398750	peak.913	TRUE	TRUE	Common
chr1	74414827	74415556	peak.914	TRUE	TRUE	Common
chr1	74504847	74507131	peak.915	TRUE	TRUE	Common
chr1	74587550	74588635	peak.916	TRUE	TRUE	Common
chr1	74600967	74601875	peak.917	TRUE	FALSE	mESC Specific
chr1	74661123	74662415	peak.918	TRUE	TRUE	Common
chr1	74748616	74749552	peak.919	TRUE	FALSE	mESC Specific
chr1	74763243	74763416	peak.920	TRUE	FALSE	mESC Specific
chr1	74770411	74774092	peak.921	TRUE	TRUE	Common
chr1	74775765	74776057	peak.922	TRUE	FALSE	mESC Specific
chr1	74781298	74782849	peak.923	TRUE	FALSE	mESC Specific
chr1	74783149	74784843	peak.924	TRUE	TRUE	Common
chr1	74787999	74788151	peak.925	TRUE	FALSE	mESC Specific
chr1	74793371	74795326	peak.926	TRUE	FALSE	mESC Specific
chr1	74802897	74803965	peak.927	TRUE	TRUE	Common
chr1	74806041	74806862	peak.928	TRUE	FALSE	mESC Specific
chr1	74807081	74809256	peak.929	TRUE	FALSE	mESC Specific
chr1	74816391	74817364	peak.930	TRUE	FALSE	mESC Specific
chr1	74824399	74825611	peak.931	TRUE	TRUE	Common
chr1	74851092	74851760	peak.932	TRUE	FALSE	mESC Specific
chr1	74853740	74855332	peak.933	TRUE	TRUE	Common
chr1	74856968	74857637	peak.934	TRUE	FALSE	mESC Specific
chr1	74857886	74858831	peak.935	TRUE	TRUE	Common
chr1	74880897	74881045	peak.936	TRUE	FALSE	mESC Specific
chr1	74891529	74891754	peak.937	TRUE	FALSE	mESC Specific
chr1	74892322	74893845	peak.938	TRUE	FALSE	mESC Specific
chr1	74948785	74952370	peak.939	TRUE	FALSE	mESC Specific
chr1	75124122	75125988	peak.940	TRUE	TRUE	Common
chr1	75141438	75143546	peak.941	TRUE	TRUE	Common
chr1	75168373	75169576	peak.942	TRUE	TRUE	Common
chr1	75179713	75180707	peak.943	TRUE	TRUE	Common
chr1	75185720	75187068	peak.944	FALSE	TRUE	2CLC Specific
chr1	75191436	75193127	peak.945	TRUE	TRUE	Common
chr1	75219124	75220005	peak.946	TRUE	TRUE	Common
chr1	75235601	75237324	peak.947	TRUE	TRUE	Common
chr1	75244822	75245466	peak.948	TRUE	FALSE	mESC Specific
chr1	75250633	75251170	peak.949	TRUE	FALSE	mESC Specific
chr1	75251358	75252589	peak.950	TRUE	TRUE	Common
chr1	75252746	75254910	peak.951	TRUE	TRUE	Common
chr1	75262956	75263625	peak.952	TRUE	FALSE	mESC Specific
chr1	75264061	75264545	peak.953	TRUE	FALSE	mESC Specific
chr1	75277155	75277847	peak.954	TRUE	FALSE	mESC Specific
chr1	75316388	75318391	peak.955	TRUE	TRUE	Common
chr1	75342536	75343120	peak.956	TRUE	FALSE	mESC Specific
chr1	75344010	75345224	peak.957	TRUE	FALSE	mESC Specific
chr1	75345484	75345938	peak.958	TRUE	FALSE	mESC Specific
chr1	75359300	75361120	peak.959	TRUE	FALSE	mESC Specific
chr1	75368845	75370587	peak.960	TRUE	TRUE	Common
chr1	75380753	75383154	peak.961	TRUE	FALSE	mESC Specific
chr1	75387349	75389316	peak.962	TRUE	FALSE	mESC Specific
chr1	75398340	75400055	peak.963	TRUE	TRUE	Common
chr1	75401394	75402884	peak.964	TRUE	FALSE	mESC Specific
chr1	75413702	75414197	peak.965	TRUE	FALSE	mESC Specific
chr1	75421425	75423628	peak.966	TRUE	FALSE	mESC Specific
chr1	75424673	75426230	peak.967	TRUE	TRUE	Common
chr1	75426606	75430495	peak.968	TRUE	TRUE	Common
chr1	75435636	75436709	peak.969	TRUE	TRUE	Common
chr1	75442928	75443522	peak.970	TRUE	FALSE	mESC Specific
chr1	75456659	75459160	peak.971	TRUE	FALSE	mESC Specific
chr1	75469173	75470492	peak.972	TRUE	FALSE	mESC Specific
chr1	75474367	75476833	peak.973	FALSE	TRUE	2CLC Specific
chr1	75476968	75481209	peak.974	TRUE	TRUE	Common
chr1	75482256	75483458	peak.975	TRUE	FALSE	mESC Specific
chr1	75486502	75488607	peak.976	TRUE	TRUE	Common
chr1	75495322	75495816	peak.977	TRUE	FALSE	mESC Specific
chr1	75502820	75503204	peak.978	TRUE	FALSE	mESC Specific
chr1	75503411	75504270	peak.979	TRUE	TRUE	Common
chr1	75504621	75507380	peak.980	TRUE	FALSE	mESC Specific
chr1	75508968	75510028	peak.981	TRUE	FALSE	mESC Specific
chr1	75510235	75510611	peak.982	TRUE	FALSE	mESC Specific
chr1	75511455	75512531	peak.983	TRUE	FALSE	mESC Specific
chr1	75512755	75513557	peak.984	TRUE	FALSE	mESC Specific
chr1	75518068	75518751	peak.985	TRUE	FALSE	mESC Specific
chr1	75521132	75522310	peak.986	TRUE	TRUE	Common
chr1	75545467	75547665	peak.987	TRUE	TRUE	Common
chr1	75548201	75550333	peak.988	TRUE	TRUE	Common
chr1	75553135	75554385	peak.989	TRUE	FALSE	mESC Specific
chr1	75556553	75557920	peak.990	TRUE	TRUE	Common
chr1	75559183	75560195	peak.991	TRUE	TRUE	Common
chr1	75583007	75583417	peak.992	TRUE	FALSE	mESC Specific
chr1	75588809	75589713	peak.993	TRUE	FALSE	mESC Specific
chr1	75593730	75595276	peak.994	TRUE	FALSE	mESC Specific
chr1	75601376	75602038	peak.995	TRUE	FALSE	mESC Specific
chr1	75608723	75609262	peak.996	TRUE	FALSE	mESC Specific
chr1	75642508	75642752	peak.997	TRUE	FALSE	mESC Specific
chr1	75662223	75663230	peak.998	TRUE	FALSE	mESC Specific
chr1	75704661	75705582	peak.999	TRUE	FALSE	mESC Specific
chr1	75713603	75715877	peak.1000	TRUE	TRUE	Common
chr1	75754202	75754796	peak.1001	TRUE	FALSE	mESC Specific
chr1	75804220	75804841	peak.1002	TRUE	FALSE	mESC Specific
chr1	76028936	76029778	peak.1003	TRUE	FALSE	mESC Specific
chr1	76311516	76312558	peak.1004	FALSE	TRUE	2CLC Specific
chr1	76351365	76351876	peak.1005	TRUE	TRUE	Common
chr1	76459999	76460552	peak.1006	TRUE	TRUE	Common
chr1	77374052	77374767	peak.1007	TRUE	FALSE	mESC Specific
chr1	77447103	77447381	peak.1008	TRUE	FALSE	mESC Specific
chr1	77479088	77482884	peak.1009	FALSE	TRUE	2CLC Specific
chr1	77493911	77494259	peak.1010	TRUE	FALSE	mESC Specific
chr1	77496442	77497572	peak.1011	TRUE	FALSE	mESC Specific
chr1	77513414	77516841	peak.1012	TRUE	TRUE	Common
chr1	77629807	77630170	peak.1013	TRUE	FALSE	mESC Specific
chr1	78008859	78009002	peak.1014	TRUE	FALSE	mESC Specific
chr1	78216450	78218175	peak.1015	FALSE	TRUE	2CLC Specific
chr1	78246603	78247450	peak.1016	TRUE	TRUE	Common
chr1	78488644	78489747	peak.1017	TRUE	FALSE	mESC Specific
chr1	78601988	78602548	peak.1018	TRUE	FALSE	mESC Specific
chr1	78657100	78658635	peak.1019	TRUE	TRUE	Common
chr1	78846588	78846738	peak.1020	TRUE	FALSE	mESC Specific
chr1	78954633	78955566	peak.1021	FALSE	TRUE	2CLC Specific
chr1	78989627	78990684	peak.1022	TRUE	TRUE	Common
chr1	79098300	79099384	peak.1023	TRUE	TRUE	Common
chr1	79125720	79127146	peak.1024	TRUE	TRUE	Common
chr1	79363356	79363502	peak.1025	TRUE	FALSE	mESC Specific
chr1	79380419	79381604	peak.1026	TRUE	TRUE	Common
chr1	79671536	79672439	peak.1027	TRUE	TRUE	Common
chr1	79775956	79776450	peak.1028	TRUE	TRUE	Common
chr1	79874870	79875069	peak.1029	TRUE	FALSE	mESC Specific
chr1	79958800	79959796	peak.1030	FALSE	TRUE	2CLC Specific
chr1	79963585	79967802	peak.1031	FALSE	TRUE	2CLC Specific
chr1	79974238	79977831	peak.1032	FALSE	TRUE	2CLC Specific
chr1	79997025	79999475	peak.1033	FALSE	TRUE	2CLC Specific
chr1	80007331	80008933	peak.1034	TRUE	TRUE	Common
chr1	80184405	80184690	peak.1035	FALSE	TRUE	2CLC Specific
chr1	80237053	80237952	peak.1036	TRUE	FALSE	mESC Specific
chr1	80340305	80341608	peak.1037	TRUE	TRUE	Common
chr1	80382238	80386008	peak.1038	FALSE	TRUE	2CLC Specific
chr1	80389408	80390154	peak.1039	FALSE	TRUE	2CLC Specific
chr1	80622720	80623083	peak.1040	TRUE	FALSE	mESC Specific
chr1	80693427	80694317	peak.1041	TRUE	TRUE	Common
chr1	80983481	80984679	peak.1042	TRUE	TRUE	Common
chr1	81419425	81421076	peak.1043	TRUE	TRUE	Common
chr1	81498454	81499313	peak.1044	TRUE	TRUE	Common
chr1	81569632	81570417	peak.1045	FALSE	TRUE	2CLC Specific
chr1	82282804	82283878	peak.1046	TRUE	TRUE	Common
chr1	82288717	82292209	peak.1047	TRUE	TRUE	Common
chr1	82292369	82293270	peak.1048	TRUE	TRUE	Common
chr1	82316373	82317157	peak.1049	TRUE	TRUE	Common
chr1	82388180	82392542	peak.1050	FALSE	TRUE	2CLC Specific
chr1	82392693	82393107	peak.1051	FALSE	TRUE	2CLC Specific
chr1	82393661	82395824	peak.1052	FALSE	TRUE	2CLC Specific
chr1	82396994	82400021	peak.1053	FALSE	TRUE	2CLC Specific
chr1	82418890	82421298	peak.1054	FALSE	TRUE	2CLC Specific
chr1	82421525	82427734	peak.1055	FALSE	TRUE	2CLC Specific
chr1	82724646	82725150	peak.1056	TRUE	FALSE	mESC Specific
chr1	82770578	82771667	peak.1057	TRUE	TRUE	Common
chr1	82820135	82821015	peak.1058	TRUE	FALSE	mESC Specific
chr1	82836272	82837124	peak.1059	FALSE	TRUE	2CLC Specific
chr1	82838899	82840616	peak.1060	TRUE	TRUE	Common
chr1	82924630	82925349	peak.1061	TRUE	TRUE	Common
chr1	82948434	82948907	peak.1062	TRUE	FALSE	mESC Specific
chr1	82959715	82961131	peak.1063	TRUE	TRUE	Common
chr1	83000279	83001524	peak.1064	TRUE	TRUE	Common
chr1	83038116	83038921	peak.1065	TRUE	FALSE	mESC Specific
chr1	83058699	83059892	peak.1066	TRUE	TRUE	Common
chr1	83060788	83061756	peak.1067	TRUE	FALSE	mESC Specific
chr1	83408108	83408367	peak.1068	TRUE	FALSE	mESC Specific
chr1	83462386	83463919	peak.1069	TRUE	TRUE	Common
chr1	83516810	83517467	peak.1070	TRUE	TRUE	Common
chr1	83819638	83819918	peak.1071	TRUE	TRUE	Common
chr1	83981118	83981604	peak.1072	FALSE	TRUE	2CLC Specific
chr1	83987866	83990180	peak.1073	FALSE	TRUE	2CLC Specific
chr1	84121556	84122629	peak.1074	TRUE	TRUE	Common
chr1	84161889	84162541	peak.1075	FALSE	TRUE	2CLC Specific
chr1	84162860	84167305	peak.1076	FALSE	TRUE	2CLC Specific
chr1	84167458	84170470	peak.1077	FALSE	TRUE	2CLC Specific
chr1	84263226	84265130	peak.1078	TRUE	TRUE	Common
chr1	84283920	84285405	peak.1079	TRUE	TRUE	Common
chr1	84332184	84333372	peak.1080	TRUE	FALSE	mESC Specific
chr1	84451384	84452552	peak.1081	TRUE	TRUE	Common
chr1	84544224	84545811	peak.1082	FALSE	TRUE	2CLC Specific
chr1	84687193	84687745	peak.1083	FALSE	TRUE	2CLC Specific
chr1	84695220	84696915	peak.1084	TRUE	TRUE	Common
chr1	84700110	84701831	peak.1085	TRUE	TRUE	Common
chr1	84837996	84840600	peak.1086	TRUE	TRUE	Common
chr1	84848525	84852252	peak.1087	TRUE	TRUE	Common
chr1	84858726	84860069	peak.1088	FALSE	TRUE	2CLC Specific
chr1	84860405	84861505	peak.1089	TRUE	FALSE	mESC Specific
chr1	84866452	84867680	peak.1090	TRUE	FALSE	mESC Specific
chr1	84869335	84869898	peak.1091	FALSE	TRUE	2CLC Specific
chr1	84871630	84873244	peak.1092	TRUE	FALSE	mESC Specific
chr1	84879501	84880305	peak.1093	FALSE	TRUE	2CLC Specific
chr1	84880883	84883288	peak.1094	TRUE	TRUE	Common
chr1	84889354	84892425	peak.1095	TRUE	TRUE	Common
chr1	84933528	84935275	peak.1096	TRUE	FALSE	mESC Specific
chr1	85703459	85704012	peak.1097	TRUE	FALSE	mESC Specific
chr1	85770603	85772511	peak.1098	TRUE	TRUE	Common
chr1	85779604	85780961	peak.1099	TRUE	TRUE	Common
chr1	85793043	85795001	peak.1100	TRUE	TRUE	Common
chr1	85894213	85896330	peak.1101	TRUE	TRUE	Common
chr1	85899331	85899562	peak.1102	TRUE	FALSE	mESC Specific
chr1	85921044	85922539	peak.1103	FALSE	TRUE	2CLC Specific
chr1	85966754	85967343	peak.1104	TRUE	TRUE	Common
chr1	86007802	86008337	peak.1105	TRUE	FALSE	mESC Specific
chr1	86015705	86017078	peak.1106	TRUE	TRUE	Common
chr1	86017916	86018993	peak.1107	TRUE	TRUE	Common
chr1	86032261	86032911	peak.1108	TRUE	FALSE	mESC Specific
chr1	86045585	86047851	peak.1109	TRUE	FALSE	mESC Specific
chr1	86059290	86059696	peak.1110	TRUE	FALSE	mESC Specific
chr1	86062435	86065981	peak.1111	TRUE	TRUE	Common
chr1	86154181	86154844	peak.1112	TRUE	FALSE	mESC Specific
chr1	86178788	86179597	peak.1113	TRUE	TRUE	Common
chr1	86187632	86188577	peak.1114	TRUE	FALSE	mESC Specific
chr1	86236201	86237257	peak.1115	TRUE	FALSE	mESC Specific
chr1	86294223	86295229	peak.1116	TRUE	FALSE	mESC Specific
chr1	86300050	86300676	peak.1117	TRUE	FALSE	mESC Specific
chr1	86302759	86304870	peak.1118	TRUE	TRUE	Common
chr1	86307527	86309877	peak.1119	TRUE	TRUE	Common
chr1	86310264	86311665	peak.1120	TRUE	TRUE	Common
chr1	86358774	86360576	peak.1121	TRUE	TRUE	Common
chr1	86380992	86381377	peak.1122	TRUE	FALSE	mESC Specific
chr1	86421125	86421654	peak.1123	TRUE	FALSE	mESC Specific
chr1	86424838	86426523	peak.1124	FALSE	TRUE	2CLC Specific
chr1	86427035	86428288	peak.1125	FALSE	TRUE	2CLC Specific
chr1	86429923	86430621	peak.1126	TRUE	TRUE	Common
chr1	86434027	86436163	peak.1127	TRUE	TRUE	Common
chr1	86437479	86438038	peak.1128	TRUE	FALSE	mESC Specific
chr1	86440179	86441007	peak.1129	TRUE	TRUE	Common
chr1	86441595	86444431	peak.1130	TRUE	FALSE	mESC Specific
chr1	86450123	86450300	peak.1131	TRUE	FALSE	mESC Specific
chr1	86452796	86453334	peak.1132	TRUE	FALSE	mESC Specific
chr1	86454939	86455650	peak.1133	FALSE	TRUE	2CLC Specific
chr1	86466832	86467892	peak.1134	TRUE	TRUE	Common
chr1	86470671	86474113	peak.1135	TRUE	TRUE	Common
chr1	86482267	86482779	peak.1136	TRUE	FALSE	mESC Specific
chr1	86485964	86489423	peak.1137	TRUE	TRUE	Common
chr1	86492151	86492691	peak.1138	TRUE	FALSE	mESC Specific
chr1	86500823	86502064	peak.1139	TRUE	FALSE	mESC Specific
chr1	86502362	86502901	peak.1140	TRUE	FALSE	mESC Specific
chr1	86503047	86505340	peak.1141	TRUE	TRUE	Common
chr1	86508548	86510054	peak.1142	TRUE	TRUE	Common
chr1	86510450	86511636	peak.1143	TRUE	FALSE	mESC Specific
chr1	86520479	86520943	peak.1144	TRUE	FALSE	mESC Specific
chr1	86522202	86522949	peak.1145	FALSE	TRUE	2CLC Specific
chr1	86524251	86527562	peak.1146	TRUE	TRUE	Common
chr1	86527747	86529257	peak.1147	TRUE	TRUE	Common
chr1	86531581	86532883	peak.1148	TRUE	TRUE	Common
chr1	86535375	86536079	peak.1149	FALSE	TRUE	2CLC Specific
chr1	86581698	86583309	peak.1150	TRUE	TRUE	Common
chr1	86584326	86587606	peak.1151	TRUE	TRUE	Common
chr1	86647352	86647963	peak.1152	TRUE	FALSE	mESC Specific
chr1	86669574	86671223	peak.1153	TRUE	TRUE	Common
chr1	86703353	86704251	peak.1154	TRUE	FALSE	mESC Specific
chr1	87070677	87071229	peak.1155	FALSE	TRUE	2CLC Specific
chr1	87086987	87087929	peak.1156	TRUE	FALSE	mESC Specific
chr1	87098500	87099349	peak.1157	TRUE	TRUE	Common
chr1	87127080	87128117	peak.1158	TRUE	TRUE	Common
chr1	87149526	87149773	peak.1159	TRUE	FALSE	mESC Specific
chr1	87162801	87165490	peak.1160	FALSE	TRUE	2CLC Specific
chr1	87170167	87171409	peak.1161	FALSE	TRUE	2CLC Specific
chr1	87174092	87174959	peak.1162	TRUE	TRUE	Common
chr1	87175870	87176568	peak.1163	TRUE	FALSE	mESC Specific
chr1	87183204	87183854	peak.1164	TRUE	TRUE	Common
chr1	87184038	87187544	peak.1165	TRUE	TRUE	Common
chr1	87205908	87206721	peak.1166	TRUE	FALSE	mESC Specific
chr1	87213189	87214746	peak.1167	TRUE	TRUE	Common
chr1	87225794	87227028	peak.1168	TRUE	FALSE	mESC Specific
chr1	87230618	87231025	peak.1169	TRUE	FALSE	mESC Specific
chr1	87239018	87239373	peak.1170	TRUE	FALSE	mESC Specific
chr1	87257655	87258807	peak.1171	TRUE	FALSE	mESC Specific
chr1	87263951	87265829	peak.1172	TRUE	FALSE	mESC Specific
chr1	87281912	87282676	peak.1173	FALSE	TRUE	2CLC Specific
chr1	87313810	87314398	peak.1174	TRUE	FALSE	mESC Specific
chr1	87326315	87328110	peak.1175	TRUE	TRUE	Common
chr1	87461054	87461716	peak.1176	FALSE	TRUE	2CLC Specific
chr1	87470193	87470813	peak.1177	TRUE	TRUE	Common
chr1	87509042	87511392	peak.1178	TRUE	TRUE	Common
chr1	87541546	87542626	peak.1179	TRUE	TRUE	Common
chr1	87550852	87551775	peak.1180	TRUE	FALSE	mESC Specific
chr1	87606994	87609772	peak.1181	FALSE	TRUE	2CLC Specific
chr1	87636431	87637953	peak.1182	TRUE	FALSE	mESC Specific
chr1	87673863	87674646	peak.1183	TRUE	FALSE	mESC Specific
chr1	87675987	87676651	peak.1184	TRUE	FALSE	mESC Specific
chr1	87729062	87729959	peak.1185	TRUE	FALSE	mESC Specific
chr1	87741973	87745770	peak.1186	FALSE	TRUE	2CLC Specific
chr1	87746323	87747198	peak.1187	FALSE	TRUE	2CLC Specific
chr1	87755695	87756835	peak.1188	TRUE	TRUE	Common
chr1	87852704	87853534	peak.1189	TRUE	TRUE	Common
chr1	88007736	88008844	peak.1190	TRUE	TRUE	Common
chr1	88034109	88035677	peak.1191	TRUE	TRUE	Common
chr1	88205011	88206095	peak.1192	TRUE	TRUE	Common
chr1	88328243	88329086	peak.1193	TRUE	TRUE	Common
chr1	88464440	88464972	peak.1194	TRUE	FALSE	mESC Specific
chr1	88466386	88467196	peak.1195	TRUE	FALSE	mESC Specific
chr1	88489933	88490994	peak.1196	TRUE	FALSE	mESC Specific
chr1	88605344	88606395	peak.1197	TRUE	FALSE	mESC Specific
chr1	88608229	88609024	peak.1198	TRUE	FALSE	mESC Specific
chr1	88612977	88613485	peak.1199	TRUE	FALSE	mESC Specific
chr1	88668769	88670016	peak.1200	TRUE	FALSE	mESC Specific
chr1	88701019	88702785	peak.1201	TRUE	TRUE	Common
chr1	88705017	88706502	peak.1202	TRUE	TRUE	Common
chr1	88717582	88718241	peak.1203	FALSE	TRUE	2CLC Specific
chr1	88745279	88745621	peak.1204	TRUE	FALSE	mESC Specific
chr1	88760690	88761375	peak.1205	TRUE	FALSE	mESC Specific
chr1	88800374	88801149	peak.1206	TRUE	FALSE	mESC Specific
chr1	88806893	88807480	peak.1207	TRUE	FALSE	mESC Specific
chr1	88809794	88810193	peak.1208	TRUE	FALSE	mESC Specific
chr1	88830172	88835880	peak.1209	FALSE	TRUE	2CLC Specific
chr1	88838486	88839181	peak.1210	TRUE	FALSE	mESC Specific
chr1	88839542	88840442	peak.1211	TRUE	FALSE	mESC Specific
chr1	88923815	88924993	peak.1212	TRUE	FALSE	mESC Specific
chr1	88949922	88950253	peak.1213	TRUE	FALSE	mESC Specific
chr1	89015258	89016287	peak.1214	TRUE	FALSE	mESC Specific
chr1	89024820	89025462	peak.1215	TRUE	FALSE	mESC Specific
chr1	89042884	89043368	peak.1216	TRUE	FALSE	mESC Specific
chr1	89068544	89071953	peak.1217	TRUE	TRUE	Common
chr1	89091905	89093028	peak.1218	TRUE	FALSE	mESC Specific
chr1	89096529	89097310	peak.1219	TRUE	FALSE	mESC Specific
chr1	89102071	89102701	peak.1220	TRUE	FALSE	mESC Specific
chr1	89102872	89103280	peak.1221	TRUE	FALSE	mESC Specific
chr1	89107813	89108859	peak.1222	TRUE	FALSE	mESC Specific
chr1	89130562	89132365	peak.1223	TRUE	TRUE	Common
chr1	89133427	89133918	peak.1224	TRUE	FALSE	mESC Specific
chr1	89183307	89184231	peak.1225	TRUE	FALSE	mESC Specific
chr1	89189273	89189630	peak.1226	TRUE	TRUE	Common
chr1	89191147	89191913	peak.1227	FALSE	TRUE	2CLC Specific
chr1	89215995	89217975	peak.1228	TRUE	TRUE	Common
chr1	89453810	89455248	peak.1229	TRUE	TRUE	Common
chr1	89455430	89455891	peak.1230	TRUE	FALSE	mESC Specific
chr1	89456069	89456765	peak.1231	TRUE	FALSE	mESC Specific
chr1	89457047	89457407	peak.1232	TRUE	FALSE	mESC Specific
chr1	89465219	89466313	peak.1233	TRUE	FALSE	mESC Specific
chr1	89486800	89487832	peak.1234	TRUE	FALSE	mESC Specific
chr1	89517193	89518109	peak.1235	TRUE	FALSE	mESC Specific
chr1	89579625	89582397	peak.1236	TRUE	TRUE	Common
chr1	89688994	89689530	peak.1237	TRUE	FALSE	mESC Specific
chr1	89702054	89703191	peak.1238	FALSE	TRUE	2CLC Specific
chr1	89756326	89756804	peak.1239	TRUE	FALSE	mESC Specific
chr1	89763927	89764503	peak.1240	TRUE	FALSE	mESC Specific
chr1	89821084	89821776	peak.1241	TRUE	FALSE	mESC Specific
chr1	89822981	89824751	peak.1242	TRUE	FALSE	mESC Specific
chr1	89860227	89860626	peak.1243	TRUE	FALSE	mESC Specific
chr1	89870174	89871795	peak.1244	TRUE	FALSE	mESC Specific
chr1	89875830	89877103	peak.1245	TRUE	FALSE	mESC Specific
chr1	89880753	89881165	peak.1246	TRUE	FALSE	mESC Specific
chr1	89901381	89901659	peak.1247	TRUE	FALSE	mESC Specific
chr1	89922801	89924260	peak.1248	TRUE	FALSE	mESC Specific
chr1	89926537	89927848	peak.1249	TRUE	TRUE	Common
chr1	89929828	89931714	peak.1250	TRUE	TRUE	Common
chr1	89934773	89936341	peak.1251	TRUE	FALSE	mESC Specific
chr1	89939210	89940712	peak.1252	TRUE	FALSE	mESC Specific
chr1	89961999	89962706	peak.1253	TRUE	FALSE	mESC Specific
chr1	89967587	89969195	peak.1254	TRUE	TRUE	Common
chr1	89991620	89993358	peak.1255	FALSE	TRUE	2CLC Specific
chr1	90124242	90124977	peak.1256	TRUE	FALSE	mESC Specific
chr1	90153155	90154148	peak.1257	TRUE	FALSE	mESC Specific
chr1	90202114	90204260	peak.1258	TRUE	TRUE	Common
chr1	90275691	90276380	peak.1259	TRUE	FALSE	mESC Specific
chr1	90424093	90424998	peak.1260	TRUE	FALSE	mESC Specific
chr1	90431650	90432061	peak.1261	TRUE	FALSE	mESC Specific
chr1	90503344	90503901	peak.1262	TRUE	FALSE	mESC Specific
chr1	90518662	90520252	peak.1263	TRUE	FALSE	mESC Specific
chr1	90524476	90525169	peak.1264	TRUE	FALSE	mESC Specific
chr1	90543620	90544473	peak.1265	TRUE	FALSE	mESC Specific
chr1	90603044	90603719	peak.1266	TRUE	FALSE	mESC Specific
chr1	90735667	90736681	peak.1267	TRUE	FALSE	mESC Specific
chr1	90840251	90840679	peak.1268	TRUE	FALSE	mESC Specific
chr1	90914759	90915364	peak.1269	TRUE	FALSE	mESC Specific
chr1	90981051	90981350	peak.1270	TRUE	FALSE	mESC Specific
chr1	91043898	91044630	peak.1271	TRUE	FALSE	mESC Specific
chr1	91052461	91054146	peak.1272	TRUE	TRUE	Common
chr1	91095159	91095663	peak.1273	TRUE	FALSE	mESC Specific
chr1	91179192	91180422	peak.1274	TRUE	TRUE	Common
chr1	91249542	91250555	peak.1275	TRUE	TRUE	Common
chr1	91297642	91298944	peak.1276	TRUE	TRUE	Common
chr1	91344218	91345947	peak.1277	TRUE	FALSE	mESC Specific
chr1	91346879	91347167	peak.1278	TRUE	FALSE	mESC Specific
chr1	91366126	91367440	peak.1279	TRUE	FALSE	mESC Specific
chr1	91369899	91370566	peak.1280	TRUE	FALSE	mESC Specific
chr1	91398085	91399477	peak.1281	TRUE	TRUE	Common
chr1	91412374	91414666	peak.1282	TRUE	TRUE	Common
chr1	91458881	91460059	peak.1283	TRUE	TRUE	Common
chr1	91494133	91495653	peak.1284	TRUE	TRUE	Common
chr1	91537308	91538036	peak.1285	TRUE	FALSE	mESC Specific
chr1	91539622	91540990	peak.1286	TRUE	TRUE	Common
chr1	91600402	91601408	peak.1287	TRUE	FALSE	mESC Specific
chr1	91610977	91612031	peak.1288	TRUE	FALSE	mESC Specific
chr1	91633113	91633464	peak.1289	TRUE	FALSE	mESC Specific
chr1	91770002	91771166	peak.1290	TRUE	FALSE	mESC Specific
chr1	91776939	91777257	peak.1291	TRUE	FALSE	mESC Specific
chr1	91800260	91803192	peak.1292	TRUE	TRUE	Common
chr1	91912821	91913270	peak.1293	TRUE	FALSE	mESC Specific
chr1	91916050	91916391	peak.1294	TRUE	FALSE	mESC Specific
chr1	91920267	91920934	peak.1295	TRUE	FALSE	mESC Specific
chr1	92179243	92181362	peak.1296	TRUE	TRUE	Common
chr1	92324044	92325060	peak.1297	TRUE	FALSE	mESC Specific
chr1	92347820	92349333	peak.1298	TRUE	TRUE	Common
chr1	92354751	92355426	peak.1299	TRUE	FALSE	mESC Specific
chr1	92417874	92418966	peak.1300	TRUE	TRUE	Common
chr1	92432098	92432763	peak.1301	TRUE	FALSE	mESC Specific
chr1	92473769	92474539	peak.1302	TRUE	FALSE	mESC Specific
chr1	92528367	92529295	peak.1303	FALSE	TRUE	2CLC Specific
chr1	92641786	92642261	peak.1304	TRUE	FALSE	mESC Specific
chr1	92699049	92699909	peak.1305	TRUE	FALSE	mESC Specific
chr1	92707333	92708362	peak.1306	TRUE	FALSE	mESC Specific
chr1	92790889	92791633	peak.1307	TRUE	FALSE	mESC Specific
chr1	92830758	92833221	peak.1308	TRUE	TRUE	Common
chr1	92847849	92849569	peak.1309	TRUE	FALSE	mESC Specific
chr1	92854266	92855376	peak.1310	TRUE	FALSE	mESC Specific
chr1	92895051	92895466	peak.1311	TRUE	FALSE	mESC Specific
chr1	92902427	92903316	peak.1312	TRUE	TRUE	Common
chr1	92906455	92908281	peak.1313	TRUE	TRUE	Common
chr1	92908525	92909423	peak.1314	TRUE	FALSE	mESC Specific
chr1	92909692	92912524	peak.1315	TRUE	TRUE	Common
chr1	92916473	92920425	peak.1316	TRUE	TRUE	Common
chr1	92933761	92935138	peak.1317	TRUE	TRUE	Common
chr1	92956538	92957319	peak.1318	TRUE	FALSE	mESC Specific
chr1	92978639	92979763	peak.1319	TRUE	FALSE	mESC Specific
chr1	93081106	93081316	peak.1320	TRUE	FALSE	mESC Specific
chr1	93100682	93101709	peak.1321	TRUE	FALSE	mESC Specific
chr1	93101857	93102268	peak.1322	TRUE	FALSE	mESC Specific
chr1	93114871	93115499	peak.1323	TRUE	TRUE	Common
chr1	93159796	93161025	peak.1324	TRUE	FALSE	mESC Specific
chr1	93175387	93176979	peak.1325	TRUE	FALSE	mESC Specific
chr1	93197240	93198135	peak.1326	TRUE	FALSE	mESC Specific
chr1	93223765	93224389	peak.1327	TRUE	FALSE	mESC Specific
chr1	93227113	93227852	peak.1328	TRUE	FALSE	mESC Specific
chr1	93235198	93237378	peak.1329	TRUE	TRUE	Common
chr1	93237899	93238463	peak.1330	TRUE	FALSE	mESC Specific
chr1	93272364	93273153	peak.1331	TRUE	FALSE	mESC Specific
chr1	93305608	93306225	peak.1332	TRUE	FALSE	mESC Specific
chr1	93342358	93344254	peak.1333	TRUE	TRUE	Common
chr1	93401182	93402474	peak.1334	TRUE	FALSE	mESC Specific
chr1	93444749	93446290	peak.1335	TRUE	TRUE	Common
chr1	93477773	93480110	peak.1336	TRUE	TRUE	Common
chr1	93507011	93507454	peak.1337	TRUE	FALSE	mESC Specific
chr1	93511273	93512699	peak.1338	TRUE	TRUE	Common
chr1	93538028	93538707	peak.1339	FALSE	TRUE	2CLC Specific
chr1	93603970	93605344	peak.1340	FALSE	TRUE	2CLC Specific
chr1	93607277	93608003	peak.1341	TRUE	FALSE	mESC Specific
chr1	93634553	93636559	peak.1342	TRUE	TRUE	Common
chr1	93667704	93669560	peak.1343	TRUE	TRUE	Common
chr1	93685103	93687070	peak.1344	TRUE	TRUE	Common
chr1	93737712	93738401	peak.1345	TRUE	FALSE	mESC Specific
chr1	93752089	93755722	peak.1346	TRUE	TRUE	Common
chr1	93801583	93802293	peak.1347	TRUE	TRUE	Common
chr1	93803157	93804896	peak.1348	TRUE	TRUE	Common
chr1	93824580	93826170	peak.1349	TRUE	TRUE	Common
chr1	93844902	93846215	peak.1350	TRUE	TRUE	Common
chr1	93881586	93882260	peak.1351	FALSE	TRUE	2CLC Specific
chr1	93896526	93898085	peak.1352	FALSE	TRUE	2CLC Specific
chr1	93898731	93899349	peak.1353	FALSE	TRUE	2CLC Specific
chr1	93909096	93909737	peak.1354	FALSE	TRUE	2CLC Specific
chr1	93966010	93967249	peak.1355	FALSE	TRUE	2CLC Specific
chr1	93993817	93994720	peak.1356	FALSE	TRUE	2CLC Specific
chr1	94034787	94035628	peak.1357	TRUE	TRUE	Common
chr1	94078859	94079626	peak.1358	TRUE	TRUE	Common
chr1	94150495	94151742	peak.1359	TRUE	TRUE	Common
chr1	94228263	94228865	peak.1360	FALSE	TRUE	2CLC Specific
chr1	94241698	94242913	peak.1361	FALSE	TRUE	2CLC Specific
chr1	94260650	94261063	peak.1362	FALSE	TRUE	2CLC Specific
chr1	94342647	94342981	peak.1363	TRUE	FALSE	mESC Specific
chr1	94393609	94394975	peak.1364	TRUE	TRUE	Common
chr1	94481141	94482459	peak.1365	TRUE	TRUE	Common
chr1	94728548	94730106	peak.1366	TRUE	TRUE	Common
chr1	94805787	94807127	peak.1367	FALSE	TRUE	2CLC Specific
chr1	95033703	95034476	peak.1368	TRUE	FALSE	mESC Specific
chr1	95238143	95239463	peak.1369	TRUE	TRUE	Common
chr1	95273390	95273732	peak.1370	TRUE	FALSE	mESC Specific
chr1	95313512	95314442	peak.1371	TRUE	FALSE	mESC Specific
chr1	95516987	95518450	peak.1372	TRUE	TRUE	Common
chr1	95666994	95667950	peak.1373	TRUE	FALSE	mESC Specific
chr1	95754214	95754828	peak.1374	TRUE	FALSE	mESC Specific
chr1	96333691	96334876	peak.1375	FALSE	TRUE	2CLC Specific
chr1	96871501	96872768	peak.1376	TRUE	FALSE	mESC Specific
chr1	96874420	96874993	peak.1377	TRUE	FALSE	mESC Specific
chr1	96876157	96876463	peak.1378	TRUE	FALSE	mESC Specific
chr1	97422745	97423776	peak.1379	TRUE	TRUE	Common
chr1	97512723	97513538	peak.1380	FALSE	TRUE	2CLC Specific
chr1	97660354	97662673	peak.1381	TRUE	TRUE	Common
chr1	97769185	97770850	peak.1382	TRUE	TRUE	Common
chr1	97865479	97866366	peak.1383	TRUE	TRUE	Common
chr1	98094800	98096227	peak.1384	TRUE	FALSE	mESC Specific
chr1	98110319	98110496	peak.1385	TRUE	FALSE	mESC Specific
chr1	98201146	98201623	peak.1386	TRUE	TRUE	Common
chr1	98365572	98367406	peak.1387	TRUE	TRUE	Common
chr1	98384516	98386179	peak.1388	TRUE	TRUE	Common
chr1	98650360	98651495	peak.1389	TRUE	TRUE	Common
chr1	98768702	98772031	peak.1390	FALSE	TRUE	2CLC Specific
chr1	99351300	99352312	peak.1391	TRUE	TRUE	Common
chr1	99772237	99772470	peak.1392	TRUE	FALSE	mESC Specific
chr1	99823839	99824433	peak.1393	FALSE	TRUE	2CLC Specific
chr1	100231538	100232099	peak.1394	TRUE	FALSE	mESC Specific
chr1	100635939	100636477	peak.1395	FALSE	TRUE	2CLC Specific
chr1	101302196	101303527	peak.1396	TRUE	TRUE	Common
chr1	101336268	101336877	peak.1397	FALSE	TRUE	2CLC Specific
chr1	101606541	101607369	peak.1398	TRUE	TRUE	Common
chr1	101756535	101757637	peak.1399	TRUE	FALSE	mESC Specific
chr1	101764246	101764906	peak.1400	TRUE	TRUE	Common
chr1	101934137	101935590	peak.1401	TRUE	TRUE	Common
chr1	102002192	102002575	peak.1402	FALSE	TRUE	2CLC Specific
chr1	102091763	102093556	peak.1403	TRUE	TRUE	Common
chr1	102122760	102123438	peak.1404	FALSE	TRUE	2CLC Specific
chr1	102255275	102256699	peak.1405	FALSE	TRUE	2CLC Specific
chr1	102604778	102605894	peak.1406	TRUE	TRUE	Common
chr1	102811093	102811842	peak.1407	TRUE	FALSE	mESC Specific
chr1	102962865	102963673	peak.1408	FALSE	TRUE	2CLC Specific
chr1	103000540	103001238	peak.1409	FALSE	TRUE	2CLC Specific
chr1	103116737	103118463	peak.1410	TRUE	TRUE	Common
chr1	103153499	103154417	peak.1411	TRUE	TRUE	Common
chr1	103419035	103420240	peak.1412	TRUE	TRUE	Common
chr1	103471474	103471943	peak.1413	TRUE	FALSE	mESC Specific
chr1	103925424	103926905	peak.1414	TRUE	TRUE	Common
chr1	104217665	104218433	peak.1415	TRUE	TRUE	Common
chr1	104279435	104280611	peak.1416	TRUE	TRUE	Common
chr1	104293383	104293723	peak.1417	FALSE	TRUE	2CLC Specific
chr1	104968136	104969795	peak.1418	TRUE	TRUE	Common
chr1	104987608	104987829	peak.1419	TRUE	FALSE	mESC Specific
chr1	105019295	105021519	peak.1420	TRUE	TRUE	Common
chr1	105026756	105027957	peak.1421	FALSE	TRUE	2CLC Specific
chr1	105071138	105071857	peak.1422	TRUE	FALSE	mESC Specific
chr1	105355357	105356984	peak.1423	TRUE	FALSE	mESC Specific
chr1	105522299	105522618	peak.1424	TRUE	FALSE	mESC Specific
chr1	105567735	105568550	peak.1425	TRUE	TRUE	Common
chr1	105610335	105615358	peak.1426	FALSE	TRUE	2CLC Specific
chr1	105663239	105665167	peak.1427	TRUE	TRUE	Common
chr1	105779770	105782667	peak.1428	TRUE	TRUE	Common
chr1	105844618	105844950	peak.1429	TRUE	FALSE	mESC Specific
chr1	105989560	105992294	peak.1430	TRUE	TRUE	Common
chr1	105993298	105994241	peak.1431	TRUE	TRUE	Common
chr1	106058151	106058814	peak.1432	TRUE	FALSE	mESC Specific
chr1	106077123	106077769	peak.1433	TRUE	FALSE	mESC Specific
chr1	106118794	106120015	peak.1434	TRUE	TRUE	Common
chr1	106170887	106172000	peak.1435	TRUE	TRUE	Common
chr1	106172311	106173670	peak.1436	TRUE	TRUE	Common
chr1	106299303	106300909	peak.1437	TRUE	TRUE	Common
chr1	106449810	106450043	peak.1438	TRUE	FALSE	mESC Specific
chr1	106713245	106714857	peak.1439	TRUE	FALSE	mESC Specific
chr1	106758607	106760453	peak.1440	TRUE	TRUE	Common
chr1	106795813	106796972	peak.1441	TRUE	TRUE	Common
chr1	106854620	106855828	peak.1442	TRUE	TRUE	Common
chr1	107126937	107127708	peak.1443	FALSE	TRUE	2CLC Specific
chr1	107208289	107209568	peak.1444	TRUE	TRUE	Common
chr1	107796144	107800000	peak.1445	FALSE	TRUE	2CLC Specific
chr1	107822588	107824360	peak.1446	TRUE	TRUE	Common
chr1	107881233	107882041	peak.1447	TRUE	TRUE	Common
chr1	107925804	107926436	peak.1448	TRUE	FALSE	mESC Specific
chr1	108327225	108328951	peak.1449	TRUE	TRUE	Common
chr1	108351054	108351502	peak.1450	FALSE	TRUE	2CLC Specific
chr1	108415927	108416993	peak.1451	TRUE	TRUE	Common
chr1	108523592	108524120	peak.1452	TRUE	TRUE	Common
chr1	108733247	108734033	peak.1453	TRUE	TRUE	Common
chr1	109034224	109035849	peak.1454	TRUE	TRUE	Common
chr1	109066641	109067212	peak.1455	FALSE	TRUE	2CLC Specific
chr1	109349606	109349883	peak.1456	TRUE	FALSE	mESC Specific
chr1	109871501	109872531	peak.1457	TRUE	TRUE	Common
chr1	109982468	109983645	peak.1458	TRUE	FALSE	mESC Specific
chr1	110774354	110775308	peak.1459	TRUE	FALSE	mESC Specific
chr1	110790704	110790875	peak.1460	TRUE	FALSE	mESC Specific
chr1	111278507	111279077	peak.1461	FALSE	TRUE	2CLC Specific
chr1	111410570	111411249	peak.1462	FALSE	TRUE	2CLC Specific
chr1	111580365	111581950	peak.1463	TRUE	TRUE	Common
chr1	111625919	111627162	peak.1464	TRUE	TRUE	Common
chr1	111864101	111865146	peak.1465	TRUE	TRUE	Common
chr1	112219665	112221162	peak.1466	TRUE	TRUE	Common
chr1	112556056	112557113	peak.1467	FALSE	TRUE	2CLC Specific
chr1	112652214	112652775	peak.1468	FALSE	TRUE	2CLC Specific
chr1	112821911	112822625	peak.1469	TRUE	TRUE	Common
chr1	112837628	112839520	peak.1470	TRUE	TRUE	Common
chr1	113051097	113051870	peak.1471	TRUE	TRUE	Common
chr1	113339638	113342817	peak.1472	FALSE	TRUE	2CLC Specific
chr1	113394283	113394885	peak.1473	FALSE	TRUE	2CLC Specific
chr1	113750174	113751376	peak.1474	TRUE	TRUE	Common
chr1	113963999	113964800	peak.1475	TRUE	FALSE	mESC Specific
chr1	114035029	114036402	peak.1476	TRUE	TRUE	Common
chr1	114133802	114135179	peak.1477	TRUE	TRUE	Common
chr1	114182347	114184368	peak.1478	TRUE	TRUE	Common
chr1	114215053	114215513	peak.1479	FALSE	TRUE	2CLC Specific
chr1	114229526	114230424	peak.1480	TRUE	TRUE	Common
chr1	114603771	114609452	peak.1481	FALSE	TRUE	2CLC Specific
chr1	114621205	114621977	peak.1482	FALSE	TRUE	2CLC Specific
chr1	114770217	114771688	peak.1483	TRUE	TRUE	Common
chr1	114808091	114809459	peak.1484	TRUE	TRUE	Common
chr1	114849306	114849989	peak.1485	TRUE	FALSE	mESC Specific
chr1	115799452	115800143	peak.1486	TRUE	TRUE	Common
chr1	116362241	116364043	peak.1487	TRUE	TRUE	Common
chr1	116366859	116367179	peak.1488	TRUE	FALSE	mESC Specific
chr1	116861032	116862894	peak.1489	TRUE	TRUE	Common
chr1	117166749	117168081	peak.1490	TRUE	TRUE	Common
chr1	117253172	117255284	peak.1491	TRUE	TRUE	Common
chr1	117290693	117291213	peak.1492	TRUE	FALSE	mESC Specific
chr1	117375481	117376632	peak.1493	TRUE	TRUE	Common
chr1	117406612	117407205	peak.1494	FALSE	TRUE	2CLC Specific
chr1	117457787	117458462	peak.1495	TRUE	FALSE	mESC Specific
chr1	117485285	117487060	peak.1496	TRUE	TRUE	Common
chr1	117587197	117587984	peak.1497	TRUE	TRUE	Common
chr1	117682953	117684378	peak.1498	FALSE	TRUE	2CLC Specific
chr1	118054191	118054976	peak.1499	FALSE	TRUE	2CLC Specific
chr1	118072739	118073866	peak.1500	FALSE	TRUE	2CLC Specific
chr1	118096413	118097995	peak.1501	TRUE	TRUE	Common
chr1	118104411	118104860	peak.1502	TRUE	TRUE	Common
chr1	118127822	118128864	peak.1503	TRUE	TRUE	Common
chr1	118274898	118275422	peak.1504	FALSE	TRUE	2CLC Specific
chr1	118310473	118311814	peak.1505	TRUE	TRUE	Common
chr1	118320713	118322269	peak.1506	TRUE	TRUE	Common
chr1	118388454	118390697	peak.1507	TRUE	TRUE	Common
chr1	118458759	118459842	peak.1508	TRUE	TRUE	Common
chr1	118587279	118589411	peak.1509	TRUE	TRUE	Common
chr1	118625396	118626923	peak.1510	TRUE	FALSE	mESC Specific
chr1	118627632	118628755	peak.1511	TRUE	FALSE	mESC Specific
chr1	118633321	118633876	peak.1512	TRUE	FALSE	mESC Specific
chr1	118642427	118643208	peak.1513	TRUE	FALSE	mESC Specific
chr1	118645490	118646295	peak.1514	TRUE	FALSE	mESC Specific
chr1	118647583	118648728	peak.1515	TRUE	FALSE	mESC Specific
chr1	118650023	118650967	peak.1516	TRUE	FALSE	mESC Specific
chr1	118836647	118838555	peak.1517	TRUE	TRUE	Common
chr1	118873423	118874191	peak.1518	TRUE	FALSE	mESC Specific
chr1	119047554	119050533	peak.1519	TRUE	TRUE	Common
chr1	119051480	119052953	peak.1520	TRUE	FALSE	mESC Specific
chr1	119053143	119055912	peak.1521	TRUE	TRUE	Common
chr1	119064472	119065722	peak.1522	TRUE	FALSE	mESC Specific
chr1	119074791	119077367	peak.1523	TRUE	FALSE	mESC Specific
chr1	119082142	119082849	peak.1524	TRUE	FALSE	mESC Specific
chr1	119083226	119084182	peak.1525	TRUE	FALSE	mESC Specific
chr1	119119847	119120476	peak.1526	TRUE	FALSE	mESC Specific
chr1	119143474	119144487	peak.1527	TRUE	FALSE	mESC Specific
chr1	119167256	119167902	peak.1528	TRUE	FALSE	mESC Specific
chr1	119197058	119197522	peak.1529	TRUE	FALSE	mESC Specific
chr1	119209623	119210067	peak.1530	TRUE	FALSE	mESC Specific
chr1	119299592	119300559	peak.1531	TRUE	FALSE	mESC Specific
chr1	119302431	119302987	peak.1532	TRUE	FALSE	mESC Specific
chr1	119304749	119306030	peak.1533	TRUE	FALSE	mESC Specific
chr1	119329754	119330400	peak.1534	TRUE	FALSE	mESC Specific
chr1	119345300	119346089	peak.1535	TRUE	FALSE	mESC Specific
chr1	119346873	119350032	peak.1536	TRUE	FALSE	mESC Specific
chr1	119388712	119390103	peak.1537	TRUE	FALSE	mESC Specific
chr1	119396922	119399750	peak.1538	TRUE	FALSE	mESC Specific
chr1	119419044	119420069	peak.1539	TRUE	FALSE	mESC Specific
chr1	119420259	119424418	peak.1540	TRUE	TRUE	Common
chr1	119453347	119454515	peak.1541	TRUE	FALSE	mESC Specific
chr1	119458158	119458465	peak.1542	TRUE	FALSE	mESC Specific
chr1	119497013	119498502	peak.1543	TRUE	FALSE	mESC Specific
chr1	119503878	119505311	peak.1544	TRUE	TRUE	Common
chr1	119525924	119526521	peak.1545	TRUE	FALSE	mESC Specific
chr1	119582192	119583081	peak.1546	FALSE	TRUE	2CLC Specific
chr1	119634832	119635403	peak.1547	TRUE	FALSE	mESC Specific
chr1	119642208	119642755	peak.1548	TRUE	FALSE	mESC Specific
chr1	119648239	119649392	peak.1549	TRUE	FALSE	mESC Specific
chr1	119743848	119745040	peak.1550	TRUE	TRUE	Common
chr1	119836625	119838157	peak.1551	TRUE	TRUE	Common
chr1	119868056	119869301	peak.1552	TRUE	FALSE	mESC Specific
chr1	119912767	119913803	peak.1553	TRUE	TRUE	Common
chr1	119997014	119998066	peak.1554	TRUE	FALSE	mESC Specific
chr1	120006857	120007489	peak.1555	TRUE	FALSE	mESC Specific
chr1	120032970	120033318	peak.1556	TRUE	FALSE	mESC Specific
chr1	120073049	120075273	peak.1557	TRUE	FALSE	mESC Specific
chr1	120077770	120078629	peak.1558	TRUE	FALSE	mESC Specific
chr1	120083119	120083498	peak.1559	TRUE	FALSE	mESC Specific
chr1	120085710	120086142	peak.1560	TRUE	FALSE	mESC Specific
chr1	120089261	120089662	peak.1561	TRUE	FALSE	mESC Specific
chr1	120120156	120122036	peak.1562	TRUE	TRUE	Common
chr1	120204856	120205151	peak.1563	TRUE	FALSE	mESC Specific
chr1	120264763	120265791	peak.1564	TRUE	FALSE	mESC Specific
chr1	120340067	120342916	peak.1565	TRUE	FALSE	mESC Specific
chr1	120354424	120354867	peak.1566	TRUE	FALSE	mESC Specific
chr1	120373968	120374557	peak.1567	TRUE	FALSE	mESC Specific
chr1	120374703	120375202	peak.1568	TRUE	FALSE	mESC Specific
chr1	120388697	120389231	peak.1569	TRUE	FALSE	mESC Specific
chr1	120390501	120390689	peak.1570	TRUE	FALSE	mESC Specific
chr1	120602770	120605788	peak.1571	TRUE	FALSE	mESC Specific
chr1	120643904	120645152	peak.1572	TRUE	FALSE	mESC Specific
chr1	120993637	120994877	peak.1573	TRUE	TRUE	Common
chr1	121035655	121036312	peak.1574	TRUE	TRUE	Common
chr1	121087014	121088084	peak.1575	TRUE	FALSE	mESC Specific
chr1	121123233	121123877	peak.1576	TRUE	FALSE	mESC Specific
chr1	121202519	121205506	peak.1577	TRUE	TRUE	Common
chr1	121327123	121328519	peak.1578	TRUE	FALSE	mESC Specific
chr1	121425619	121426748	peak.1579	TRUE	FALSE	mESC Specific
chr1	121430801	121431843	peak.1580	TRUE	FALSE	mESC Specific
chr1	121527168	121528719	peak.1581	TRUE	TRUE	Common
chr1	121567328	121568392	peak.1582	TRUE	TRUE	Common
chr1	121627933	121630356	peak.1583	FALSE	TRUE	2CLC Specific
chr1	121669946	121670860	peak.1584	TRUE	TRUE	Common
chr1	121737600	121738632	peak.1585	TRUE	TRUE	Common
chr1	121842579	121843223	peak.1586	TRUE	FALSE	mESC Specific
chr1	122086430	122087177	peak.1587	TRUE	TRUE	Common
chr1	122443893	122444302	peak.1588	FALSE	TRUE	2CLC Specific
chr1	122607349	122607632	peak.1589	TRUE	FALSE	mESC Specific
chr1	122644858	122645417	peak.1590	FALSE	TRUE	2CLC Specific
chr1	122771627	122773837	peak.1591	TRUE	TRUE	Common
chr1	123303716	123304100	peak.1592	TRUE	TRUE	Common
chr1	123857019	123857843	peak.1593	TRUE	TRUE	Common
chr1	123874007	123874427	peak.1594	FALSE	TRUE	2CLC Specific
chr1	124141379	124141940	peak.1595	TRUE	FALSE	mESC Specific
chr1	124196069	124196521	peak.1596	TRUE	TRUE	Common
chr1	124921762	124922624	peak.1597	FALSE	TRUE	2CLC Specific
chr1	124971806	124972769	peak.1598	TRUE	TRUE	Common
chr1	125134650	125135424	peak.1599	TRUE	TRUE	Common
chr1	125361095	125363179	peak.1600	TRUE	TRUE	Common
chr1	125435169	125436084	peak.1601	TRUE	TRUE	Common
chr1	125495477	125496008	peak.1602	FALSE	TRUE	2CLC Specific
chr1	125560068	125561539	peak.1603	TRUE	TRUE	Common
chr1	125676409	125677272	peak.1604	TRUE	FALSE	mESC Specific
chr1	125687901	125688432	peak.1605	TRUE	FALSE	mESC Specific
chr1	125729699	125729951	peak.1606	TRUE	FALSE	mESC Specific
chr1	126669366	126670278	peak.1607	TRUE	TRUE	Common
chr1	126753699	126754029	peak.1608	TRUE	FALSE	mESC Specific
chr1	126773229	126773900	peak.1609	TRUE	TRUE	Common
chr1	126916351	126916947	peak.1610	TRUE	FALSE	mESC Specific
chr1	127204667	127206573	peak.1611	TRUE	TRUE	Common
chr1	127238551	127239375	peak.1612	TRUE	FALSE	mESC Specific
chr1	127483971	127485214	peak.1613	TRUE	TRUE	Common
chr1	127507158	127507853	peak.1614	TRUE	FALSE	mESC Specific
chr1	127676500	127678452	peak.1615	TRUE	FALSE	mESC Specific
chr1	127773700	127774901	peak.1616	TRUE	TRUE	Common
chr1	127868447	127869231	peak.1617	TRUE	TRUE	Common
chr1	128000591	128001495	peak.1618	TRUE	FALSE	mESC Specific
chr1	128038439	128039001	peak.1619	FALSE	TRUE	2CLC Specific
chr1	128098297	128099327	peak.1620	FALSE	TRUE	2CLC Specific
chr1	128102218	128104883	peak.1621	TRUE	TRUE	Common
chr1	128243454	128245116	peak.1622	TRUE	TRUE	Common
chr1	128359002	128360343	peak.1623	TRUE	TRUE	Common
chr1	128392315	128392913	peak.1624	TRUE	FALSE	mESC Specific
chr1	128416560	128418150	peak.1625	TRUE	TRUE	Common
chr1	128459017	128459739	peak.1626	TRUE	FALSE	mESC Specific
chr1	128471894	128473056	peak.1627	TRUE	FALSE	mESC Specific
chr1	128504226	128504951	peak.1628	TRUE	FALSE	mESC Specific
chr1	128591016	128593765	peak.1629	TRUE	TRUE	Common
chr1	128772789	128774032	peak.1630	TRUE	TRUE	Common
chr1	128852130	128853738	peak.1631	TRUE	TRUE	Common
chr1	128859510	128860781	peak.1632	TRUE	FALSE	mESC Specific
chr1	129106832	129107310	peak.1633	TRUE	FALSE	mESC Specific
chr1	129336841	129337398	peak.1634	TRUE	TRUE	Common
chr1	129394490	129398215	peak.1635	FALSE	TRUE	2CLC Specific
chr1	129436127	129437224	peak.1636	TRUE	TRUE	Common
chr1	130037540	130038820	peak.1637	TRUE	TRUE	Common
chr1	130199585	130200218	peak.1638	TRUE	TRUE	Common
chr1	130461919	130463257	peak.1639	TRUE	TRUE	Common
chr1	130490746	130492009	peak.1640	TRUE	TRUE	Common
chr1	130599175	130601803	peak.1641	TRUE	TRUE	Common
chr1	130634145	130634391	peak.1642	TRUE	FALSE	mESC Specific
chr1	130715218	130716610	peak.1643	TRUE	TRUE	Common
chr1	130731610	130732235	peak.1644	TRUE	TRUE	Common
chr1	130737604	130737920	peak.1645	TRUE	FALSE	mESC Specific
chr1	131003248	131003608	peak.1646	TRUE	FALSE	mESC Specific
chr1	131096316	131098163	peak.1647	TRUE	TRUE	Common
chr1	131115934	131116175	peak.1648	TRUE	FALSE	mESC Specific
chr1	131137721	131140080	peak.1649	TRUE	TRUE	Common
chr1	131145996	131146653	peak.1650	TRUE	TRUE	Common
chr1	131152663	131153507	peak.1651	TRUE	TRUE	Common
chr1	131160993	131161536	peak.1652	TRUE	FALSE	mESC Specific
chr1	131244593	131246708	peak.1653	TRUE	TRUE	Common
chr1	131307759	131309222	peak.1654	TRUE	TRUE	Common
chr1	131525944	131528582	peak.1655	TRUE	TRUE	Common
chr1	131566019	131566697	peak.1656	TRUE	TRUE	Common
chr1	131573826	131574034	peak.1657	TRUE	TRUE	Common
chr1	131599016	131599564	peak.1658	TRUE	FALSE	mESC Specific
chr1	131613525	131613786	peak.1659	TRUE	FALSE	mESC Specific
chr1	131642797	131645042	peak.1660	TRUE	TRUE	Common
chr1	131647599	131648489	peak.1661	FALSE	TRUE	2CLC Specific
chr1	131648659	131650275	peak.1662	FALSE	TRUE	2CLC Specific
chr1	131658031	131658356	peak.1663	TRUE	TRUE	Common
chr1	131680239	131681419	peak.1664	TRUE	TRUE	Common
chr1	131719063	131719613	peak.1665	TRUE	FALSE	mESC Specific
chr1	131745284	131745883	peak.1666	TRUE	FALSE	mESC Specific
chr1	131796354	131797746	peak.1667	TRUE	FALSE	mESC Specific
chr1	131820176	131820792	peak.1668	TRUE	FALSE	mESC Specific
chr1	131826795	131828857	peak.1669	TRUE	TRUE	Common
chr1	131866779	131868430	peak.1670	TRUE	TRUE	Common
chr1	131879949	131880144	peak.1671	TRUE	FALSE	mESC Specific
chr1	131890069	131890989	peak.1672	TRUE	FALSE	mESC Specific
chr1	131905653	131905921	peak.1673	TRUE	FALSE	mESC Specific
chr1	131907103	131907617	peak.1674	FALSE	TRUE	2CLC Specific
chr1	131909708	131912956	peak.1675	TRUE	TRUE	Common
chr1	131914684	131916461	peak.1676	FALSE	TRUE	2CLC Specific
chr1	131943309	131943858	peak.1677	TRUE	FALSE	mESC Specific
chr1	131961913	131964001	peak.1678	TRUE	TRUE	Common
chr1	131981736	131981944	peak.1679	TRUE	FALSE	mESC Specific
chr1	132006713	132008756	peak.1680	TRUE	TRUE	Common
chr1	132046148	132046750	peak.1681	TRUE	FALSE	mESC Specific
chr1	132067415	132068306	peak.1682	TRUE	FALSE	mESC Specific
chr1	132121217	132121643	peak.1683	TRUE	TRUE	Common
chr1	132137916	132140532	peak.1684	TRUE	TRUE	Common
chr1	132157312	132159364	peak.1685	TRUE	TRUE	Common
chr1	132189490	132192767	peak.1686	TRUE	TRUE	Common
chr1	132194258	132195977	peak.1687	TRUE	FALSE	mESC Specific
chr1	132200585	132201251	peak.1688	TRUE	FALSE	mESC Specific
chr1	132210536	132211830	peak.1689	TRUE	TRUE	Common
chr1	132233730	132234108	peak.1690	TRUE	FALSE	mESC Specific
chr1	132237391	132238236	peak.1691	TRUE	FALSE	mESC Specific
chr1	132250864	132252059	peak.1692	FALSE	TRUE	2CLC Specific
chr1	132261122	132261320	peak.1693	TRUE	TRUE	Common
chr1	132264328	132267575	peak.1694	TRUE	TRUE	Common
chr1	132278002	132278625	peak.1695	TRUE	TRUE	Common
chr1	132280376	132281143	peak.1696	TRUE	FALSE	mESC Specific
chr1	132281690	132282239	peak.1697	TRUE	FALSE	mESC Specific
chr1	132287667	132289133	peak.1698	TRUE	FALSE	mESC Specific
chr1	132291086	132292202	peak.1699	TRUE	FALSE	mESC Specific
chr1	132292405	132293243	peak.1700	TRUE	FALSE	mESC Specific
chr1	132293929	132294751	peak.1701	TRUE	FALSE	mESC Specific
chr1	132298310	132299520	peak.1702	TRUE	FALSE	mESC Specific
chr1	132304475	132304850	peak.1703	TRUE	FALSE	mESC Specific
chr1	132306601	132307171	peak.1704	TRUE	FALSE	mESC Specific
chr1	132315798	132316693	peak.1705	TRUE	TRUE	Common
chr1	132322208	132323534	peak.1706	TRUE	FALSE	mESC Specific
chr1	132327551	132327908	peak.1707	TRUE	FALSE	mESC Specific
chr1	132331306	132332013	peak.1708	TRUE	FALSE	mESC Specific
chr1	132333404	132334390	peak.1709	TRUE	FALSE	mESC Specific
chr1	132335166	132335867	peak.1710	TRUE	FALSE	mESC Specific
chr1	132341991	132342872	peak.1711	TRUE	FALSE	mESC Specific
chr1	132374757	132375766	peak.1712	TRUE	FALSE	mESC Specific
chr1	132380589	132382231	peak.1713	TRUE	TRUE	Common
chr1	132389910	132392117	peak.1714	TRUE	TRUE	Common
chr1	132396808	132396956	peak.1715	TRUE	FALSE	mESC Specific
chr1	132417109	132418652	peak.1716	TRUE	TRUE	Common
chr1	132470864	132472015	peak.1717	TRUE	FALSE	mESC Specific
chr1	132476605	132478268	peak.1718	TRUE	TRUE	Common
chr1	132519970	132521506	peak.1719	TRUE	TRUE	Common
chr1	132540134	132543372	peak.1720	TRUE	TRUE	Common
chr1	132557847	132558605	peak.1721	TRUE	FALSE	mESC Specific
chr1	132594594	132595067	peak.1722	TRUE	FALSE	mESC Specific
chr1	132602096	132602640	peak.1723	TRUE	FALSE	mESC Specific
chr1	132738904	132739623	peak.1724	TRUE	FALSE	mESC Specific
chr1	132740926	132742391	peak.1725	TRUE	FALSE	mESC Specific
chr1	132755171	132755696	peak.1726	TRUE	FALSE	mESC Specific
chr1	132758497	132759383	peak.1727	TRUE	TRUE	Common
chr1	132843951	132845187	peak.1728	FALSE	TRUE	2CLC Specific
chr1	132850764	132851176	peak.1729	TRUE	FALSE	mESC Specific
chr1	132878721	132881988	peak.1730	TRUE	FALSE	mESC Specific
chr1	132909993	132910456	peak.1731	TRUE	FALSE	mESC Specific
chr1	132917638	132918874	peak.1732	TRUE	FALSE	mESC Specific
chr1	132920699	132922023	peak.1733	TRUE	FALSE	mESC Specific
chr1	132928377	132929288	peak.1734	TRUE	FALSE	mESC Specific
chr1	132934889	132935553	peak.1735	TRUE	FALSE	mESC Specific
chr1	132936816	132939809	peak.1736	TRUE	TRUE	Common
chr1	132947521	132948313	peak.1737	TRUE	FALSE	mESC Specific
chr1	132982229	132983025	peak.1738	TRUE	FALSE	mESC Specific
chr1	133024896	133026341	peak.1739	TRUE	TRUE	Common
chr1	133033216	133034412	peak.1740	TRUE	TRUE	Common
chr1	133044891	133046972	peak.1741	TRUE	TRUE	Common
chr1	133066161	133066698	peak.1742	TRUE	FALSE	mESC Specific
chr1	133079653	133081056	peak.1743	TRUE	FALSE	mESC Specific
chr1	133083437	133085912	peak.1744	TRUE	FALSE	mESC Specific
chr1	133100924	133101713	peak.1745	TRUE	FALSE	mESC Specific
chr1	133118078	133118521	peak.1746	TRUE	TRUE	Common
chr1	133125773	133126797	peak.1747	FALSE	TRUE	2CLC Specific
chr1	133130487	133132309	peak.1748	TRUE	TRUE	Common
chr1	133146085	133146853	peak.1749	TRUE	FALSE	mESC Specific
chr1	133163261	133165440	peak.1750	TRUE	TRUE	Common
chr1	133177487	133178393	peak.1751	TRUE	FALSE	mESC Specific
chr1	133180802	133183441	peak.1752	TRUE	TRUE	Common
chr1	133189995	133190848	peak.1753	TRUE	FALSE	mESC Specific
chr1	133203241	133203932	peak.1754	TRUE	FALSE	mESC Specific
chr1	133209013	133210514	peak.1755	TRUE	FALSE	mESC Specific
chr1	133236647	133237352	peak.1756	TRUE	FALSE	mESC Specific
chr1	133245983	133246595	peak.1757	TRUE	FALSE	mESC Specific
chr1	133265227	133265927	peak.1758	TRUE	FALSE	mESC Specific
chr1	133267845	133269050	peak.1759	TRUE	FALSE	mESC Specific
chr1	133273265	133274798	peak.1760	TRUE	TRUE	Common
chr1	133298076	133299161	peak.1761	TRUE	FALSE	mESC Specific
chr1	133306762	133307595	peak.1762	TRUE	FALSE	mESC Specific
chr1	133328394	133329908	peak.1763	TRUE	FALSE	mESC Specific
chr1	133332718	133333401	peak.1764	TRUE	FALSE	mESC Specific
chr1	133340020	133341081	peak.1765	TRUE	FALSE	mESC Specific
chr1	133344750	133345014	peak.1766	TRUE	FALSE	mESC Specific
chr1	133353127	133353918	peak.1767	TRUE	FALSE	mESC Specific
chr1	133363133	133365186	peak.1768	TRUE	TRUE	Common
chr1	133366725	133368530	peak.1769	TRUE	FALSE	mESC Specific
chr1	133379514	133379992	peak.1770	TRUE	FALSE	mESC Specific
chr1	133384257	133385114	peak.1771	TRUE	TRUE	Common
chr1	133385359	133386269	peak.1772	FALSE	TRUE	2CLC Specific
chr1	133388014	133388978	peak.1773	FALSE	TRUE	2CLC Specific
chr1	133395401	133396058	peak.1774	TRUE	FALSE	mESC Specific
chr1	133396270	133398610	peak.1775	TRUE	TRUE	Common
chr1	133398783	133399635	peak.1776	TRUE	FALSE	mESC Specific
chr1	133409809	133412139	peak.1777	TRUE	FALSE	mESC Specific
chr1	133415217	133416026	peak.1778	TRUE	FALSE	mESC Specific
chr1	133416616	133419060	peak.1779	TRUE	FALSE	mESC Specific
chr1	133422184	133424506	peak.1780	TRUE	FALSE	mESC Specific
chr1	133432602	133432961	peak.1781	TRUE	FALSE	mESC Specific
chr1	133434203	133435774	peak.1782	TRUE	FALSE	mESC Specific
chr1	133448183	133449384	peak.1783	TRUE	FALSE	mESC Specific
chr1	133451675	133452789	peak.1784	TRUE	FALSE	mESC Specific
chr1	133483010	133483230	peak.1785	TRUE	FALSE	mESC Specific
chr1	133491293	133494262	peak.1786	TRUE	TRUE	Common
chr1	133520565	133521465	peak.1787	TRUE	FALSE	mESC Specific
chr1	133527812	133528297	peak.1788	TRUE	FALSE	mESC Specific
chr1	133543491	133544545	peak.1789	TRUE	FALSE	mESC Specific
chr1	133660823	133661751	peak.1790	TRUE	TRUE	Common
chr1	133663468	133665224	peak.1791	TRUE	FALSE	mESC Specific
chr1	133667387	133668143	peak.1792	TRUE	TRUE	Common
chr1	133670212	133670639	peak.1793	TRUE	FALSE	mESC Specific
chr1	133693719	133695270	peak.1794	TRUE	FALSE	mESC Specific
chr1	133695943	133696390	peak.1795	TRUE	FALSE	mESC Specific
chr1	133709454	133711174	peak.1796	TRUE	TRUE	Common
chr1	133732898	133733456	peak.1797	TRUE	FALSE	mESC Specific
chr1	133741635	133742847	peak.1798	TRUE	FALSE	mESC Specific
chr1	133744459	133745414	peak.1799	TRUE	FALSE	mESC Specific
chr1	133777231	133778344	peak.1800	TRUE	FALSE	mESC Specific
chr1	133797989	133799046	peak.1801	TRUE	FALSE	mESC Specific
chr1	133800464	133801511	peak.1802	TRUE	FALSE	mESC Specific
chr1	133825114	133826262	peak.1803	TRUE	FALSE	mESC Specific
chr1	133856180	133856581	peak.1804	TRUE	FALSE	mESC Specific
chr1	133857900	133858538	peak.1805	TRUE	FALSE	mESC Specific
chr1	133885643	133887969	peak.1806	TRUE	FALSE	mESC Specific
chr1	133891553	133893425	peak.1807	TRUE	FALSE	mESC Specific
chr1	133907767	133909454	peak.1808	TRUE	FALSE	mESC Specific
chr1	133911262	133912016	peak.1809	TRUE	FALSE	mESC Specific
chr1	133917584	133918363	peak.1810	TRUE	FALSE	mESC Specific
chr1	133924307	133924672	peak.1811	TRUE	FALSE	mESC Specific
chr1	133941356	133941865	peak.1812	TRUE	FALSE	mESC Specific
chr1	133961553	133962105	peak.1813	TRUE	FALSE	mESC Specific
chr1	134045958	134046314	peak.1814	TRUE	FALSE	mESC Specific
chr1	134048940	134049348	peak.1815	TRUE	FALSE	mESC Specific
chr1	134055790	134056867	peak.1816	TRUE	FALSE	mESC Specific
chr1	134059831	134061868	peak.1817	TRUE	TRUE	Common
chr1	134062154	134064210	peak.1818	TRUE	FALSE	mESC Specific
chr1	134070046	134071473	peak.1819	TRUE	FALSE	mESC Specific
chr1	134078218	134080111	peak.1820	TRUE	TRUE	Common
chr1	134085932	134086714	peak.1821	TRUE	FALSE	mESC Specific
chr1	134086885	134087330	peak.1822	TRUE	FALSE	mESC Specific
chr1	134092144	134094351	peak.1823	TRUE	TRUE	Common
chr1	134099010	134100069	peak.1824	TRUE	TRUE	Common
chr1	134125141	134129493	peak.1825	FALSE	TRUE	2CLC Specific
chr1	134177437	134178536	peak.1826	TRUE	FALSE	mESC Specific
chr1	134188560	134190005	peak.1827	TRUE	FALSE	mESC Specific
chr1	134193697	134194309	peak.1828	TRUE	FALSE	mESC Specific
chr1	134210229	134210743	peak.1829	TRUE	FALSE	mESC Specific
chr1	134244006	134245551	peak.1830	TRUE	TRUE	Common
chr1	134269863	134270688	peak.1831	TRUE	TRUE	Common
chr1	134298569	134299886	peak.1832	TRUE	FALSE	mESC Specific
chr1	134336326	134336965	peak.1833	TRUE	FALSE	mESC Specific
chr1	134344195	134345305	peak.1834	TRUE	TRUE	Common
chr1	134351266	134356343	peak.1835	FALSE	TRUE	2CLC Specific
chr1	134384542	134385124	peak.1836	TRUE	FALSE	mESC Specific
chr1	134399658	134400720	peak.1837	TRUE	TRUE	Common
chr1	134403674	134404122	peak.1838	TRUE	FALSE	mESC Specific
chr1	134404822	134407268	peak.1839	TRUE	TRUE	Common
chr1	134414492	134416225	peak.1840	TRUE	TRUE	Common
chr1	134455120	134455852	peak.1841	TRUE	FALSE	mESC Specific
chr1	134491994	134492685	peak.1842	TRUE	FALSE	mESC Specific
chr1	134494047	134495543	peak.1843	TRUE	TRUE	Common
chr1	134513146	134514093	peak.1844	TRUE	FALSE	mESC Specific
chr1	134517340	134517611	peak.1845	TRUE	FALSE	mESC Specific
chr1	134518565	134519258	peak.1846	TRUE	FALSE	mESC Specific
chr1	134533306	134536386	peak.1847	TRUE	TRUE	Common
chr1	134549439	134550319	peak.1848	TRUE	FALSE	mESC Specific
chr1	134555016	134557435	peak.1849	TRUE	TRUE	Common
chr1	134558351	134559868	peak.1850	FALSE	TRUE	2CLC Specific
chr1	134560057	134561315	peak.1851	FALSE	TRUE	2CLC Specific
chr1	134570137	134571122	peak.1852	TRUE	FALSE	mESC Specific
chr1	134573681	134573857	peak.1853	TRUE	FALSE	mESC Specific
chr1	134629190	134631323	peak.1854	FALSE	TRUE	2CLC Specific
chr1	134645865	134646664	peak.1855	TRUE	TRUE	Common
chr1	134688090	134688796	peak.1856	FALSE	TRUE	2CLC Specific
chr1	134704563	134705542	peak.1857	TRUE	TRUE	Common
chr1	134708469	134709725	peak.1858	TRUE	TRUE	Common
chr1	134713764	134714410	peak.1859	TRUE	FALSE	mESC Specific
chr1	134741798	134742668	peak.1860	FALSE	TRUE	2CLC Specific
chr1	134747682	134748008	peak.1861	FALSE	TRUE	2CLC Specific
chr1	134798657	134800190	peak.1862	FALSE	TRUE	2CLC Specific
chr1	134803007	134804291	peak.1863	FALSE	TRUE	2CLC Specific
chr1	134950665	134952308	peak.1864	FALSE	TRUE	2CLC Specific
chr1	134952457	134953823	peak.1865	FALSE	TRUE	2CLC Specific
chr1	134954647	134956385	peak.1866	TRUE	TRUE	Common
chr1	134961932	134963595	peak.1867	TRUE	TRUE	Common
chr1	134987178	134988137	peak.1868	TRUE	FALSE	mESC Specific
chr1	135072492	135073092	peak.1869	TRUE	FALSE	mESC Specific
chr1	135077095	135077849	peak.1870	TRUE	FALSE	mESC Specific
chr1	135084599	135085748	peak.1871	TRUE	FALSE	mESC Specific
chr1	135104685	135106290	peak.1872	TRUE	TRUE	Common
chr1	135108480	135111377	peak.1873	TRUE	FALSE	mESC Specific
chr1	135131851	135133659	peak.1874	TRUE	FALSE	mESC Specific
chr1	135139577	135140566	peak.1875	TRUE	TRUE	Common
chr1	135146100	135149287	peak.1876	TRUE	TRUE	Common
chr1	135154057	135154961	peak.1877	TRUE	FALSE	mESC Specific
chr1	135160370	135161900	peak.1878	TRUE	TRUE	Common
chr1	135166596	135167988	peak.1879	TRUE	FALSE	mESC Specific
chr1	135182874	135184539	peak.1880	TRUE	FALSE	mESC Specific
chr1	135185559	135186887	peak.1881	TRUE	FALSE	mESC Specific
chr1	135194000	135194846	peak.1882	FALSE	TRUE	2CLC Specific
chr1	135198509	135200146	peak.1883	TRUE	TRUE	Common
chr1	135217256	135218556	peak.1884	TRUE	FALSE	mESC Specific
chr1	135248051	135248883	peak.1885	TRUE	FALSE	mESC Specific
chr1	135250428	135251731	peak.1886	TRUE	FALSE	mESC Specific
chr1	135256212	135257684	peak.1887	TRUE	FALSE	mESC Specific
chr1	135258138	135259649	peak.1888	TRUE	TRUE	Common
chr1	135260387	135261519	peak.1889	TRUE	FALSE	mESC Specific
chr1	135280510	135281202	peak.1890	TRUE	TRUE	Common
chr1	135281343	135284575	peak.1891	TRUE	TRUE	Common
chr1	135313218	135314144	peak.1892	TRUE	TRUE	Common
chr1	135324418	135325335	peak.1893	TRUE	FALSE	mESC Specific
chr1	135367328	135369728	peak.1894	TRUE	TRUE	Common
chr1	135373950	135377669	peak.1895	TRUE	FALSE	mESC Specific
chr1	135429760	135431168	peak.1896	TRUE	TRUE	Common
chr1	135452156	135452699	peak.1897	TRUE	TRUE	Common
chr1	135466960	135467273	peak.1898	TRUE	FALSE	mESC Specific
chr1	135498736	135499575	peak.1899	TRUE	FALSE	mESC Specific
chr1	135507603	135508417	peak.1900	TRUE	FALSE	mESC Specific
chr1	135508890	135511052	peak.1901	TRUE	TRUE	Common
chr1	135544662	135545121	peak.1902	TRUE	FALSE	mESC Specific
chr1	135584466	135586379	peak.1903	TRUE	FALSE	mESC Specific
chr1	135594552	135594791	peak.1904	TRUE	FALSE	mESC Specific
chr1	135615720	135616826	peak.1905	TRUE	FALSE	mESC Specific
chr1	135619490	135620442	peak.1906	TRUE	FALSE	mESC Specific
chr1	135631658	135632695	peak.1907	TRUE	FALSE	mESC Specific
chr1	135637597	135638175	peak.1908	TRUE	FALSE	mESC Specific
chr1	135668295	135669337	peak.1909	TRUE	FALSE	mESC Specific
chr1	135675393	135677330	peak.1910	TRUE	FALSE	mESC Specific
chr1	135686462	135688822	peak.1911	TRUE	FALSE	mESC Specific
chr1	135694329	135694533	peak.1912	TRUE	FALSE	mESC Specific
chr1	135697327	135697679	peak.1913	TRUE	FALSE	mESC Specific
chr1	135698323	135699851	peak.1914	TRUE	FALSE	mESC Specific
chr1	135708149	135709327	peak.1915	TRUE	TRUE	Common
chr1	135714882	135715549	peak.1916	TRUE	FALSE	mESC Specific
chr1	135719592	135719964	peak.1917	TRUE	FALSE	mESC Specific
chr1	135724241	135724541	peak.1918	TRUE	FALSE	mESC Specific
chr1	135728573	135730256	peak.1919	TRUE	FALSE	mESC Specific
chr1	135731395	135732241	peak.1920	TRUE	FALSE	mESC Specific
chr1	135752423	135753253	peak.1921	TRUE	TRUE	Common
chr1	135754933	135755853	peak.1922	TRUE	FALSE	mESC Specific
chr1	135760330	135760857	peak.1923	TRUE	FALSE	mESC Specific
chr1	135763538	135764374	peak.1924	TRUE	FALSE	mESC Specific
chr1	135765361	135767488	peak.1925	TRUE	TRUE	Common
chr1	135778769	135779816	peak.1926	TRUE	FALSE	mESC Specific
chr1	135780377	135781050	peak.1927	TRUE	FALSE	mESC Specific
chr1	135781246	135781473	peak.1928	TRUE	FALSE	mESC Specific
chr1	135792084	135795659	peak.1929	TRUE	FALSE	mESC Specific
chr1	135812479	135813231	peak.1930	TRUE	FALSE	mESC Specific
chr1	135818242	135821187	peak.1931	TRUE	FALSE	mESC Specific
chr1	135847045	135847886	peak.1932	TRUE	FALSE	mESC Specific
chr1	135857026	135857595	peak.1933	TRUE	FALSE	mESC Specific
chr1	135865497	135866131	peak.1934	TRUE	TRUE	Common
chr1	135918497	135919591	peak.1935	TRUE	FALSE	mESC Specific
chr1	135944830	135945024	peak.1936	TRUE	FALSE	mESC Specific
chr1	136007008	136008703	peak.1937	TRUE	TRUE	Common
chr1	136017588	136019055	peak.1938	TRUE	TRUE	Common
chr1	136023989	136024955	peak.1939	FALSE	TRUE	2CLC Specific
chr1	136050258	136051724	peak.1940	TRUE	TRUE	Common
chr1	136105046	136106546	peak.1941	TRUE	FALSE	mESC Specific
chr1	136130783	136131967	peak.1942	TRUE	TRUE	Common
chr1	136133012	136134342	peak.1943	TRUE	FALSE	mESC Specific
chr1	136140064	136140656	peak.1944	TRUE	TRUE	Common
chr1	136159015	136160492	peak.1945	TRUE	TRUE	Common
chr1	136170172	136170734	peak.1946	TRUE	TRUE	Common
chr1	136173568	136175594	peak.1947	TRUE	FALSE	mESC Specific
chr1	136178550	136179212	peak.1948	TRUE	FALSE	mESC Specific
chr1	136231462	136232233	peak.1949	TRUE	FALSE	mESC Specific
chr1	136233188	136234869	peak.1950	TRUE	TRUE	Common
chr1	136259795	136261081	peak.1951	TRUE	FALSE	mESC Specific
chr1	136345058	136347100	peak.1952	TRUE	TRUE	Common
chr1	136364702	136365160	peak.1953	TRUE	FALSE	mESC Specific
chr1	136414854	136415954	peak.1954	TRUE	TRUE	Common
chr1	136427420	136428049	peak.1955	TRUE	FALSE	mESC Specific
chr1	136450056	136450735	peak.1956	TRUE	FALSE	mESC Specific
chr1	136466113	136467800	peak.1957	TRUE	TRUE	Common
chr1	136470200	136470831	peak.1958	TRUE	FALSE	mESC Specific
chr1	136565779	136566852	peak.1959	TRUE	FALSE	mESC Specific
chr1	136569318	136570826	peak.1960	TRUE	FALSE	mESC Specific
chr1	136592813	136593123	peak.1961	TRUE	FALSE	mESC Specific
chr1	136598271	136598685	peak.1962	TRUE	FALSE	mESC Specific
chr1	136613085	136613969	peak.1963	TRUE	FALSE	mESC Specific
chr1	136624022	136626602	peak.1964	TRUE	TRUE	Common
chr1	136646180	136646720	peak.1965	TRUE	FALSE	mESC Specific
chr1	136660911	136661127	peak.1966	TRUE	FALSE	mESC Specific
chr1	136670357	136671098	peak.1967	TRUE	FALSE	mESC Specific
chr1	136674056	136675416	peak.1968	TRUE	FALSE	mESC Specific
chr1	136680104	136680750	peak.1969	TRUE	FALSE	mESC Specific
chr1	136694802	136696974	peak.1970	TRUE	FALSE	mESC Specific
chr1	136697987	136699162	peak.1971	TRUE	FALSE	mESC Specific
chr1	136706567	136709233	peak.1972	TRUE	TRUE	Common
chr1	136710964	136711720	peak.1973	FALSE	TRUE	2CLC Specific
chr1	136719405	136719820	peak.1974	TRUE	FALSE	mESC Specific
chr1	136727686	136728352	peak.1975	TRUE	FALSE	mESC Specific
chr1	136732951	136733773	peak.1976	TRUE	FALSE	mESC Specific
chr1	136737755	136738605	peak.1977	TRUE	FALSE	mESC Specific
chr1	136754242	136755275	peak.1978	TRUE	TRUE	Common
chr1	136758301	136759545	peak.1979	FALSE	TRUE	2CLC Specific
chr1	136945579	136946579	peak.1980	TRUE	TRUE	Common
chr1	136947037	136949827	peak.1981	TRUE	TRUE	Common
chr1	136952118	136954676	peak.1982	TRUE	TRUE	Common
chr1	136957632	136958027	peak.1983	TRUE	FALSE	mESC Specific
chr1	136984334	136985185	peak.1984	FALSE	TRUE	2CLC Specific
chr1	137155140	137157072	peak.1985	TRUE	TRUE	Common
chr1	137173810	137174835	peak.1986	TRUE	FALSE	mESC Specific
chr1	137322970	137324419	peak.1987	TRUE	TRUE	Common
chr1	137344270	137345707	peak.1988	TRUE	TRUE	Common
chr1	137349741	137350570	peak.1989	TRUE	TRUE	Common
chr1	137387602	137387811	peak.1990	TRUE	FALSE	mESC Specific
chr1	137715371	137716766	peak.1991	TRUE	TRUE	Common
chr1	137738107	137738764	peak.1992	TRUE	FALSE	mESC Specific
chr1	138311330	138312909	peak.1993	TRUE	TRUE	Common
chr1	138617691	138620436	peak.1994	TRUE	TRUE	Common
chr1	138787609	138789998	peak.1995	TRUE	TRUE	Common
chr1	138848482	138849024	peak.1996	TRUE	FALSE	mESC Specific
chr1	138856168	138857078	peak.1997	TRUE	TRUE	Common
chr1	138871631	138872429	peak.1998	FALSE	TRUE	2CLC Specific
chr1	138962880	138964417	peak.1999	TRUE	TRUE	Common
[truncated: 40,649 more rows]
