# Supplementary material for: Coordinated repression of totipotency-associated gene loci by histone methyltransferase EHMT2 via LINE1 regulatory elements
Source: EMBO Rep. 2025 Dec 9;27(3):654–76. doi: 10.1038/s44319-025-00657-5 (PMC12894760; doi:10.1038/s44319-025-00657-5)
Supplement: Supplementary file 8 — Data Set EV6 [file 44319_2025_657_MOESM8_ESM.xlsx]

## Sheet: Dataset EV6
Dataset EV6
Oligos, datasets used and statistics

## Sheet: Statistics
EHMT2 depletion kinetics (Fig. 1B)
N=2 (3 technical replicates each -normalised)
2-sided unpaired t test (t_test in R package rstatix)
Timepoint 1	Timepoint 2	Antibody	p value	Denoted
0	1	H3K9me2	0.077
0	6	H3K9me2	6.2e-05
0	15	H3K9me2	6e-08	***
0	24	H3K9me2	3.03e-09	***
0	72	H3K9me2	2.35e-11	***
0	168	H3K9me2	7.81e-11	***
0	1	HA	8.99e-08	***
0	6	HA	6.47e-14	***
0	15	HA	4.89e-14	***
0	24	HA	1.5e-14	***
0	72	HA	6.08e-14	***
0	168	HA	8.95e-14	***
Pluripotency markers (Fig. 3C)
Unpaired t test
N=3
Comparison	P value	Summary
DMSO_GFP- vs DMSO_GFP+	<0.0001	****
dTAG_GFP- vs dTAG_GFP+	0.0021	**
Abundance 2CLCs (Fig. 3E)
Unpaired t test
N=3
Comparison	P value	Summary
DMSO vs dTAG	<0.0001	****
Single sorted colony count (Fig. 3K)
One-Way ANOVA	n=2
Bonferroni's multiple comparisons test	Below threshold?	Summary	Adjusted P Value
DMSO mESC vs. DMSO 2CLC	Yes	***	0.0002
DMSO mESC vs. DTAG mESC	Yes	***	0.0005
DMSO mESC vs. DTAG 2CLC	Yes	***	0.0001
DMSO 2CLC vs. DTAG mESC	Yes	*	0.0373
DMSO 2CLC vs. DTAG 2CLC	No	ns	>0.9999
DTAG mESC vs. DTAG 2CLC	Yes	*	0.0136
Re-analysis of sorted mESCs and 2CLCs (Fig. 3L, left panel; Fig. S3M)
Unpaired t-test (two-tailed)
N = 6
Column A	Column B	P value	Summary
MERVL+ from MERVL+ (DMSO)	MERVL+ from MERVL+ (dTAG)	<0.0001	****
MERVL+ from MERVL- (DMSO)	MERVL+ from MERVL- (dTAG)	<0.0001	****
MERVL- from MERVL- (DMSO)	MERVL- from MERVL- (dTAG)	0.0014	**
Re-analysis of sorted mESCs and 2CLCs (Fig. 3L, right panel)
Ordinary one-way ANOVA with Sidak's multiple comparison test
N = 6 (N = 1 for background)
Comparison	Below threshold?	Summary	Adjusted P Value
MERVL- from MERVL+ (DMSO) vs. from MERVL+(dTAG)	Yes	**	0.003
MERVL- from MERVL+ (DMSO) vs. background	Yes	*	0.0151
MERVL- from MERVL+ (dTAG) vs. background	No	ns	0.7477
LFC of 2CLC ECORDs (Fig. 4D)
Two-sided, unpaired, wilcoxan rank-sum test with a bonferonni correction
cluster group	adjusted p-value	significance summary
2CLC: dTAG Down	5.72767e-05	****
2CLC: dTAG Static	7.41415e-05	****
2CLC: dTAG Up	5.24629e-09	****
EHMT2-dTAG vs UNC qPCR (Fig. 4E)
N=3 separate clones in technical duplicate
ONE-WAY ANOVA
GM21761 qPCR
Tukey's multiple comparisons test	Below threshold?	Summary	Adjusted P Value
DMSO vs. dTAG 24hr	Yes	****	<0.0001
DMSO vs. UNC- 24hr	Yes	****	<0.0001
dTAG 24hr vs. UNC- 24hr	No	ns	0.922
ZSCAN4D qPCR
Tukey's multiple comparisons test	Below threshold?	Summary	Adjusted P Value
DMSO vs. dTAG 24hr	Yes	***	0.0007
DMSO vs. UNC 24hr	Yes	***	0.0003
dTAG 24hr vs. UNC 24hr	No	ns	0.9017
DPPA4 KO RNA-seq (Fig. 5E)
Ordinary one-way ANOVA with Sidak's multiple comparison test
Comparison	Below threshold?	Summary	Adjusted P Value
DMSO UP_WT vs DMSO UP_KO	No	ns	0.7012
nECORD ESC_WT vs nECORD ESC_KO	No	ns	>0.9999
nECORD 2C_WT vs nECORD 2C_KO	Yes	****	<0.0001
ECORD 2C_WT vs ECORD 2C_KO	Yes	****	<0.0001
WESTERN BLOT STATS (Figs S1B,D)
HA WESTERN (Fig. S1B, right panel)
Column B	EHMT2-DTAG
vs.	vs.
Column A	EHMT2
Paired t test
P value	<0.0001
P value summary	****
Significantly different (P < 0.05)?	Yes
One- or two-tailed P value?	Two-tailed
Number of pairs	3
H3K9ME2 WESTERN (Fig. S1D, right panel)
Column B	EHMT2-dTAG
vs.	vs.
Column A	DMSO
Unpaired t test
P value	0.0013
P value summary	**
Significantly different (P < 0.05)?	Yes
One- or two-tailed P value?	Two-tailed
Data analyzed
Sample size, column A	3
Sample size, column B	3
EHMT recovery kinetics (Fig. S2D)
n=2 (3 tech reps combined)
One-Way ANOVA
Tukey's multiple comparisons test	Below threshold?	Summary	Adjusted P Value
Untreated vs. 24hr_dTAG	No	ns	0.063
Untreated vs. 6hr_recovery	No	ns	0.5007
Untreated vs. 24hr_recovery	No	ns	0.5314
Untreated vs. 48hr_recovery	No	ns	0.8031
Untreated vs. negative C	No	ns	0.1502
24hr_dTAG vs. 6hr_recovery	No	ns	0.3937
24hr_dTAG vs. 24hr_recovery	Yes	*	0.0141
24hr_dTAG vs. 48hr_recovery	Yes	*	0.0218
24hr_dTAG vs. negative C	No	ns	>0.9999
6hr_recovery vs. 24hr_recovery	No	ns	0.0856
6hr_recovery vs. 48hr_recovery	No	ns	0.1484
6hr_recovery vs. negative C	No	ns	0.643
24hr_recovery vs. 48hr_recovery	No	ns	0.9894
24hr_recovery vs. negative C	Yes	*	0.0379
48hr_recovery vs. negative C	No	ns	0.057
Percentage 2CLCs (Fig. S3B)
Ordinary one-way ANOVA
Dunnett's multiple comparison
N=3 (for each timepoint of seven timepoints)
Comparison	Below threshold?	Summary	Adjusted P value
no vs. 2h	No	ns	0.7407
no vs. 4h	No	ns	0.9945
no vs. 6h	No	ns	0.4677
no vs. 8h	No	ns	0.119
no vs. 12h	Yes	****	<0.0001
no vs. 24h	Yes	****	<0.0001
Synergy of compounds (Fig. S3D)
One-Way ANOVA
N=3
Šídák's multiple comparisons test	Below threshold?	Summary	Adjusted P Value
NO_DMSO vs. NO_dTAG	Yes	****	<0.0001
PB_DMSO vs. PB_dTAG	Yes	****	<0.0001
1AP_DMSO vs. 1AP_dTAG	Yes	****	<0.0001
WS6_DMSO vs. WS6_dTAG	Yes	****	<0.0001
TT_DMSO vs. TT_dTAG	Yes	****	<0.0001
Bulk colony count (Fig S3L)
Two way ANOVA	n=2
Šídák's multiple comparisons test	Below threshold?	Summary	Adjusted P Value
DMSO TREATED GFP-:dmso vs. DMSO TREATED GFP-:dtag	No	ns	>0.9999
DMSO TREATED GFP-:dmso vs. DMSO TREATED GFP+:dmso	Yes	**	0.0015
DMSO TREATED GFP-:dmso vs. DMSO TREATED GFP+:dtag	Yes	**	0.0012
DMSO TREATED GFP-:dmso vs. DTAG TREATED GFP-:dmso	No	ns	>0.9999
DMSO TREATED GFP-:dmso vs. DTAG TREATED GFP-:dtag	No	ns	>0.9999
DMSO TREATED GFP-:dmso vs. DTAG TREATED GFP+:dmso	Yes	***	0.0006
DMSO TREATED GFP-:dmso vs. DTAG TREATED GFP+:dtag	Yes	***	0.0006
DMSO TREATED GFP-:dtag vs. DMSO TREATED GFP+:dmso	Yes	**	0.0015
DMSO TREATED GFP-:dtag vs. DMSO TREATED GFP+:dtag	Yes	**	0.0011
DMSO TREATED GFP-:dtag vs. DTAG TREATED GFP-:dmso	No	ns	>0.9999
DMSO TREATED GFP-:dtag vs. DTAG TREATED GFP-:dtag	No	ns	>0.9999
DMSO TREATED GFP-:dtag vs. DTAG TREATED GFP+:dmso	Yes	***	0.0006
DMSO TREATED GFP-:dtag vs. DTAG TREATED GFP+:dtag	Yes	***	0.0006
DMSO TREATED GFP+:dmso vs. DMSO TREATED GFP+:dtag	No	ns	>0.9999
DMSO TREATED GFP+:dmso vs. DTAG TREATED GFP-:dmso	Yes	**	0.0015
DMSO TREATED GFP+:dmso vs. DTAG TREATED GFP-:dtag	Yes	**	0.0015
DMSO TREATED GFP+:dmso vs. DTAG TREATED GFP+:dmso	No	ns	>0.9999
DMSO TREATED GFP+:dmso vs. DTAG TREATED GFP+:dtag	No	ns	>0.9999
DMSO TREATED GFP+:dtag vs. DTAG TREATED GFP-:dmso	Yes	**	0.0012
DMSO TREATED GFP+:dtag vs. DTAG TREATED GFP-:dtag	Yes	**	0.0012
DMSO TREATED GFP+:dtag vs. DTAG TREATED GFP+:dmso	No	ns	>0.9999
DMSO TREATED GFP+:dtag vs. DTAG TREATED GFP+:dtag	No	ns	>0.9999
DTAG TREATED GFP-:dmso vs. DTAG TREATED GFP-:dtag	No	ns	>0.9999
DTAG TREATED GFP-:dmso vs. DTAG TREATED GFP+:dmso	Yes	***	0.0006
DTAG TREATED GFP-:dmso vs. DTAG TREATED GFP+:dtag	Yes	***	0.0006
DTAG TREATED GFP-:dtag vs. DTAG TREATED GFP+:dmso	Yes	***	0.0006
DTAG TREATED GFP-:dtag vs. DTAG TREATED GFP+:dtag	Yes	***	0.0006
DTAG TREATED GFP+:dmso vs. DTAG TREATED GFP+:dtag	No	ns	>0.9999
ANNEXIN analysis (Fig. S3N)
N=3
Two-way ANOVA with "Tukey's multiple comparisons test"
Tukey's multiple comparisons test	Below threshold?	Summary	Adjusted P Value
EARLY APOPTOTIC
DM1 GFP- vs. DM GFP+	Yes	****	<0.0001
DM1 GFP- vs. DT GFP-	No	ns	0.2402
DM1 GFP- vs. DT GFP+	Yes	****	<0.0001
DM GFP+ vs. DT GFP-	Yes	****	<0.0001
DM GFP+ vs. DT GFP+	No	ns	0.9591
N=3	Yes	****	<0.0001
LATE APOPTOTIC
DM1 GFP- vs. DM GFP+	No	ns	0.1372
DM1 GFP- vs. DT GFP-	No	ns	0.8866
DM1 GFP- vs. DT GFP+	Yes	*	0.0191
DM GFP+ vs. DT GFP-	No	ns	0.4353
DM GFP+ vs. DT GFP+	No	ns	0.7857
DT GFP- vs. DT GFP+	No	ns	0.0911
NECROTIC
DM1 GFP- vs. DM GFP+	No	ns	0.9327
DM1 GFP- vs. DT GFP-	No	ns	0.9262
DM1 GFP- vs. DT GFP+	No	ns	0.9979
DM GFP+ vs. DT GFP-	No	ns	>0.9999
DM GFP+ vs. DT GFP+	No	ns	0.9753
DT GFP- vs. DT GFP+	No	ns	0.9716
Percent 2CLC upon UNC (Fig. S4J)
N=3
ONE-WAY ANOVA
Number of families	1
Number of comparisons per family	3
Alpha	0.05
Šídák's multiple comparisons test	Below threshold?	Summary	Adjusted P Value
dtag 24h vs. unc24h	No	ns	0.9965
dmso24h vs. dtag 24h	Yes	**	0.0016
dmso24h vs. unc24h	Yes	**	0.0014
MFI H3K9me2 (Fig. S7D)
N=3
ONE-WAY ANOVA
Šídák's multiple comparisons test
Šídák's multiple comparisons test	Below threshold?	Summary	Adjusted P Value
dmso Zscan- vs. dmso Zscan+	No	ns	>0.9999
dmso Zscan- vs. dtag Zscan-	Yes	**	0.0057
dmso Zscan- vs. dTAG Zscan+	Yes	*	0.0163
dmso Zscan- vs. TT Zscan-	No	ns	>0.9999
dmso Zscan- vs. TT Zscan+	No	ns	>0.9999
dmso Zscan- vs. TT+dTAG Zscan-	Yes	***	0.0002
dmso Zscan- vs. TT+dTAG Zscan+	Yes	***	0.0005
dmso Zscan+ vs. dtag Zscan-	Yes	**	0.0011
dmso Zscan+ vs. dTAG Zscan+	Yes	**	0.0031
dmso Zscan+ vs. TT Zscan-	No	ns	0.9973
dmso Zscan+ vs. TT Zscan+	No	ns	>0.9999
dmso Zscan+ vs. TT+dTAG Zscan-	Yes	****	<0.0001
dmso Zscan+ vs. TT+dTAG Zscan+	Yes	***	0.0001
dtag Zscan- vs. dTAG Zscan+	No	ns	>0.9999
dtag Zscan- vs. TT Zscan-	Yes	*	0.018
dtag Zscan- vs. TT Zscan+	Yes	**	0.0017
dtag Zscan- vs. TT+dTAG Zscan-	No	ns	0.9576
dtag Zscan- vs. TT+dTAG Zscan+	No	ns	0.9995
dTAG Zscan+ vs. TT Zscan-	No	ns	0.0518
dTAG Zscan+ vs. TT Zscan+	Yes	**	0.0048
dTAG Zscan+ vs. TT+dTAG Zscan-	No	ns	0.6922
dTAG Zscan+ vs. TT+dTAG Zscan+	No	ns	0.9522
TT Zscan- vs. TT Zscan+	No	ns	0.9998
TT Zscan- vs. TT+dTAG Zscan-	Yes	***	0.0006
TT Zscan- vs. TT+dTAG Zscan+	Yes	**	0.0015
TT Zscan+ vs. TT+dTAG Zscan-	Yes	****	<0.0001
TT Zscan+ vs. TT+dTAG Zscan+	Yes	***	0.0002
TT+dTAG Zscan- vs. TT+dTAG Zscan+	No	ns	>0.9999

## Sheet: genomics datasets used
sample	data type	source	GEO Series ID	GEO Sample ID
WT_ESC_Wiz_chip_rep1	chip	PMID: 32294452	GSE137272	GSM4074283
WT_ESC_Wiz_chip_rep2	chip	PMID: 32294452	GSE137272	GSM4074284
WT_ESC_Trim28_chip_rep1	chip	PMID: 34140676	GSE158460	GSM4801084
WT_ESC_Trim28_chip_rep2	chip	PMID: 34140676	GSE158460	GSM4801085
WT_ESC_Trim28_input_rep1	input	PMID: 34140676	GSE158460	GSM4801090
WT_ESC_Trim28_input_rep2	input	PMID: 34140676	GSE158460	GSM4801091
WT_ESC_zfp462_chip_rep1	chip	PMID: 36604593	GSE177058	GSM5373686
WT_ESC_zfp462_chip_rep2	chip	PMID: 36604593	GSE177058	GSM5373687
WT_ESC_zfp462_input_rep1	input	PMID: 36604593	GSE177058	GSM5373690
WT_ESC_zfp462_input_rep2	input	PMID: 36604593	GSE177058	GSM5373691
WT_ESC_Oct4_chip_rep1	chip	PMID: 28212747	GSE74112	GSM1910644
WT_ESC_Oct4_chip_rep2	chip	PMID: 28212747	GSE74112	GSM1910646
WT_ESC_Oct4_input_rep1	input	PMID: 28212747	GSE74112	GSM1910648
WT_ESC_Oct4_input_rep2	input	PMID: 28212747	GSE74112	GSM1910650
Dox_12hr_ESC_DuxHA_chip_rep1	chip	PMID: 28459457	GSE95517	GSM2515771
Dox_12hr_ESC_DuxHA_chip_rep2	chip	PMID: 28459457	GSE95517	GSM2515772
Dox_18hr_ESC_DuxHA_chip_rep1	chip	PMID: 28459457	GSE95517	GSM2515773
Dox_18hr_ESC_DuxHA_chip_rep2	chip	PMID: 28459457	GSE95517	GSM2515774
Dox_18hr_ESC_DuxHA_input_rep1	input	PMID: 28459457	GSE95517	GSM2515775
WT_ESC_H3K27ac_chip_rep1	chip	PMID: 31548608	GSE113429	GSM3106269
WT_ESC_H3K27ac_chip_rep2	chip	PMID: 31548608	GSE113429	GSM3106270
WT_ESC_H3K27ac_input_rep1	input	PMID: 31548608	GSE113429	GSM3106289
WT_ESC_Klf4_chip_rep1	chip	PMID: 31548608	GSE113429	GSM3106277
WT_ESC_Klf4_chip_rep2	chip	PMID: 31548608	GSE113429	GSM3106278
WT_ESC_Klf4_input_rep1	input	PMID: 31548608	GSE113429	GSM3106290
WT_ESC_Klf4_input_rep2	input	PMID: 31548608	GSE113429	GSM3106291
WT_ESC_Dppa2HA_1A4_chip_rep1	chip	PMID: 30948459	GSE126921	GSM3618163
WT_ESC_Dppa2HA_1B1_chip_rep2	chip	PMID: 30948459	GSE126921	GSM3618164
WT_ESC_Dppa4_FL_2D7_chip_rep1	chip	PMID: 30948459	GSE126921	GSM3618165
WT_ESC_Dppa4_FL_3A5_chip_rep2	chip	PMID: 30948459	GSE126921	GSM3618166
WT_ESC_Dppa4_short_2D7_chip_rep1	chip	PMID: 30948459	GSE126921	GSM3618167
WT_ESC_Dppa4_short_3A5_chip_rep2	chip	PMID: 30948459	GSE126921	GSM3618168
WT_ESC_Dppa2HA_1A4_input_rep1	input	PMID: 30948459	GSE126921	GSM3618169
WT_ESC_Dppa2HA_1B1_input_rep2	input	PMID: 30948459	GSE126921	GSM3618170
WT_ESC_Dppa4_FL_2D7_input_rep1	input	PMID: 30948459	GSE126921	GSM3618171
WT_ESC_Dppa4_FL_3A5_input_rep2	input	PMID: 30948459	GSE126921	GSM3618172
WT_ESC_Dppa4_short_2D7_input_rep1	input	PMID: 30948459	GSE126921	GSM3618173
WT_ESC_Dppa4_short_3A5_input_rep2	input	PMID: 30948459	GSE126921	GSM3618174
WT_ESC_rna_rep1	rnaseq	PMID: 36604593	GSE176321	GSM5362673
WT_ESC_rna_rep2	rnaseq	PMID: 36604593	GSE176321	GSM5362674
WT_ESC_rna_rep3	rnaseq	PMID: 36604593	GSE176321	GSM5362675
zfp462_KO_cl1_rna_rep1	rnaseq	PMID: 36604593	GSE176321	GSM5362676
zfp462_KO_cl1_rna_rep2	rnaseq	PMID: 36604593	GSE176321	GSM5362677
zfp462_KO_cl1_rna_rep3	rnaseq	PMID: 36604593	GSE176321	GSM5362678
zfp462_KO_cl2_rna_rep1	rnaseq	PMID: 36604593	GSE176321	GSM5362679
zfp462_KO_cl2_rna_rep2	rnaseq	PMID: 36604593	GSE176321	GSM5362680
zfp462_KO_cl2_rna_rep3	rnaseq	PMID: 36604593	GSE176321	GSM5362681
Dppa2_KO_1A4_rna_rep1	rnaseq	PMID: 30948459	GSE126920	GSM3618148
Dppa2_KO_1B1_rna_rep2	rnaseq	PMID: 30948459	GSE126920	GSM3618149
Dppa2_KO_1B4_rna_rep3	rnaseq	PMID: 30948459	GSE126920	GSM3618150
Dppa4_KO_1D7_rna_rep1	rnaseq	PMID: 30948459	GSE126920	GSM3618151
Dppa4_KO_2D7_rna_rep2	rnaseq	PMID: 30948459	GSE126920	GSM3618154
Dppa4_KO_3A5_rna_rep3	rnaseq	PMID: 30948459	GSE126920	GSM3618157
WT_ESC_1B3_rna_rep1	rnaseq	PMID: 30948459	GSE126920	GSM3618160
WT_ESC_1C3_rna_rep2	rnaseq	PMID: 30948459	GSE126920	GSM3618161
WT_ESC_3B1_rna_rep3	rnaseq	PMID: 30948459	GSE126920	GSM3618162

## Sheet: oligos
qPCR primers
Rpl13_F	ATCGTGAGGTGCCCTACAGT
Rpl13_R	GACTCCGTGGACTTGTTTCG
Gm21761 F	TGTCCCCAGGAGATGTGGAA
Gm21761 R	TCTCCACCATCACAGGTTGC
Zscan4d-FW	TTGAAGTTCACTGGACAAAGAGGTG
Zscan4d-RV	TGTGAAGCCATTGTGGTGAC
Gapdh-F	AGGTCGGTGTGAACGGATTTG
Gapdh -R	TGTAGACCATGTAGTTGAGGTCA
gRNA oligos
EHMT2_1_up	caccgAAGAGTCCTCAGGTGTTGAT
EHMT2_1_down	aaacATCAACACCTGAGGACTCTTc
