# Supplementary material for: Coordinated repression of totipotency-associated gene loci by histone methyltransferase EHMT2 via LINE1 regulatory elements
Source: EMBO Rep. 2025 Dec 9;27(3):654–76. doi: 10.1038/s44319-025-00657-5 (PMC12894760; doi:10.1038/s44319-025-00657-5)
Supplement: Supplementary file 9 — Source data Fig. 1 [file 44319_2025_657_MOESM9_ESM.zip]

Archive with 106 entries (103 files):
- Figure 1/
- __MACOSX/._Figure 1
- Figure 1/1B/
- __MACOSX/Figure 1/._1B
- Figure 1/1B/FCS files/
- __MACOSX/Figure 1/1B/._FCS files
- Figure 1/1B/README.xlsx
- __MACOSX/Figure 1/1B/._README.xlsx
- Figure 1/1B/FCS files/Specimen_003_F7_F07.fcs
- __MACOSX/Figure 1/1B/FCS files/._Specimen_003_F7_F07.fcs
- Figure 1/1B/FCS files/Specimen_003_E3_E03.fcs
- __MACOSX/Figure 1/1B/FCS files/._Specimen_003_E3_E03.fcs
- Figure 1/1B/FCS files/Specimen_003_G4_G04.fcs
- __MACOSX/Figure 1/1B/FCS files/._Specimen_003_G4_G04.fcs
- Figure 1/1B/FCS files/Specimen_003_A7_A07.fcs
- __MACOSX/Figure 1/1B/FCS files/._Specimen_003_A7_A07.fcs
- Figure 1/1B/FCS files/Specimen_003_H6_H06.fcs
- __MACOSX/Figure 1/1B/FCS files/._Specimen_003_H6_H06.fcs
- Figure 1/1B/FCS files/Specimen_003_B3_B03.fcs
- __MACOSX/Figure 1/1B/FCS files/._Specimen_003_B3_B03.fcs
- Figure 1/1B/FCS files/Specimen_003_B2_B02.fcs
- __MACOSX/Figure 1/1B/FCS files/._Specimen_003_B2_B02.fcs
- Figure 1/1B/FCS files/Specimen_003_H7_H07.fcs
- __MACOSX/Figure 1/1B/FCS files/._Specimen_003_H7_H07.fcs
- Figure 1/1B/FCS files/Specimen_003_G5_G05.fcs
- __MACOSX/Figure 1/1B/FCS files/._Specimen_003_G5_G05.fcs
- Figure 1/1B/FCS files/Specimen_003_A6_A06.fcs
- __MACOSX/Figure 1/1B/FCS files/._Specimen_003_A6_A06.fcs
- Figure 1/1B/FCS files/Specimen_003_E2_E02.fcs
- __MACOSX/Figure 1/1B/FCS files/._Specimen_003_E2_E02.fcs
- Figure 1/1B/FCS files/Specimen_003_F6_F06.fcs
- __MACOSX/Figure 1/1B/FCS files/._Specimen_003_F6_F06.fcs
- Figure 1/1B/FCS files/Specimen_003_F4_F04.fcs
- __MACOSX/Figure 1/1B/FCS files/._Specimen_003_F4_F04.fcs
- Figure 1/1B/FCS files/Specimen_003_C3_C03.fcs
- __MACOSX/Figure 1/1B/FCS files/._Specimen_003_C3_C03.fcs
- Figure 1/1B/FCS files/Specimen_003_A4_A04.fcs
- __MACOSX/Figure 1/1B/FCS files/._Specimen_003_A4_A04.fcs
- Figure 1/1B/FCS files/Specimen_003_G7_G07.fcs
- __MACOSX/Figure 1/1B/FCS files/._Specimen_003_G7_G07.fcs
- Figure 1/1B/FCS files/Specimen_003_D3_D03.fcs
- __MACOSX/Figure 1/1B/FCS files/._Specimen_003_D3_D03.fcs
- Figure 1/1B/FCS files/Specimen_003_H5_H05.fcs
- __MACOSX/Figure 1/1B/FCS files/._Specimen_003_H5_H05.fcs
- Figure 1/1B/FCS files/Specimen_003_H4_H04.fcs
- __MACOSX/Figure 1/1B/FCS files/._Specimen_003_H4_H04.fcs
- Figure 1/1B/FCS files/Specimen_003_D2_D02.fcs
- __MACOSX/Figure 1/1B/FCS files/._Specimen_003_D2_D02.fcs
- Figure 1/1B/FCS files/Specimen_003_A5_A05.fcs
- __MACOSX/Figure 1/1B/FCS files/._Specimen_003_A5_A05.fcs
- Figure 1/1B/FCS files/Specimen_001_D1_D01.fcs
- __MACOSX/Figure 1/1B/FCS files/._Specimen_001_D1_D01.fcs
- Figure 1/1B/FCS files/Specimen_003_G6_G06.fcs
- __MACOSX/Figure 1/1B/FCS files/._Specimen_003_G6_G06.fcs
- Figure 1/1B/FCS files/Specimen_003_C2_C02.fcs
- __MACOSX/Figure 1/1B/FCS files/._Specimen_003_C2_C02.fcs
- Figure 1/1B/FCS files/Specimen_003_F5_F05.fcs
- __MACOSX/Figure 1/1B/FCS files/._Specimen_003_F5_F05.fcs
- Figure 1/1B/FCS files/Specimen_003_E5_E05.fcs
- __MACOSX/Figure 1/1B/FCS files/._Specimen_003_E5_E05.fcs
- Figure 1/1B/FCS files/Specimen_003_C6_C06.fcs
- __MACOSX/Figure 1/1B/FCS files/._Specimen_003_C6_C06.fcs
- Figure 1/1B/FCS files/Specimen_003_D6_D06.fcs
- __MACOSX/Figure 1/1B/FCS files/._Specimen_003_D6_D06.fcs
- Figure 1/1B/FCS files/Specimen_003_B5_B05.fcs
- __MACOSX/Figure 1/1B/FCS files/._Specimen_003_B5_B05.fcs
- Figure 1/1B/FCS files/Specimen_003_G2_G02.fcs
- __MACOSX/Figure 1/1B/FCS files/._Specimen_003_G2_G02.fcs
- Figure 1/1B/FCS files/Specimen_003_G3_G03.fcs
- __MACOSX/Figure 1/1B/FCS files/._Specimen_003_G3_G03.fcs
- Figure 1/1B/FCS files/Specimen_003_D7_D07.fcs
- __MACOSX/Figure 1/1B/FCS files/._Specimen_003_D7_D07.fcs
- Figure 1/1B/FCS files/Specimen_003_B4_B04.fcs
- __MACOSX/Figure 1/1B/FCS files/._Specimen_003_B4_B04.fcs
- Figure 1/1B/FCS files/Specimen_003_E4_E04.fcs
- __MACOSX/Figure 1/1B/FCS files/._Specimen_003_E4_E04.fcs
- Figure 1/1B/FCS files/Specimen_003_C7_C07.fcs
- __MACOSX/Figure 1/1B/FCS files/._Specimen_003_C7_C07.fcs
- Figure 1/1B/FCS files/Specimen_003_C5_C05.fcs
- __MACOSX/Figure 1/1B/FCS files/._Specimen_003_C5_C05.fcs
- Figure 1/1B/FCS files/Specimen_003_E6_E06.fcs
- __MACOSX/Figure 1/1B/FCS files/._Specimen_003_E6_E06.fcs
- Figure 1/1B/FCS files/Specimen_003_F2_F02.fcs
- __MACOSX/Figure 1/1B/FCS files/._Specimen_003_F2_F02.fcs
- Figure 1/1B/FCS files/Specimen_003_H3_H03.fcs
- __MACOSX/Figure 1/1B/FCS files/._Specimen_003_H3_H03.fcs
- Figure 1/1B/FCS files/Specimen_003_B6_B06.fcs
- __MACOSX/Figure 1/1B/FCS files/._Specimen_003_B6_B06.fcs
- Figure 1/1B/FCS files/Specimen_003_D5_D05.fcs
- __MACOSX/Figure 1/1B/FCS files/._Specimen_003_D5_D05.fcs
- Figure 1/1B/FCS files/Specimen_003_A2_A02.fcs
- __MACOSX/Figure 1/1B/FCS files/._Specimen_003_A2_A02.fcs
- Figure 1/1B/FCS files/Specimen_003_A3_A03.fcs
- __MACOSX/Figure 1/1B/FCS files/._Specimen_003_A3_A03.fcs
- Figure 1/1B/FCS files/Specimen_003_B7_B07.fcs
- __MACOSX/Figure 1/1B/FCS files/._Specimen_003_B7_B07.fcs
- Figure 1/1B/FCS files/Specimen_003_D4_D04.fcs
- __MACOSX/Figure 1/1B/FCS files/._Specimen_003_D4_D04.fcs
- Figure 1/1B/FCS files/Specimen_003_H2_H02.fcs
- __MACOSX/Figure 1/1B/FCS files/._Specimen_003_H2_H02.fcs
- Figure 1/1B/FCS files/Specimen_003_F3_F03.fcs
- __MACOSX/Figure 1/1B/FCS files/._Specimen_003_F3_F03.fcs
- Figure 1/1B/FCS files/Specimen_003_C4_C04.fcs
- __MACOSX/Figure 1/1B/FCS files/._Specimen_003_C4_C04.fcs
- Figure 1/1B/FCS files/Specimen_003_E7_E07.fcs
- __MACOSX/Figure 1/1B/FCS files/._Specimen_003_E7_E07.fcs
