# Supplementary material for: Coordinated repression of totipotency-associated gene loci by histone methyltransferase EHMT2 via LINE1 regulatory elements
Source: EMBO Rep. 2025 Dec 9;27(3):654–76. doi: 10.1038/s44319-025-00657-5 (PMC12894760; doi:10.1038/s44319-025-00657-5)
Supplement: Supplementary file 9 — Source data Fig. 1 [file 44319_2025_657_MOESM9_ESM.zip › Figure 1/1B/README.xlsx]

## Sheet: in
	Specimen	HA_561	H3K9me2_647	DAPI_405	Clone	Replicate	dTAG Treatment(hr)
1	Specimen_001_D1_D01.fcs	166	57.6	21983	E2-17	1	Secondary control
2	Specimen_003_A2_A02.fcs	1719	4447	20710	E2-17	1	0
3	Specimen_003_A3_A03.fcs	1692	4299	20931	E2-17	2	0
4	Specimen_003_A4_A04.fcs	1644	4049	20190	E2-17	3	0
5	Specimen_003_A5_A05.fcs	1539	3484	19684	E2-20	1	0
6	Specimen_003_A6_A06.fcs	1583	3748	19504	E2-20	2	0
7	Specimen_003_A7_A07.fcs	1591	3412	18995	E2-20	3	0
8	Specimen_003_B2_B02.fcs	704	4018	21038	E2-17	1	1
9	Specimen_003_B3_B03.fcs	695	3902	20157	E2-17	2	1
10	Specimen_003_B4_B04.fcs	691	3768	20684	E2-17	3	1
11	Specimen_003_B5_B05.fcs	753	3591	20299	E2-20	1	1
12	Specimen_003_B6_B06.fcs	727	3376	20491	E2-20	2	1
13	Specimen_003_B7_B07.fcs	394	2439	18642	E2-20	3	1
14	Specimen_003_C2_C02.fcs	372	4234	20548	E2-17	1	2
15	Specimen_003_C3_C03.fcs	365	4142	20609	E2-17	2	2
16	Specimen_003_C4_C04.fcs	353	3815	20275	E2-17	3	2
17	Specimen_003_C5_C05.fcs	445	3904	20253	E2-20	1	2
18	Specimen_003_C6_C06.fcs	435	3637	19503	E2-20	2	2
19	Specimen_003_C7_C07.fcs	423	3381	18534	E2-20	3	2
20	Specimen_003_D2_D02.fcs	253	3351	20262	E2-17	1	6
21	Specimen_003_D3_D03.fcs	248	3248	20554	E2-17	2	6
22	Specimen_003_D4_D04.fcs	239	3133	20486	E2-17	3	6
23	Specimen_003_D5_D05.fcs	243	2895	20348	E2-20	1	6
24	Specimen_003_D6_D06.fcs	255	3013	20353	E2-20	2	6
25	Specimen_003_D7_D07.fcs	259	2934	19998	E2-20	3	6
26	Specimen_003_E2_E02.fcs	246	2230	20188	E2-17	1	15
27	Specimen_003_E3_E03.fcs	226	2135	20289	E2-17	2	15
28	Specimen_003_E4_E04.fcs	222	2106	20205	E2-17	3	15
29	Specimen_003_E5_E05.fcs	232	2282	20592	E2-20	1	15
30	Specimen_003_E6_E06.fcs	232	2136	20379	E2-20	2	15
31	Specimen_003_E7_E07.fcs	241	2433	20254	E2-20	3	15
32	Specimen_003_F2_F02.fcs	204	1638	18818	E2-17	1	24
33	Specimen_003_F3_F03.fcs	200	1620	18846	E2-17	2	24
34	Specimen_003_F4_F04.fcs	200	1588	18995	E2-17	3	24
35	Specimen_003_F5_F05.fcs	261	1634	20430	E2-20	1	24
36	Specimen_003_F6_F06.fcs	220	1543	20337	E2-20	2	24
37	Specimen_003_F7_F07.fcs	222	1765	20234	E2-20	3	24
38	Specimen_003_G2_G02.fcs	929	1894	19576	E2-17	1	72
39	Specimen_003_G3_G03.fcs	907	1714	19605	E2-17	2	72
40	Specimen_003_G4_G04.fcs	920	1718	19616	E2-17	3	72
41	Specimen_003_G5_G05.fcs	817	1536	20695	E2-20	1	72
42	Specimen_003_G6_G06.fcs	824	1497	20326	E2-20	2	72
43	Specimen_003_G7_G07.fcs	943	1626	20260	E2-20	3	72
44	Specimen_003_H2_H02.fcs	960	2132	19905	E2-17	1	168
45	Specimen_003_H3_H03.fcs	964	1995	19734	E2-17	2	168
46	Specimen_003_H4_H04.fcs	1023	2014	20687	E2-17	3	168
47	Specimen_003_H5_H05.fcs	845	1594	21034	E2-20	1	168
48	Specimen_003_H6_H06.fcs	872	1528	20579	E2-20	2	168
49	Specimen_003_H7_H07.fcs	1027	1843	20034	E2-20	3	168
