# Supplementary material for: Coordinated repression of totipotency-associated gene loci by histone methyltransferase EHMT2 via LINE1 regulatory elements
Source: EMBO Rep. 2025 Dec 9;27(3):654–76. doi: 10.1038/s44319-025-00657-5 (PMC12894760; doi:10.1038/s44319-025-00657-5)
Supplement: Supplementary file 10 — Source data Fig. 3 [file 44319_2025_657_MOESM10_ESM.zip]

Archive with 104 entries (97 files):
- Figure 3/
- __MACOSX/._Figure 3
- Figure 3/3K/
- __MACOSX/Figure 3/._3K
- Figure 3/3L/
- __MACOSX/Figure 3/._3L
- Figure 3/3E/
- __MACOSX/Figure 3/._3E
- Figure 3/3B/
- __MACOSX/Figure 3/._3B
- Figure 3/3C/
- __MACOSX/Figure 3/._3C
- Figure 3/3D/
- __MACOSX/Figure 3/._3D
- Figure 3/3K/Fig3K_source.xlsx
- __MACOSX/Figure 3/3K/._Fig3K_source.xlsx
- Figure 3/3L/24h post sort_dm1+b.fcs
- __MACOSX/Figure 3/3L/._24h post sort_dm1+b.fcs
- Figure 3/3L/24h post sort_dm+e.fcs
- __MACOSX/Figure 3/3L/._24h post sort_dm+e.fcs
- Figure 3/3L/24h post sort_dt+f.fcs
- __MACOSX/Figure 3/3L/._24h post sort_dt+f.fcs
- Figure 3/3L/24h post sort_dm1+c.fcs
- __MACOSX/Figure 3/3L/._24h post sort_dm1+c.fcs
- Figure 3/3L/24h post sort_dm1+a.fcs
- __MACOSX/Figure 3/3L/._24h post sort_dm1+a.fcs
- Figure 3/3L/24h post sort_dt+d.fcs
- __MACOSX/Figure 3/3L/._24h post sort_dt+d.fcs
- Figure 3/3L/24h post sort_dm+f.fcs
- __MACOSX/Figure 3/3L/._24h post sort_dm+f.fcs
- Figure 3/3L/24h post sort_dt+e.fcs
- __MACOSX/Figure 3/3L/._24h post sort_dt+e.fcs
- Figure 3/3L/24h post sort_dm1+d.fcs
- __MACOSX/Figure 3/3L/._24h post sort_dm1+d.fcs
- Figure 3/3L/24h post sort_dt+b.fcs
- __MACOSX/Figure 3/3L/._24h post sort_dt+b.fcs
- Figure 3/3L/24h post sort_dt-d.fcs
- __MACOSX/Figure 3/3L/._24h post sort_dt-d.fcs
- Figure 3/3L/24h post sort_dm-f.fcs
- __MACOSX/Figure 3/3L/._24h post sort_dm-f.fcs
- Figure 3/3L/24h post sort_dt-e.fcs
- __MACOSX/Figure 3/3L/._24h post sort_dt-e.fcs
- Figure 3/3L/24h post sort_dm1-b.fcs
- __MACOSX/Figure 3/3L/._24h post sort_dm1-b.fcs
- Figure 3/3L/24h post sort_dm-e.fcs
- __MACOSX/Figure 3/3L/._24h post sort_dm-e.fcs
- Figure 3/3L/24h post sort_dt-f.fcs
- __MACOSX/Figure 3/3L/._24h post sort_dt-f.fcs
- Figure 3/3L/24h post sort_dm1-c.fcs
- __MACOSX/Figure 3/3L/._24h post sort_dm1-c.fcs
- Figure 3/3L/24h post sort_dm-a.fcs
- __MACOSX/Figure 3/3L/._24h post sort_dm-a.fcs
- Figure 3/3L/24h post sort_dm1-d.fcs
- __MACOSX/Figure 3/3L/._24h post sort_dm1-d.fcs
- Figure 3/3L/24h post sort_dt1+a.fcs
- __MACOSX/Figure 3/3L/._24h post sort_dt1+a.fcs
- Figure 3/3L/24h post sort_dt1+c.fcs
- __MACOSX/Figure 3/3L/._24h post sort_dt1+c.fcs
- Figure 3/3L/24h post sort_dt1-b.fcs
- __MACOSX/Figure 3/3L/._24h post sort_dt1-b.fcs
- Figure 3/3L/24h post sort_dt1-c.fcs
- __MACOSX/Figure 3/3L/._24h post sort_dt1-c.fcs
- Figure 3/3L/24h post sort_dt1-a.fcs
- __MACOSX/Figure 3/3L/._24h post sort_dt1-a.fcs
- Figure 3/3L/README.docx
- __MACOSX/Figure 3/3L/._README.docx
- Figure 3/3E/README.docx
- __MACOSX/Figure 3/3E/._README.docx
- Figure 3/3B/TurboGFP.jpg
- __MACOSX/Figure 3/3B/._TurboGFP.jpg
- Figure 3/3B/ZSCAN4.jpg
- __MACOSX/Figure 3/3B/._ZSCAN4.jpg
- Figure 3/3B/DAPI.jpg
- __MACOSX/Figure 3/3B/._DAPI.jpg
- Figure 3/3C/samples_6_11_dTAG.fcs
- __MACOSX/Figure 3/3C/._samples_6_11_dTAG.fcs
- Figure 3/3C/samples_5_9_dTAG.fcs
- __MACOSX/Figure 3/3C/._samples_5_9_dTAG.fcs
- Figure 3/3C/samples_4_7_dTAG.fcs
- __MACOSX/Figure 3/3C/._samples_4_7_dTAG.fcs
- Figure 3/3C/samples_3_11_DMSO.fcs
- __MACOSX/Figure 3/3C/._samples_3_11_DMSO.fcs
- Figure 3/3C/samples_2_9_DMSO.fcs
- __MACOSX/Figure 3/3C/._samples_2_9_DMSO.fcs
- Figure 3/3C/samples_1_7_DMSO.fcs
- __MACOSX/Figure 3/3C/._samples_1_7_DMSO.fcs
- Figure 3/3C/README.docx
- __MACOSX/Figure 3/3C/._README.docx
- Figure 3/3D/samples_24h_3_006.fcs
- __MACOSX/Figure 3/3D/._samples_24h_3_006.fcs
- Figure 3/3D/samples_no_1_001.fcs
- __MACOSX/Figure 3/3D/._samples_no_1_001.fcs
- Figure 3/3D/samples_24h_2_005.fcs
- __MACOSX/Figure 3/3D/._samples_24h_2_005.fcs
- Figure 3/3D/samples_wt_022.fcs
- __MACOSX/Figure 3/3D/._samples_wt_022.fcs
- Figure 3/3D/samples_no_2_002.fcs
- __MACOSX/Figure 3/3D/._samples_no_2_002.fcs
- Figure 3/3D/samples_no_3_003.fcs
- __MACOSX/Figure 3/3D/._samples_no_3_003.fcs
- Figure 3/3D/samples_24h_1_004.fcs
- __MACOSX/Figure 3/3D/._samples_24h_1_004.fcs
- Figure 3/3D/README.docx
- __MACOSX/Figure 3/3D/._README.docx
