# Supplementary material for: Coordinated repression of totipotency-associated gene loci by histone methyltransferase EHMT2 via LINE1 regulatory elements
Source: EMBO Rep. 2025 Dec 9;27(3):654–76. doi: 10.1038/s44319-025-00657-5 (PMC12894760; doi:10.1038/s44319-025-00657-5)
Supplement: Supplementary file 10 — Source data Fig. 3 [file 44319_2025_657_MOESM10_ESM.zip › Figure 3/3K/Fig3K_source.xlsx]

## Sheet: Sheet1
Colony count in 96 wells - sorted populations
DMSO mESC	DMSO 2CLC	DTAG mESC	DTAG 2CLC
42	6	14	1
46	3	14	2
