# Supplementary material for: Coordinated repression of totipotency-associated gene loci by histone methyltransferase EHMT2 via LINE1 regulatory elements
Source: EMBO Rep. 2025 Dec 9;27(3):654–76. doi: 10.1038/s44319-025-00657-5 (PMC12894760; doi:10.1038/s44319-025-00657-5)
Supplement: Supplementary file 11 — Source data Fig. 4 [file 44319_2025_657_MOESM11_ESM.zip]

Archive with 6 entries (4 files):
- Figure 4/
- __MACOSX/._Figure 4
- Figure 4/4E/
- __MACOSX/Figure 4/._4E
- Figure 4/4E/Fg4E_sourcedata.xlsx
- __MACOSX/Figure 4/4E/._Fg4E_sourcedata.xlsx
