# Supplementary material for: Coordinated repression of totipotency-associated gene loci by histone methyltransferase EHMT2 via LINE1 regulatory elements
Source: EMBO Rep. 2025 Dec 9;27(3):654–76. doi: 10.1038/s44319-025-00657-5 (PMC12894760; doi:10.1038/s44319-025-00657-5)
Supplement: Supplementary file 11 — Source data Fig. 4 [file 44319_2025_657_MOESM11_ESM.zip › Figure 4/4E/Fg4E_sourcedata.xlsx]

## Sheet: Fig 4
qpCR -Fold change normalised to Rpl13
Zscan4d
DMSO	dTAG 24hr	UNC 24hr
1.15356	2.54896	3.38019
0.862257	2.68317	3.36272
1.00536	2.93766	3.94444
1.12544	2.68036	2.01709
0.888538	3.09403	2.15285
1.8742	2.17919	2.10688
GM21761
DMSO	dTAG 24hr	UNC- 24hr
1.05872	4.42259	3.70787
1.0754	3.98367	3.75389
0.878315	4.06326	3.79564
0.969655	3.37357	3.37059
0.968287	3.12177	3.58223
1.06507	2.26619	3.63872
