# Supplementary material for: Coordinated repression of totipotency-associated gene loci by histone methyltransferase EHMT2 via LINE1 regulatory elements
Source: EMBO Rep. 2025 Dec 9;27(3):654–76. doi: 10.1038/s44319-025-00657-5 (PMC12894760; doi:10.1038/s44319-025-00657-5)
Supplement: Supplementary file 12 — Source data Fig. 5 [file 44319_2025_657_MOESM12_ESM.zip]

Archive with 8 entries (6 files):
- Figure 5/
- __MACOSX/._Figure 5
- Figure 5/5E/
- __MACOSX/Figure 5/._5E
- Figure 5/5E/Fig5E.xls
- __MACOSX/Figure 5/5E/._Fig5E.xls
- Figure 5/5E/README.docx
- __MACOSX/Figure 5/5E/._README.docx
