# Supplementary material for: Coordinated repression of totipotency-associated gene loci by histone methyltransferase EHMT2 via LINE1 regulatory elements
Source: EMBO Rep. 2025 Dec 9;27(3):654–76. doi: 10.1038/s44319-025-00657-5 (PMC12894760; doi:10.1038/s44319-025-00657-5)
Supplement: Supplementary file 12 — Source data Fig. 5 [file 44319_2025_657_MOESM12_ESM.zip › Figure 5/5E/Fig5E.xls]

## Sheet: Fig5E
gene.id	cell	Category	log2FC_UNC:DMSO_WT	log2FC_UNC:DMSO_DPPA4KO
Nlrp14	ESC	Non-ECORD UP	2.92008	7.38281
Crxos	2CLC	ECORD	2.87328	3.10586
Nxf3	ESC	Non-ECORD UP	3.44724	4.57439
Gm9732	2CLC	ECORD	2.88187	3.71412
Pramel6	2CLC	Non-ECORD UP	3.98865	8.09273
Spink10	ESC	Non-ECORD UP	3.92297	2.90774
Pdha2	2CLC	Non-ECORD UP	2.27031	3.88642
D730003K21Rik	ESC	Non-ECORD UP	6.16336	6.4513
Gm5540	n.a.	DMSO UP	-0.271092	-1.40031
Cntn2	n.a.	DMSO UP	-0.431482	-1.44433
Mgat4c	ESC	Non-ECORD UP	4.06455	2.89818
Krt13	ESC	Non-ECORD UP	1.55336	4.88905
Tek	ESC	Non-ECORD UP	1.60613	1.84664
Gm13128	2CLC	ECORD	1.87273	2.39507
Cd80	ESC	Non-ECORD UP	1.21715	1.23311
Defb42	ESC	Non-ECORD UP	3.93391	5.8156
Tgtp1	ESC	Non-ECORD UP	2.47803	2.4707
C8b	ESC	Non-ECORD UP	2.8333	6.31745
Maml2	ESC	Non-ECORD UP	1.31571	1.94762
Ptprtos	2CLC	Non-ECORD UP	3.50992	6.29893
Plet1	ESC	Non-ECORD UP	1.35543	1.55808
Nlrp4c	2CLC	Non-ECORD UP	3.12791	6.17815
Nptxr	n.a.	DMSO UP	-0.148728	-1.18169
Aspa	ESC	ECORD	3.58622	6.64946
Cd34	2CLC	Non-ECORD UP	1.12435	1.76352
Gm13698	2CLC	ECORD	1.73965	-0.644711
Samd7	ESC	Non-ECORD UP	3.47692	3.90566
Gm12690	ESC	Non-ECORD UP	5.08946	5.87705
Myh3	ESC	Non-ECORD UP	1.78201	3.88087
St8sia6	ESC	Non-ECORD UP	2.43375	1.55947
Acot1	n.a.	DMSO UP	-0.679874	-1.35332
Rpl39l	2CLC	Non-ECORD UP	0.113744	1.25516
Pde4a	n.a.	DMSO UP	-0.912791	-1.10831
Ube2dnl1	ESC	Non-ECORD UP	1.99315	4.85417
Gm14569	ESC	Non-ECORD UP	4.81806	4.5818
Gm34059	ESC	Non-ECORD UP	2.9351	2.8406
9930111J21Rik2	ESC	Non-ECORD UP	3.4091	2.27423
Gm49089	2CLC	Non-ECORD UP	2.71773	3.10675
Wdr95	2CLC	Non-ECORD UP	2.08199	3.40462
Tph2	ESC	Non-ECORD UP	4.83847	5.18012
Apol7b	2CLC	Non-ECORD UP	2.07298	5.81181
Gm18336	ESC	ECORD	0.777627	3.17119
Tspan6	2CLC	Non-ECORD UP	1.24388	2.08866
Fmn2	ESC	ECORD	1.13133	1.48316
8030474K03Rik	n.a.	DMSO UP	-0.356366	2.04705
Gm8603	ESC	Non-ECORD UP	3.04211	1.58618
Pax8	ESC	Non-ECORD UP	1.12576	1.53825
4933427D06Rik	2CLC	Non-ECORD UP	1.92774	2.85228
0610040J01Rik	2CLC	Non-ECORD UP	1.54666	5.42846
Smok4a	ESC	Non-ECORD UP	2.70523	2.21168
Trim29	n.a.	DMSO UP	0.699856	5.24126
Magea4	ESC	ECORD	2.72321	2.98187
Tspan8	ESC	Non-ECORD UP	4.61563	5.09695
Rhox5	ESC	Non-ECORD UP	1.15665	3.57689
Slc25a34	ESC	Non-ECORD UP	2.08633	2.2851
Timm8a2	ESC	Non-ECORD UP	1.32186	0.62348
Pla2g4a	ESC	Non-ECORD UP	1.96264	1.52866
Neto2	2CLC	Non-ECORD UP	1.27256	4.73583
Nrp1	ESC	Non-ECORD UP	0.947252	1.47385
Cela2a	ESC	Non-ECORD UP	1.14881	1.16303
Gm20547	n.a.	DMSO UP	-1.03843	-1.15854
Cnn1	ESC	Non-ECORD UP	-0.989814	0.410144
Cd248	ESC	Non-ECORD UP	-0.502137	-0.454228
Gm9788	2CLC	Non-ECORD UP	-0.515525	-0.6339
Ly6a	ESC	Non-ECORD UP	0.91906	1.97679
Sftpd	ESC	ECORD	1.6056	2.62849
Capn5	n.a.	DMSO UP	-0.333286	-0.783579
Thrsp	n.a.	DMSO UP	-1.24142	2.91949
Fthl17d	2CLC	ECORD	2.61906	2.79276
Lypd6	2CLC	Non-ECORD UP	0.831605	4.79581
Ctag2l1	2CLC	Non-ECORD UP	4.21529	3.38816
Gm10482	2CLC	Non-ECORD UP	0.647248	1.31827
Tgtp2	ESC	Non-ECORD UP	2.55835	0.888925
Tktl2	2CLC	Non-ECORD UP	1.91946	4.79526
Dppa2	2CLC	Non-ECORD UP	-0.246392	-0.512777
Slc25a24	2CLC	Non-ECORD UP	0.204972	1.53107
Fat2	n.a.	DMSO UP	0.0531559	2.4353
Ahrr	n.a.	DMSO UP	1.6121	5.12811
Neb	ESC	Non-ECORD UP	2.78539	0.758735
Gata3	2CLC	Non-ECORD UP	0.439889	-5.08253
Gm48271	ESC	Non-ECORD UP	2.36831	-1.87419
Lgals1	ESC	Non-ECORD UP	-0.737428	0.292391
Zmat4	ESC	Non-ECORD UP	0.655561	0.996783
Dnah7a	2CLC	Non-ECORD UP	-0.905912	4.87377
Hecw1	ESC	Non-ECORD UP	3.31806	-0.144052
Misp3	n.a.	DMSO UP	-0.856878	-0.778645
G0s2	n.a.	DMSO UP	0.679518	1.5756
Abca13	2CLC	Non-ECORD UP	3.00032	4.80701
Hpn	n.a.	DMSO UP	0.342384	4.36865
Gm13695	2CLC	ECORD	1.73867	-0.211706
Arhgef26	2CLC	Non-ECORD UP	1.27794	-3.22874
4933402E13Rik	2CLC	Non-ECORD UP	1.77563	1.72676
Tex13c2	2CLC	Non-ECORD UP	1.02403	2.8677
Gm47404	ESC	Non-ECORD UP	2.11566	2.34007
Gm47996	2CLC	ECORD	4.90328	0.623714
Gm49654	n.a.	DMSO UP	-0.704461	-1.23296
4930591A17Rik	2CLC	Non-ECORD UP	2.32053	3.08057
Extl1	n.a.	DMSO UP	-0.297062	-0.802698
Nipal3	n.a.	DMSO UP	-0.300952	-0.673827
Cln6	n.a.	DMSO UP	-0.572933	-0.746429
Rhox10	2CLC	Non-ECORD UP	0.662798	2.16599
Kif17	n.a.	DMSO UP	-0.0852985	-1.90068
Gm2a	n.a.	DMSO UP	-0.446221	-0.566301
Gm37233	ESC	Non-ECORD UP	1.97275	-1.11888
Spock2	n.a.	DMSO UP	-0.767591	-0.974666
Lipo3	ESC	Non-ECORD UP	1.23049	0.453327
Myh6	ESC	Non-ECORD UP	1.31864	6.11125
Samd5	ESC	Non-ECORD UP	1.18833	0.840264
Myh7	ESC	Non-ECORD UP	3.24422	2.07273
Zscan2	n.a.	DMSO UP	-0.654894	-0.923073
Dnm1	n.a.	DMSO UP	-0.907279	-1.06995
Gm5989	2CLC	Non-ECORD UP	1.61238	1.85677
Prex2	2CLC	Non-ECORD UP	1.42581	-3.81903
2010300C02Rik	n.a.	DMSO UP	-0.249066	2.33141
Tagln	ESC	Non-ECORD UP	-0.701237	0.266313
9530053A07Rik	ESC	Non-ECORD UP	0.973677	2.31264
H2bfm	2CLC	Non-ECORD UP	2.1034	4.60737
Gbx2	ESC	Non-ECORD UP	-0.444931	0.0271658
Hnf1a	n.a.	DMSO UP	-0.558716	-1.53177
Tmem252	ESC	Non-ECORD UP	2.17828	3.12336
Gm13696	2CLC	ECORD	1.61033	-0.219367
Lpar1	ESC	Non-ECORD UP	0.724527	1.12774
Fthl17e	2CLC	ECORD	2.78183	3.64575
Osr2	n.a.	DMSO UP	-1.54888	-4.45376
Hrc	n.a.	DMSO UP	0.387367	-1.75524
Spock1	2CLC	Non-ECORD UP	1.37691	1.65555
C130073F10Rik	2CLC	ECORD	1.50731	2.05558
Isg20	n.a.	DMSO UP	-0.646583	4.33778
Irgm1	ESC	Non-ECORD UP	0.680374	0.575357
Coro2a	n.a.	DMSO UP	-0.652379	-1.36249
Fbxl8	n.a.	DMSO UP	-0.487354	-1.22759
Coq8a	n.a.	DMSO UP	-0.609843	-0.64903
Smim10l1	ESC	Non-ECORD UP	0.764159	0.517653
Nxph4	n.a.	DMSO UP	-0.674723	-0.932731
Pkd2l1	2CLC	Non-ECORD UP	0.874356	4.90949
Spon2	n.a.	DMSO UP	0.748746	1.76269
Samd9l	ESC	Non-ECORD UP	1.84306	2.78261
Prss50	n.a.	DMSO UP	-0.968999	-1.93573
Aard	2CLC	Non-ECORD UP	-0.342793	0.571861
Serpinb9b	ESC	Non-ECORD UP	0.87466	1.7911
Gm43857	n.a.	DMSO UP	0.153087	0.824168
Tenm4	ESC	Non-ECORD UP	0.500744	0.185817
Klhl26	n.a.	DMSO UP	-0.40091	-0.563909
Cldn7	n.a.	DMSO UP	-0.887698	-0.911988
Acta2	ESC	Non-ECORD UP	-0.661172	0.271479
Zfp951	ESC	Non-ECORD UP	1.94825	1.38393
1700048O20Rik	ESC	Non-ECORD UP	1.75612	2.17583
Btn1a1	n.a.	DMSO UP	-1.03137	-4.41549
Pygm	n.a.	DMSO UP	-0.0602229	-1.40432
Gm19935	ESC	Non-ECORD UP	1.69685	0.910639
Nexmif	ESC	Non-ECORD UP	0.675696	0.260031
Syt4	ESC	Non-ECORD UP	1.53911	2.07712
Slfn3	ESC	ECORD	1.22567	3.79601
Cyp4f39	n.a.	DMSO UP	0.490956	1.63248
Gpr179	n.a.	DMSO UP	-0.606455	-1.25265
Tnfrsf8	ESC	ECORD	0.829793	1.12626
Aloxe3	n.a.	DMSO UP	0.870282	-2.55417
Vill	n.a.	DMSO UP	-0.546064	0.802405
Rpl10l	ESC	Non-ECORD UP	0.569534	1.45736
Gm5301	2CLC	Non-ECORD UP	2.20518	2.16482
Tm4sf1	ESC	Non-ECORD UP	-0.602944	0.669686
Dcstamp	ESC	Non-ECORD UP	2.9688	0.956312
Vgll3	ESC	Non-ECORD UP	0.799485	0.298804
Zbtb7c	n.a.	DMSO UP	-0.372425	-0.733357
Epha4	ESC	Non-ECORD UP	0.527581	0.0781259
Gm48754	ESC	Non-ECORD UP	1.72772	0
Naglu	n.a.	DMSO UP	-0.567124	-0.801902
Sfi1	n.a.	DMSO UP	-0.0437741	0.734198
1700018B24Rik	2CLC	Non-ECORD UP	3.00227	4.84848
Slc5a1	ESC	Non-ECORD UP	1.11736	1.75353
Rnf213	n.a.	DMSO UP	-0.0769879	-0.827853
Sfmbt2	ESC	Non-ECORD UP	0.600748	-0.0488998
Tpk1	ESC	Non-ECORD UP	0.596604	-0.819076
Pramel7	2CLC	Non-ECORD UP	1.77034	2.68661
Pudp	ESC	Non-ECORD UP	2.9438	3.93041
Ube2t	n.a.	DMSO UP	-0.0664444	0.69902
Gm15462	ESC	Non-ECORD UP	1.30825	0.332945
Gm13693	2CLC	ECORD	1.4194	-0.517786
Rgs14	n.a.	DMSO UP	0.539523	-1.54967
Adgrl3	2CLC	Non-ECORD UP	1.07538	2.44575
Hif3a	n.a.	DMSO UP	-0.353024	-1.12399
Gm27234	ESC	Non-ECORD UP	0.681254	1.35839
Gm9269	n.a.	DMSO UP	-0.0819643	-2.26831
C430049B03Rik	ESC	ECORD	0.21861	-3.93552
Gm128	n.a.	DMSO UP	-0.78076	-0.946432
Gm47739	2CLC	Non-ECORD UP	1.77076	-3.88671
Ms4a14	ESC	Non-ECORD UP	1.69154	-0.197155
Col17a1	n.a.	DMSO UP	-0.603067	3.56949
Samd4	ESC	Non-ECORD UP	0.549932	0.655603
Crisp1	ESC	Non-ECORD UP	3.25234	0.820885
Grem1	ESC	Non-ECORD UP	0.56688	0.545801
Hk1	n.a.	DMSO UP	-0.393356	-0.445764
Dnajc22	n.a.	DMSO UP	-1.04798	-0.567098
Chrnb4	n.a.	DMSO UP	-0.516827	-1.88368
Dcaf12l1	ESC	Non-ECORD UP	0.461559	-0.17
Phox2a	n.a.	DMSO UP	-0.397181	-1.41289
Robo4	ESC	Non-ECORD UP	0.757482	0.491772
Apom	ESC	Non-ECORD UP	1.97666	0.00446051
Gm20548	ESC	Non-ECORD UP	0.876463	0.934551
Apod	ESC	Non-ECORD UP	1.16838	1.08407
Ifi30	n.a.	DMSO UP	-0.422609	-0.789634
Pcsk4	n.a.	DMSO UP	-0.276727	-1.43573
Arhgap33	n.a.	DMSO UP	-0.947572	-1.04168
Sstr5	2CLC	Non-ECORD UP	1.3781	1.90311
Teddm3	ESC	Non-ECORD UP	1.26216	1.04816
Adam12	ESC	Non-ECORD UP	0.63005	-0.257265
Abca16	2CLC	Non-ECORD UP	2.54597	4.97083
Naip6	ESC	Non-ECORD UP	2.08985	3.21624
Kcnj14	n.a.	DMSO UP	-0.254248	-2.0215
Cd164l2	n.a.	DMSO UP	-0.523523	-3.78467
Atp1a3	n.a.	DMSO UP	-0.781613	-0.75722
Anxa1	2CLC	Non-ECORD UP	-0.168458	1.29625
Fgfbp1	2CLC	Non-ECORD UP	0.328155	0.831475
Ifit2	ESC	Non-ECORD UP	0.898168	1.05704
Gm21032	2CLC	ECORD	2.73476	0
Tmem184a	n.a.	DMSO UP	-0.437565	1.67721
Got1l1	n.a.	DMSO UP	-0.444811	-1.27051
Car3	ESC	Non-ECORD UP	0.872807	2.03979
Pdk2	n.a.	DMSO UP	-0.144117	-0.694105
Rin3	2CLC	Non-ECORD UP	0.00295702	1.1519
Myl9	ESC	Non-ECORD UP	-0.50044	0.0858177
Satb2	2CLC	Non-ECORD UP	1.11108	1.30253
Magea10	ESC	ECORD	1.24669	4.88548
Unc5a	n.a.	DMSO UP	1.51932	-1.28008
Rec8	n.a.	DMSO UP	-0.86401	-2.97137
Aoc2	n.a.	DMSO UP	0.0383624	-0.872086
Gm28321	2CLC	Non-ECORD UP	2.85307	3.84595
Plekhg6	n.a.	DMSO UP	-0.280677	-0.846349
Padi2	n.a.	DMSO UP	-0.722464	-0.888796
Gm13655	n.a.	DMSO UP	0.0105724	-1.32009
Ubtfl1	ESC	Non-ECORD UP	2.35905	0
AC160336.1	ESC	Non-ECORD UP	-0.33947	0.00451349
Serp2	ESC	Non-ECORD UP	1.04357	1.00674
Lmod1	2CLC	Non-ECORD UP	-0.444146	-0.564403
Misp	n.a.	DMSO UP	-0.930694	-0.56616
Gm43398	n.a.	DMSO UP	-1.87639	-4.38574
Pramef17	2CLC	ECORD	2.15811	1.52771
Gdf15	n.a.	DMSO UP	-0.80251	-0.846664
Cspg5	n.a.	DMSO UP	-0.424439	-0.591451
Gm21035	2CLC	ECORD	2.73891	0
H2-Oa	n.a.	DMSO UP	1.8823	-3.96765
Cul9	n.a.	DMSO UP	-1.0281	-0.796255
Gm41	2CLC	Non-ECORD UP	2.71172	4.58134
Gm16310	n.a.	DMSO UP	-0.58012	3.93293
Gm44739	ESC	Non-ECORD UP	1.88662	0
Mrvi1	ESC	Non-ECORD UP	1.56462	2.2836
Kcnh3	n.a.	DMSO UP	-0.0838153	-0.648086
Nptx1	n.a.	DMSO UP	0.656242	-0.840263
Adamtsl4	n.a.	DMSO UP	-0.291073	-0.979379
Timp2	ESC	Non-ECORD UP	-0.324816	-0.360496
Sh3tc2	ESC	Non-ECORD UP	0.963405	0.473227
Snai2	2CLC	Non-ECORD UP	0.388878	1.07698
Atp8b3	n.a.	DMSO UP	-0.97857	0.931198
Magea8	ESC	ECORD	4.1292	4.22493
Tril	ESC	Non-ECORD UP	1.17831	-0.327251
Spata22	ESC	ECORD	2.1534	4.42161
Gm47995	2CLC	ECORD	2.21818	2.73422
1190028D05Rik	ESC	Non-ECORD UP	1.02188	1.84622
Aldoc	n.a.	DMSO UP	-0.363484	-0.46244
Ncan	n.a.	DMSO UP	0.280015	-0.740102
Dusp10	ESC	Non-ECORD UP	0.636173	1.17114
Cyp1b1	ESC	Non-ECORD UP	0.360357	0.416995
Gm44165	n.a.	DMSO UP	0.932465	-4.40621
Catsperg1	n.a.	DMSO UP	0.700426	-2.61876
Inhba	ESC	Non-ECORD UP	0.590227	0.266176
Olfr1372-ps1	n.a.	DMSO UP	0.132996	1.42967
Bdnf	2CLC	Non-ECORD UP	0.449186	0.929551
Slc5a4b	ESC	Non-ECORD UP	0.892009	5.41194
Apol7e	2CLC	Non-ECORD UP	1.74917	3.53123
Madcam1	n.a.	DMSO UP	-0.774393	-1.45305
Mageb4	2CLC	Non-ECORD UP	1.83658	1.76579
Gm29695	n.a.	DMSO UP	-0.378534	-0.477745
Usp17lc	ESC	Non-ECORD UP	2.2281	0
Slc10a6	2CLC	Non-ECORD UP	-0.522263	4.39473
Mpp2	n.a.	DMSO UP	-0.519113	-0.761615
Stra8	n.a.	DMSO UP	-0.577089	-1.93644
Dmrt1	n.a.	DMSO UP	-0.217054	-0.712712
Gm7969	ESC	Non-ECORD UP	2.65387	0
Wfdc3	n.a.	DMSO UP	2.03054	4.34431
Smtnl1	ESC	Non-ECORD UP	1.21733	2.0854
Epha10	n.a.	DMSO UP	-0.838942	1.20007
Cav1	ESC	Non-ECORD UP	-0.357708	0.145332
Gbp4	ESC	Non-ECORD UP	1.82233	2.36232
Krt42	ESC	Non-ECORD UP	0.365221	0.652204
Pgm1	n.a.	DMSO UP	-0.80709	-0.434928
2810030D12Rik	n.a.	DMSO UP	0.182405	-0.870572
Tmem191c	n.a.	DMSO UP	-0.211776	-0.844287
Gm45164	ESC	Non-ECORD UP	2.37213	4.75939
Flrt2	2CLC	Non-ECORD UP	0.713372	0.706646
Tbx6	n.a.	DMSO UP	-0.292108	-2.32535
Gm20708	n.a.	DMSO UP	-0.558937	-0.80999
Mef2b	n.a.	DMSO UP	-0.82494	-1.21395
Grm4	n.a.	DMSO UP	-0.21833	-1.38511
Fgf2	ESC	Non-ECORD UP	0.676179	-0.377287
Ncoa7	ESC	Non-ECORD UP	0.476403	0.381052
Txnip	n.a.	DMSO UP	-0.373988	-0.380423
Gm5590	ESC	Non-ECORD UP	1.99262	-0.987038
Prkg2	ESC	Non-ECORD UP	1.10004	2.12998
Islr2	n.a.	DMSO UP	-0.114433	-0.467073
Gm5977	n.a.	DMSO UP	2.7947	-4.41269
Grid2ip	n.a.	DMSO UP	-1.03934	-3.06684
Ddit4	n.a.	DMSO UP	-0.137809	-0.450693
Il27ra	n.a.	DMSO UP	-1.37762	-0.868758
Islr	n.a.	DMSO UP	0.319999	1.21196
Ttc29	ESC	Non-ECORD UP	0.609863	1.44564
Cldn2	2CLC	Non-ECORD UP	1.14592	4.19151
Nefh	ESC	Non-ECORD UP	0.348999	0.0950345
Gm50216	2CLC	Non-ECORD UP	2.55919	2.77391
Igdcc4	n.a.	DMSO UP	-0.322175	-0.581662
Dnah8	n.a.	DMSO UP	-0.0796819	-0.385726
Cmya5	2CLC	Non-ECORD UP	3.80303	3.61009
Card19	n.a.	DMSO UP	0.312394	1.0346
Gm21960	ESC	Non-ECORD UP	1.02676	-1.20908
Gfap	n.a.	DMSO UP	-0.911999	-2.97387
Tmem235	n.a.	DMSO UP	-2.14265	-1.82734
Arl14epl	ESC	Non-ECORD UP	0.742739	1.02731
Klk1	n.a.	DMSO UP	1.04598	1.1743
Gm50358	2CLC	Non-ECORD UP	2.03402	2.7106
Cdh11	ESC	Non-ECORD UP	0.402472	0.517202
Mc1r	n.a.	DMSO UP	-0.71559	2.83812
S100a6	ESC	Non-ECORD UP	-0.45145	0.387318
BC022960	n.a.	DMSO UP	-1.11381	1.24727
Trmt11	ESC	Non-ECORD UP	0.581647	1.86656
Gm49201	n.a.	DMSO UP	1.67364	3.99326
Efhc2	ESC	Non-ECORD UP	1.85176	-2.29613
C1qtnf4	n.a.	DMSO UP	-0.375864	0.667125
Gm35339	n.a.	DMSO UP	-0.592432	-0.850433
Pbld1	n.a.	DMSO UP	-1.01621	2.54005
Carmil3	n.a.	DMSO UP	-1.12743	-2.25366
Scnn1a	n.a.	DMSO UP	0.338575	-1.25459
Twist2	ESC	Non-ECORD UP	-0.579657	0.52191
Gm14963	n.a.	DMSO UP	-1.93942	-2.34412
Adgrg1	n.a.	DMSO UP	-0.0674345	-0.81046
Ubap1l	n.a.	DMSO UP	-0.51966	-0.855898
Lcat	n.a.	DMSO UP	-1.61237	1.43408
Tktl1	2CLC	Non-ECORD UP	0.612953	2.77273
Usp17ld	ESC	Non-ECORD UP	2.26143	0.820862
Wdr20rt	ESC	Non-ECORD UP	1.00175	2.35423
Smyd1	ESC	Non-ECORD UP	0.545478	1.81467
Pik3ip1	n.a.	DMSO UP	-0.0691365	-0.593677
Gm9523	ESC	Non-ECORD UP	-0.416089	0.182288
Csdc2	n.a.	DMSO UP	-0.330826	1.68139
Trabd2b	2CLC	Non-ECORD UP	-0.651603	1.11078
Rgs11	n.a.	DMSO UP	-0.386356	-0.682897
Dhx58	n.a.	DMSO UP	0.24763	-1.61886
Gm49756	2CLC	Non-ECORD UP	0.960855	1.69429
Sulf1	ESC	Non-ECORD UP	0.289092	0.20991
Bicd1	ESC	Non-ECORD UP	0.688788	0.344843
Kcnip2	n.a.	DMSO UP	-0.17092	-0.626925
Gm44366	n.a.	DMSO UP	-1.35711	-4.50561
Dmc1	n.a.	DMSO UP	-0.436299	-0.711599
Zfand4	n.a.	DMSO UP	0.450444	-1.1646
Dok3	n.a.	DMSO UP	-0.833849	-1.04896
Pnck	n.a.	DMSO UP	0.274412	1.53537
Hpdl	ESC	Non-ECORD UP	-0.298209	-0.208312
Trpm4	n.a.	DMSO UP	-0.0696151	-0.465167
Lrrk2	ESC	Non-ECORD UP	1.24792	-0.332801
Cdc42ep2	n.a.	DMSO UP	-0.140007	-0.635483
Gm27167	2CLC	Non-ECORD UP	0.975198	-2.56643
Tjp3	n.a.	DMSO UP	-0.599868	-0.713357
Peg10	2CLC	Non-ECORD UP	0.117619	-0.373585
Efhc1	n.a.	DMSO UP	-0.794211	-1.88358
Meiob	n.a.	DMSO UP	0.565706	-4.3686
Adgrf5	ESC	Non-ECORD UP	-1.12484	1.78601
Cntnap2	2CLC	Non-ECORD UP	0.394079	0.791014
Slc32a1	n.a.	DMSO UP	0.356799	1.03532
CN725425	2CLC	Non-ECORD UP	1.69784	2.05488
Gm14820	ESC	Non-ECORD UP	-0.302262	-0.038037
Ndufa4l2	n.a.	DMSO UP	-1.13543	-0.471943
Rnf43	n.a.	DMSO UP	-0.767367	-1.79703
Gm21033	2CLC	ECORD	2.12407	0
Chrnd	n.a.	DMSO UP	-0.858019	-2.79767
Tcp11x2	2CLC	ECORD	2.89989	4.65354
Card14	n.a.	DMSO UP	-0.116962	-0.73996
Dnaic2	n.a.	DMSO UP	-1.24605	-0.570441
Msra	2CLC	Non-ECORD UP	-0.34742	0.49959
Zkscan2	n.a.	DMSO UP	0.422506	0.664885
Kcnc4	n.a.	DMSO UP	0.296376	3.17851
Gm2792	ESC	Non-ECORD UP	0.654293	0.210091
Alcam	2CLC	Non-ECORD UP	1.25288	0.73846
Tubb3	ESC	Non-ECORD UP	-0.250752	-0.134303
Serpinb9	ESC	Non-ECORD UP	0.990566	0.0214824
Gm49327	n.a.	DMSO UP	0.783813	-1.21345
Ccser1	2CLC	Non-ECORD UP	2.37182	2.3123
Gm43759	n.a.	DMSO UP	-0.0358739	-1.55345
Ltk	n.a.	DMSO UP	-1.09174	1.65302
Cyp2b23	ESC	Non-ECORD UP	1.62558	-0.617969
Phka2	n.a.	DMSO UP	0.536219	-0.866416
Sytl1	n.a.	DMSO UP	-2.36351	-2.32293
Gng11	ESC	Non-ECORD UP	-0.443085	0.461859
Serpine1	ESC	Non-ECORD UP	-0.241762	-0.0488058
Trim12c	ESC	Non-ECORD UP	0.471899	1.79648
Krt80	n.a.	DMSO UP	1.40037	1.3467
Lmx1a	2CLC	Non-ECORD UP	1.57666	-2.56305
Gm31805	n.a.	DMSO UP	-0.741875	-1.59531
Igf2	ESC	Non-ECORD UP	0.546494	-0.330897
Ttll6	n.a.	DMSO UP	-0.704573	-1.0657
Gm35853	n.a.	DMSO UP	2.98153	1.26154
Gm49503	n.a.	DMSO UP	-0.541337	-0.735267
Gm16754	n.a.	DMSO UP	-0.342509	-0.516758
Slc6a7	n.a.	DMSO UP	0.370398	0.898049
Rhox1	ESC	Non-ECORD UP	1.53022	0
Usp11	n.a.	DMSO UP	-0.196432	-0.326077
Ppp1r1b	n.a.	DMSO UP	-0.610178	-1.05836
Gm48796	n.a.	DMSO UP	-0.359733	1.36379
Atp4a	n.a.	DMSO UP	-0.465363	1.88737
Afmid	n.a.	DMSO UP	-0.817954	-0.614106
Avil	n.a.	DMSO UP	-0.590044	-2.03378
Tex26	n.a.	DMSO UP	-2.10576	-3.93521
Irf8	n.a.	DMSO UP	-0.738036	-0.635965
Arhgdib	ESC	Non-ECORD UP	-0.444301	0.392206
Atp1a2	n.a.	DMSO UP	-1.08979	3.46169
H2-Q7	n.a.	DMSO UP	-0.780689	1.71289
Tgfb1i1	ESC	Non-ECORD UP	-0.368445	-0.196963
Gm50218	n.a.	DMSO UP	0.575827	-1.561
Gm4840	ESC	Non-ECORD UP	1.42594	-2.24594
Chd5	n.a.	DMSO UP	-0.146769	-0.395996
Dpp4	ESC	Non-ECORD UP	0.654582	2.62546
Tesc	n.a.	DMSO UP	-1.1673	-1.76479
1700057H21Rik	ESC	Non-ECORD UP	1.12937	2.12546
Ybx2	n.a.	DMSO UP	-0.67481	-0.572798
Obox4-ps17	2CLC	ECORD	2.67954	0
Plekhg4	n.a.	DMSO UP	0.435812	1.57652
Padi3	n.a.	DMSO UP	0.356137	-0.65146
Slfn4	ESC	ECORD	2.28889	-3.93993
Thra	n.a.	DMSO UP	-0.596138	-0.398465
Ak7	ESC	Non-ECORD UP	0.420776	0.704392
Gm281	2CLC	Non-ECORD UP	1.61908	2.95342
Gm3336	n.a.	DMSO UP	-0.0450847	-3.28243
Gm49394	ESC	Non-ECORD UP	0.514946	-0.206207
Spef1l	n.a.	DMSO UP	0.0262647	-0.821738
Sytl2	ESC	Non-ECORD UP	-0.777795	1.47213
Slc25a42	n.a.	DMSO UP	0.0117494	-0.499865
Bmp8b	ESC	Non-ECORD UP	0.606656	-0.765351
Xlr5c	ESC	ECORD	3.15024	4.24601
Rgma	n.a.	DMSO UP	-0.362702	-0.565335
Ceacam1	ESC	Non-ECORD UP	0.33584	0.0614526
Artn	n.a.	DMSO UP	-0.191298	1.15462
Gm6858	ESC	ECORD	-0.780911	-3.0179
Pold4	n.a.	DMSO UP	-0.483309	0.488254
Pgf	n.a.	DMSO UP	-0.765215	1.31014
Myo3b	ESC	Non-ECORD UP	1.6297	0.0454643
Cacng6	n.a.	DMSO UP	-0.138307	-0.430294
Dmrtb1	n.a.	DMSO UP	-0.748818	1.59922
Lgals3bp	ESC	Non-ECORD UP	-0.371043	-0.163016
Gm40977	2CLC	Non-ECORD UP	2.45284	2.07658
Naaladl1	n.a.	DMSO UP	0.18618	-0.74151
Col6a5	ESC	Non-ECORD UP	0.400782	1.43941
Espn	n.a.	DMSO UP	-0.0704318	-0.394025
Unc13d	n.a.	DMSO UP	-0.844636	-1.14314
Gm5831	2CLC	Non-ECORD UP	0.382776	-0.473746
Gm5454	ESC	Non-ECORD UP	0.310225	-0.675624
Lyrm9	n.a.	DMSO UP	-0.2629	0.458215
Gm45928	n.a.	DMSO UP	-0.5529	0.747313
Rasal3	n.a.	DMSO UP	0.241764	3.88186
Tarm1	n.a.	DMSO UP	2.54479	-1.95522
Aatk	n.a.	DMSO UP	-0.54578	-1.27861
Masp2	n.a.	DMSO UP	0.473573	0.499487
1700024B05Rik	ESC	ECORD	4.86626	1.71574
Rbm43	ESC	Non-ECORD UP	0.535824	-0.133652
Tnfrsf25	n.a.	DMSO UP	-0.662494	-0.791117
Gm44321	n.a.	DMSO UP	0.489712	-3.71666
Masp1	ESC	Non-ECORD UP	-0.375709	-0.0322884
Enox1	ESC	Non-ECORD UP	0.24606	0.583971
Doc2g	n.a.	DMSO UP	0.225082	0.804028
Gprin2	n.a.	DMSO UP	-0.071614	-0.577736
Timp3	ESC	Non-ECORD UP	0.258538	0.593091
Pdgfd	ESC	Non-ECORD UP	1.31285	4.25711
Notum	ESC	Non-ECORD UP	-0.275733	0.511939
Tnfaip8l3	n.a.	DMSO UP	0.295171	1.56865
Cypt3	2CLC	Non-ECORD UP	1.77936	2.93643
Antxr2	ESC	Non-ECORD UP	0.36969	0.413859
Thbd	ESC	Non-ECORD UP	0.249709	0.220796
Popdc3	2CLC	Non-ECORD UP	0.571323	-2.29017
Khdc3	ESC	Non-ECORD UP	-0.437083	-0.0388888
Mamstr	n.a.	DMSO UP	-1.13417	-1.12341
Tdpoz3	2CLC	ECORD	2.24991	0
Atoh8	ESC	Non-ECORD UP	-0.459926	-1.22492
Apobec1	n.a.	DMSO UP	-0.106285	0.333526
Gm49451	ESC	Non-ECORD UP	0.541098	1.75211
Prex1	n.a.	DMSO UP	0.1769	-0.478354
Gm4971	ESC	Non-ECORD UP	1.79609	0
Tmc8	n.a.	DMSO UP	-0.000100892	-0.698469
Cdc14a	ESC	Non-ECORD UP	0.357024	0.0894106
Ccdc71l	2CLC	Non-ECORD UP	0.649291	0.270494
Gm8222	ESC	Non-ECORD UP	1.06103	3.16984
Zfr2	n.a.	DMSO UP	-0.164373	-1.29007
Tnfrsf13c	n.a.	DMSO UP	0.76086	-1.68814
Foxg1	2CLC	Non-ECORD UP	-0.725253	1.05235
Rgs4	2CLC	Non-ECORD UP	-0.800339	-0.793852
Ppp1r3b	n.a.	DMSO UP	0.647043	-0.711448
Akain1	n.a.	DMSO UP	-0.966405	-3.90948
Tgfbr2	ESC	Non-ECORD UP	-0.288663	-0.199575
Map6d1	n.a.	DMSO UP	-0.462293	0.621473
Fbxo43	n.a.	DMSO UP	0.108346	-0.733726
Ascl2	n.a.	DMSO UP	0.31184	0.582897
Fam83f	n.a.	DMSO UP	-0.299282	1.10559
4931428L18Rik	ESC	Non-ECORD UP	3.02094	0
Col5a2	ESC	Non-ECORD UP	0.319271	0.558537
Gm6658	ESC	Non-ECORD UP	-0.328631	0.734987
Aff3	ESC	Non-ECORD UP	0.618456	1.38429
Lhfpl5	n.a.	DMSO UP	0.414134	-1.09946
Gulo	n.a.	DMSO UP	-0.22996	0.845126
Tmem132c	2CLC	Non-ECORD UP	-0.845894	0.803799
Spin2c	ESC	ECORD	-0.0773765	0.711225
Cd44	ESC	Non-ECORD UP	0.247192	0.570266
Itgb1bp2	n.a.	DMSO UP	0.104351	2.05058
Nrk	2CLC	Non-ECORD UP	0.450064	-1.74344
Fam110c	n.a.	DMSO UP	-0.227728	0.698821
Kcp	n.a.	DMSO UP	-0.773788	1.01804
Spib	n.a.	DMSO UP	-1.65012	-1.08172
Trim40	n.a.	DMSO UP	-1.57997	1.15569
Ush1c	n.a.	DMSO UP	-0.0902527	1.67181
Pappa	ESC	Non-ECORD UP	-0.357984	-0.846305
Paqr6	n.a.	DMSO UP	-2.35352	1.71163
Fcgbp	n.a.	DMSO UP	0.739625	-1.98521
Gm12981	n.a.	DMSO UP	-0.36788	-1.71433
1700029J07Rik	n.a.	DMSO UP	1.17163	-2.26381
Pde6g	n.a.	DMSO UP	-0.457767	-2.55989
Ldoc1	ESC	Non-ECORD UP	0.681466	-0.356216
Gm16026	2CLC	ECORD	2.87068	0
Cend1	ESC	Non-ECORD UP	-0.444013	0.975475
Meioc	n.a.	DMSO UP	-0.287677	-0.701484
Grem2	ESC	ECORD	0.232816	0.316568
Gm7972	n.a.	DMSO UP	-0.126995	0.286942
Ccn4	ESC	Non-ECORD UP	0.294327	0.532245
Entpd3	n.a.	DMSO UP	-0.913335	1.37495
Tmie	n.a.	DMSO UP	-0.569291	-0.95392
Cd68	n.a.	DMSO UP	-0.278062	-0.345363
Limch1	2CLC	Non-ECORD UP	0.743404	1.25929
Gm27045	2CLC	Non-ECORD UP	-0.25818	0.539234
Prom2	n.a.	DMSO UP	-0.0433544	-1.98389
Pcdh7	ESC	Non-ECORD UP	0.300304	0.130652
Scml2	2CLC	Non-ECORD UP	2.51814	-1.64703
Ankrd1	ESC	Non-ECORD UP	0.360725	0.639479
Arhgap31	2CLC	Non-ECORD UP	0.149885	0.431357
Slc4a1	n.a.	DMSO UP	-1.32957	2.27049
Prss23	ESC	Non-ECORD UP	0.268539	0.695262
Sirt4	n.a.	DMSO UP	-0.232959	-0.477989
Lrrc70	n.a.	DMSO UP	1.40406	1.29352
Pde4c	n.a.	DMSO UP	-1.10666	-0.743735
Fa2h	n.a.	DMSO UP	-2.50222	-2.85187
Ticam2	n.a.	DMSO UP	0.148718	1.69994
Gm11232	2CLC	Non-ECORD UP	2.19947	2.22268
Gm41409	2CLC	Non-ECORD UP	1.52492	-1.81196
Ephx1	n.a.	DMSO UP	-0.573208	0.337012
Syngr4	n.a.	DMSO UP	0.754075	1.2058
Fndc5	n.a.	DMSO UP	0.250508	-0.859525
Fam57b	n.a.	DMSO UP	-0.840981	-0.397992
Ccn5	ESC	Non-ECORD UP	-0.397253	0.907158
Obox4-ps28	2CLC	ECORD	2.30886	-0.140896
Plch2	n.a.	DMSO UP	-0.0444744	-1.07552
Hs3st6	n.a.	DMSO UP	-0.0906117	-1.31502
Dmrtc1c2	2CLC	Non-ECORD UP	1.35967	1.69613
Pcdh18	ESC	Non-ECORD UP	0.49974	0.11214
Gm4779	n.a.	DMSO UP	-0.284911	1.08956
Obox4-ps27	2CLC	ECORD	1.98523	0
Gm45629	n.a.	DMSO UP	-0.834249	-1.07337
Gm9343	2CLC	ECORD	1.84375	0
Gm15109	ESC	ECORD	2.36859	2.80595
Slc7a4	n.a.	DMSO UP	0.0985171	-0.838509
Ctf2	2CLC	Non-ECORD UP	3.14562	1.42717
Ppm1e	n.a.	DMSO UP	0.632148	-0.619193
Arhgef16	n.a.	DMSO UP	-0.0751516	-0.413997
Tex45	n.a.	DMSO UP	3.41991	-3.54315
Gm20767	2CLC	ECORD	2.19576	0
Rnf207	n.a.	DMSO UP	0.00441	0.66978
Antxr1	2CLC	Non-ECORD UP	-0.216194	0.402615
Ttc21a	n.a.	DMSO UP	1.58371	2.66047
Zc3h6	n.a.	DMSO UP	0.538428	-0.447736
Tm6sf2	n.a.	DMSO UP	-1.70256	-2.299
Slc27a2	2CLC	Non-ECORD UP	-0.177316	0.376987
Adam11	n.a.	DMSO UP	-1.02547	-0.538056
Them5	ESC	ECORD	0.680412	3.18672
Unc13a	n.a.	DMSO UP	-0.48493	-0.201437
Neil3	n.a.	DMSO UP	-0.326913	1.05034
Nr4a2	2CLC	Non-ECORD UP	-0.459336	0.703123
Usp17la	2CLC	Non-ECORD UP	2.3992	2.61426
Gm13691	2CLC	Non-ECORD UP	1.84942	-0.76934
Nupr1l	n.a.	DMSO UP	-2.01154	0.884182
Aldoa	n.a.	DMSO UP	-0.246462	-0.639546
Fthl17a	2CLC	Non-ECORD UP	-1.44241	1.76475
Zdbf2	ESC	Non-ECORD UP	0.445766	-1.23079
Magea5	ESC	ECORD	3.39661	3.46713
Ccl2	ESC	Non-ECORD UP	0.454089	0.963406
Nat2	ESC	Non-ECORD UP	0.479914	2.19776
Gm43803	n.a.	DMSO UP	-0.0338354	0.515936
Gm49686	n.a.	DMSO UP	2.43505	-3.66394
Ralgps1	n.a.	DMSO UP	0.010453	-0.338538
Acta1	ESC	Non-ECORD UP	0.399459	0.681543
Ptprz1	ESC	Non-ECORD UP	1.00483	-1.39276
Reep2	n.a.	DMSO UP	-0.269153	-0.414403
Fgf7	2CLC	Non-ECORD UP	1.26883	0.711273
Gm3176	2CLC	ECORD	2.19227	0
Pnp2	ESC	Non-ECORD UP	-0.675638	0.339273
Wnt7a	2CLC	Non-ECORD UP	1.35073	1.381
Hecw2	2CLC	Non-ECORD UP	0.293718	0.846797
Gm8616	n.a.	DMSO UP	2.02087	3.8866
Emilin2	ESC	Non-ECORD UP	-0.215571	-0.067875
Ccdc170	n.a.	DMSO UP	-0.96268	2.67462
Stag3	n.a.	DMSO UP	-0.193468	-0.299548
Fbxl7	ESC	Non-ECORD UP	0.378205	0.802221
Cyp46a1	n.a.	DMSO UP	0.794786	-1.02364
Gm48829	2CLC	Non-ECORD UP	2.44302	1.73601
Abcc8	n.a.	DMSO UP	2.44171	1.47401
Nccrp1	n.a.	DMSO UP	-0.36931	-0.611336
Unc93b1	n.a.	DMSO UP	-0.620579	-0.499285
Msc	ESC	Non-ECORD UP	0.18854	0.829372
Bmp7	n.a.	DMSO UP	0.387272	-0.359703
C2cd4c	n.a.	DMSO UP	-0.42115	0.582022
Cntd1	n.a.	DMSO UP	0.0123231	0.237856
Gm43860	n.a.	DMSO UP	-0.450603	-0.443762
5033406O09Rik	n.a.	DMSO UP	0.247475	0.510161
Prr5l	ESC	Non-ECORD UP	0.217588	0.126866
Tesmin	n.a.	DMSO UP	-0.849589	-0.433277
Mir1306	ESC	Non-ECORD UP	-0.270811	-0.170645
Kif19a	n.a.	DMSO UP	-1.08469	-0.492466
Dnah1	n.a.	DMSO UP	0.156162	-1.35831
Adamts2	n.a.	DMSO UP	0.122493	0.994389
6330410L21Rik	2CLC	Non-ECORD UP	0.333689	0.464687
Gfy	n.a.	DMSO UP	-2.82751	1.74081
Tnc	ESC	Non-ECORD UP	0.160049	0.0374173
Pla2g4b	n.a.	DMSO UP	-0.669066	-0.514381
Csf1	ESC	Non-ECORD UP	0.139046	0.241219
Gm42655	n.a.	DMSO UP	-0.30982	-1.08606
Gm15675	n.a.	DMSO UP	2.37567	1.62088
Slc7a11	ESC	Non-ECORD UP	0.198329	-0.420101
Selplg	n.a.	DMSO UP	-2.02423	-1.2327
Csgalnact1	ESC	Non-ECORD UP	0.311544	0.283067
Gnmt	n.a.	DMSO UP	-0.854445	1.24098
Mfsd2b	n.a.	DMSO UP	-0.90733	0.956746
Gm42462	ESC	Non-ECORD UP	-0.646616	-0.951303
Gm42940	n.a.	DMSO UP	0	-3.72285
Mir7005	n.a.	DMSO UP	0.29257	-0.76691
Gch1	n.a.	DMSO UP	-0.218567	-0.536515
Fam189a2	n.a.	DMSO UP	0.572143	-0.959998
Sntb1	ESC	Non-ECORD UP	0.380559	1.46334
Sp110	2CLC	ECORD	2.00895	-3.41393
3830417A13Rik	2CLC	Non-ECORD UP	1.64504	1.59228
Gm16239	2CLC	Non-ECORD UP	3.01462	2.20715
Dcdc2b	n.a.	DMSO UP	-0.379979	0.258754
Bche	2CLC	Non-ECORD UP	1.85004	1.04606
Rab32	2CLC	Non-ECORD UP	-0.338291	0.35902
Cct6b	n.a.	DMSO UP	3.92728	2.15003
Gsn	ESC	Non-ECORD UP	-0.189189	0.480474
Eif4a3l1	2CLC	Non-ECORD UP	1.76958	-0.903425
Fgfr4	n.a.	DMSO UP	0.390992	-0.678273
Thsd7a	ESC	Non-ECORD UP	0.341031	-0.985276
Gm7942	2CLC	ECORD	1.65763	0
Insl6	n.a.	DMSO UP	0.562895	0.71215
Gm15892	n.a.	DMSO UP	3.84304	-2.95959
Mak	n.a.	DMSO UP	0.761634	-0.661745
Xlr5b	ESC	ECORD	0.65197	-3.54214
Catsperg2	n.a.	DMSO UP	-1.27161	-3.54214
Gabra1	2CLC	Non-ECORD UP	-3.34795	2.60698
Sptb	n.a.	DMSO UP	0.261771	-0.402529
Arhgap33os	n.a.	DMSO UP	-1.40489	0.994167
Pigv	n.a.	DMSO UP	0.019652	-0.197698
Gm47924	2CLC	Non-ECORD UP	2.21586	1.74895
Gm45899	2CLC	Non-ECORD UP	2.50336	1.81442
Atp12a	n.a.	DMSO UP	-0.7689	0.927867
Adamtsl1	ESC	Non-ECORD UP	-0.254838	0.607471
1500009C09Rik	n.a.	DMSO UP	0.0305709	-0.672617
Gm49448	ESC	Non-ECORD UP	0.377295	1.49218
Bcan	n.a.	DMSO UP	0.847514	1.38154
Cacna1h	n.a.	DMSO UP	-0.235285	-0.386237
Gabrp	n.a.	DMSO UP	-0.469814	0.437631
Tbx4	n.a.	DMSO UP	1.76926	-1.14959
Pbx4	n.a.	DMSO UP	0.614574	-0.539151
C730034F03Rik	n.a.	DMSO UP	-0.422422	-0.380499
Naa80	n.a.	DMSO UP	-0.0544	-0.212611
Zmynd10	n.a.	DMSO UP	0.362953	-1.083
Frk	2CLC	Non-ECORD UP	1.50423	1.2176
Gm906	ESC	Non-ECORD UP	0.769774	3.17336
Tmc4	n.a.	DMSO UP	0.304392	-0.790152
Nat8f2	2CLC	Non-ECORD UP	1.49145	-1.71805
Gm49015	2CLC	Non-ECORD UP	1.96452	1.38051
Gm20559	ESC	Non-ECORD UP	0.596936	2.40323
Trpv3	ESC	ECORD	5.75745	-1.71887
Gpr68	n.a.	DMSO UP	1.60695	0.632783
Grin2c	n.a.	DMSO UP	-0.32866	-0.375593
Klhdc7a	n.a.	DMSO UP	-0.645967	-0.431924
Gm13068	2CLC	Non-ECORD UP	-0.456412	0.303021
Lrrc74b	n.a.	DMSO UP	0	3.16586
Gm20219	n.a.	DMSO UP	-0.780163	0.803885
Gm41556	n.a.	DMSO UP	0.319923	-0.56007
Pom121l2	n.a.	DMSO UP	-0.695078	-1.11025
Kctd19	n.a.	DMSO UP	0.345377	-2.13801
Obox4-ps18	2CLC	ECORD	2.65043	0.820889
Nuak2	n.a.	DMSO UP	-0.383165	-0.205178
Platr6	ESC	Non-ECORD UP	0.355948	-0.123571
Myc	ESC	Non-ECORD UP	-0.130003	-0.151386
Cdk5r2	n.a.	DMSO UP	-1.08306	-0.366897
C8g	n.a.	DMSO UP	-0.445517	-0.342118
Gm8038	2CLC	Non-ECORD UP	1.74221	0.806398
Tiam2	ESC	Non-ECORD UP	0.195412	0.456249
Xlr3c	ESC	ECORD	1.64211	1.35003
Morrbid	ESC	Non-ECORD UP	-0.310635	1.51672
Zscan4d	2CLC	ECORD	2.32968	0
Fahd2a	n.a.	DMSO UP	0.426445	0.652737
Eno2	n.a.	DMSO UP	-0.815623	-0.305336
Gm6489	ESC	Non-ECORD UP	1.95107	0
Ifnlr1	n.a.	DMSO UP	-0.31454	-0.287261
Aldh3b2	n.a.	DMSO UP	-1.9203	-2.54639
Gm15265	n.a.	DMSO UP	0.604918	-0.432924
BB287469	2CLC	ECORD	2.9033	-2.09115
Mst1	n.a.	DMSO UP	0.447423	-1.26842
Rnf225	n.a.	DMSO UP	-0.359275	0.373411
Phactr1	ESC	Non-ECORD UP	0.54653	1.36609
Clcn1	n.a.	DMSO UP	0.462373	-0.632435
Ccdc187	n.a.	DMSO UP	-0.405597	-0.940583
Dpep3	n.a.	DMSO UP	-1.1081	0.943516
Krt18	2CLC	Non-ECORD UP	0.0625737	-0.581007
Igfals	n.a.	DMSO UP	-0.570664	-0.274624
Hmcn2	n.a.	DMSO UP	-0.551143	-0.210223
Rnf224	n.a.	DMSO UP	-0.305795	-0.593833
Tlr3	ESC	Non-ECORD UP	0.887311	4.76502
Gm13648	n.a.	DMSO UP	-0.450809	-0.526931
Gm11944	n.a.	DMSO UP	0.190091	-0.275111
Slc22a7	n.a.	DMSO UP	-0.0896205	0.414489
Fes	n.a.	DMSO UP	-0.725364	-1.38295
Gm47814	n.a.	DMSO UP	0.0885765	0.647507
Fam234b	n.a.	DMSO UP	-0.44307	-0.359063
Igll1	ESC	Non-ECORD UP	0.454491	2.90888
Xirp2	ESC	Non-ECORD UP	0.384153	0
Hapln4	n.a.	DMSO UP	0.0752696	0.426108
Iqank1	n.a.	DMSO UP	-0.613288	-0.674018
9530082P21Rik	n.a.	DMSO UP	-0.35584	-0.208389
Rab37	n.a.	DMSO UP	0.226261	0.54151
Mlxipl	n.a.	DMSO UP	-0.174644	0.575976
D130020L05Rik	n.a.	DMSO UP	0.561072	-0.272386
Svop	n.a.	DMSO UP	-0.278372	-0.302401
Ttc12	n.a.	DMSO UP	0.474987	0.455494
Arhgef9	n.a.	DMSO UP	0.794504	0.465261
Gm26912	n.a.	DMSO UP	0.27634	-1.04097
Stac3	n.a.	DMSO UP	-1.61818	1.7155
Creb5	ESC	Non-ECORD UP	0.361606	-0.243539
Trim72	n.a.	DMSO UP	0.853659	0.485669
Gm49699	n.a.	DMSO UP	1.47701	-1.2205
Ereg	ESC	Non-ECORD UP	0.268577	-0.0064331
Cplx1	n.a.	DMSO UP	-0.0334979	-0.248377
Fam241b	n.a.	DMSO UP	-0.455778	0.209619
Il7	ESC	Non-ECORD UP	0.543107	1.2885
Macrod1	n.a.	DMSO UP	-0.79395	0.41365
Gm5946	ESC	ECORD	1.56463	2.88234
Gm45752	n.a.	DMSO UP	-0.344843	-0.490229
Paxx	n.a.	DMSO UP	-0.027018	0.692841
Glp1r	n.a.	DMSO UP	0.350266	-0.300951
Catsperd	n.a.	DMSO UP	-0.686885	0.464734
Plekhb1	n.a.	DMSO UP	-0.486343	-0.156575
Mybpc2	n.a.	DMSO UP	0.284887	-1.20046
Rhox9	ESC	Non-ECORD UP	0.427405	0
Katnal2	n.a.	DMSO UP	0.123389	-0.404211
Gm26703	2CLC	Non-ECORD UP	0.518148	1.10061
Chit1	2CLC	Non-ECORD UP	-0.0328912	2.23941
Lrrc51	n.a.	DMSO UP	0.269022	-0.391652
Hsf5	n.a.	DMSO UP	0.147623	1.63694
H2-Ab1	n.a.	DMSO UP	0.256566	-0.838155
Cd2	ESC	Non-ECORD UP	-0.427087	0.479992
H2-Q2	n.a.	DMSO UP	2.06672	0.55657
Gm32885	ESC	Non-ECORD UP	0.322621	0.720882
Rdh12	n.a.	DMSO UP	-0.409687	0.376167
Rbfaos	ESC	ECORD	-0.416362	0.156362
Msrb3	ESC	Non-ECORD UP	0.20616	1.43555
Myo1h	n.a.	DMSO UP	-0.245049	0.127708
Mroh1	n.a.	DMSO UP	0.153068	-0.202443
Tnnt1	n.a.	DMSO UP	-0.544128	0.356943
Selenbp1	n.a.	DMSO UP	-0.246294	-0.781923
Platr31	2CLC	Non-ECORD UP	0.465659	1.07216
4933433G15Rik	n.a.	DMSO UP	-0.258697	-0.611745
Klhdc8a	ESC	Non-ECORD UP	-0.203439	-0.161485
Mgll	2CLC	Non-ECORD UP	0.786707	0.3131
Gm44275	ESC	Non-ECORD UP	0.559363	1.07598
Pram1	n.a.	DMSO UP	0.700894	-0.816868
Ccdc9b	ESC	Non-ECORD UP	0.216525	0.0661589
Cox7b2	2CLC	Non-ECORD UP	-0.0669285	-1.14063
Card9	n.a.	DMSO UP	1.78701	1.02081
Tmem35b	n.a.	DMSO UP	0.367627	0.24692
Abcg1	n.a.	DMSO UP	0.267876	0.177311
A2m	n.a.	DMSO UP	-0.350147	-0.303247
Creb3l3	n.a.	DMSO UP	-1.77696	-0.775109
Btbd18	n.a.	DMSO UP	-0.188531	0.430719
Myh7b	n.a.	DMSO UP	0.0834647	-0.290204
Trmt12	2CLC	Non-ECORD UP	0.119169	0.138106
C230035I16Rik	n.a.	DMSO UP	0.740597	0.570886
Gm7932	ESC	Non-ECORD UP	0.365715	-1.64629
Phyhip	n.a.	DMSO UP	-0.295751	-0.327902
Tnfsf11	ESC	Non-ECORD UP	0.31528	2.18271
Vpreb1	ESC	Non-ECORD UP	-0.269451	0.426082
Aifm3	n.a.	DMSO UP	0.556895	0.402312
Rbms3	2CLC	Non-ECORD UP	1.14709	0.509195
2900052L18Rik	n.a.	DMSO UP	-0.253215	0.253171
Bcl2	ESC	Non-ECORD UP	-0.346575	0.123513
Gm21034	2CLC	ECORD	1.8459	0
Fgf1	2CLC	Non-ECORD UP	1.09053	0.37085
Filip1l	2CLC	Non-ECORD UP	0.207395	-0.284469
Gdpd5	n.a.	DMSO UP	-0.565975	-0.287875
Sec14l5	n.a.	DMSO UP	0.172462	-0.37363
Irx3os	n.a.	DMSO UP	0.316714	1.13397
Ceacam2	ESC	Non-ECORD UP	0.229022	-0.109804
Nat1	ESC	Non-ECORD UP	-0.60893	4.85734
H2-T-ps	n.a.	DMSO UP	-0.309818	-2.54391
Fhl2	ESC	Non-ECORD UP	0.169082	0.709762
Mecom	2CLC	Non-ECORD UP	0.241226	-0.738735
Jsrp1	n.a.	DMSO UP	-0.478976	0.42724
Gm48931	2CLC	Non-ECORD UP	2.41595	1.23336
Arhgap45	n.a.	DMSO UP	-0.690272	-0.183918
Dmrtc2	n.a.	DMSO UP	0.0204611	-0.558231
Tmem8b	n.a.	DMSO UP	-0.147348	-0.226392
Rasgrp4	n.a.	DMSO UP	-0.202623	-0.219209
Gm10324	2CLC	Non-ECORD UP	1.08741	0.416773
Gm48799	2CLC	Non-ECORD UP	2.45802	-1.10269
Retsat	n.a.	DMSO UP	-0.703872	0.286777
Trp73	n.a.	DMSO UP	0.286008	0.223846
Rgl3	n.a.	DMSO UP	-1.46211	1.04378
Slc4a8	n.a.	DMSO UP	-0.180883	0.215036
Dhdh	n.a.	DMSO UP	0.356031	-0.150159
Frs3	n.a.	DMSO UP	-0.301169	-0.144685
Gm14221	ESC	Non-ECORD UP	0.316356	-0.229759
Gm13694	2CLC	Non-ECORD UP	1.53231	-0.384911
Elmo3	n.a.	DMSO UP	0.270746	0.391977
Neurl1b	n.a.	DMSO UP	-1.34854	-0.39045
Vgf	ESC	Non-ECORD UP	0.422643	0.126932
Cyp2s1	n.a.	DMSO UP	-0.238612	-0.18889
D630039A03Rik	ESC	Non-ECORD UP	-0.219299	0.0423493
H2-Q4	n.a.	DMSO UP	-0.276565	-0.978864
Dguok	n.a.	DMSO UP	0.0297154	-0.357483
Fancl	ESC	Non-ECORD UP	-0.125166	0.00222151
Rwdd3	n.a.	DMSO UP	-0.340698	0.278309
Gjb4	ESC	Non-ECORD UP	0.169581	0.213465
Inha	n.a.	DMSO UP	-0.689708	0.382704
Gm47808	2CLC	Non-ECORD UP	3.24804	0.847947
Abca7	n.a.	DMSO UP	-0.530181	0.16147
Slc30a3	n.a.	DMSO UP	-0.758003	0.823841
Gm21284	n.a.	DMSO UP	0.351773	-0.702579
Ehd2	2CLC	Non-ECORD UP	-0.413335	-0.130764
Lmx1b	n.a.	DMSO UP	0.0296117	-0.591526
Whrn	n.a.	DMSO UP	-0.0340087	-0.180015
Elobl	2CLC	Non-ECORD UP	-0.668764	0.704716
Tcp11	n.a.	DMSO UP	-0.357087	-0.189887
Gm50190	2CLC	ECORD	1.95452	0
Gm44660	2CLC	Non-ECORD UP	1.40346	-1.10269
Eya1	ESC	Non-ECORD UP	0.293307	-0.29349
Klk13	n.a.	DMSO UP	-0.0154698	0.408106
Gm48764	2CLC	Non-ECORD UP	1.80337	0.843045
Slc6a16	n.a.	DMSO UP	-0.084354	0.697431
Gm11732	n.a.	DMSO UP	-2.29891	-1.22653
Gm14514	2CLC	Non-ECORD UP	2.02015	2.25602
Gm37274	n.a.	DMSO UP	2.02015	2.25602
Gm13404	n.a.	DMSO UP	0.258169	0.877136
Sult5a1	n.a.	DMSO UP	-0.0332195	-0.577474
Zglp1	n.a.	DMSO UP	-0.984264	-0.611737
Arg2	ESC	Non-ECORD UP	0.285573	0.905101
Hoxa7	ESC	Non-ECORD UP	0.326799	0.577776
Atp2a3	n.a.	DMSO UP	0.154843	-0.144345
Sh3kbp1	2CLC	Non-ECORD UP	0.538993	0.218537
Lemd1	n.a.	DMSO UP	-0.571149	-0.199371
Nppb	ESC	Non-ECORD UP	0.531665	0.815714
Gm36757	n.a.	DMSO UP	0.547041	1.67743
Tap1	n.a.	DMSO UP	0.0488925	-0.222952
9430064I24Rik	n.a.	DMSO UP	-1.0888	0.335955
Aldh3b1	n.a.	DMSO UP	-0.78772	-0.48121
Gm8300	2CLC	ECORD	2.07389	0
Ablim2	n.a.	DMSO UP	0.667638	-0.261919
Cers1	n.a.	DMSO UP	-0.699602	-0.171883
Cdh2	ESC	Non-ECORD UP	0.142564	1.05906
Gm49371	n.a.	DMSO UP	0	-1.68451
Ldhd	n.a.	DMSO UP	-0.538327	0.295139
1810010H24Rik	n.a.	DMSO UP	0.224591	0.346746
Hyal1	n.a.	DMSO UP	0.211815	-0.212037
Cpne7	n.a.	DMSO UP	-0.638046	-0.652472
Slc5a2	n.a.	DMSO UP	-0.325289	0.378294
Nckap1l	ESC	Non-ECORD UP	0.233883	2.14825
Chrm3	ESC	Non-ECORD UP	0.767281	-0.313073
Klhdc9	n.a.	DMSO UP	0.191043	0.300567
Cadm4	n.a.	DMSO UP	-0.19177	-0.142395
DXBay18	ESC	ECORD	0.0122687	1.67683
Gm48383	2CLC	Non-ECORD UP	-0.270471	1.3627
5031434O11Rik	n.a.	DMSO UP	0.420686	-0.746355
Pkn3	n.a.	DMSO UP	0.116242	0.176321
S1pr4	n.a.	DMSO UP	-0.894875	-0.31163
Brsk2	ESC	Non-ECORD UP	0.32684	1.83841
Carmil2	n.a.	DMSO UP	-0.476343	-0.29309
Sirt3	n.a.	DMSO UP	-0.202957	-0.156837
C1qtnf3	ESC	Non-ECORD UP	0.182752	2.64647
Tnni3	n.a.	DMSO UP	-0.771942	-0.265512
Kif21b	n.a.	DMSO UP	-0.249058	-0.153317
Msh5	n.a.	DMSO UP	-0.0436815	-0.410126
Dqx1	n.a.	DMSO UP	-1.16705	0.464371
AU019990	2CLC	Non-ECORD UP	3.55481	-1.10269
Myh14	n.a.	DMSO UP	-0.552982	-0.137568
Cldn19	n.a.	DMSO UP	-1.31086	-0.601162
Etv1	ESC	Non-ECORD UP	-0.0761532	-0.422948
Fam166b	n.a.	DMSO UP	-0.401509	0.51165
Cngb1	n.a.	DMSO UP	0.507397	0.363908
Gm46404	n.a.	DMSO UP	0.717502	0.475432
Fgf11	n.a.	DMSO UP	0.00837868	-0.217251
Gzmm	n.a.	DMSO UP	-0.532248	-0.237122
Itga2b	n.a.	DMSO UP	-0.387141	-0.455813
Dmrtc1c1	2CLC	Non-ECORD UP	1.84283	0.820893
Fgd3	ESC	Non-ECORD UP	0.151886	0.499961
Gm7978	2CLC	ECORD	1.40977	-0.863732
Tmem221	n.a.	DMSO UP	-0.640728	-0.461855
Anxa3	2CLC	Non-ECORD UP	0.0827138	0.224774
Gm42879	2CLC	Non-ECORD UP	0.312995	-0.329365
Zfpm2	2CLC	Non-ECORD UP	-0.647443	0.427468
Platr16	2CLC	ECORD	2.09843	2.54957
Rnf223	n.a.	DMSO UP	-0.340494	-0.668359
Kdm4dl	ESC	Non-ECORD UP	0.807142	0
B4galnt2	n.a.	DMSO UP	-0.763029	-0.259751
Ccdc61	n.a.	DMSO UP	-0.114154	-0.216232
Gm48170	n.a.	DMSO UP	0.180293	-0.519302
Rhox6	ESC	Non-ECORD UP	0.175014	3.68895
Cyp2d22	n.a.	DMSO UP	-0.447507	0.375045
Gm42929	n.a.	DMSO UP	2.80773	0.454378
Tie1	2CLC	Non-ECORD UP	1.68075	1.16907
Aph1c	n.a.	DMSO UP	1.75529	0.434877
Platr25	2CLC	Non-ECORD UP	1.3088	0.284333
Vpreb3	n.a.	DMSO UP	0.384811	0.143714
Ppp1r36	n.a.	DMSO UP	1.25594	-1.10269
Meltf	n.a.	DMSO UP	-0.916598	0.285148
Gm12522	n.a.	DMSO UP	0.317236	-0.299687
Kcnq4	n.a.	DMSO UP	0.301434	0.561678
Cldn5	n.a.	DMSO UP	-0.165589	-0.704058
Ggnbp1	n.a.	DMSO UP	-0.48683	-0.177668
Bhlha15	n.a.	DMSO UP	-0.897892	-0.167843
1700020N15Rik	ESC	Non-ECORD UP	0.420014	3.96137
Gm48113	2CLC	Non-ECORD UP	0.82667	0.820892
Gm13335	2CLC	Non-ECORD UP	2.05521	-1.10269
A530040E14Rik	2CLC	ECORD	1.95381	0
Plekhh3	n.a.	DMSO UP	-0.43336	-0.269492
Wbp2nl	n.a.	DMSO UP	-0.103219	-0.219497
Cldn15	n.a.	DMSO UP	2.67639	0.654195
Cep112	n.a.	DMSO UP	-2.62696	-0.900279
Spns2	n.a.	DMSO UP	-0.0831361	0.19402
Ccdc88b	n.a.	DMSO UP	0.0546661	0.250259
Camk2n1	n.a.	DMSO UP	-0.104889	-0.132892
Col3a1	ESC	Non-ECORD UP	-0.0952603	0.296016
Rab44	n.a.	DMSO UP	-1.73442	-0.369734
Gm26555	n.a.	DMSO UP	1.24128	1.67323
Gm47357	2CLC	Non-ECORD UP	3.02348	0.820891
Ntrk1	n.a.	DMSO UP	-0.583553	0.820892
Mfsd7a	n.a.	DMSO UP	-0.427518	-0.495426
Ccnd2	ESC	Non-ECORD UP	0.0662303	0.260858
Gm50087	n.a.	DMSO UP	1.75483	0.710015
A730082K24Rik	ESC	Non-ECORD UP	0.394846	3.48507
Gm42979	n.a.	DMSO UP	0.265988	-0.185697
Prss33	n.a.	DMSO UP	0.627228	1.67289
Pnp	2CLC	Non-ECORD UP	-0.122243	0.109037
Dscaml1	n.a.	DMSO UP	-1.79446	-0.363345
Krt8-ps	ESC	Non-ECORD UP	-0.194528	0.00535218
Gm9265	n.a.	DMSO UP	-0.129362	-0.68223
Cdk14	ESC	Non-ECORD UP	0.115906	-1.09401
Gm38947	2CLC	Non-ECORD UP	2.07009	0.82089
C920006O11Rik	n.a.	DMSO UP	-0.193046	0.181124
Tfpi2	2CLC	Non-ECORD UP	2.03507	0.390799
Dclk1	ESC	Non-ECORD UP	-0.101068	1.17114
Il17f	n.a.	DMSO UP	-0.722639	-0.786214
Prrx1	ESC	Non-ECORD UP	0.0677453	0.380832
Msrb2	ESC	Non-ECORD UP	0.0555992	0.319369
Cldn1	2CLC	Non-ECORD UP	1.22854	-1.10269
Gm47725	ESC	Non-ECORD UP	0.0675833	0.738715
Gm16478	2CLC	ECORD	1.08483	0
Krt8	2CLC	Non-ECORD UP	-0.0852476	-0.304514
Actc1	ESC	Non-ECORD UP	0.389025	2.21011
Vsx2	n.a.	DMSO UP	0.82654	-0.753296
Mical2	ESC	Non-ECORD UP	-0.0587878	-0.233284
Bend6	n.a.	DMSO UP	-0.401177	0.463829
Mss51	n.a.	DMSO UP	2.67517	-0.579502
Gm8332	2CLC	ECORD	2.15513	0
Gm43279	n.a.	DMSO UP	0.622599	0.848987
Spata5l1	n.a.	DMSO UP	0.11498	-0.216689
Mep1b	ESC	Non-ECORD UP	0.137645	-0.18656
Gm16344	2CLC	Non-ECORD UP	0.538003	-1.10268
Vmn2r3	2CLC	Non-ECORD UP	1.50998	0.897803
Gm41505	n.a.	DMSO UP	-1.26263	0.97085
Nup62cl	ESC	Non-ECORD UP	-0.0443607	0.239838
H3c14	n.a.	DMSO UP	0.233249	-0.266537
Calhm3	2CLC	Non-ECORD UP	0.100041	0.699846
Car2	ESC	Non-ECORD UP	-0.0644044	0.631061
Gm4340	2CLC	ECORD	1.99617	0
Tmcc3	2CLC	Non-ECORD UP	0.272363	0.132765
Gm53	n.a.	DMSO UP	-0.350025	0.164825
Ovgp1	n.a.	DMSO UP	-0.347469	0.267004
Hcn3	n.a.	DMSO UP	-0.320747	-0.142541
Gm14742	2CLC	Non-ECORD UP	1.73942	0.820881
Usp26	2CLC	Non-ECORD UP	1.07255	0.378284
C230037L18Rik	n.a.	DMSO UP	0.630212	-0.410906
Thap3	n.a.	DMSO UP	-0.55629	-0.108616
Aipl1	n.a.	DMSO UP	-0.330805	-0.425233
Tspo2	n.a.	DMSO UP	3.13497	-0.733032
Olfml2a	n.a.	DMSO UP	1.53837	0.56526
Gm49858	2CLC	Non-ECORD UP	2.48399	0.820886
Glod5	ESC	Non-ECORD UP	-0.128557	-1.08244
Gm21293	2CLC	ECORD	2.07545	0
Zscan4-ps3	2CLC	ECORD	1.84909	0
Dusp27	ESC	Non-ECORD UP	0.0458311	-0.220732
Psd	n.a.	DMSO UP	-0.431419	0.194013
Slc41a3	n.a.	DMSO UP	-0.742611	-0.227173
Slc2a4	n.a.	DMSO UP	-0.410274	0.317748
Gstm6	n.a.	DMSO UP	-0.398304	-0.401108
Zmynd15	n.a.	DMSO UP	-0.664295	-0.248054
Gm37249	n.a.	DMSO UP	-0.145915	0.231237
Micall2	n.a.	DMSO UP	-0.800671	0.147134
Gm13119	2CLC	ECORD	1.14137	0.475131
Krt14	ESC	Non-ECORD UP	0.207588	1.0473
Trpv2	ESC	Non-ECORD UP	0.0824055	-0.228278
Gm13697	2CLC	Non-ECORD UP	1.53309	-0.227124
BC147527	2CLC	ECORD	1.76391	0
Gm49745	n.a.	DMSO UP	2.38794	0.616099
Cpeb1	n.a.	DMSO UP	-0.407013	-0.188132
Necab3	n.a.	DMSO UP	-0.417962	-0.198732
Xkr6	2CLC	Non-ECORD UP	0.0538881	0.114635
Fads3	ESC	Non-ECORD UP	-0.0707741	0.616081
Psd2	n.a.	DMSO UP	-0.614189	0.292346
Gm2016	2CLC	ECORD	2.57168	0
Adgrg6	2CLC	Non-ECORD UP	-0.384489	0.228777
Izumo1	n.a.	DMSO UP	-0.547394	0.329213
Aire	n.a.	DMSO UP	-0.337081	-0.0936268
Gm47518	ESC	Non-ECORD UP	0.0758244	2.2253
Sema3c	ESC	Non-ECORD UP	0.113816	-2.61013
Gm3765	ESC	Non-ECORD UP	-0.101094	0.345266
Spesp1	2CLC	Non-ECORD UP	2.05062	0.330509
Ggt6	n.a.	DMSO UP	-1.36839	-0.224364
Fbxo41	n.a.	DMSO UP	-0.602933	-0.242862
Myh13	2CLC	Non-ECORD UP	0.491279	0.181751
Sh2d5	n.a.	DMSO UP	-0.0955498	-0.126786
Zfp385c	n.a.	DMSO UP	-0.575963	-0.173106
Eln	n.a.	DMSO UP	0.222979	-0.438135
Star	n.a.	DMSO UP	0.434305	0.0938546
Fam83e	n.a.	DMSO UP	-0.0123958	-0.358217
Gm40989	n.a.	DMSO UP	0.671504	0.475539
Aldh3a1	ESC	Non-ECORD UP	-0.177492	-0.695255
Gm20621	n.a.	DMSO UP	-0.0779705	0.192725
BB218582	n.a.	DMSO UP	-2.46166	0.517584
Tnfsf13os	n.a.	DMSO UP	-0.233581	-0.17124
Fut1	n.a.	DMSO UP	-0.410922	-0.224636
Fmr1nb	2CLC	Non-ECORD UP	0.295936	0.158148
Gm42674	ESC	Non-ECORD UP	0.0429602	0.8347
Capn12	n.a.	DMSO UP	-0.281017	-0.0646641
Mageb10-ps	2CLC	Non-ECORD UP	2.52847	0.457881
Gstm7	n.a.	DMSO UP	0.43224	0.25427
Glrb	n.a.	DMSO UP	0.171348	-0.384224
Plek2	n.a.	DMSO UP	-0.014149	-0.212916
Gm10037	n.a.	DMSO UP	2.73177	0.32804
Rspo4	n.a.	DMSO UP	0.243096	-0.55786
Gm6763	2CLC	ECORD	1.85579	0
Rph3al	n.a.	DMSO UP	0.455177	-0.379182
Sptbn5	n.a.	DMSO UP	-0.920441	0.237827
2410018L13Rik	n.a.	DMSO UP	2.35198	-0.579265
Adrb1	n.a.	DMSO UP	0.312931	-0.144188
Fibin	ESC	Non-ECORD UP	0.111447	1.73352
Rasgef1c	2CLC	Non-ECORD UP	2.70526	0.820872
Gm49870	n.a.	DMSO UP	-1.20342	-0.296203
Gm16233	ESC	Non-ECORD UP	-0.099743	1.67234
Gm38158	ESC	Non-ECORD UP	-0.0581606	-0.290337
Dusp5	2CLC	Non-ECORD UP	0.152733	-0.075433
Matn3	n.a.	DMSO UP	-0.108736	0.214469
Gm45809	n.a.	DMSO UP	1.43954	-1.10266
Trh	ESC	Non-ECORD UP	-0.0156937	0.486868
Havcr2	2CLC	Non-ECORD UP	3.25806	0.241465
Fbxo32	2CLC	Non-ECORD UP	0.403802	0.154413
Kcnj11	n.a.	DMSO UP	0.416486	-0.292071
Pou4f2	ESC	Non-ECORD UP	0.0267223	-0.486234
Ngf	ESC	Non-ECORD UP	-0.0305206	0.489828
Begain	n.a.	DMSO UP	-0.369491	-0.133301
Wnk2	n.a.	DMSO UP	0.381992	-0.164686
Gm45767	n.a.	DMSO UP	0.344392	0.220387
Hand1	ESC	Non-ECORD UP	-0.0711211	-0.143919
Gm50331	2CLC	Non-ECORD UP	2.02287	0.393148
Gm13015	ESC	Non-ECORD UP	-0.0667157	1.1244
Gm36948	n.a.	DMSO UP	3.62301	0.39975
Gm14027	n.a.	DMSO UP	0.401012	-0.536411
Gm2115	ESC	Non-ECORD UP	-0.0177484	0.757172
Col5a3	n.a.	DMSO UP	-0.0965134	0.14996
Gal3st1	n.a.	DMSO UP	-0.624693	0.24317
Cybrd1	n.a.	DMSO UP	-1.65598	-0.405898
Lama3	ESC	Non-ECORD UP	-0.0509504	6.11254
Galnt18	ESC	Non-ECORD UP	-0.0105217	0.473917
Parp3	ESC	Non-ECORD UP	0.019522	0.085765
Gm28060	ESC	Non-ECORD UP	0.0321143	-0.188092
Atp2b2	n.a.	DMSO UP	-0.175644	-0.105251
Lmntd2	n.a.	DMSO UP	-0.353414	0.134206
Gm40910	2CLC	Non-ECORD UP	4.03352	0.820863
Arsg	n.a.	DMSO UP	-0.0329831	-0.123992
Sv2a	n.a.	DMSO UP	0.204514	-0.0662244
Slc22a18	n.a.	DMSO UP	-0.508171	0.25354
Chrna4	n.a.	DMSO UP	0.275361	0.138063
Mmp19	ESC	Non-ECORD UP	-0.00674194	0.432001
Prtn3	n.a.	DMSO UP	0.18514	-0.323638
Entpd2	n.a.	DMSO UP	-0.712898	0.43585
Trp73os	n.a.	DMSO UP	2.56314	0.440578
Evpl	n.a.	DMSO UP	-1.03125	-0.100112
2210039B01Rik	n.a.	DMSO UP	1.48338	0.65664
Sema4f	n.a.	DMSO UP	0.612466	0.107859
Gm15085	ESC	ECORD	1.84717	0.820857
Mst1r	n.a.	DMSO UP	-0.538552	-0.419398
Kcnc1	n.a.	DMSO UP	4.4594	0.299278
Lpar4	ESC	Non-ECORD UP	0.0234808	0.328745
Tfr2	n.a.	DMSO UP	-0.235619	0.21589
Plin4	n.a.	DMSO UP	-0.197658	-0.148581
Gm49064	2CLC	Non-ECORD UP	1.50879	0.35762
Hs6st2	2CLC	Non-ECORD UP	0.157238	0.15179
Kank4os	2CLC	Non-ECORD UP	2.17138	-0.162106
Dppa5b	n.a.	DMSO UP	0.229084	0.173674
A930001C03Rik	n.a.	DMSO UP	0.344083	0.115375
Gm550	n.a.	DMSO UP	-0.319028	0.13451
Gm47694	n.a.	DMSO UP	-0.784344	0.336785
Aspg	n.a.	DMSO UP	-0.236818	0.0645169
Inca1	n.a.	DMSO UP	0.872657	-0.21233
S100a4	ESC	Non-ECORD UP	0.00460143	0.885452
Gm7030	n.a.	DMSO UP	0	0.820886
1700049E17Rik2	ESC	ECORD	1.43954	0.820869
Gm14685	ESC	ECORD	-0.309818	0.820867
Lcp1	ESC	Non-ECORD UP	0.00991443	-0.2099
Sema3e	ESC	Non-ECORD UP	0.00763886	-0.166574
Bmp1	ESC	Non-ECORD UP	0.00235794	0.671402
Gm11701	ESC	Non-ECORD UP	0.00568163	-1.40713
Baiap3	n.a.	DMSO UP	-0.494769	-0.0650769
Rnase12	ESC	Non-ECORD UP	2.73443	4.32715
Slc19a3	n.a.	DMSO UP	0.276649	0.119841
1700080O16Rik	ESC	Non-ECORD UP	3.31877	4.6658
Tuba8	2CLC	Non-ECORD UP	0.532687	-0.217138
Slc44a3	n.a.	DMSO UP	-0.695429	-0.20775
Adh4	ESC	Non-ECORD UP	3.42306	4.42468
Gm10863	n.a.	DMSO UP	-0.172956	0.10217
Trank1	n.a.	DMSO UP	0.375517	0.177175
Aqp9	2CLC	Non-ECORD UP	1.16342	0.347047
Rab3il1	n.a.	DMSO UP	0.237954	0.0952975
Alox12b	n.a.	DMSO UP	2.11497	-0.284457
Gm14002	ESC	Non-ECORD UP	0.436533	3.48231
C2	n.a.	DMSO UP	0.195258	-0.0534034
Gm2022	2CLC	ECORD	2.61914	0
Cbr3	n.a.	DMSO UP	-0.261649	-0.105468
Myo15b	n.a.	DMSO UP	-0.542897	0.094126
Itgb4	n.a.	DMSO UP	-0.736726	0.0860565
Rsph10b	n.a.	DMSO UP	0.188536	0.222009
Fhad1	n.a.	DMSO UP	-0.362917	0.244474
Gm9873	n.a.	DMSO UP	-0.508325	0.0760872
Nsmf	n.a.	DMSO UP	-0.132811	-0.0620134
Apol7d	n.a.	DMSO UP	0.27913	-0.0984163
Mgl2	ESC	Non-ECORD UP	-1.1258	3.57111
Hsf4	n.a.	DMSO UP	-0.730316	-0.181516
Mapk10	ESC	Non-ECORD UP	4.51615	3.68367
Prmt8	n.a.	DMSO UP	-0.119312	0.048065
Gm9899	n.a.	DMSO UP	1.40647	-0.114474
Rab39	n.a.	DMSO UP	0.169176	0.0587648
Gm47486	2CLC	Non-ECORD UP	2.75374	-0.176206
Vil1	n.a.	DMSO UP	-0.246301	0.13426
Letm2	n.a.	DMSO UP	0.185329	-0.145246
Il17c	ESC	Non-ECORD UP	1.5798	3.46075
Igf2os	ESC	Non-ECORD UP	2.32949	2.85451
Cd300lf	n.a.	DMSO UP	2.58123	-0.166449
Gm15587	n.a.	DMSO UP	0.936759	-0.307629
Cdh5	ESC	Non-ECORD UP	0.0160511	-2.80049
Gm35934	n.a.	DMSO UP	0.0109908	0.284831
Chdh	ESC	Non-ECORD UP	-0.617426	-2.55532
Gm15541	n.a.	DMSO UP	-1.10485	0.112052
Hpse2	2CLC	Non-ECORD UP	-1.44363	0.237466
Kcnk2	2CLC	Non-ECORD UP	-0.261594	0.128959
Irx1	2CLC	Non-ECORD UP	-0.464828	-0.0776984
Cyba	n.a.	DMSO UP	-0.470756	0.0528381
Spata21	n.a.	DMSO UP	-0.905443	0.306194
Gm36229	ESC	Non-ECORD UP	2.42225	3.14335
Cd3e	ESC	Non-ECORD UP	1.79088	2.62189
Unc5c	ESC	Non-ECORD UP	1.29462	2.09324
Gm44206	n.a.	DMSO UP	0.643602	0.0502928
Etaa1os	ESC	Non-ECORD UP	-1.26302	-2.54036
Lgals4	n.a.	DMSO UP	-2.00076	-0.229578
Gm48187	2CLC	Non-ECORD UP	3.12055	-0.25621
Atp6v1g2	n.a.	DMSO UP	-1.18361	-0.0703374
Gm48492	2CLC	Non-ECORD UP	1.49895	-0.163689
AW551984	n.a.	DMSO UP	-0.119024	0.0868016
Cort	n.a.	DMSO UP	-0.713056	0.11914
4833428L15Rik	n.a.	DMSO UP	0.65197	-0.392251
Ddr2	2CLC	Non-ECORD UP	0.936761	0.0358728
Ccdc190	ESC	Non-ECORD UP	3.12931	2.42269
2210409E12Rik	2CLC	Non-ECORD UP	-0.290806	0.0526592
Tgfbr3l	n.a.	DMSO UP	0.00479718	0.255359
Shd	n.a.	DMSO UP	-0.75229	-0.179329
Ccdc155	n.a.	DMSO UP	-1.2234	-0.0635648
Dnah10	n.a.	DMSO UP	0.867725	0.133278
Gbp2	2CLC	Non-ECORD UP	0.523577	-0.169955
Tmem116	n.a.	DMSO UP	-0.246273	-0.0297799
5430430B14Rik	n.a.	DMSO UP	0.193611	-0.174882
Cyp4f13	n.a.	DMSO UP	-0.465832	0.0343772
Nr4a3	ESC	Non-ECORD UP	0.0226268	3.12163
Dnajc5g	ESC	Non-ECORD UP	2.57428	2.99243
Wdfy4	ESC	Non-ECORD UP	4.18175	2.2585
Wfdc15a	ESC	Non-ECORD UP	0.546261	2.6001
Dnah7c	2CLC	Non-ECORD UP	0.348221	0.11735
Cyp27a1	n.a.	DMSO UP	-1.01457	0.115928
Gm26935	n.a.	DMSO UP	4.25112	-0.0880244
Tspan15	n.a.	DMSO UP	-0.424433	0.0185628
Gm43597	n.a.	DMSO UP	-0.960136	-0.0434354
Gm28373	n.a.	DMSO UP	0.547525	-0.0941678
Obox4-ps23	2CLC	ECORD	2.3009	-1.10269
Tnxb	n.a.	DMSO UP	1.22038	-0.0702738
Zfp36l3	ESC	ECORD	0.394498	-0.140901
Gm50210	2CLC	Non-ECORD UP	1.84441	-0.100527
Gm48422	2CLC	Non-ECORD UP	1.98105	-0.0998422
Ssh3	n.a.	DMSO UP	-0.851498	-0.0241499
4930503E14Rik	ESC	ECORD	2.04641	-0.139261
Nrn1l	n.a.	DMSO UP	-0.597518	-0.140896
Sox10	n.a.	DMSO UP	-0.696341	0.0853377
Htr1b	2CLC	Non-ECORD UP	0.74291	-0.0346733
Dnaic1	n.a.	DMSO UP	-0.27013	-0.0352577
Adamts1	2CLC	Non-ECORD UP	0.00578611	0.0290317
Ago4	n.a.	DMSO UP	-0.239046	-0.0652333
Cyp2c23	n.a.	DMSO UP	1.94441	-0.140895
Car9	n.a.	DMSO UP	0.440716	0.0314649
Arhgap8	n.a.	DMSO UP	-0.232454	0.0237952
Adssl1	n.a.	DMSO UP	-0.223256	-0.0265954
Slc34a3	n.a.	DMSO UP	-1.72848	0.0429983
Hdac11	n.a.	DMSO UP	-0.523358	-0.0191829
N4bp2l1	n.a.	DMSO UP	0.264563	0.0283157
Gm26583	n.a.	DMSO UP	-0.638477	0.111096
Gm46603	n.a.	DMSO UP	-1.18491	-0.140899
1810020O05Rik	n.a.	DMSO UP	0.0962651	0.0864056
Cdc42bpg	n.a.	DMSO UP	-0.218133	-0.00829614
Trim65	n.a.	DMSO UP	0.370054	-0.0283894
Lrrc38	n.a.	DMSO UP	-1.32392	-0.140902
AC135859.1	n.a.	DMSO UP	0.369329	0.0305012
Serinc5	n.a.	DMSO UP	0.499651	-0.00935221
Col20a1	n.a.	DMSO UP	-3.62448	-0.0401968
Gm4610	ESC	Non-ECORD UP	-0.586424	-1.45027
Gm15753	2CLC	Non-ECORD UP	2.86505	0.0271216
Gm16499	ESC	Non-ECORD UP	1.10031	-1.3004
Exd1	n.a.	DMSO UP	-0.148093	-0.00857986
Trim12a	ESC	Non-ECORD UP	2.88986	-1.14266
Fam129c	n.a.	DMSO UP	0.0822013	0.0114462
Rrm2b	n.a.	DMSO UP	1.25367	-0.00712778
Ccdc169	ESC	Non-ECORD UP	4.12895	1.61337
Oas3	n.a.	DMSO UP	-0.609298	-0.00555782
Gm4222	ESC	Non-ECORD UP	0	1.64003
Slit1	n.a.	DMSO UP	1.51844	0.00744671
Mir7225	ESC	Non-ECORD UP	1.03617	0.722701
Gm33027	ESC	Non-ECORD UP	0	1.60653
Rhox2a	ESC	Non-ECORD UP	5.47823	0.820892
Olfr376	ESC	ECORD	5.7062	0
Gm8765	ESC	Non-ECORD UP	3.09506	0.724388
Pde1c	ESC	Non-ECORD UP	0	-1.10264
1700049E17Rik1	ESC	ECORD	4.08752	0
Gm13624	ESC	Non-ECORD UP	0	-1.05994
Bmp15	ESC	Non-ECORD UP	4.09607	-0.676807
AU015228	2CLC	Non-ECORD UP	3.98445	0
Kcnj16	ESC	Non-ECORD UP	0.356778	0.820858
Usp17lb	2CLC	Non-ECORD UP	2.61798	0
Gm8764	2CLC	ECORD	1.9485	0
Gm35963	ESC	Non-ECORD UP	4.12894	0.820866
Gm33466	2CLC	Non-ECORD UP	4.18566	0
Gm9113	2CLC	ECORD	2.51222	0
Usp17le	2CLC	Non-ECORD UP	2.53477	0
Igbp1b	ESC	Non-ECORD UP	0	0.820886
Olfr1459	ESC	Non-ECORD UP	2.13541	0.820862
9430018G01Rik	ESC	Non-ECORD UP	2.84325	0.820855
Ct55	ESC	ECORD	2.85064	0
Rhox2e	ESC	Non-ECORD UP	3.23707	0.820851
Gm1995	2CLC	ECORD	1.63379	0
Rarb	ESC	Non-ECORD UP	2.96901	0.436043
Zscan4-ps2	2CLC	ECORD	1.80157	0
Gm28940	2CLC	Non-ECORD UP	2.81272	0
Themis	ESC	Non-ECORD UP	1.11708	-0.0325073
AI662270	2CLC	ECORD	2.06546	6.14547
Gm48419	ESC	Non-ECORD UP	4.65288	0
Gm21036	2CLC	ECORD	1.588	0
Gm21312	2CLC	ECORD	1.89786	0
1700019E08Rik	ESC	Non-ECORD UP	4.17234	0
Rnase6	ESC	Non-ECORD UP	3.46452	0
Gm20765	2CLC	ECORD	1.79812	0
Zscan4f	2CLC	ECORD	1.96531	0
Obox4-ps12	2CLC	ECORD	1.76907	0
Serpinb9e	ESC	Non-ECORD UP	3.36593	0
Rhox2c	ESC	Non-ECORD UP	3.29689	0
Gm13230	2CLC	ECORD	1.47884	0.218921
Magea2	ESC	ECORD	2.20339	0
Xlr4b	ESC	ECORD	2.15015	0
Tigit	ESC	Non-ECORD UP	2.92837	0
Gm4027	2CLC	ECORD	2.24798	-1.10271
Gm35019	ESC	Non-ECORD UP	2.92077	0
Obox4-ps16	2CLC	ECORD	1.73526	0
Gm49187	2CLC	Non-ECORD UP	2.30103	0
Zscan4e	2CLC	ECORD	1.72171	0
Gm6502	2CLC	ECORD	2.39415	0
Gm48423	ESC	Non-ECORD UP	2.88283	0
Rhox7-ps1	ESC	Non-ECORD UP	2.8503	0
Gm19174	ESC	Non-ECORD UP	2.78854	0
Gm35940	ESC	Non-ECORD UP	2.76743	0
Gm47321	ESC	Non-ECORD UP	2.75335	0
Gm29761	ESC	Non-ECORD UP	2.64623	0
Spta1	ESC	ECORD	1.68811	0
Gm6348	2CLC	ECORD	2.25568	0
Gm5788	2CLC	ECORD	3.00276	0
Gm5039	2CLC	ECORD	1.80579	0
Gm11427	2CLC	ECORD	1.92104	1.62142
Cd209e	ESC	Non-ECORD UP	2.02015	0
Zscan4b	2CLC	ECORD	1.37779	0
Zscan4-ps1	2CLC	ECORD	1.40196	0
Gm9124	2CLC	ECORD	1.90851	0
Fthl17b	2CLC	ECORD	0.814244	4.66696
Gm8723	2CLC	ECORD	1.62902	0
Gm5662	2CLC	ECORD	2.42115	0
Rhox2h	ESC	Non-ECORD UP	2.02015	0
Ifi203	ESC	ECORD	1.43954	0
Gm44736	ESC	Non-ECORD UP	1.94015	0
Zscan4c	2CLC	ECORD	1.5732	0
Zfp352	2CLC	Non-ECORD UP	3.62849	0
B020004J07Rik	2CLC	ECORD	1.87454	0
Gm50193	2CLC	ECORD	0.909503	0
Gm7982	2CLC	ECORD	2.24503	0
Obox4-ps22	2CLC	ECORD	1.79342	2.43265
Obox4-ps29	2CLC	ECORD	1.47393	0.820885
BC061212	2CLC	ECORD	0.851491	-1.24298
Spag16	2CLC	Non-ECORD UP	1.34733	0
Gm6351	2CLC	ECORD	1.86843	0
Gm12800	2CLC	ECORD	1.73829	0
Lrrc55	ESC	Non-ECORD UP	1.71774	0
Hdgfl1	2CLC	Non-ECORD UP	1.81869	0
Gm6346	2CLC	ECORD	2.07182	0
Gm7682	2CLC	ECORD	2.79711	0
Obox4-ps15	2CLC	ECORD	1.51341	0
Spopfm3	2CLC	ECORD	1.53069	0
AF067061	2CLC	ECORD	1.04854	0
Obox4-ps13	2CLC	ECORD	1.3946	0
Gm2035	2CLC	ECORD	1.27305	0
Gm3147	2CLC	ECORD	2.64098	0
Gm6189	2CLC	Non-ECORD UP	1.78448	0
Duxf3	2CLC	ECORD	1.09399	0
Gm7971	2CLC	ECORD	1.82631	0
Gm21761	2CLC	ECORD	1.18788	0
Fthl17f	2CLC	ECORD	0.543308	3.74908
Dcc	2CLC	Non-ECORD UP	2.96816	0
Spopfm2	2CLC	ECORD	1.10418	0
Tdpoz4	2CLC	ECORD	2.38226	0
Pramef25	2CLC	ECORD	1.56868	0
Spopfm1	2CLC	ECORD	2.26023	0
Npas4	ESC	Non-ECORD UP	1.60321	0
Obox4-ps20	2CLC	ECORD	1.11629	0
Gm10424	2CLC	ECORD	1.50518	0
Gm6468	2CLC	ECORD	1.5187	0
Gm11238	2CLC	ECORD	1.14057	0
Gm12794	2CLC	ECORD	1.30663	0
A430089I19Rik	2CLC	ECORD	1.45829	0
Gm7104	2CLC	ECORD	1.33542	0
Gm21037	2CLC	ECORD	1.34112	0
Gm50192	2CLC	ECORD	1.47397	0
Gm16429	2CLC	ECORD	1.44959	0
Gm7957	2CLC	Non-ECORD UP	1.90576	0
Gm50180	2CLC	ECORD	1.18207	0
Gm36718	2CLC	ECORD	1.04506	0
Gm5698	2CLC	Non-ECORD UP	1.73348	0
Gm13078	2CLC	ECORD	1.2739	0
Pramef6	2CLC	ECORD	0.576169	0
Gm8711	2CLC	ECORD	0.474127	0
Gm47182	ESC	Non-ECORD UP	1.43954	0
Mfsd2a	ESC	Non-ECORD UP	1.19201	0
Gm18983	2CLC	ECORD	0.753964	0
Tmem92	2CLC	ECORD	0.691367	0
Gm9117	2CLC	ECORD	0.898562	0
Gm45551	2CLC	ECORD	0.771836	0
Gm18204	2CLC	ECORD	0.304206	0
Fthl17-ps1	2CLC	ECORD	0.0914126	3.76523
Gm11543	2CLC	ECORD	-0.407567	0
Fthl17c	2CLC	ECORD	-0.0081379	5.81006
Gm5128	2CLC	ECORD	4.74073	4.24562
3110040M04Rik	2CLC	ECORD	5.00276	3.11044
Pkib	2CLC	ECORD	5.36336	0
Gm6494	2CLC	Non-ECORD UP	0.62903	0
Abcb5	2CLC	Non-ECORD UP	2.06595	0
H2-Q6	n.a.	DMSO UP	-0.711011	0
Gm9121	2CLC	ECORD	4.48341	0
Aqp6	n.a.	DMSO UP	-0.642411	0
Gucy2c	ESC	Non-ECORD UP	0.65197	0
Xlr5e-ps	ESC	Non-ECORD UP	0.65197	0
Magohb	ESC	Non-ECORD UP	0.433301	0
Gm15023	2CLC	ECORD	5.14142	0
Gm4930	2CLC	Non-ECORD UP	0.741894	0
Cd79a	n.a.	DMSO UP	-0.582713	0
Gm21060	ESC	Non-ECORD UP	0.428198	0
Gm7647	2CLC	ECORD	5.0644	0
Gm6509	2CLC	ECORD	4.27261	0
Tdpoz2	2CLC	ECORD	-4.93932	0
AV320801	2CLC	ECORD	4.13929	2.93163
Gm8947	2CLC	ECORD	4.72144	2.60764
Spz1	2CLC	Non-ECORD UP	0.545801	0
Gm38642	2CLC	Non-ECORD UP	0.509358	0
Gm5053	2CLC	Non-ECORD UP	0.368827	0
Tdpoz7	2CLC	ECORD	4.34069	0
Gm5799	ESC	ECORD	0.299787	0
Gm43225	2CLC	ECORD	4.01326	0
Gm7903	2CLC	ECORD	4.30711	3.41872
Gm5543	2CLC	ECORD	4.91335	0
Clec10a	2CLC	Non-ECORD UP	2.2342	0
Papln	n.a.	DMSO UP	-1.79851	0
Ankrd22	2CLC	Non-ECORD UP	3.81433	0
Tacr3	2CLC	Non-ECORD UP	5.57926	0
Toporsl	2CLC	Non-ECORD UP	5.61501	0
Vgll1	2CLC	Non-ECORD UP	2.80695	0
Colgalt2	2CLC	Non-ECORD UP	-0.102601	0
Cntnap3	2CLC	Non-ECORD UP	0.548069	0
Gdf5	n.a.	DMSO UP	0.8307	0
Ptchd3	n.a.	DMSO UP	-1.77637	0
Sowaha	n.a.	DMSO UP	0.421369	0
Olfr374	2CLC	Non-ECORD UP	2.59545	0
Brd8dc	n.a.	DMSO UP	3.01539	0
Obox4-ps19	2CLC	ECORD	2.79015	0
Obox4-ps14	2CLC	ECORD	2.70531	0.820888
Pramel3	2CLC	ECORD	3.38626	1.68144
Gm5542	2CLC	ECORD	3.249	0
Gm21936	2CLC	ECORD	3.16819	0
Gm13228	2CLC	ECORD	3.87408	-1.10268
Gm7961	2CLC	ECORD	2.95566	0
Olfr881	2CLC	Non-ECORD UP	2.48887	0
Olfr815	2CLC	Non-ECORD UP	1.41323	0
Gm36627	2CLC	ECORD	3.57958	0
Olfr329	2CLC	Non-ECORD UP	2.09278	0
Gm8701	2CLC	ECORD	2.03662	0
Tdpoz5	2CLC	ECORD	3.14566	0
Tdpoz9	2CLC	ECORD	2.631	0
Gm21847	ESC	Non-ECORD UP	-0.162627	0
Mei1	n.a.	DMSO UP	-0.352953	0
Selenbp2	n.a.	DMSO UP	0.65197	0
Gm14460	ESC	Non-ECORD UP	-0.177643	0
Gm13223	2CLC	ECORD	2.05203	0.674065
Gm7663	2CLC	ECORD	2.68793	0
Tcstv3	2CLC	ECORD	3.76467	0
Gm9131	2CLC	ECORD	2.8264	0
Gm48389	2CLC	ECORD	3.53219	0
Gm11237	2CLC	ECORD	1.70714	0
Gm10552	2CLC	ECORD	1.92155	0
Gm2056	2CLC	ECORD	1.74954	0
Gm13043	2CLC	ECORD	-3.20421	0
Dcdc5	2CLC	Non-ECORD UP	2.84325	0
4932412D23Rik	2CLC	Non-ECORD UP	2.94645	0
Bex6	2CLC	Non-ECORD UP	0.71616	0
Gm47985	2CLC	ECORD	2.52646	1.86384
Gm9116	2CLC	ECORD	3.12133	0
Gm11033	2CLC	Non-ECORD UP	-0.727716	0
Obox4-ps21	2CLC	ECORD	1.26904	0
Gm4982	2CLC	ECORD	3.06182	0
Gm7939	2CLC	ECORD	3.06182	0
Gm364	2CLC	Non-ECORD UP	2.51888	0
Nlrp4g	2CLC	Non-ECORD UP	4.34437	0
Gm11784	2CLC	Non-ECORD UP	2.05361	0
Gm9043	2CLC	Non-ECORD UP	3.45844	0
Drr1	2CLC	Non-ECORD UP	1.8804	0
Gm14929	2CLC	Non-ECORD UP	-0.309818	0
Plac1	ESC	ECORD	-0.352308	0
Gm13964	2CLC	Non-ECORD UP	2.75335	0
Gm12114	2CLC	Non-ECORD UP	1.63491	0
Mir1938	n.a.	DMSO UP	1.56463	0
Gm16332	2CLC	Non-ECORD UP	0.417986	0
Gm6507	2CLC	Non-ECORD UP	0.117902	0
Gm12790	2CLC	ECORD	1.42269	0.820886
Gm3183	2CLC	ECORD	1.85906	0
Gm3106	2CLC	ECORD	2.02544	0
BC080696	2CLC	ECORD	1.33434	0
Gm16368	2CLC	ECORD	2.46704	0
Gm48388	2CLC	ECORD	2.43287	0
Gm21762	2CLC	ECORD	2.37293	0
Gm2075	2CLC	ECORD	1.62211	0
Gm4810	2CLC	Non-ECORD UP	0.299787	0
Gm4307	2CLC	ECORD	1.13902	0
Zfp353-ps	2CLC	Non-ECORD UP	4.69584	0
Gm16513	2CLC	ECORD	1.04706	0
AA684185	2CLC	ECORD	1.95608	0
Obox4-ps33	2CLC	ECORD	1.75246	0
Gm4310	2CLC	ECORD	1.64938	0
AA623943	2CLC	ECORD	1.13515	0
D13Ertd608e	2CLC	ECORD	0.983415	0
Gm11236	2CLC	ECORD	0.92151	0
Olfr787	2CLC	Non-ECORD UP	0.249474	0
G430049J08Rik	2CLC	Non-ECORD UP	1.08563	0
Tdpoz1	2CLC	ECORD	1.92459	0
Gm22112	2CLC	Non-ECORD UP	2.52584	0
Gm13040	2CLC	ECORD	1.87346	0
Tdpoz8	2CLC	Non-ECORD UP	2.66343	0
Obox4-ps11	2CLC	ECORD	1.26357	0
Gm4308	2CLC	ECORD	0.737915	0
Gm21542	2CLC	Non-ECORD UP	1.37289	0
Gm6771	2CLC	Non-ECORD UP	0.65197	0
Gm9621	2CLC	Non-ECORD UP	2.75335	0
Gm7627	2CLC	Non-ECORD UP	4.92457	0
Gm17767	2CLC	Non-ECORD UP	4.03232	0
9130227L01Rik	2CLC	Non-ECORD UP	1.43954	0
Gm38258	2CLC	Non-ECORD UP	1.66421	0
Tcstv1	2CLC	ECORD	1.63367	0
AF067063	2CLC	ECORD	0.833905	0
Gm38100	n.a.	DMSO UP	-1.27161	0
Gm38153	2CLC	Non-ECORD UP	0.534662	0
Gm5541	2CLC	ECORD	0.910855	-2.70258
Gm43601	2CLC	Non-ECORD UP	3.55598	0
Gm8953	2CLC	Non-ECORD UP	0.8307	0
Gm43049	2CLC	Non-ECORD UP	1.64101	0
Gm5852	2CLC	ECORD	1.48882	0
Gm13101	2CLC	ECORD	-1.51529	0
Gm11239	2CLC	ECORD	0.744376	0
Gm43129	2CLC	Non-ECORD UP	0.65197	0
AA792892	2CLC	ECORD	1.43954	0
Gm9476	2CLC	ECORD	1.43954	0
BC080695	2CLC	ECORD	0.725723	0
Gm11546	2CLC	ECORD	-0.765373	0
Gm11756	2CLC	ECORD	-1.17015	0
Gm45659	2CLC	Non-ECORD UP	-0.0788274	0
Gm21319	2CLC	ECORD	1.24109	0
Gm11544	2CLC	ECORD	-1.27161	0
Gm33700	2CLC	Non-ECORD UP	0.254426	0
Fam90a1a	ESC	Non-ECORD UP	-0.727716	0
Rhox2b	ESC	Non-ECORD UP	-0.950198	0
Gm48578	2CLC	Non-ECORD UP	-1.17247	0
Gm21818	2CLC	ECORD	-1.27161	0
Gm4302	2CLC	ECORD	0.492997	0
Gm4305	2CLC	ECORD	0.59619	0
Gm10807	2CLC	ECORD	-0.781006	0
Gm8607	2CLC	ECORD	1.10281	0
Gm13871	2CLC	ECORD	-0.950198	0
Gm6212	ESC	Non-ECORD UP	-1.04305	0
Gm9292	n.a.	DMSO UP	-0.396014	0
Gm4301	2CLC	ECORD	0.4428	0
Gm15097	2CLC	ECORD	0.496027	2.98173
Luzp4	2CLC	ECORD	-0.630388	0
Gm48629	2CLC	Non-ECORD UP	1.69775	0
Gm428	2CLC	ECORD	0.411609	0
Slc6a2	ESC	Non-ECORD UP	-1.53673	0
Gm12724	ESC	Non-ECORD UP	-1.61186	0
Gm49052	2CLC	Non-ECORD UP	2.75335	0
Gm8689	2CLC	ECORD	0.564961	0
Gm35974	2CLC	Non-ECORD UP	2.0949	0
Gm44693	ESC	Non-ECORD UP	-4.09545	0
Gm4312	2CLC	ECORD	0.341049	0
Gm21731	2CLC	ECORD	0.65197	0
Gm4303	2CLC	ECORD	0.204482	0
Gm13083	2CLC	ECORD	0.460353	0
Tdpoz6	2CLC	ECORD	0.477753	0
Gm20234	2CLC	ECORD	0.338325	-1.91289
AW822073	2CLC	ECORD	-0.0946185	0
Gm13057	2CLC	ECORD	-0.162009	0
Trpd52l3	ESC	Non-ECORD UP	NA	NA
Kcnmb2	ESC	Non-ECORD UP	NA	NA
Xlr4c	ESC	ECORD	NA	NA
Xlr5a	ESC	ECORD	NA	NA
Xlr4a	ESC	ECORD	NA	NA
Gm5639	ESC	ECORD	NA	NA
H2-M10.4	ESC	Non-ECORD UP	NA	NA
Skint4	ESC	Non-ECORD UP	NA	NA
1700019A02Rik	ESC	Non-ECORD UP	NA	NA
Gm12619	ESC	Non-ECORD UP	NA	NA
Gm15681	ESC	Non-ECORD UP	NA	NA
Gm9697	ESC	Non-ECORD UP	NA	NA
2410012E07Rik	ESC	Non-ECORD UP	NA	NA
B020014A21Rik	ESC	Non-ECORD UP	NA	NA
B020031M17Rik	2CLC	ECORD	NA	NA
Gm13106	2CLC	ECORD	NA	NA
Obox4-ps36	2CLC	ECORD	NA	NA
Obox4-ps8	2CLC	ECORD	NA	NA
Obox4-ps30	2CLC	ECORD	NA	NA
Obox4-ps6	2CLC	ECORD	NA	NA
Gm6803	2CLC	ECORD	NA	NA
Gm3089	2CLC	ECORD	NA	NA
Gm3302	2CLC	ECORD	NA	NA
Gm21939	2CLC	ECORD	NA	NA
Gm21569	2CLC	ECORD	NA	NA
Gm46996	2CLC	ECORD	NA	NA
Gm18629	2CLC	ECORD	NA	NA
2410017I17Rik	n.a.	DMSO UP	NA	NA
Gm50179	2CLC	ECORD	NA	NA
P2ry4	n.a.	DMSO UP	NA	NA
Gm20478	n.a.	DMSO UP	NA	NA
Gm8488	n.a.	DMSO UP	NA	NA
Gm21304	2CLC	ECORD	1.94635	0
Zscan4a	2CLC	ECORD	1.74767	0
Flg	n.a.	DMSO UP	NA	NA
Ighv1-60	2CLC	Non-ECORD UP	NA	NA
Gm4782	2CLC	Non-ECORD UP	1.54353	0.911558
Gm18765	2CLC	Non-ECORD UP	1.67491	4.76415
Gm33248	2CLC	Non-ECORD UP	NA	NA
Gm9519	2CLC	Non-ECORD UP	NA	NA
Gm49382	n.a.	DMSO UP	NA	NA
Gm19786	n.a.	DMSO UP	NA	NA
Gm49030	2CLC	Non-ECORD UP	NA	NA
